# Supplementary material for: Quartet protein reference materials and datasets for multi-platform assessment of label-free proteomics
Source: Genome Biol. 2023 Sep 7;24:202. doi: 10.1186/s13059-023-03048-y (PMC10483797; doi:10.1186/s13059-023-03048-y)
Supplement: Supplementary file 2 — Additional file 2: Table S1. Metadata. [file 13059_2023_3048_MOESM2_ESM.xlsx]

## Sheet: MAQC_proteome_metadata_uniform
Exp_code	Affiliation	Purpose	Replicate	Fraction	Instrument	SInstrument	Loading	Gradient	Person	Preservation	Batch	Experiment_date	Computation_date	Spectrums	Peptides	GPs_raw	GPs	comments_conclusions	UPerson	Labcode	Order
Exp019512	NCPSB	Replications	R1	1	Fusion Lumos	Lumos	1ug	75.0055	P5	Peptide	1	2018-03-10 14:00:00	2019-01-07 20:33:19	90621	25301	4872	3735	MAQC_NCPSB_P5_R1 | loading=1ug	D5	NPB	1
Exp019513	NCPSB	Replications	R2	1	Fusion Lumos	Lumos	1ug	75.0072	P5	Peptide	1	2018-03-10 14:00:00	2019-01-07 21:20:25	91811	25612	4929	3779	MAQC_NCPSB_P5_R2 | loading=1ug	D5	NPB	1
Exp019514	NCPSB	Replications	R3	1	Fusion Lumos	Lumos	1ug	75.0025	P5	Peptide	1	2018-03-10 14:00:00	2019-01-07 21:56:57	92910	26025	4909	3843	MAQC_NCPSB_P5_R3 | loading=1ug	D5	NPB	1
Exp019515	NCPSB	Replications	R1	1	Fusion Lumos	Lumos	1ug	75.0058	P6	Peptide	1	2018-03-10 14:00:00	2019-01-10 05:03:06	91803	25411	4862	3782	MAQC_NCPSB_P6_R1 | loading=1ug	D6	NPB	2
Exp019516	NCPSB	Replications	R2	1	Fusion Lumos	Lumos	1ug	75.008	P6	Peptide	1	2018-03-10 14:00:00	2019-01-10 05:18:43	91812	25440	4861	3754	MAQC_NCPSB_P6_R2 | loading=1ug	D6	NPB	2
Exp019517	NCPSB	Replications	R3	1	Fusion Lumos	Lumos	1ug	75.007	P6	Peptide	1	2018-03-10 14:00:00	2019-01-10 05:47:20	92227	25388	4903	3764	MAQC_NCPSB_P6_R3 | loading=1ug	D6	NPB	2
Exp019518	NCPSB	Replications	R1	1	Fusion Lumos	Lumos	1ug	75.003	P7	Peptide	1	2018-03-10 14:00:00	2019-01-10 05:55:27	91269	25385	4809	3717	MAQC_NCPSB_P7_R1 | loading=1ug	F7	NPB	3
Exp019519	NCPSB	Replications	R2	1	Fusion Lumos	Lumos	1ug	75.004	P7	Peptide	1	2018-03-10 14:00:00	2019-01-10 06:15:00	90847	24843	4796	3676	MAQC_NCPSB_P7_R2 | loading=1ug	F7	NPB	3
Exp019520	NCPSB	Replications	R3	1	Fusion Lumos	Lumos	1ug	75.0023	P7	Peptide	1	2018-03-10 14:00:00	2019-01-10 06:33:18	91932	25329	4778	3714	MAQC_NCPSB_P7_R3 | loading=1ug	F7	NPB	3
Exp019521	NCPSB	Replications	R1	1	Fusion Lumos	Lumos	1ug	75.0033	P8	Peptide	1	2018-03-10 14:00:00	2019-01-10 06:58:03	92331	24889	4893	3773	MAQC_NCPSB_P8_R1 | loading = 1ug	M8	NPB	4
Exp019522	NCPSB	Replications	R2	1	Fusion Lumos	Lumos	1ug	75.0057	P8	Peptide	1	2018-03-10 14:00:00	2019-01-10 08:23:31	92962	24804	4862	3775	MAQC_NCPSB_P8_R2 | loading = 1ug	M8	NPB	4
Exp019523	NCPSB	Replications	R3	1	Fusion Lumos	Lumos	1ug	75.0065	P8	Peptide	1	2018-03-10 14:00:00	2019-01-10 08:24:48	92884	25052	4906	3793	MAQC_NCPSB_P8_R3 | loading = 1ug	M8	NPB	4
Exp020541	NCPSB	Replications	R1	1	Fusion Lumos	Lumos	1ug	75.0045	P5	Peptide	2	2018-04-08 13:00:00	2019-01-10 00:55:05	83336	21757	4804	3554	MAQC_NCPSB_P5_R1 | loading=1ug	D5	NPB	1
Exp020542	NCPSB	Replications	R2	1	Fusion Lumos	Lumos	1ug	75.0095	P5	Peptide	2	2018-04-08 13:00:00	2019-01-10 01:00:23	83673	21903	4793	3481	MAQC_NCPSB_P5_R2 | loading=1ug	D5	NPB	1
Exp020543	NCPSB	Replications	R3	1	Fusion Lumos	Lumos	1ug	75.0067	P5	Peptide	2	2018-04-08 13:00:00	2019-01-10 01:07:34	82713	21854	4827	3580	MAQC_NCPSB_P5_R3 | loading=1ug	D5	NPB	1
Exp020544	NCPSB	Replications	R1	1	Fusion Lumos	Lumos	1ug	75.0078	P6	Peptide	2	2018-04-08 13:00:00	2019-01-10 01:02:59	83214	21684	4614	3515	MAQC_NCPSB_P6_R1 | loading=1ug	D6	NPB	2
Exp020545	NCPSB	Replications	R2	1	Fusion Lumos	Lumos	1ug	75.002	P6	Peptide	2	2018-04-08 13:00:00	2019-01-10 01:28:23	83496	21816	4644	3521	MAQC_NCPSB_P6_R2 | loading=1ug	D6	NPB	2
Exp020546	NCPSB	Replications	R3	1	Fusion Lumos	Lumos	1ug	75.0002	P6	Peptide	2	2018-04-08 13:00:00	2019-01-10 01:25:10	82386	21457	4621	3564	MAQC_NCPSB_P6_R3 | loading=1ug	D6	NPB	2
Exp020547	NCPSB	Replications	R1	1	Fusion Lumos	Lumos	1ug	75.0023	P7	Peptide	2	2018-04-08 13:00:00	2019-01-10 02:00:39	83057	21603	4554	3464	MAQC_NCPSB_P7_R1 | loading=1ug	F7	NPB	3
Exp020548	NCPSB	Replications	R2	1	Fusion Lumos	Lumos	1ug	75.0073	P7	Peptide	2	2018-04-08 13:00:00	2019-01-10 02:01:50	83431	21719	4591	3502	MAQC_NCPSB_P7_R2 | loading=1ug	F7	NPB	3
Exp020549	NCPSB	Replications	R3	1	Fusion Lumos	Lumos	1ug	75.0045	P7	Peptide	2	2018-04-08 13:00:00	2019-01-10 01:59:55	81817	21026	4665	3484	MAQC_NCPSB_P7_R3 | loading=1ug	F7	NPB	3
Exp020550	NCPSB	Replications	R1	1	Fusion Lumos	Lumos	1ug	75.0027	P8	Peptide	2	2018-04-08 13:00:00	2019-01-10 02:04:19	84473	21174	4595	3534	MAQC_NCPSB_P8_R1 | loading = 1ug	M8	NPB	4
Exp020551	NCPSB	Replications	R2	1	Fusion Lumos	Lumos	1ug	75.0078	P8	Peptide	2	2018-03-10 14:00:00	2019-01-10 02:23:21	84866	21354	4683	3601	MAQC_NCPSB_P8_R2 | loading = 1ug	M8	NPB	4
Exp020552	NCPSB	Replications	R3	1	Fusion Lumos	Lumos	1ug	75.006	P8	Peptide	2	2018-03-10 14:00:00	2019-01-10 10:59:49	83828	21029	4776	3514	MAQC_NCPSB_P8_R3 | loading = 1ug	M8	NPB	4
Exp020553	NCPSB	Replications	R1	1	Fusion	Fusion	1ug	77.9902	P5	Peptide	1	2018-04-08 13:00:00	2019-01-09 17:39:26	85984	23636	4629	3550	MAQC_NCPSB_P5_R1 | loading=1ug	D5	NPB	1
Exp020554	NCPSB	Replications	R2	1	Fusion	Fusion	1ug	77.9847	P5	Peptide	1	2018-04-08 13:00:00	2019-01-09 17:44:22	86114	24250	4728	3658	MAQC_NCPSB_P5_R2 | loading=1ug	D5	NPB	1
Exp020555	NCPSB	Replications	R3	1	Fusion	Fusion	1ug	77.8977	P5	Peptide	1	2018-04-08 13:00:00	2019-01-09 17:44:08	84792	23687	4679	3583	MAQC_NCPSB_P5_R3 | loading=1ug	D5	NPB	1
Exp020556	NCPSB	Replications	R1	1	Fusion	Fusion	1ug	77.9995	P6	Peptide	1	2018-04-08 13:00:00	2019-01-09 17:48:53	85366	23778	4665	3594	MAQC_NCPSB_P6_R1 | loading=1ug	D6	NPB	2
Exp020557	NCPSB	Replications	R2	1	Fusion	Fusion	1ug	77.9827	P6	Peptide	1	2018-04-08 13:00:00	2019-01-09 17:58:33	86282	23910	4681	3589	MAQC_NCPSB_P6_R2 | loading=1ug	D6	NPB	2
Exp020558	NCPSB	Replications	R3	1	Fusion	Fusion	1ug	77.8942	P6	Peptide	1	2018-04-08 13:00:00	2019-01-09 17:58:04	84913	23789	4675	3622	MAQC_NCPSB_P6_R3 | loading=1ug	D6	NPB	2
Exp020559	NCPSB	Replications	R1	1	Fusion	Fusion	1ug	77.9978	P7	Peptide	1	2018-04-08 13:00:00	2019-01-09 17:58:42	84294	23441	4593	3490	MAQC_NCPSB_P7_R1 | loading=1ug	F7	NPB	3
Exp020560	NCPSB	Replications	R2	1	Fusion	Fusion	1ug	77.9553	P7	Peptide	1	2018-04-08 13:00:00	2019-01-09 18:03:43	84922	23726	4639	3536	MAQC_NCPSB_P7_R2 | loading=1ug	F7	NPB	3
Exp020561	NCPSB	Replications	R3	1	Fusion	Fusion	1ug	77.9863	P7	Peptide	1	2018-04-08 13:00:00	2019-01-13 13:23:07	84665	23638	4642	3533	MAQC_NCPSB_P7_R3 | loading=1ug	F7	NPB	3
Exp020562	NCPSB	Replications	R1	1	Fusion	Fusion	1ug	77.9652	P8	Peptide	1	2018-04-08 13:00:00	2019-01-10 02:32:06	86596	23413	4668	3617	MAQC_NCPSB_P8_R1 | loading = 1ug	M8	NPB	4
Exp020563	NCPSB	Replications	R2	1	Fusion	Fusion	1ug	77.9458	P8	Peptide	1	2018-04-08 13:00:00	2019-01-10 02:15:14	85445	23386	4704	3623	MAQC_NCPSB_P8_R2 | loading = 1ug	M8	NPB	4
Exp020564	NCPSB	Replications	R3	1	Fusion	Fusion	1ug	77.9817	P8	Peptide	1	2018-04-08 13:00:00	2019-01-10 02:18:23	85818	23219	4661	3606	MAQC_NCPSB_P8_R3 | loading = 1ug	M8	NPB	4
Exp020565	NCPSB	Replications	R1	1	Q Exactive HF	QE-HF	1ug	75.0017	P5	Peptide	1	2018-04-08 13:00:00	2019-01-10 00:43:24	71245	20721	4318	3428	MAQC_NCPSB_P5_R1 | loading=1ug	D5	NPB	1
Exp020566	NCPSB	Replications	R2	1	Q Exactive HF	QE-HF	1ug	75.0013	P5	Peptide	1	2018-04-08 13:00:00	2019-01-10 01:03:14	71704	20989	4344	3447	MAQC_NCPSB_P5_R2 | loading=1ug	D5	NPB	1
Exp020567	NCPSB	Replications	R3	1	Q Exactive HF	QE-HF	1ug	75.0018	P5	Peptide	1	2018-04-08 13:00:00	2019-01-10 01:02:38	71713	20895	4363	3440	MAQC_NCPSB_P5_R3 | loading=1ug	D5	NPB	1
Exp020568	NCPSB	Replications	R1	1	Q Exactive HF	QE-HF	1ug	75.0012	P6	Peptide	1	2018-04-08 13:00:00	2019-01-10 01:16:01	71584	20894	4359	3458	MAQC_NCPSB_P6_R1 | loading=1ug	D6	NPB	2
Exp020569	NCPSB	Replications	R2	1	Q Exactive HF	QE-HF	1ug	75.0013	P6	Peptide	1	2018-04-08 13:00:00	2019-01-10 01:16:27	71635	20973	4348	3444	MAQC_NCPSB_P6_R2 | loading=1ug	D6	NPB	2
Exp020570	NCPSB	Replications	R3	1	Q Exactive HF	QE-HF	1ug	75.0022	P6	Peptide	1	2018-04-08 13:00:00	2019-01-10 01:44:22	71770	21114	4337	3429	MAQC_NCPSB_P6_R3 | loading=1ug	D6	NPB	2
Exp020571	NCPSB	Replications	R1	1	Q Exactive HF	QE-HF	1ug	75.002	P7	Peptide	1	2018-04-08 13:00:00	2019-01-10 01:44:53	71567	20914	4327	3430	MAQC_NCPSB_P7_R1 | loading=1ug	F7	NPB	3
Exp020572	NCPSB	Replications	R2	1	Q Exactive HF	QE-HF	1ug	75.0022	P7	Peptide	1	2018-04-08 13:00:00	2019-01-10 10:14:26	71476	20970	4330	3410	MAQC_NCPSB_P7_R2 | loading=1ug	F7	NPB	3
Exp020573	NCPSB	Replications	R3	1	Q Exactive HF	QE-HF	1ug	75.0015	P7	Peptide	1	2018-04-08 13:00:00	2019-01-10 10:02:13	71635	21061	4285	3391	MAQC_NCPSB_P7_R3 | loading=1ug	F7	NPB	3
Exp020574	NCPSB	Replications	R1	1	Q Exactive HF	QE-HF	1ug	75.0013	P8	Peptide	1	2018-04-08 13:00:00	2019-01-10 02:00:52	71882	20611	4380	3482	MAQC_NCPSB_P8_R1 | loading = 1ug	M8	NPB	4
Exp020575	NCPSB	Replications	R2	1	Q Exactive HF	QE-HF	1ug	75.0043	P8	Peptide	1	2018-04-08 13:00:00	2019-01-10 02:02:28	71526	20332	4301	3386	MAQC_NCPSB_P8_R2 | loading = 1ug	M8	NPB	4
Exp020576	NCPSB	Replications	R3	1	Q Exactive HF	QE-HF	1ug	74.9952	P8	Peptide	1	2018-04-08 13:00:00	2019-01-10 02:19:29	72071	20753	4315	3452	MAQC_NCPSB_P8_R3 | loading = 1ug	M8	NPB	4
Exp020577	NCPSB	Replications	R1	1	Q Exactive Plus	QE-Plus	1ug	75.006	P5	Peptide	1	2018-04-08 13:00:00	2019-01-10 01:58:41	40202	17303	3745	2917	MAQC_NCPSB_P5_R1 | loading=1ug	D5	NPB	1
Exp020578	NCPSB	Replications	R2	1	Q Exactive Plus	QE-Plus	1ug	75.0012	P5	Peptide	1	2018-04-08 13:00:00	2019-01-10 02:16:01	40479	17276	3806	3011	MAQC_NCPSB_P5_R2 | loading=1ug	D5	NPB	1
Exp020579	NCPSB	Replications	R3	1	Q Exactive Plus	QE-Plus	1ug	75.0038	P5	Peptide	1	2018-04-08 13:00:00	2019-01-10 02:16:48	40658	17555	3734	2928	MAQC_NCPSB_P5_R3 | loading=1ug	D5	NPB	1
Exp020580	NCPSB	Replications	R1	1	Q Exactive Plus	QE-Plus	1ug	75.0058	P6	Peptide	1	2018-04-08 13:00:00	2019-01-10 02:33:00	40272	17403	3687	2921	MAQC_NCPSB_P6_R1 | loading=1ug	D6	NPB	2
Exp020581	NCPSB	Replications	R2	1	Q Exactive Plus	QE-Plus	1ug	74.9778	P6	Peptide	1	2018-04-08 13:00:00	2019-01-10 02:34:53	40314	17009	3748	2937	MAQC_NCPSB_P6_R2 | loading=1ug	D6	NPB	2
Exp020582	NCPSB	Replications	R3	1	Q Exactive Plus	QE-Plus	1ug	74.9975	P6	Peptide	1	2018-04-08 13:00:00	2019-01-10 02:47:15	40059	17137	3701	2873	MAQC_NCPSB_P6_R3 | loading=1ug	D6	NPB	2
Exp020583	NCPSB	Replications	R1	1	Q Exactive Plus	QE-Plus	1ug	75.001	P7	Peptide	1	2018-04-08 13:00:00	2019-01-10 02:49:00	40252	17205	3723	2947	MAQC_NCPSB_P7_R1 | loading=1ug	F7	NPB	3
Exp020584	NCPSB	Replications	R2	1	Q Exactive Plus	QE-Plus	1ug	75.0025	P7	Peptide	1	2018-04-08 13:00:00	2019-01-10 03:06:21	40206	17149	3650	2893	MAQC_NCPSB_P7_R2 | loading=1ug	F7	NPB	3
Exp020585	NCPSB	Replications	R3	1	Q Exactive Plus	QE-Plus	1ug	74.9655	P7	Peptide	1	2018-04-08 13:00:00	2019-01-10 03:07:13	40171	17199	3663	2873	MAQC_NCPSB_P7_R3 | loading=1ug	F7	NPB	3
Exp020586	NCPSB	Replications	R1	1	Q Exactive Plus	QE-Plus	1ug	74.952	P8	Peptide	1	2018-04-08 13:00:00	2019-01-10 03:24:56	40344	16562	3760	2994	MAQC_NCPSB_P8_R1 | loading = 1ug	M8	NPB	4
Exp020587	NCPSB	Replications	R2	1	Q Exactive Plus	QE-Plus	1ug	75.0002	P8	Peptide	1	2018-04-08 13:00:00	2019-01-10 03:37:51	40254	16612	3655	2873	MAQC_NCPSB_P8_R2 | loading = 1ug	M8	NPB	4
Exp020588	NCPSB	Replications	R3	1	Q Exactive Plus	QE-Plus	1ug	74.9928	P8	Peptide	1	2018-04-08 13:00:00	2019-01-10 03:52:31	40418	16849	3727	2970	MAQC_NCPSB_P8_R3 | loading = 1ug	M8	NPB	4
Exp019961	NCPSB	DeepCoverage	R1	6	Fusion	Fusion	1ug	149.998	P5	Protein	1	2018-03-24 13:00:00	2020-02-09 23:38:04	1019067	102542	9426	7959	MAQC_NCPSB_P5_R1_F6	D5	NPB	1
Exp019962	NCPSB	DeepCoverage	R1	6	Fusion	Fusion	1ug	149.995	P6	Protein	1	2018-03-24 13:00:00	2020-02-09 22:52:18	988863	96997	9418	7938	MAQC_NCPSB_P6_R1_F6	D6	NPB	2
Exp019963	NCPSB	DeepCoverage	R1	6	Fusion	Fusion	1ug	150.001	P7	Protein	1	2018-03-24 13:00:00	2020-02-09 20:29:16	987267	92848	9339	7787	MAQC_NCPSB_P7_R1_F6	F7	NPB	3
Exp019964	NCPSB	DeepCoverage	R1	6	Fusion	Fusion	1ug	149.99	P8	Protein	1	2018-03-24 13:00:00	2020-02-09 18:43:22	943935	90634	9196	7769	MAQC_NCPSB_P8_R1_F6	M8	NPB	4
Exp019380	THU	Replications	R1	1	Fusion Lumos	Lumos	1ug	89.9272	P5	Peptide	1	2018-03-07 14:00:00	2019-01-09 20:27:17	108608	24042	4506	3266	MAQC_Tsinghua_P5_R1 | loading=1ug	D5	THU	1
Exp019381	THU	Replications	R2	1	Fusion Lumos	Lumos	1ug	89.671	P5	Peptide	1	2018-03-07 14:00:00	2019-01-09 20:34:20	107539	24597	4510	3363	MAQC_Tsinghua_P5_R2 | loading=1ug	D5	THU	1
Exp019382	THU	Replications	R3	1	Fusion Lumos	Lumos	1ug	89.9075	P5	Peptide	1	2018-03-07 14:00:00	2019-01-09 20:45:03	106877	24741	4522	3338	MAQC_Tsinghua_P5_R3 | loading=1ug	D5	THU	1
Exp019383	THU	Replications	R1	1	Fusion Lumos	Lumos	1ug	89.7322	P6	Peptide	1	2018-03-07 14:00:00	2019-01-09 20:42:36	108816	23546	4465	3224	MAQC_Tsinghua_P6_R1 | loading=1ug	D6	THU	2
Exp019384	THU	Replications	R2	1	Fusion Lumos	Lumos	1ug	89.9017	P6	Peptide	1	2018-03-07 14:00:00	2019-01-10 08:30:12	108618	24511	4511	3332	MAQC_Tsinghua_P6_R2 | loading=1ug	D6	THU	2
Exp019385	THU	Replications	R3	1	Fusion Lumos	Lumos	1ug	89.9448	P6	Peptide	1	2018-03-07 14:00:00	2019-01-10 08:36:52	108969	24915	4590	3382	MAQC_Tsinghua_P6_R3 | loading=1ug	D6	THU	2
Exp019386	THU	Replications	R1	1	Fusion Lumos	Lumos	1ug	89.9173	P7	Peptide	1	2018-03-08 14:00:00	2019-01-10 08:44:04	109108	23695	4405	3222	MAQC_Tsinghua_P7_R1 | loading=1ug	F7	THU	3
Exp019387	THU	Replications	R2	1	Fusion Lumos	Lumos	1ug	89.9687	P7	Peptide	1	2018-03-08 14:00:00	2019-01-10 09:23:00	108420	24923	4524	3345	MAQC_Tsinghua_P7_R2 | loading=1ug	F7	THU	3
Exp019388	THU	Replications	R3	1	Fusion Lumos	Lumos	1ug	89.8923	P7	Peptide	1	2018-03-08 14:00:00	2019-01-10 09:52:31	108631	24712	4502	3367	MAQC_Tsinghua_P7_R3 | loading=1ug	F7	THU	3
Exp019389	THU	Replications	R1	1	Fusion Lumos	Lumos	1ug	89.923	P8	Peptide	1	2018-03-08 14:00:00	2019-01-10 09:48:45	108400	23204	4437	3194	MAQC_Tsinghua_P8_R1 | loading = 1ug	M8	THU	4
Exp019390	THU	Replications	R2	1	Fusion Lumos	Lumos	1ug	89.7273	P8	Peptide	1	2018-03-08 14:00:00	2019-01-10 09:59:08	107651	24454	4545	3368	MAQC_Tsinghua_P8_R2 | loading = 1ug	M8	THU	4
Exp019391	THU	Replications	R3	1	Fusion Lumos	Lumos	1ug	89.7233	P8	Peptide	1	2018-03-08 14:00:00	2019-01-10 10:16:36	107667	24112	4496	3342	MAQC_Tsinghua_P8_R3 | loading = 1ug	M8	THU	4
Exp019500	SIMM-CAS	Replications	R1	1	Fusion	Fusion	500ng	74.9982	P5	Peptide	1	2018-03-10 14:00:00	2019-01-07 16:05:39	68875	11363	3331	2525	MAQC_SIMM_P5_R1 | loading=1ug	D5	SIM	1
Exp019501	SIMM-CAS	Replications	R2	1	Fusion	Fusion	500ng	75.0037	P5	Peptide	1	2018-03-10 14:00:00	2019-01-07 16:19:35	69935	11272	3235	2474	MAQC_SIMM_P5_R2 | loading=1ug	D5	SIM	1
Exp019502	SIMM-CAS	Replications	R3	1	Fusion	Fusion	500ng	74.9997	P5	Peptide	1	2018-03-10 14:00:00	2019-01-07 16:20:26	69163	11105	3296	2473	MAQC_SIMM_P5_R3 | loading=1ug	D5	SIM	1
Exp019503	SIMM-CAS	Replications	R1	1	Fusion	Fusion	500ng	75.0042	P6	Peptide	1	2018-03-10 14:00:00	2019-01-07 17:02:59	69230	10953	3229	2409	MAQC_SIMM_P6_R1 | loading=1ug	D6	SIM	2
Exp019504	SIMM-CAS	Replications	R2	1	Fusion	Fusion	500ng	74.9942	P6	Peptide	1	2018-03-10 14:00:00	2019-01-07 17:07:09	70346	11090	3231	2456	MAQC_SIMM_P6_R2 | loading=1ug	D6	SIM	2
Exp019505	SIMM-CAS	Replications	R3	1	Fusion	Fusion	500ng	75.003	P6	Peptide	1	2018-03-10 14:00:00	2019-01-07 17:03:13	69098	10751	3151	2349	MAQC_SIMM_P6_R3 | loading=1ug	D6	SIM	2
Exp019506	SIMM-CAS	Replications	R1	1	Fusion	Fusion	500ng	75.0047	P7	Peptide	1	2018-03-10 14:00:00	2019-01-07 17:23:25	69413	11028	3215	2393	MAQC_SIMM_P7_R1 | loading=1ug	F7	SIM	3
Exp019507	SIMM-CAS	Replications	R2	1	Fusion	Fusion	500ng	75.0022	P7	Peptide	1	2018-03-10 14:00:00	2019-01-07 17:46:24	70210	10967	3335	2375	MAQC_SIMM_P7_R2 | loading=1ug	F7	SIM	3
Exp019508	SIMM-CAS	Replications	R3	1	Fusion	Fusion	500ng	75.0058	P7	Peptide	1	2018-03-10 14:00:00	2019-01-07 18:18:33	68707	10846	3148	2332	MAQC_SIMM_P7_R3 | loading=1ug	F7	SIM	3
Exp019509	SIMM-CAS	Replications	R1	1	Fusion	Fusion	500ng	75.001	P8	Peptide	1	2018-03-10 14:00:00	2019-01-07 18:30:01	70546	11063	3249	2435	MAQC_SIMM_P8_R1 | loading=1ug	M8	SIM	4
Exp019510	SIMM-CAS	Replications	R2	1	Fusion	Fusion	500ng	75.0005	P8	Peptide	1	2018-03-10 14:00:00	2019-01-07 18:44:48	71488	11062	3300	2436	MAQC_SIMM_P8_R2 | loading=1ug	M8	SIM	4
Exp019511	SIMM-CAS	Replications	R3	1	Fusion	Fusion	500ng	75.0048	P8	Peptide	1	2018-03-10 14:00:00	2019-01-07 19:10:42	70700	11010	3346	2388	MAQC_SIMM_P8_R3 | loading=1ug	M8	SIM	4
Exp028865	SCU	Replications	R1	1	Q Exactive Plus	QE-Plus	500ng	74.9687	P5	Peptide	1	2018-09-18 13:00:00	2019-01-10 05:36:41	36824	8845	2659	1946	MAQC_Sichuan_University_P5_R1 | loading=500ng	D5	SCU	1
Exp028866	SCU	Replications	R2	1	Q Exactive Plus	QE-Plus	500ng	74.3837	P5	Peptide	1	2018-09-18 13:00:00	2019-01-10 06:57:42	36223	8788	2680	1900	MAQC_Sichuan_University_P5_R2 | loading=500ng	D5	SCU	1
Exp028867	SCU	Replications	R3	1	Q Exactive Plus	QE-Plus	500ng	74.9072	P5	Peptide	1	2018-09-18 13:00:00	2019-01-10 07:16:16	36089	8540	2628	1867	MAQC_Sichuan_University_P5_R3 | loading=500ng	D5	SCU	1
Exp028868	SCU	Replications	R1	1	Q Exactive Plus	QE-Plus	500ng	74.9853	P6	Peptide	1	2018-09-18 13:00:00	2019-01-10 07:16:45	36606	8764	2589	1875	MAQC_Sichuan_University_P6_R1 | loading=500ng	D6	SCU	2
Exp028869	SCU	Replications	R2	1	Q Exactive Plus	QE-Plus	500ng	74.9772	P6	Peptide	1	2018-09-18 13:00:00	2019-01-10 07:37:15	36104	8513	2541	1827	MAQC_Sichuan_University_P6_R2 | loading=500ng	D6	SCU	2
Exp028870	SCU	Replications	R3	1	Q Exactive Plus	QE-Plus	500ng	74.9855	P6	Peptide	1	2018-09-18 13:00:00	2019-01-10 07:37:32	36157	8625	2530	1799	MAQC_Sichuan_University_P6_R3 | loading=500ng	D6	SCU	2
Exp028871	SCU	Replications	R1	1	Q Exactive Plus	QE-Plus	500ng	74.9575	P7	Peptide	1	2018-09-18 13:00:00	2019-01-10 07:58:23	36151	8499	2535	1822	MAQC_Sichuan_University_P7_R1 | loading=500ng	F7	SCU	3
Exp028872	SCU	Replications	R2	1	Q Exactive Plus	QE-Plus	500ng	74.9748	P7	Peptide	1	2018-09-18 13:00:00	2019-01-10 08:16:10	35786	8601	2512	1786	MAQC_Sichuan_University_P7_R2 | loading=500ng	F7	SCU	3
Exp028873	SCU	Replications	R3	1	Q Exactive Plus	QE-Plus	500ng	74.9797	P7	Peptide	1	2018-09-18 13:00:00	2019-01-10 08:27:28	35732	8532	2490	1781	MAQC_Sichuan_University_P7_R3 | loading=500ng	F7	SCU	3
Exp028874	SCU	Replications	R1	1	Q Exactive Plus	QE-Plus	500ng	74.9825	P8	Peptide	1	2018-09-18 13:00:00	2019-01-10 08:54:09	36353	8471	2572	1855	MAQC_Sichuan_University_P8_R1 | loading=500ng	M8	SCU	4
Exp028875	SCU	Replications	R2	1	Q Exactive Plus	QE-Plus	500ng	74.973	P8	Peptide	1	2018-04-08 13:00:00	2019-01-10 08:56:19	35999	8384	2543	1806	MAQC_Sichuan_University_P8_R2 | loading=500ng	M8	SCU	4
Exp028876	SCU	Replications	R3	1	Q Exactive Plus	QE-Plus	500ng	74.9857	P8	Peptide	1	2018-04-08 13:00:00	2019-01-10 09:03:17	35442	8085	2511	1746	MAQC_Sichuan_University_P8_R3 | loading=500ng	M8	SCU	4
Exp028853	JNU	Replications	R1	1	Fusion Lumos	Lumos	500ng	75.001	P5	Peptide	1	2018-09-18 13:00:00	2019-01-10 13:06:28	76090	16136	3874	2811	MAQC_Jinan_University_P5_R1 | loading=500ng	D5	JNU	1
Exp028854	JNU	Replications	R2	1	Fusion Lumos	Lumos	500ng	75.0047	P5	Peptide	1	2018-09-18 13:00:00	2019-01-10 13:21:51	75140	16127	3852	2891	MAQC_Jinan_University_P5_R2 | loading=500ng	D5	JNU	1
Exp028855	JNU	Replications	R3	1	Fusion Lumos	Lumos	500ng	75.0007	P5	Peptide	1	2018-09-18 13:00:00	2019-01-10 13:23:49	74698	16531	3930	2891	MAQC_Jinan_University_P5_R3 | loading=500ng	D5	JNU	1
Exp028856	JNU	Replications	R1	1	Fusion Lumos	Lumos	500ng	75.0012	P6	Peptide	1	2018-09-18 13:00:00	2019-01-10 13:36:31	74382	14511	3528	2546	MAQC_Jinan_University_P6_R1 | loading=500ng	D6	JNU	2
Exp028857	JNU	Replications	R2	1	Fusion Lumos	Lumos	500ng	75.0025	P6	Peptide	1	2018-09-18 13:00:00	2019-01-10 13:39:40	75041	15549	3782	2783	MAQC_Jinan_University_P6_R2 | loading=500ng	D6	JNU	2
Exp028858	JNU	Replications	R3	1	Fusion Lumos	Lumos	500ng	75.0038	P6	Peptide	1	2018-09-18 13:00:00	2019-01-10 14:13:45	74998	15758	3780	2796	MAQC_Jinan_University_P6_R3 | loading=500ng	D6	JNU	2
Exp028859	JNU	Replications	R1	1	Fusion Lumos	Lumos	500ng	75.0012	P7	Peptide	1	2018-09-18 13:00:00	2019-01-10 14:10:37	74160	14383	3474	2510	MAQC_Jinan_University_P7_R1 | loading=500ng	F7	JNU	3
Exp028860	JNU	Replications	R2	1	Fusion Lumos	Lumos	500ng	75.0015	P7	Peptide	1	2018-09-18 13:00:00	2019-01-10 14:29:06	74717	15216	3658	2695	MAQC_Jinan_University_P7_R2 | loading=500ng	F7	JNU	3
Exp028861	JNU	Replications	R3	1	Fusion Lumos	Lumos	500ng	75.0008	P7	Peptide	1	2018-09-18 13:00:00	2019-01-10 14:28:25	74204	15249	3675	2703	MAQC_Jinan_University_P7_R3 | loading=500ng	F7	JNU	3
Exp028862	JNU	Replications	R1	1	Fusion Lumos	Lumos	500ng	75.0053	P8	Peptide	1	2018-09-18 13:00:00	2019-01-10 04:37:57	74794	13653	3427	2468	MAQC_Jinan_University_P8_R1 | loading=500ng	M8	JNU	4
Exp028863	JNU	Replications	R2	1	Fusion Lumos	Lumos	500ng	75.0012	P8	Peptide	1	2018-09-18 13:00:00	2019-01-10 04:54:48	74624	14676	3669	2700	MAQC_Jinan_University_P8_R2 | loading=500ng	M8	JNU	4
Exp028864	JNU	Replications	R3	1	Fusion Lumos	Lumos	500ng	75.0008	P8	Peptide	1	2018-09-18 13:00:00	2019-01-10 05:17:57	75135	14550	3686	2697	MAQC_Jinan_University_P8_R3 | loading=500ng	M8	JNU	4
Exp036593	JNU	Replications	R1	1	Fusion Lumos	Lumos	660ng	75.0117	P5	Peptide	2	2019-01-10 14:00:00	2019-01-11 15:06:02	70373	21590	4549	3631	MAQC_Jinan_University_P5_R1 | loading = 660ng 20190109 second	D5	JNU	1
Exp036594	JNU	Replications	R2	1	Fusion Lumos	Lumos	660ng	74.9998	P5	Peptide	2	2019-01-10 14:00:00	2019-01-11 15:08:41	70279	21243	4541	3620	MAQC_Jinan_University_P5_R2 | loading = 660ng 20190109 second	D5	JNU	1
Exp036595	JNU	Replications	R3	1	Fusion Lumos	Lumos	660ng	75.0122	P5	Peptide	2	2019-01-10 14:00:00	2019-01-11 15:33:29	70052	21117	4509	3589	MAQC_Jinan_University_P5_R3 | loading = 660ng 20190109 second	D5	JNU	1
Exp036596	JNU	Replications	R1	1	Fusion Lumos	Lumos	660ng	75.014	P6	Peptide	2	2019-01-10 14:00:00	2019-01-11 15:33:43	68681	21010	4529	3625	MAQC_Jinan_University_P6_R1 | loading = 660ng 20190109 second	D6	JNU	2
Exp036597	JNU	Replications	R2	1	Fusion Lumos	Lumos	660ng	74.9995	P6	Peptide	2	2019-01-10 14:00:00	2019-01-11 15:42:49	68954	21176	4488	3572	MAQC_Jinan_University_P6_R2 | loading = 660ng 20190109 second	D6	JNU	2
Exp036598	JNU	Replications	R3	1	Fusion Lumos	Lumos	660ng	75.0022	P6	Peptide	2	2019-01-10 14:00:00	2019-01-11 15:42:31	68800	20925	4519	3589	MAQC_Jinan_University_P6_R3 | loading = 660ng 20190109 second	D6	JNU	2
Exp036599	JNU	Replications	R1	1	Fusion Lumos	Lumos	660ng	75.013	P7	Peptide	2	2019-01-10 14:00:00	2019-01-11 15:56:04	67831	20782	4439	3557	MAQC_Jinan_University_P7_R1 | loading = 660ng 20190109 second	F7	JNU	3
Exp036600	JNU	Replications	R2	1	Fusion Lumos	Lumos	660ng	75.009	P7	Peptide	2	2019-01-10 14:00:00	2019-01-11 15:56:02	68298	21087	4457	3554	MAQC_Jinan_University_P7_R2 | loading = 660ng 20190109 second	F7	JNU	3
Exp036601	JNU	Replications	R3	1	Fusion Lumos	Lumos	660ng	75.0117	P7	Peptide	2	2019-01-10 14:00:00	2019-01-11 16:10:01	67668	20781	4493	3572	MAQC_Jinan_University_P7_R3 | loading = 660ng 20190109 second	F7	JNU	3
Exp036602	JNU	Replications	R1	1	Fusion Lumos	Lumos	660ng	74.999	P8	Peptide	2	2019-01-10 14:00:00	2019-01-11 16:13:14	68191	20479	4426	3550	MAQC_Jinan_University_P8_R1 | loading = 660ng 20190109 second	M8	JNU	4
Exp036603	JNU	Replications	R2	1	Fusion Lumos	Lumos	660ng	74.9992	P8	Peptide	2	2019-01-10 14:00:00	2019-01-11 16:35:35	66668	20091	4405	3502	MAQC_Jinan_University_P8_R2 | loading = 660ng 20190109 second	M8	JNU	4
Exp036604	JNU	Replications	R3	1	Fusion Lumos	Lumos	660ng	75.011	P8	Peptide	2	2019-01-10 14:00:00	2019-01-11 16:34:58	66564	19999	4403	3521	MAQC_Jinan_University_P8_R3 | loading = 660ng 20190109 second	M8	JNU	4
Exp049710	TFAH_ZJU	Replications	R1	1	Q Exactive HF-X	QE-HFX	500ng	90.0028	P5	Peptide	1	2019-06-21	2019-06-23 00:07:26	82917	14727	3808	2756	MAQC_TFAH_ZJU_P5_R1 | loading=500ng	D5	ZJU	1
Exp049711	TFAH_ZJU	Replications	R2	1	Q Exactive HF-X	QE-HFX	500ng	90.003	P5	Peptide	1	2019-06-21	2019-06-23 00:17:30	83349	14723	3747	2770	MAQC_TFAH_ZJU_P5_R2 | loading=500ng	D5	ZJU	1
Exp049712	TFAH_ZJU	Replications	R3	1	Q Exactive HF-X	QE-HFX	500ng	89.9957	P5	Peptide	1	2019-06-21	2019-06-23 00:15:53	83825	14806	3810	2760	MAQC_TFAH_ZJU_P5_R3 | loading=500ng	D5	ZJU	1
Exp049713	TFAH_ZJU	Replications	R1	1	Q Exactive HF-X	QE-HFX	500ng	89.994	P6	Peptide	1	2019-06-21	2019-06-23 00:19:34	83892	14154	3633	2619	MAQC_TFAH_ZJU_P6_R1 | loading=500ng	D6	ZJU	2
Exp049714	TFAH_ZJU	Replications	R2	1	Q Exactive HF-X	QE-HFX	500ng	89.9992	P6	Peptide	1	2019-06-21	2019-06-23 00:09:04	83370	13892	3649	2610	MAQC_TFAH_ZJU_P6_R2 | loading=500ng	D6	ZJU	2
Exp049715	TFAH_ZJU	Replications	R3	1	Q Exactive HF-X	QE-HFX	500ng	89.9942	P6	Peptide	1	2019-06-21	2019-06-23 00:20:16	83351	14171	3653	2615	MAQC_TFAH_ZJU_P6_R3 | loading=500ng	D6	ZJU	2
Exp049716	TFAH_ZJU	Replications	R1	1	Q Exactive HF-X	QE-HFX	500ng	89.9912	P7	Peptide	1	2019-06-21	2019-06-23 00:20:27	83802	13539	3556	2566	MAQC_TFAH_ZJU_P7_R1 | loading=500ng	F7	ZJU	3
Exp049717	TFAH_ZJU	Replications	R2	1	Q Exactive HF-X	QE-HFX	500ng	89.9973	P7	Peptide	1	2019-06-21	2019-06-23 00:21:41	84222	13428	3496	2489	MAQC_TFAH_ZJU_P7_R2 | loading=500ng	F7	ZJU	3
Exp049718	TFAH_ZJU	Replications	R3	1	Q Exactive HF-X	QE-HFX	500ng	90.0005	P7	Peptide	1	2019-06-21	2019-06-23 00:25:39	83917	13413	3491	2528	MAQC_TFAH_ZJU_P7_R3 | loading=500ng	F7	ZJU	3
Exp049719	TFAH_ZJU	Replications	R1	1	Q Exactive HF-X	QE-HFX	500ng	89.9978	P8	Peptide	1	2019-06-21	2019-06-23 00:26:04	84231	12966	3468	2472	MAQC_TFAH_ZJU_P8_R1 | loading=500ng	M8	ZJU	4
Exp049720	TFAH_ZJU	Replications	R2	1	Q Exactive HF-X	QE-HFX	500ng	90.0018	P8	Peptide	1	2019-06-21	2019-06-23 00:26:21	83597	13025	3477	2495	MAQC_TFAH_ZJU_P8_R2 | loading=500ng	M8	ZJU	4
Exp049721	TFAH_ZJU	Replications	R3	1	Q Exactive HF-X	QE-HFX	500ng	90.002	P8	Peptide	1	2019-06-21	2019-06-23 00:26:39	83799	12960	3456	2497	MAQC_TFAH_ZJU_P8_R3 | loading=500ng	M8	ZJU	4
Exp019488	ThermoFisher	Replications	R1	1	Fusion Lumos	Lumos	500ng	75.0018	P5	Peptide	1	2018-03-10 14:00:00	2019-01-09 20:23:27	79895	20862	4261	2965	MAQC_ThermoFisher_P5_R1 | loading=500ng	D5	TMO	1
Exp019489	ThermoFisher	Replications	R2	1	Fusion Lumos	Lumos	500ng	74.997	P5	Peptide	1	2018-03-10 14:00:00	2019-01-09 20:30:29	81459	21167	4206	3013	MAQC_ThermoFisher_P5_R2 | loading=500ng	D5	TMO	1
Exp019490	ThermoFisher	Replications	R3	1	Fusion Lumos	Lumos	500ng	74.6305	P5	Peptide	1	2018-03-10 14:00:00	2019-01-09 20:37:13	77711	20432	4105	2898	MAQC_ThermoFisher_P5_R3 | loading=500ng	D5	TMO	1
Exp019491	ThermoFisher	Replications	R1	1	Fusion Lumos	Lumos	500ng	74.9013	P6	Peptide	1	2018-03-10 14:00:00	2019-01-09 20:36:10	78300	20072	4002	2869	MAQC_ThermoFisher_P6_R1 | loading=500ng	D6	TMO	2
Exp019492	ThermoFisher	Replications	R2	1	Fusion Lumos	Lumos	500ng	74.7477	P6	Peptide	1	2018-03-10 14:00:00	2019-01-09 20:49:43	78423	19985	4051	2923	MAQC_ThermoFisher_P6_R2 | loading=500ng	D6	TMO	2
Exp019493	ThermoFisher	Replications	R3	1	Fusion Lumos	Lumos	500ng	74.744	P6	Peptide	1	2018-03-10 14:00:00	2019-01-09 20:37:55	76156	19272	3909	2828	MAQC_ThermoFisher_P6_R3 | loading=500ng	D6	TMO	2
Exp019494	ThermoFisher	Replications	R1	1	Fusion Lumos	Lumos	500ng	75.0033	P7	Peptide	1	2018-03-10 14:00:00	2019-01-10 07:04:50	82713	20992	4168	2995	MAQC_ThermoFisher_P7_R1 | loading=500ng	F7	TMO	3
Exp019495	ThermoFisher	Replications	R2	1	Fusion Lumos	Lumos	500ng	75.0022	P7	Peptide	1	2018-03-10 14:00:00	2019-01-10 07:13:20	84429	21907	4260	3042	MAQC_ThermoFisher_P7_R2 | loading=500ng	F7	TMO	3
Exp019496	ThermoFisher	Replications	R3	1	Fusion Lumos	Lumos	500ng	75	P7	Peptide	1	2018-03-10 14:00:00	2019-01-10 07:37:43	81618	20294	4080	2941	MAQC_ThermoFisher_P7_R3 | loading=500ng	F7	TMO	3
Exp019497	ThermoFisher	Replications	R1	1	Fusion Lumos	Lumos	500ng	75.0042	P8	Peptide	1	2018-03-10 14:00:00	2019-01-09 20:53:13	84749	20630	4242	2995	MAQC_ThermoFisher_P8_R1 | loading=500ng	M8	TMO	4
Exp019498	ThermoFisher	Replications	R2	1	Fusion Lumos	Lumos	500ng	75.0012	P8	Peptide	1	2018-03-10 14:00:00	2019-01-10 07:16:07	85756	21104	4197	3016	MAQC_ThermoFisher_P8_R2 | loading=500ng	M8	TMO	4
Exp019499	ThermoFisher	Replications	R3	1	Fusion Lumos	Lumos	500ng	74.9993	P8	Peptide	1	2018-03-10 14:00:00	2019-01-10 07:15:50	84097	21007	4239	3028	MAQC_ThermoFisher_P8_R3 | loading=500ng	M8	TMO	4
Exp020059	ThermoFisher	Replications	R1	1	Q Exactive HF-X	QE-HFX	1ug	75.0012	P5	Peptide	1	2018-03-27 13:00:00	2019-01-09 23:05:34	99666	25230	5235	4036	MAQC_ThermoFisher_P5_R1 | loading=1ug	D5	TMO	1
Exp020060	ThermoFisher	Replications	R2	1	Q Exactive HF-X	QE-HFX	1ug	75.0012	P5	Peptide	1	2018-03-27 13:00:00	2019-01-09 23:05:28	99722	25215	5204	4021	MAQC_ThermoFisher_P5_R2 | loading=1ug	D5	TMO	1
Exp020061	ThermoFisher	Replications	R3	1	Q Exactive HF-X	QE-HFX	1ug	75.0002	P5	Peptide	1	2018-03-27 13:00:00	2019-01-09 23:08:18	99967	25244	5230	4055	MAQC_ThermoFisher_P5_R3 | loading=1ug	D5	TMO	1
Exp020062	ThermoFisher	Replications	R1	1	Q Exactive HF-X	QE-HFX	1ug	75.0015	P6	Peptide	1	2018-03-27 13:00:00	2019-01-09 23:11:41	100723	25963	5217	4038	MAQC_ThermoFisher_P6_R1 | loading=1ug	D6	TMO	2
Exp020063	ThermoFisher	Replications	R2	1	Q Exactive HF-X	QE-HFX	1ug	75.0017	P6	Peptide	1	2018-03-27 13:00:00	2019-01-09 23:17:39	101416	25976	5240	4073	MAQC_ThermoFisher_P6_R2 | loading=1ug	D6	TMO	2
Exp020064	ThermoFisher	Replications	R3	1	Q Exactive HF-X	QE-HFX	1ug	75.0015	P6	Peptide	1	2018-03-27 13:00:00	2019-01-09 23:22:21	101451	25714	5238	4022	MAQC_ThermoFisher_P6_R3 | loading=1ug	D6	TMO	2
Exp020065	ThermoFisher	Replications	R1	1	Q Exactive HF-X	QE-HFX	1ug	75.0017	P7	Peptide	1	2018-03-27 13:00:00	2019-01-09 23:30:30	99491	25376	5224	3995	MAQC_ThermoFisher_P7_R1 | loading=1ug	F7	TMO	3
Exp020066	ThermoFisher	Replications	R2	1	Q Exactive HF-X	QE-HFX	1ug	75.0017	P7	Peptide	1	2018-03-27 13:00:00	2019-01-09 23:32:22	99796	25144	5198	4000	MAQC_ThermoFisher_P7_R2 | loading=1ug	F7	TMO	3
Exp020067	ThermoFisher	Replications	R3	1	Q Exactive HF-X	QE-HFX	1ug	75.0015	P7	Peptide	1	2018-03-27 13:00:00	2019-01-09 23:38:36	99639	25250	5164	3988	MAQC_ThermoFisher_P7_R3 | loading=1ug	F7	TMO	3
Exp020068	ThermoFisher	Replications	R1	1	Q Exactive HF-X	QE-HFX	1ug	75.0018	P8	Peptide	1	2018-03-27 13:00:00	2019-01-09 23:45:10	100883	25321	5144	3999	MAQC_ThermoFisher_P8_R1 | loading=1ug	M8	TMO	4
Exp020069	ThermoFisher	Replications	R2	1	Q Exactive HF-X	QE-HFX	1ug	75.0013	P8	Peptide	1	2018-03-27 13:00:00	2019-01-09 23:47:40	100169	25315	5193	4013	MAQC_ThermoFisher_P8_R2 | loading=1ug	M8	TMO	4
Exp020070	ThermoFisher	Replications	R3	1	Q Exactive HF-X	QE-HFX	1ug	75.0013	P8	Peptide	1	2018-03-27 13:00:00	2019-01-09 23:48:52	101252	25277	5099	3991	MAQC_ThermoFisher_P8_R3 | loading=1ug	M8	TMO	4
Exp024665	ThermoFisher	DeepCoverage	R1	12	Q Exactive HF-X	QE-HFX	500ng	90.0033	P5	Protein	1	2018-07-12 13:00:00	2020-05-09 03:26:39	1313549	103212	9611	8024	MAQC_Thermo_P5_R1_F12	D5	TMO	1
Exp024666	ThermoFisher	DeepCoverage	R1	12	Q Exactive HF-X	QE-HFX	500ng	90.0038	P6	Protein	1	2018-07-12 13:00:00	2020-05-09 03:29:41	1263187	92937	9384	7802	MAQC_Thermo_P6_R1_F12	D6	TMO	2
Exp024667	ThermoFisher	DeepCoverage	R1	12	Q Exactive HF-X	QE-HFX	500ng	90.0025	P7	Protein	1	2018-07-12 13:00:00	2020-05-09 18:46:11	1311166	102622	9570	7931	MAQC_Thermo_P7_R1_F12	F7	TMO	3
Exp024668	ThermoFisher	DeepCoverage	R1	12	Q Exactive HF-X	QE-HFX	500ng	90.0015	P8	Protein	1	2018-07-12 13:00:00	2020-05-09 05:30:39	1347144	114814	9856	8211	MAQC_Thermo_P8_R1_F12	M8	TMO	4
Exp035108	ABSciex	Replications	R1	1	6600 Q-TOF	QTOF6600	1ug	74.7923	P5	Peptide	1	2018-03-19 13:00:00	2019-01-09 05:27:14	64537	15198	3514	2290	MAQC_AB Sciex_P5_R1 | loading=1ug	D5	ABS	1
Exp035109	ABSciex	Replications	R2	1	6600 Q-TOF	QTOF6600	1ug	74.4305	P5	Peptide	1	2018-03-19 13:00:00	2019-01-08 21:26:21	64500	13962	3374	2189	MAQC_AB Sciex_P5_R2 | loading=1ug	D5	ABS	1
Exp035110	ABSciex	Replications	R3	1	6600 Q-TOF	QTOF6600	1ug	74.8672	P5	Peptide	1	2018-03-19 13:00:00	2019-01-08 22:06:24	64983	15289	3509	2305	MAQC_AB Sciex_P5_R3 | loading=1ug	D5	ABS	1
Exp035112	ABSciex	Replications	R1	1	6600 Q-TOF	QTOF6600	1ug	74.9055	P6	Peptide	1	2018-12-17 14:00:00	2019-01-08 22:50:04	65146	15188	3426	2300	MAQC_AB Sciex_P6_R1 | loading=1ug	D6	ABS	2
Exp035114	ABSciex	Replications	R2	1	6600 Q-TOF	QTOF6600	1ug	74.9295	P6	Peptide	1	2018-12-17 14:00:00	2019-01-09 05:52:51	65444	15104	3429	2244	MAQC_AB Sciex_P6_R2 | loading=1ug	D6	ABS	2
Exp035115	ABSciex	Replications	R3	1	6600 Q-TOF	QTOF6600	1ug	73.3733	P6	Peptide	1	2018-12-17 14:00:00	2019-01-09 06:12:05	65724	14926	3396	2212	MAQC_AB Sciex_P6_R3 | loading=1ug	D6	ABS	2
Exp035121	ABSciex	Replications	R1	1	6600 Q-TOF	QTOF6600	1ug	73.3098	P7	Peptide	1	2018-03-19 13:00:00	2019-01-09 06:24:03	65534	14609	3295	2149	MAQC_AB Sciex_P7_R1 | loading=1ug	F7	ABS	3
Exp035123	ABSciex	Replications	R2	1	6600 Q-TOF	QTOF6600	1ug	73.3553	P7	Peptide	1	2018-03-19 13:00:00	2019-01-09 06:43:48	65907	14631	3295	2135	MAQC_AB Sciex_P7_R2 | loading=1ug	F7	ABS	3
Exp035124	ABSciex	Replications	R3	1	6600 Q-TOF	QTOF6600	1ug	73.6712	P7	Peptide	1	2018-03-19 13:00:00	2019-01-09 07:06:56	65889	14529	3268	2106	MAQC_AB Sciex_P7_R3 | loading=1ug	F7	ABS	3
Exp035125	ABSciex	Replications	R1	1	6600 Q-TOF	QTOF6600	1ug	73.6673	P8	Peptide	1	2018-03-19 13:00:00	2019-01-09 07:33:02	67092	14399	3342	2163	MAQC_AB Sciex_P8_R1 | loading=1ug	M8	ABS	4
Exp035126	ABSciex	Replications	R2	1	6600 Q-TOF	QTOF6600	1ug	74.8787	P8	Peptide	1	2018-03-19 13:00:00	2019-01-09 07:53:15	66911	14510	3322	2143	MAQC_AB Sciex_P8_R2 | loading=1ug	M8	ABS	4
Exp035127	ABSciex	Replications	R3	1	6600 Q-TOF	QTOF6600	1ug	74.7722	P8	Peptide	1	2018-03-19 13:00:00	2019-01-09 08:12:20	67084	14481	3344	2208	MAQC_AB Sciex_P8_R3 | loading=1ug	M8	ABS	4
Exp035393	ABSciex	DeepCoverage	R1	6	6600 Q-TOF	QTOF6600	1ug	118.991	P5	Protein	1	2018-03-19 13:00:00	2020-05-10 15:46:19	467904	41190	6232	4745	MAQC_AB Sciex_P5_F6_R1 | loading=1ug	D5	ABS	1
Exp035394	ABSciex	DeepCoverage	R1	6	6600 Q-TOF	QTOF6600	1ug	119.727	P6	Protein	1	2018-12-17 14:00:00	2020-05-10 05:22:09	408835	55265	7050	5472	MAQC_AB Sciex_P6_F6_R1	D6	ABS	2
Exp035395	ABSciex	DeepCoverage	R1	6	6600 Q-TOF	QTOF6600	1ug	119.001	P7	Protein	1	2018-03-19 13:00:00	2020-05-10 18:51:19	395260	54070	6910	5339	MAQC_AB Sciex_P7_F6_R1	F7	ABS	3
Exp035396	ABSciex	DeepCoverage	R1	6	6600 Q-TOF	QTOF6600	1ug	119.315	P8	Protein	1	2018-03-19 13:00:00	2020-05-10 14:16:59	395850	43470	6623	5182	MAQC_AB Sciex_P8_F6_R1	M8	ABS	4
Exp019710	Bruker	Replications	R1	1	timsTOF	timsTOF	200ng	74.8462	P5	Peptide	1	2018-03-19 13:00:00	2019-01-10 03:42:14	344512	36153	6223	4682	MAQC_Bruker_P5_R1 | loading=200ng	D5	BRK	1
Exp019711	Bruker	Replications	R2	1	timsTOF	timsTOF	200ng	74.8435	P5	Peptide	1	2018-03-19 13:00:00	2019-01-10 08:37:10	341818	37336	6279	4654	MAQC_Bruker_P5_R2 | loading=200ng	D5	BRK	1
Exp019712	Bruker	Replications	R3	1	timsTOF	timsTOF	200ng	74.8792	P5	Peptide	1	2018-03-19 13:00:00	2019-01-10 03:53:21	349295	36297	6167	4606	MAQC_Bruker_P5_R3 | loading=200ng	D5	BRK	1
Exp019713	Bruker	Replications	R1	1	timsTOF	timsTOF	200ng	74.1455	P6	Peptide	1	2018-03-19 13:00:00	2019-01-10 02:59:40	356561	34559	6095	4548	MAQC_Bruker_P6_R1 | loading=200ng	D6	BRK	2
Exp019714	Bruker	Replications	R2	1	timsTOF	timsTOF	200ng	74.6943	P6	Peptide	1	2018-03-19 13:00:00	2019-01-10 05:44:00	356140	35172	6196	4546	MAQC_Bruker_P6_R2 | loading=200ng	D6	BRK	2
Exp019715	Bruker	Replications	R3	1	timsTOF	timsTOF	200ng	74.7173	P6	Peptide	1	2018-03-19 13:00:00	2019-01-10 05:48:11	355090	35489	6173	4577	MAQC_Bruker_P6_R3 | loading=200ng	D6	BRK	2
Exp019716	Bruker	Replications	R1	1	timsTOF	timsTOF	200ng	74.9768	P7	Peptide	1	2018-03-19 13:00:00	2019-01-10 05:19:44	350007	36512	6158	4605	MAQC_Bruker_P7_R1 | loading=200ng	F7	BRK	3
Exp019717	Bruker	Replications	R2	1	timsTOF	timsTOF	200ng	74.971	P7	Peptide	1	2018-03-19 13:00:00	2019-01-10 05:47:39	349896	36420	6129	4524	MAQC_Bruker_P7_R2 | loading=200ng	F7	BRK	3
Exp019718	Bruker	Replications	R3	1	timsTOF	timsTOF	200ng	74.4672	P7	Peptide	1	2018-03-19 13:00:00	2019-01-10 05:42:38	348496	36341	6156	4532	MAQC_Bruker_P7_R3 | loading=200ng	F7	BRK	3
Exp019719	Bruker	Replications	R1	1	timsTOF	timsTOF	200ng	74.761	P8	Peptide	1	2018-03-19 13:00:00	2019-01-10 15:19:27	359138	34500	6115	4568	MAQC_Bruker_P8_R1 | loading=200ng	M8	BRK	4
Exp019720	Bruker	Replications	R2	1	timsTOF	timsTOF	200ng	74.9562	P8	Peptide	1	2018-03-19 13:00:00	2019-01-18 16:41:25	359278	34934	6142	4612	MAQC_Bruker_P8_R2 | loading=200ng	M8	BRK	4
Exp019721	Bruker	Replications	R3	1	timsTOF	timsTOF	200ng	74.6093	P8	Peptide	1	2018-03-19 13:00:00	2019-01-10 05:49:13	361266	34867	6148	4620	MAQC_Bruker_P8_R3 | loading=200ng	M8	BRK	4
Exp035178	Bruker	DeepCoverage	R1	6	timsTOF	timsTOF	200ng	75.0005	P5	Protein	1	2018-12-18 14:00:00	2020-05-09 14:31:57	1021522	82930	8878	7125	MAQC_Bruker_P5_F6 | loading=200ng	D5	BRK	1
Exp035179	Bruker	DeepCoverage	R1	6	timsTOF	timsTOF	200ng	75.0345	P6	Protein	1	2018-12-18 14:00:00	2020-01-07 18:13:29	997567	77470	8896	7229	MAQC_Bruker_P6_F6 | loading=200ng	D6	BRK	2
Exp035180	Bruker	DeepCoverage	R1	6	timsTOF	timsTOF	200ng	75.019	P7	Protein	1	2018-12-18 14:00:00	2020-05-10 10:45:08	1073781	78096	8736	7035	MAQC_Bruker_P7_F6 | loading=200ng	F7	BRK	3
Exp035181	Bruker	DeepCoverage	R1	6	timsTOF	timsTOF	200ng	75.0132	P8	Protein	1	2018-12-18 14:00:00	2020-01-07 18:52:50	1088610	83164	9009	7264	MAQC_Bruker_P8_F6 | loading=200ng	M8	BRK	4
Exp037169	IRCBC	Replications	R1	1	Fusion	Fusion	1ug	74.992	P5	Peptide	1	2019-01-16 14:00:00	2019-01-17 09:46:43	81651	16513	4080	3187	MAQC_IRCBC_P5_R1 | loading=1ug	D5	IRC	1
Exp037170	IRCBC	Replications	R2	1	Fusion	Fusion	1ug	74.9953	P5	Peptide	1	2019-01-16 14:00:00	2019-01-17 10:34:57	82527	16456	4085	3121	MAQC_IRCBC_P5_R2 | loading=1ug	D5	IRC	1
Exp037171	IRCBC	Replications	R3	1	Fusion	Fusion	1ug	74.9972	P5	Peptide	1	2019-01-16 14:00:00	2019-01-17 10:09:22	82596	16322	4118	3149	MAQC_IRCBC_P5_R3 | loading=1ug	D5	IRC	1
Exp037172	IRCBC	Replications	R1	1	Fusion	Fusion	1ug	75.001	P6	Peptide	1	2019-01-16 14:00:00	2019-01-17 10:33:12	82309	16503	4090	3192	MAQC_IRCBC_P6_R1 | loading=1ug	D6	IRC	2
Exp037173	IRCBC	Replications	R2	1	Fusion	Fusion	1ug	74.9945	P6	Peptide	1	2019-01-16 14:00:00	2019-01-17 09:42:13	82338	16289	4056	3181	MAQC_IRCBC_P6_R2 | loading=1ug	D6	IRC	2
Exp037174	IRCBC	Replications	R3	1	Fusion	Fusion	1ug	74.9982	P6	Peptide	1	2019-01-16 14:00:00	2019-01-17 09:42:53	82340	16224	4061	3154	MAQC_IRCBC_P6_R3 | loading=1ug	D6	IRC	2
Exp037175	IRCBC	Replications	R1	1	Fusion	Fusion	1ug	74.9982	P7	Peptide	1	2019-01-16 14:00:00	2019-01-17 10:34:15	82480	16841	4082	3167	MAQC_IRCBC_P6_R1 | loading=1ug	F7	IRC	3
Exp037176	IRCBC	Replications	R2	1	Fusion	Fusion	1ug	74.9945	P7	Peptide	1	2019-01-16 14:00:00	2019-01-17 10:35:03	82328	16369	4026	3161	MAQC_IRCBC_P6_R1 | loading=1ug	F7	IRC	3
Exp037177	IRCBC	Replications	R3	1	Fusion	Fusion	1ug	74.9978	P7	Peptide	1	2019-01-16 14:00:00	2019-01-17 10:22:35	82713	16638	4080	3145	MAQC_IRCBC_P6_R1 | loading=1ug	F7	IRC	3
Exp037178	IRCBC	Replications	R1	1	Fusion	Fusion	1ug	74.9927	P8	Peptide	1	2019-01-16 14:00:00	2019-01-17 10:22:12	82474	16415	4052	3132	MAQC_IRCBC_P8_R1 | loading = 1ug	M8	IRC	4
Exp037179	IRCBC	Replications	R2	1	Fusion	Fusion	1ug	74.9962	P8	Peptide	1	2019-01-16 14:00:00	2019-01-17 10:32:14	82522	16157	4033	3125	MAQC_IRCBC_P8_R1 | loading = 1ug	M8	IRC	4
Exp037180	IRCBC	Replications	R3	1	Fusion	Fusion	1ug	74.987	P8	Peptide	1	2019-01-16 14:00:00	2019-01-17 10:30:21	81124	15799	4016	3120	MAQC_IRCBC_P8_R1 | loading = 1ug	M8	IRC	4
Exp050196	PTM-Lab	Replications	R1	1	Q Exactive HF-X	QE-HFX	1ug	75.0013	P5	Peptide	1	2019-06-28	2019-06-29 03:56:20	96207	26128	5326	4012	MAQC_PTM-LAB_P5_R1 | loading=1ug	D5	PTM	1
Exp050197	PTM-Lab	Replications	R2	1	Q Exactive HF-X	QE-HFX	1ug	75.0007	P5	Peptide	1	2019-06-28	2019-06-29 03:58:06	96058	25737	5218	3967	MAQC_PTM-LAB_P5_R2 | loading=1ug	D5	PTM	1
Exp050198	PTM-Lab	Replications	R3	1	Q Exactive HF-X	QE-HFX	1ug	75.0013	P5	Peptide	1	2019-06-28	2019-06-29 04:01:16	96232	25886	5250	3950	MAQC_PTM-LAB_P5_R3 | loading=1ug	D5	PTM	1
Exp050199	PTM-Lab	Replications	R1	1	Q Exactive HF-X	QE-HFX	1ug	75.001	P6	Peptide	1	2019-06-28	2019-06-29 03:59:42	96522	25783	5282	4002	MAQC_PTM-LAB_P6_R1 | loading=1ug	D6	PTM	2
Exp050200	PTM-Lab	Replications	R2	1	Q Exactive HF-X	QE-HFX	1ug	75.0048	P6	Peptide	1	2019-06-28	2019-06-29 05:25:09	96325	25829	5235	3985	MAQC_PTM-LAB_P6_R2 | loading=1ug	D6	PTM	2
Exp050201	PTM-Lab	Replications	R3	1	Q Exactive HF-X	QE-HFX	1ug	75.0017	P6	Peptide	1	2019-06-28	2019-06-29 05:32:39	96477	25765	5326	4013	MAQC_PTM-LAB_P6_R3 | loading=1ug	D6	PTM	2
Exp050202	PTM-Lab	Replications	R1	1	Q Exactive HF-X	QE-HFX	1ug	75.0037	P7	Peptide	1	2019-06-28	2019-06-29 05:26:13	96316	25452	5149	3929	MAQC_PTM-LAB_P7_R1 | loading=1ug	F7	PTM	3
Exp050203	PTM-Lab	Replications	R2	1	Q Exactive HF-X	QE-HFX	1ug	75.0013	P7	Peptide	1	2019-06-28	2019-06-29 05:26:39	96127	25577	5215	3930	MAQC_PTM-LAB_P7_R2 | loading=1ug	F7	PTM	3
Exp050204	PTM-Lab	Replications	R3	1	Q Exactive HF-X	QE-HFX	1ug	75.0003	P7	Peptide	1	2019-06-28	2019-06-29 05:24:00	96048	25533	5209	3931	MAQC_PTM-LAB_P7_R3 | loading=1ug	F7	PTM	3
Exp050205	PTM-Lab	Replications	R1	1	Q Exactive HF-X	QE-HFX	1ug	75.0012	P8	Peptide	1	2019-06-21	2019-06-29 05:28:32	95819	25218	5189	3973	MAQC_PTM-LAB_P8_R1 | loading=1ug	M8	PTM	4
Exp050206	PTM-Lab	Replications	R2	1	Q Exactive HF-X	QE-HFX	1ug	75.0017	P8	Peptide	1	2019-06-21	2019-06-29 05:26:04	96167	25251	5181	3985	MAQC_PTM-LAB_P8_R2 | loading=1ug	M8	PTM	4
Exp050207	PTM-Lab	Replications	R3	1	Q Exactive HF-X	QE-HFX	1ug	75.0013	P8	Peptide	1	2019-06-21	2019-06-29 05:32:03	96734	25456	5242	3975	MAQC_PTM-LAB_P8_R3 | loading=1ug	M8	PTM	4
Exp050208	PTM-Lab	DeepCoverage	R1	18	Q Exactive HF-X	QE-HFX	1ug	75.0055	P5	Protein	1	2019-06-28	2019-06-29 07:00:16	955678	77851	9873	8139	MAQC_PTM-LAB_P5_R1_F18_DC-1ug_per_fraction	D5	PTM	1
Exp050209	PTM-Lab	DeepCoverage	R1	18	Q Exactive HF-X	QE-HFX	1ug	75.0057	P6	Protein	1	2019-06-28	2019-06-29 12:41:16	1002242	90692	10034	8267	MAQC_PTM-LAB_P6_R1_F18_DC-1ug_per_fraction	D6	PTM	2
Exp050210	PTM-Lab	DeepCoverage	R1	18	Q Exactive HF-X	QE-HFX	1ug	75.0057	P7	Protein	1	2019-06-28	2019-06-29 17:03:46	990774	88977	9925	8278	MAQC_PTM-LAB_P8_R1_F18_DC-1ug_per_fraction	F7	PTM	3
Exp050211	PTM-Lab	DeepCoverage	R1	18	Q Exactive HF-X	QE-HFX	1ug	75.0052	P8	Protein	1	2019-06-28	2019-06-29 20:36:05	996851	98394	10158	8402	MAQC_PTM-LAB_P8_R1_F18_DC-1ug_per_fraction	M8	PTM	4
Exp050530	NCPSS	Replications	R1	1	Q Exactive	QE	1ug	75.0035	P5	Peptide	1	2019-07-01	2019-07-02 17:35:26	39137	12104	3116	2319	MAQC_NCPSS_P5_R1 | loading=1ug	D5	NPS	1
Exp050531	NCPSS	Replications	R2	1	Q Exactive	QE	1ug	74.993	P5	Peptide	1	2019-07-01	2019-07-02 17:35:26	38872	12169	3115	2333	MAQC_NCPSS_P5_R2 | loading=1ug	D5	NPS	1
Exp050532	NCPSS	Replications	R3	1	Q Exactive	QE	1ug	74.9882	P5	Peptide	1	2019-07-01	2019-07-02 17:39:25	38892	12202	3122	2337	MAQC_NCPSS_P5_R3 | loading=1ug	D5	NPS	1
Exp050533	NCPSS	Replications	R1	1	Q Exactive	QE	1ug	74.997	P6	Peptide	1	2019-07-01	2019-07-02 17:42:45	39352	12161	3085	2295	MAQC_NCPSS_P6_R1 | loading=1ug	D6	NPS	2
Exp050534	NCPSS	Replications	R2	1	Q Exactive	QE	1ug	75.0068	P6	Peptide	1	2019-07-01	2019-07-02 17:45:42	39384	12027	3088	2319	MAQC_NCPSS_P6_R2 | loading=1ug	D6	NPS	2
Exp050535	NCPSS	Replications	R3	1	Q Exactive	QE	1ug	75.0037	P6	Peptide	1	2019-07-01	2019-07-02 17:46:34	39479	11842	3006	2211	MAQC_NCPSS_P6_R3 | loading=1ug	D6	NPS	2
Exp050536	NCPSS	Replications	R1	1	Q Exactive	QE	1ug	74.9845	P7	Peptide	1	2019-07-01	2019-07-02 17:37:03	38510	11426	2904	2118	MAQC_NCPSS_P7_R1 | loading=1ug	F7	NPS	3
Exp050537	NCPSS	Replications	R2	1	Q Exactive	QE	1ug	75.0008	P7	Peptide	1	2019-07-01	2019-07-02 17:39:06	38590	11417	2896	2114	MAQC_NCPSS_P7_R2 | loading=1ug	F7	NPS	3
Exp050538	NCPSS	Replications	R3	1	Q Exactive	QE	1ug	74.998	P7	Peptide	1	2019-07-01	2019-07-02 17:44:10	38556	11588	2917	2125	MAQC_NCPSS_P7_R3 | loading=1ug	F7	NPS	3
Exp050539	NCPSS	Replications	R1	1	Q Exactive	QE	1ug	74.9998	P8	Peptide	1	2019-07-01	2019-07-02 17:40:04	38402	11073	2896	2109	MAQC_NCPSS_P8_R1 | loading=1ug	M8	NPS	4
Exp050540	NCPSS	Replications	R2	1	Q Exactive	QE	1ug	74.9967	P8	Peptide	1	2019-07-01	2019-07-02 17:45:28	38150	11049	2877	2095	MAQC_NCPSS_P8_R2 | loading=1ug	M8	NPS	4
Exp050541	NCPSS	Replications	R3	1	Q Exactive	QE	1ug	74.9958	P8	Peptide	1	2019-07-01	2019-07-02 17:44:39	38240	11233	2929	2118	MAQC_NCPSS_P8_R3 | loading=1ug	M8	NPS	4
Exp050542	Aptbiotech	Replications	R1	1	Q Exactive HF-X	QE-HFX	1ug	74.9482	P5	Peptide	1	2019-07-02	2019-07-02 06:32:43	55369	17176	4069	3180	MAQC_Aptbiotech_SH_P5_R1 | loading=1ug	D5	APT	1
Exp050543	Aptbiotech	Replications	R2	1	Q Exactive HF-X	QE-HFX	1ug	74.9863	P5	Peptide	1	2019-07-02	2019-07-02 06:40:12	56440	17346	4145	3231	MAQC_Aptbiotech_SH_P5_R2 | loading=1ug	D5	APT	1
Exp050544	Aptbiotech	Replications	R3	1	Q Exactive HF-X	QE-HFX	1ug	74.97	P5	Peptide	1	2019-07-02	2019-07-02 06:40:07	56673	17338	4120	3225	MAQC_Aptbiotech_SH_P5_R3 | loading=1ug	D5	APT	1
Exp050545	Aptbiotech	Replications	R1	1	Q Exactive HF-X	QE-HFX	1ug	74.9983	P6	Peptide	1	2019-07-02	2019-07-02 07:30:38	56431	17142	3961	3104	MAQC_Aptbiotech_SH_P6_R1 | loading=1ug	D6	APT	2
Exp050546	Aptbiotech	Replications	R2	1	Q Exactive HF-X	QE-HFX	1ug	74.98	P6	Peptide	1	2019-07-02	2019-07-02 07:33:16	56794	17479	4040	3199	MAQC_Aptbiotech_SH_P6_R2 | loading=1ug	D6	APT	2
Exp050547	Aptbiotech	Replications	R3	1	Q Exactive HF-X	QE-HFX	1ug	74.9503	P6	Peptide	1	2019-07-02	2019-07-02 07:36:52	57006	17240	4039	3155	MAQC_Aptbiotech_SH_P6_R3 | loading=1ug	D6	APT	2
Exp050548	Aptbiotech	Replications	R1	1	Q Exactive HF-X	QE-HFX	1ug	74.9985	P7	Peptide	1	2019-07-02	2019-07-02 07:30:05	55586	17372	4030	3127	MAMAQC_Aptbiotech_SH_P7_R1 | loading=1ug	F7	APT	3
Exp050549	Aptbiotech	Replications	R2	1	Q Exactive HF-X	QE-HFX	1ug	74.8547	P7	Peptide	1	2019-07-02	2019-07-02 07:27:28	55432	17353	4025	3133	MAMAQC_Aptbiotech_SH_P7_R2 | loading=1ug	F7	APT	3
Exp050550	Aptbiotech	Replications	R3	1	Q Exactive HF-X	QE-HFX	1ug	74.9735	P7	Peptide	1	2019-07-02	2019-07-02 07:09:18	48546	15976	3758	2856	MAMAQC_Aptbiotech_SH_P7_R3 | loading=1ug	F7	APT	3
Exp050551	Aptbiotech	Replications	R1	1	Q Exactive HF-X	QE-HFX	1ug	74.9908	P8	Peptide	1	2019-07-02	2019-07-02 07:32:53	56451	17018	3999	3116	MAQC_Aptbiotech_SH_P8_R1 | loading=1ug	M8	APT	4
Exp050552	Aptbiotech	Replications	R2	1	Q Exactive HF-X	QE-HFX	1ug	74.9883	P8	Peptide	1	2019-07-02	2019-07-02 07:36:24	56841	17188	4073	3200	MAQC_Aptbiotech_SH_P8_R2 | loading=1ug	M8	APT	4
Exp050553	Aptbiotech	Replications	R3	1	Q Exactive HF-X	QE-HFX	1ug	74.9977	P8	Peptide	1	2019-07-02	2019-07-02 07:37:16	57262	17208	4040	3203	MAQC_Aptbiotech_SH_P8_R3 | loading=1ug	M8	APT	4
Exp050558	Aptbiotech	DeepCoverage	R1	12	Q Exactive HF-X	QE-HFX	1ug	119.999	P5	Protein	1	2019-07-02	2019-07-02 12:11:38	888504	72571	8515	6672	MAQC_Aptbiotech_SH_P5_F12_R1 | loading=1ug | Deep coverage 2	D5	APT	1
Exp050559	Aptbiotech	DeepCoverage	R1	12	Q Exactive HF-X	QE-HFX	1ug	75.0032	P6	Protein	1	2019-07-02	2019-07-02 12:43:10	859032	71559	8343	6690	MAQC_Aptbiotech_SH_P6_F12_R1 | loading=1ug | Deep coverage 2	D6	APT	2
Exp050560	Aptbiotech	DeepCoverage	R1	12	Q Exactive HF-X	QE-HFX	1ug	75.005	P7	Protein	1	2019-07-02	2019-07-19 13:57:54	859498	69543	8295	6552	MAQC_Aptbiotech_SH_P7_F12_R1 | loading=1ug | Deep coverage 2	F7	APT	3
Exp050561	Aptbiotech	DeepCoverage	R1	12	Q Exactive HF-X	QE-HFX	1ug	75.004	P8	Protein	1	2019-07-02	2019-07-20 16:26:55	865524	66712	8303	6458	MAQC_Aptbiotech_SH_P8_F12_R1 | loading=1ug | Deep coverage 2	M8	APT	4
Exp050867	BGI	Replications	R1	1	Fusion Lumos	Lumos	1ug	75.0023	P5	Peptide	1	2019-07-05	2019-07-13 02:56:26	75349	22049	4164	3024	MAQC_BGI_P5_R1 | loading=1ug	D5	BGI	1
Exp050868	BGI	Replications	R2	1	Fusion Lumos	Lumos	1ug	75.0002	P5	Peptide	1	2019-07-05	2019-07-13 02:59:54	75606	22011	4138	3011	MAQC_BGI_P5_R2 | loading=1ug	D5	BGI	1
Exp050869	BGI	Replications	R3	1	Fusion Lumos	Lumos	1ug	74.9982	P5	Peptide	1	2019-07-05	2019-07-13 02:54:14	76702	20297	3986	2820	MAQC_BGI_P5_R3 | loading=1ug	D5	BGI	1
Exp050876	BGI	Replications	R1	1	Fusion Lumos	Lumos	1ug	75.0037	P6	Peptide	1	2019-07-05	2019-07-13 03:06:12	74955	22365	4189	3008	MAQC_BGI_P6_R1 | loading=1ug	D6	BGI	2
Exp050877	BGI	Replications	R2	1	Fusion Lumos	Lumos	1ug	75.0042	P6	Peptide	1	2019-07-05	2019-07-13 03:05:32	74789	22750	4186	3053	MAQC_BGI_P6_R2 | loading=1ug	D6	BGI	2
Exp050878	BGI	Replications	R3	1	Fusion Lumos	Lumos	1ug	74.0933	P6	Peptide	1	2019-07-05	2019-07-13 03:08:42	73972	22820	4191	3071	MAQC_BGI_P6_R3 | loading=1ug	D6	BGI	2
Exp050870	BGI	Replications	R1	1	Fusion Lumos	Lumos	1ug	74.9997	P7	Peptide	1	2019-07-05	2019-07-13 03:08:50	74528	22619	4230	3137	MAQC_BGI_P7_R1 | loading=1ug	F7	BGI	3
Exp050871	BGI	Replications	R2	1	Fusion Lumos	Lumos	1ug	75.0017	P7	Peptide	1	2019-07-05	2019-07-13 03:14:39	74667	22726	4187	3138	MAQC_BGI_P7_R2 | loading=1ug	F7	BGI	3
Exp050872	BGI	Replications	R3	1	Fusion Lumos	Lumos	1ug	75.0083	P7	Peptide	1	2019-07-05	2019-07-13 03:13:17	74574	22797	4251	3157	MAQC_BGI_P7_R3 | loading=1ug	F7	BGI	3
Exp050873	BGI	Replications	R1	1	Fusion Lumos	Lumos	1ug	75.0023	P8	Peptide	1	2019-07-05	2019-07-13 03:17:26	74754	23185	4336	3122	MAQC_BGI_P8_R1 | loading=1ug	M8	BGI	4
Exp050874	BGI	Replications	R2	1	Fusion Lumos	Lumos	1ug	75.0022	P8	Peptide	1	2019-07-05	2019-07-13 03:16:37	74723	23331	4325	3151	MAQC_BGI_P8_R2 | loading=1ug	M8	BGI	4
Exp050875	BGI	Replications	R3	1	Fusion Lumos	Lumos	1ug	75.0025	P8	Peptide	1	2019-07-05	2019-07-13 03:14:28	74664	23305	4259	3155	MAQC_BGI_P8_R3 | loading=1ug	M8	BGI	4
Exp058908	BGI	DeepCoverage	R1	30	Fusion Lumos	Lumos	1ug	65.0005	P5	Protein	1	2019-10-09	2019-10-10 03:53:48	1343272	85428	9899	8179	MAQC_BGI_DC_P5_F30_R1 | loading=1ug	D5	BGI	1
Exp058913	BGI	DeepCoverage	R1	30	Fusion Lumos	Lumos	1ug	65.015	P6	Protein	1	2019-10-09	2019-10-10 05:18:31	1319607	98951	10005	8317	MAQC_BGI_DC_P6_F30_R1 | loading=1ug	D6	BGI	2
Exp058921	BGI	DeepCoverage	R1	30	Fusion Lumos	Lumos	1ug	65.0035	P7	Protein	1	2019-10-09	2019-10-10 06:13:58	1369041	101093	10267	8441	MAQC_BGI_DC_P7_F30_R1 | loading=1ug	F7	BGI	3
Exp058927	BGI	DeepCoverage	R1	30	Fusion Lumos	Lumos	1ug	64.9998	P8	Protein	1	2019-10-09	2019-10-10 07:44:49	1403035	105033	10214	8376	MAQC_BGI_DC_P8_F30_R1 | loading = 1ug	M8	BGI	4
Exp027769	FDU	Replications	R1	1	Fusion Lumos	Lumos	1ug	75.0162	P5	Peptide	1	2018-09-02 13:00:00	2018-09-03 13:00:00	82211	21344	4349	3227	MAQC_Red_ LUMOS2	D5	FDU	1
Exp027787	FDU	Replications	R2	1	Fusion Lumos	Lumos	1ug	75.0062	P5	Peptide	1	2018-09-03 13:00:00	2018-09-15 13:30:41	79922	21126	4463	3254	MAQC_Red_ LUMOS2	D5	FDU	1
Exp027851	FDU	Replications	R3	1	Fusion Lumos	Lumos	1ug	75.0062	P5	Peptide	1	2018-09-04 13:00:00	2018-09-15 05:33:34	80777	21496	4464	3282	MAQC_Red_ LUMOS2	D5	FDU	1
Exp027772	FDU	Replications	R1	1	Fusion Lumos	Lumos	1ug	75.0362	P6	Peptide	1	2018-09-02 13:00:00	2018-10-02 10:39:03	81762	20974	4346	3211	MAQC_Yellow_ LUMOS2	D6	FDU	2
Exp027790	FDU	Replications	R2	1	Fusion Lumos	Lumos	1ug	75.0023	P6	Peptide	1	2018-09-03 13:00:00	2018-09-15 13:52:00	80905	21563	4499	3365	MAQC_Yellow_ LUMOS2	D6	FDU	2
Exp027854	FDU	Replications	R3	1	Fusion Lumos	Lumos	1ug	75.0108	P6	Peptide	1	2018-09-04 13:00:00	2018-09-15 04:20:18	81215	21451	4508	3302	MAQC_Yellow_ LUMOS2	D6	FDU	2
Exp027771	FDU	Replications	R1	1	Fusion Lumos	Lumos	1ug	75.02	P7	Peptide	1	2018-09-02 13:00:00	2018-09-03 13:00:00	82691	21447	4313	3198	MAQC_Green_ LUMOS2	F7	FDU	3
Exp027789	FDU	Replications	R2	1	Fusion Lumos	Lumos	1ug	75.0048	P7	Peptide	1	2018-09-03 13:00:00	2018-09-15 13:31:07	79508	21187	4398	3241	MAQC_Green_ LUMOS2	F7	FDU	3
Exp027853	FDU	Replications	R3	1	Fusion Lumos	Lumos	1ug	75.0172	P7	Peptide	1	2018-09-04 13:00:00	2018-09-15 05:28:50	79747	21141	4409	3249	MAQC_Green_ LUMOS2	F7	FDU	3
Exp027770	FDU	Replications	R1	1	Fusion Lumos	Lumos	1ug	75.0087	P8	Peptide	1	2018-09-02 13:00:00	2018-09-15 15:03:49	82987	20793	4374	3220	MAQC_Blue_ LUMOS2	M8	FDU	4
Exp027788	FDU	Replications	R2	1	Fusion Lumos	Lumos	1ug	75.0238	P8	Peptide	1	2018-09-03 13:00:00	2018-09-15 13:20:26	80914	20816	4448	3289	MAQC_Blue_ LUMOS2	M8	FDU	4
Exp027852	FDU	Replications	R3	1	Fusion Lumos	Lumos	1ug	75.0095	P8	Peptide	1	2018-09-04 13:00:00	2018-09-15 05:44:43	80960	20845	4473	3299	MAQC_Blue_ LUMOS2	M8	FDU	4
Exp028213	FDU	Replications	R1	1	Fusion Lumos	Lumos	1ug	75.0075	P5	Peptide	2	2018-09-06 13:00:00	2018-10-01 20:31:54	82095	21791	4524	3333	MAQC_Red_ LUMOS2	D5	FDU	1
Exp028717	FDU	Replications	R2	1	Fusion Lumos	Lumos	1ug	75.023	P5	Peptide	2	2018-09-17 13:00:00	2018-10-12 14:26:47	88086	21848	4418	3308	MAQC_Red_ LUMOS2	D5	FDU	1
Exp028724	FDU	Replications	R3	1	Fusion Lumos	Lumos	1ug	75.004	P5	Peptide	2	2018-09-17 13:00:00	2018-10-12 17:37:33	86821	22173	4516	3362	MAQC_Red_ LUMOS2	D5	FDU	1
Exp028216	FDU	Replications	R1	1	Fusion Lumos	Lumos	1ug	75.0028	P6	Peptide	2	2018-09-06 13:00:00	2018-09-13 01:21:59	81096	21171	4487	3281	MAQC_Yellow_ LUMOS2	D6	FDU	2
Exp028720	FDU	Replications	R2	1	Fusion Lumos	Lumos	1ug	75.0032	P6	Peptide	2	2018-09-17 13:00:00	2018-10-12 16:07:57	87755	21873	4469	3310	MAQC_Yellow_ LUMOS2	D6	FDU	2
Exp028721	FDU	Replications	R3	1	Fusion Lumos	Lumos	1ug	75.0002	P6	Peptide	2	2018-09-17 13:00:00	2018-10-12 16:13:11	87179	21776	4417	3305	MAQC_Yellow_ LUMOS2	D6	FDU	2
Exp028215	FDU	Replications	R1	1	Fusion Lumos	Lumos	1ug	75.0122	P7	Peptide	2	2018-09-06 13:00:00	2018-09-13 01:22:38	81383	21336	4510	3271	MAQC_Green_ LUMOS2	F7	FDU	3
Exp028719	FDU	Replications	R2	1	Fusion Lumos	Lumos	1ug	75.0222	P7	Peptide	2	2018-09-17 13:00:00	2018-10-12 15:17:59	86886	21575	4338	3211	MAQC_Green_ LUMOS2	F7	FDU	3
Exp028722	FDU	Replications	R3	1	Fusion Lumos	Lumos	1ug	75.02	P7	Peptide	2	2018-09-17 13:00:00	2018-10-12 16:17:47	86543	21759	4425	3272	MAQC_Green_ LUMOS2	F7	FDU	3
Exp028214	FDU	Replications	R1	1	Fusion Lumos	Lumos	1ug	75.0268	P8	Peptide	2	2018-09-06 13:00:00	2018-10-01 20:33:05	81711	21027	4493	3326	MAQC_Blue_ LUMOS2	M8	FDU	4
Exp028718	FDU	Replications	R2	1	Fusion Lumos	Lumos	1ug	75.0128	P8	Peptide	2	2018-09-17 13:00:00	2018-10-12 14:29:48	88625	21681	4515	3393	MAQC_Blue_ LUMOS2	M8	FDU	4
Exp028723	FDU	Replications	R3	1	Fusion Lumos	Lumos	1ug	75.007	P8	Peptide	2	2018-09-17 13:00:00	2018-10-12 16:58:10	87524	21709	4481	3327	MAQC_Blue_ LUMOS2	M8	FDU	4
Exp027845	FDU	Replications	R1	1	Q Exactive HF-X	QE-HFX	1ug	75.001	P5	Peptide	1	2018-09-03 13:00:00	2018-09-15 14:42:14	150255	23111	4480	3177	MAQC_red	D5	FDU	1
Exp027856	FDU	Replications	R2	1	Q Exactive HF-X	QE-HFX	1ug	75.0008	P5	Peptide	1	2018-09-04 13:00:00	2018-09-15 08:04:04	148259	22887	4358	3135	MAQC_red	D5	FDU	1
Exp028368	FDU	Replications	R3	1	Q Exactive HF-X	QE-HFX	1ug	75.0012	P5	Peptide	1	2018-09-08 13:00:00	2018-09-12 05:33:03	124035	21277	4450	3192	MAQC_red	D5	FDU	1
Exp027846	FDU	Replications	R1	1	Q Exactive HF-X	QE-HFX	1ug	75.0007	P6	Peptide	1	2018-09-03 13:00:00	2018-09-15 15:13:08	149393	23817	4529	3234	MAQC_yellow	D6	FDU	2
Exp027857	FDU	Replications	R2	1	Q Exactive HF-X	QE-HFX	1ug	75.0012	P6	Peptide	1	2018-09-04 13:00:00	2018-09-15 08:08:56	149933	22934	4301	3144	MAQC_yellow	D6	FDU	2
Exp028370	FDU	Replications	R3	1	Q Exactive HF-X	QE-HFX	1ug	75.0015	P6	Peptide	1	2018-09-08 13:00:00	2018-10-01 09:34:43	124755	21343	4423	3173	MAQC_yellow	D6	FDU	2
Exp027848	FDU	Replications	R1	1	Q Exactive HF-X	QE-HFX	1ug	75.0007	P7	Peptide	1	2018-09-03 13:00:00	2018-09-16 01:09:45	149657	23389	4398	3175	MAQC_green	F7	FDU	3
Exp027859	FDU	Replications	R2	1	Q Exactive HF-X	QE-HFX	1ug	75.0008	P7	Peptide	1	2018-09-04 13:00:00	2018-09-15 08:33:21	147735	22157	4272	3068	MAQC_green	F7	FDU	3
Exp028371	FDU	Replications	R3	1	Q Exactive HF-X	QE-HFX	1ug	75.0017	P7	Peptide	1	2018-09-08 13:00:00	2018-10-01 09:40:07	125019	21383	4462	3186	MAQC_green	F7	FDU	3
Exp027847	FDU	Replications	R1	1	Q Exactive HF-X	QE-HFX	1ug	75.001	P8	Peptide	1	2018-09-03 13:00:00	2018-09-15 15:11:57	149471	22924	4374	3179	MAQC_blue	M8	FDU	4
Exp027858	FDU	Replications	R2	1	Q Exactive HF-X	QE-HFX	1ug	75.0018	P8	Peptide	1	2018-09-04 13:00:00	2018-09-15 08:26:56	147989	21599	4234	3028	MAQC_blue	M8	FDU	4
Exp028369	FDU	Replications	R3	1	Q Exactive HF-X	QE-HFX	1ug	75.0045	P8	Peptide	1	2018-09-08 13:00:00	2018-10-01 09:16:33	124516	20512	4315	3117	MAQC_blue	M8	FDU	4
Exp007767	NCPSB	LongMonitoring	R1	1	Fusion Lumos	Lumos	1ug	74.9988	P5	Peptide	1	2017-03-16 13:00:00	2020-05-10 16:33:30	88837	25083	4684	3478	MAQC_P5_batch1_peptide	D5	NPB	1
Exp008517	NCPSB	LongMonitoring	R1	1	Fusion Lumos	Lumos	1ug	74.9987	P5	Peptide	2	2017-03-16 13:00:00	2020-05-10 17:01:57	89948	25630	4646	3413	MAQC_P5_Batch2_Test1	D5	NPB	1
Exp009302	NCPSB	LongMonitoring	R1	1	Fusion Lumos	Lumos	1ug	75.0065	P5	Peptide	3	2017-03-16 13:00:00	2020-05-10 16:35:39	87151	20710	4440	3219	MAQC_P5_Batch3_Test1	D5	NPB	1
Exp010255	NCPSB	LongMonitoring	R1	1	Fusion Lumos	Lumos	1ug	75.0175	P5	Peptide	4	2017-03-16 13:00:00	2020-05-11 17:30:12	92814	24659	4722	3492	MAQC_P5_Batch4_Test1	D5	NPB	1
Exp011006	NCPSB	LongMonitoring	R1	1	Fusion Lumos	Lumos	1ug	75.0007	P5	Peptide	5	2017-03-16 13:00:00	2020-05-11 17:21:51	92514	23475	4497	3246	MAQC_P5_Batch1_Test5	D5	NPB	1
Exp011992	NCPSB	LongMonitoring	R1	1	Fusion Lumos	Lumos	1ug	74.9995	P5	Peptide	6	2017-03-16 13:00:00	2020-05-10 17:00:37	94436	24414	4752	3516	MAQC_P5_Batch6_Test1	D5	NPB	1
Exp013566	NCPSB	LongMonitoring	R1	1	Fusion Lumos	Lumos	1ug	75.0038	P5	Peptide	7	2017-03-16 13:00:00	2020-05-10 17:29:57	125148	27731	4634	3137	MAQC_P5_Batch7_Test1	D5	NPB	1
Exp014418	NCPSB	LongMonitoring	R1	1	Fusion Lumos	Lumos	1ug	75.0165	P5	Peptide	8	2017-03-16 13:00:00	2020-05-10 18:08:36	120540	26189	4523	3123	MAQC_P5_Batch8_Test1	D5	NPB	1
Exp018215	NCPSB	LongMonitoring	R1	1	Fusion Lumos	Lumos	1ug	75.0015	P5	Peptide	9	2018-01-22 14:00:00	2020-05-10 18:22:01	93493	27238	4633	3445	MAQC_P5_Batch9_Test1	D5	NPB	1
Exp018223	NCPSB	LongMonitoring	R1	1	Fusion Lumos	Lumos	1ug	75.0077	P5	Peptide	10	2018-01-22 14:00:00	2020-05-10 18:29:45	93433	27253	4849	3535	MAQC_P5_Batch10_Test1	D5	NPB	1
Exp019216	NCPSB	LongMonitoring	R1	1	Fusion Lumos	Lumos	1ug	75.006	P5	Peptide	11	2018-03-05 14:00:00	2020-05-10 18:50:21	91844	29320	5126	3902	MAQC_P5_Batch11_Test1	D5	NPB	1
Exp019224	NCPSB	LongMonitoring	R1	1	Fusion Lumos	Lumos	1ug	75.0195	P5	Peptide	12	2018-03-05 14:00:00	2020-05-11 17:27:32	85990	26932	4687	3504	MAQC_P5_Batch12_Test1	D5	NPB	1
Exp024168	NCPSB	LongMonitoring	R1	1	Fusion Lumos	Lumos	1ug	75.0085	P5	Peptide	13	2018-06-28 13:00:00	2020-05-10 18:20:40	84629	21683	4505	3422	MAQC_P5_Batch2_Test1	D5	NPB	1
Exp025426	NCPSB	LongMonitoring	R1	1	Fusion Lumos	Lumos	1ug	75.0005	P5	Peptide	14	2018-07-24 13:00:00	2020-05-10 19:16:32	92237	24518	4839	3689	MAQC_P5_Batch2_Test2	D5	NPB	1
Exp027056	NCPSB	LongMonitoring	R1	1	Fusion Lumos	Lumos	1ug	75.0003	P5	Peptide	15	2018-08-27 13:00:00	2020-05-10 19:08:47	91910	23149	4805	3662	MAQC_P5_Batch1_Test3	D5	NPB	1
Exp007769	NCPSB	LongMonitoring	R1	1	Fusion Lumos	Lumos	1ug	74.9935	P6	Peptide	1	2017-03-16 13:00:00	2020-05-10 16:49:47	85937	24652	4586	3404	MAQC_P6_batch1_peptide	D6	NPB	2
Exp008518	NCPSB	LongMonitoring	R1	1	Fusion Lumos	Lumos	1ug	74.932	P6	Peptide	2	2017-03-16 13:00:00	2020-05-10 17:18:37	88060	26216	4859	3542	MAQC_P6_Batch2_Test1	D6	NPB	2
Exp009303	NCPSB	LongMonitoring	R1	1	Fusion Lumos	Lumos	1ug	75.0043	P6	Peptide	3	2017-03-16 13:00:00	2020-05-10 17:07:59	89350	20631	4406	3244	MAQC_P6_Batch3_Test1	D6	NPB	2
Exp010256	NCPSB	LongMonitoring	R1	1	Fusion Lumos	Lumos	1ug	75.0178	P6	Peptide	4	2017-03-16 13:00:00	2020-05-10 18:46:07	92764	25326	4847	3523	MAQC_P6_Batch4_Test1	D6	NPB	2
Exp011007	NCPSB	LongMonitoring	R1	1	Fusion Lumos	Lumos	1ug	75.0057	P6	Peptide	5	2017-03-16 13:00:00	2020-05-10 18:32:37	94051	20295	4258	3081	MAQC_P6_Batch1_Test5	D6	NPB	2
Exp011993	NCPSB	LongMonitoring	R1	1	Fusion Lumos	Lumos	1ug	75.0102	P6	Peptide	6	2017-03-16 13:00:00	2020-05-10 17:30:44	93784	24513	4839	3575	MAQC_P6_Batch6_Test1	D6	NPB	2
Exp013567	NCPSB	LongMonitoring	R1	1	Fusion Lumos	Lumos	1ug	75.0028	P6	Peptide	7	2017-03-16 13:00:00	2020-05-10 17:57:37	125737	28586	4689	3116	MAQC_P6_Batch7_Test1	D6	NPB	2
Exp014419	NCPSB	LongMonitoring	R1	1	Fusion Lumos	Lumos	1ug	75.042	P6	Peptide	8	2017-03-16 13:00:00	2020-05-10 19:31:56	117624	26873	4584	3242	MAQC_P6_Batch8_Test1	D6	NPB	2
Exp018216	NCPSB	LongMonitoring	R1	1	Fusion Lumos	Lumos	1ug	75.0008	P6	Peptide	9	2018-01-22 14:00:00	2020-05-10 19:18:26	92339	27640	4670	3434	MAQC_P6_Batch9_Test1	D6	NPB	2
Exp018224	NCPSB	LongMonitoring	R1	1	Fusion Lumos	Lumos	1ug	75.0082	P6	Peptide	10	2018-01-22 14:00:00	2020-05-10 19:23:07	93115	27563	4851	3616	MAQC_P6_Batch10_Test1	D6	NPB	2
Exp019217	NCPSB	LongMonitoring	R1	1	Fusion Lumos	Lumos	1ug	75.0078	P6	Peptide	11	2018-03-05 14:00:00	2020-05-10 19:42:58	91976	29888	5122	3906	MAQC_P6_Batch11_Test1	D6	NPB	2
Exp019225	NCPSB	LongMonitoring	R1	1	Fusion Lumos	Lumos	1ug	75.013	P6	Peptide	12	2018-03-05 14:00:00	2020-05-10 19:35:35	85246	27433	4736	3520	MAQC_P6_Batch12_Test1	D6	NPB	2
Exp024169	NCPSB	LongMonitoring	R1	1	Fusion Lumos	Lumos	1ug	75.0023	P6	Peptide	13	2018-06-28 13:00:00	2020-05-10 19:56:57	84666	21351	4483	3370	MAQC_P6_Batch2_Test1	D6	NPB	2
Exp025427	NCPSB	LongMonitoring	R1	1	Fusion Lumos	Lumos	1ug	75.0007	P6	Peptide	14	2018-07-24 13:00:00	2020-05-10 20:38:22	92609	24080	4801	3629	MAQC_P6_Batch2_Test2	D6	NPB	2
Exp027057	NCPSB	LongMonitoring	R1	1	Fusion Lumos	Lumos	1ug	75.0007	P6	Peptide	15	2018-08-27 13:00:00	2020-05-10 20:46:41	91390	23079	4763	3615	MAQC_P6_Batch1_Test3	D6	NPB	2
Exp007771	NCPSB	LongMonitoring	R1	1	Fusion Lumos	Lumos	1ug	75.001	P7	Peptide	1	2017-03-16 13:00:00	2020-05-10 21:01:19	89331	26267	4686	3494	MAQC_P7_batch1_peptide	F7	NPB	3
Exp008519	NCPSB	LongMonitoring	R1	1	Fusion Lumos	Lumos	1ug	74.936	P7	Peptide	2	2017-03-16 13:00:00	2020-05-10 20:55:20	87262	25579	4700	3470	MAQC_P7_Batch2_Test1	F7	NPB	3
Exp009304	NCPSB	LongMonitoring	R1	1	Fusion Lumos	Lumos	1ug	74.9987	P7	Peptide	3	2017-03-16 13:00:00	2020-05-10 20:53:39	89798	21210	4476	3296	MAQC_P7_Batch3_Test1	F7	NPB	3
Exp010257	NCPSB	LongMonitoring	R1	1	Fusion Lumos	Lumos	1ug	75.0185	P7	Peptide	4	2017-03-16 13:00:00	2020-05-10 21:16:53	92625	24679	4672	3459	MAQC_P7_Batch4_Test1	F7	NPB	3
Exp011008	NCPSB	LongMonitoring	R1	1	Fusion Lumos	Lumos	1ug	75.002	P7	Peptide	5	2017-03-16 13:00:00	2020-05-10 21:02:10	93414	20223	4277	3123	MAQC_P7_Batch1_Test5	F7	NPB	3
Exp011994	NCPSB	LongMonitoring	R1	1	Fusion Lumos	Lumos	1ug	75.0005	P7	Peptide	6	2017-03-16 13:00:00	2020-05-10 21:13:40	93926	24201	4699	3553	MAQC_P7_Batch6_Test1	F7	NPB	3
Exp013568	NCPSB	LongMonitoring	R1	1	Fusion Lumos	Lumos	1ug	75.016	P7	Peptide	7	2017-03-16 13:00:00	2020-05-10 21:36:05	125430	28130	4750	3134	MAQC_P7_Batch7_Test1	F7	NPB	3
Exp014420	NCPSB	LongMonitoring	R1	1	Fusion Lumos	Lumos	1ug	75.0068	P7	Peptide	8	2017-03-16 13:00:00	2020-05-10 21:36:33	117050	26319	4535	3210	MAQC_P7_Batch8_Test1	F7	NPB	3
Exp018217	NCPSB	LongMonitoring	R1	1	Fusion Lumos	Lumos	1ug	75.0033	P7	Peptide	9	2018-01-22 14:00:00	2020-05-10 21:38:52	91901	27305	4646	3467	MAQC_P7_Batch9_Test1	F7	NPB	3
Exp018225	NCPSB	LongMonitoring	R1	1	Fusion Lumos	Lumos	1ug	75.0022	P7	Peptide	10	2018-01-22 14:00:00	2020-05-10 21:46:35	92893	27074	4808	3572	MAQC_P7_Batch10_Test1	F7	NPB	3
Exp019218	NCPSB	LongMonitoring	R1	1	Fusion Lumos	Lumos	1ug	75.0008	P7	Peptide	11	2018-03-05 14:00:00	2020-05-10 21:59:48	91808	29209	5066	3851	MAQC_P7_Batch11_Test1	F7	NPB	3
Exp019226	NCPSB	LongMonitoring	R1	1	Fusion Lumos	Lumos	1ug	75.014	P7	Peptide	12	2018-03-05 14:00:00	2020-05-10 21:55:19	85191	26580	4663	3487	MAQC_P7_Batch12_Test1	F7	NPB	3
Exp024170	NCPSB	LongMonitoring	R1	1	Fusion Lumos	Lumos	1ug	75.0027	P7	Peptide	13	2018-06-28 13:00:00	2020-05-10 21:42:17	83700	21263	4416	3342	MAQC_P7_Batch2_Test1	F7	NPB	3
Exp025429	NCPSB	LongMonitoring	R1	1	Fusion Lumos	Lumos	1ug	75.0067	P7	Peptide	14	2018-07-24 13:00:00	2020-05-10 22:45:25	92843	23785	4789	3663	MAQC_P7_Batch2_Test2	F7	NPB	3
Exp027058	NCPSB	LongMonitoring	R1	1	Fusion Lumos	Lumos	1ug	75.0005	P7	Peptide	15	2018-08-27 13:00:00	2020-05-10 22:38:45	91442	23216	4758	3616	MAQC_P7_Batch1_Test3	F7	NPB	3
Exp007773	NCPSB	LongMonitoring	R1	1	Fusion Lumos	Lumos	1ug	74.9995	P8	Peptide	1	2017-03-16 13:00:00	2020-05-10 22:37:15	89005	25870	4689	3485	MAQC_P8_batch1_peptide	M8	NPB	4
Exp008520	NCPSB	LongMonitoring	R1	1	Fusion Lumos	Lumos	1ug	74.8908	P8	Peptide	2	2017-03-16 13:00:00	2020-05-10 23:04:21	86153	25894	4772	3535	MAQC_P8_Batch2_Test1	M8	NPB	4
Exp009305	NCPSB	LongMonitoring	R1	1	Fusion Lumos	Lumos	1ug	75.0043	P8	Peptide	3	2017-03-16 13:00:00	2020-05-10 23:09:09	90118	22012	4685	3452	MAQC_P8_Batch3_Test1	M8	NPB	4
Exp010258	NCPSB	LongMonitoring	R1	1	Fusion Lumos	Lumos	1ug	75.0017	P8	Peptide	4	2017-03-16 13:00:00	2020-05-10 23:31:41	93256	24974	4824	3531	MAQC_P8_Batch4_Test1	M8	NPB	4
Exp011009	NCPSB	LongMonitoring	R1	1	Fusion Lumos	Lumos	1ug	75.0065	P8	Peptide	5	2017-03-16 13:00:00	2020-05-10 23:22:16	92643	22425	4440	3197	MAQC_P8_Batch1_Test5	M8	NPB	4
Exp011995	NCPSB	LongMonitoring	R1	1	Fusion Lumos	Lumos	1ug	75.0078	P8	Peptide	6	2017-03-16 13:00:00	2020-05-10 23:28:35	94198	24893	4779	3505	MAQC_P8_Batch6_Test1	M8	NPB	4
Exp013569	NCPSB	LongMonitoring	R1	1	Fusion Lumos	Lumos	1ug	75.0013	P8	Peptide	7	2017-03-16 13:00:00	2020-05-10 23:49:09	126013	28800	4783	3156	MAQC_P8_Batch7_Test1	M8	NPB	4
Exp014421	NCPSB	LongMonitoring	R1	1	Fusion Lumos	Lumos	1ug	75.045	P8	Peptide	8	2017-03-16 13:00:00	2020-05-11 00:03:47	117917	27693	4677	3281	MAQC_P8_Batch8_Test1	M8	NPB	4
Exp018218	NCPSB	LongMonitoring	R1	1	Fusion Lumos	Lumos	1ug	74.9973	P8	Peptide	9	2018-01-22 14:00:00	2020-05-10 23:44:57	93450	28033	4774	3559	MAQC_P8_Batch9_Test1	M8	NPB	4
Exp018226	NCPSB	LongMonitoring	R1	1	Fusion Lumos	Lumos	1ug	75.0095	P8	Peptide	10	2018-01-22 14:00:00	2020-05-11 00:06:11	93706	27751	4962	3713	MAQC_P8_Batch10_Test1	M8	NPB	4
Exp019219	NCPSB	LongMonitoring	R1	1	Fusion Lumos	Lumos	1ug	75.0093	P8	Peptide	11	2018-03-05 14:00:00	2020-05-11 00:19:00	91966	29913	5189	3964	MAQC_P8_Batch11_Test1	M8	NPB	4
Exp019227	NCPSB	LongMonitoring	R1	1	Fusion Lumos	Lumos	1ug	75.0073	P8	Peptide	12	2018-03-05 14:00:00	2020-05-11 00:09:45	85251	27098	4738	3570	MAQC_P8_Batch12_Test1	M8	NPB	4
Exp024171	NCPSB	LongMonitoring	R1	1	Fusion Lumos	Lumos	1ug	75.0078	P8	Peptide	13	2017-03-16 13:00:00	2020-05-10 23:54:01	84929	21017	4434	3374	MAQC_P8_Batch2_Test1	M8	NPB	4
Exp025428	NCPSB	LongMonitoring	R1	1	Fusion Lumos	Lumos	1ug	75.0085	P8	Peptide	14	2018-07-24 13:00:00	2020-05-11 00:24:32	92113	23936	4748	3635	MAQC_P8_Batch2_Test2	M8	NPB	4
Exp027059	NCPSB	LongMonitoring	R1	1	Fusion Lumos	Lumos	1ug	75.0102	P8	Peptide	15	2018-08-27 13:00:00	2020-05-11 00:35:37	92514	22901	4769	3681	MAQC_P8_Batch1_Test3	M8	NPB	4
Exp007766	NCPSB	LongMonitoring	R1	1	Fusion Lumos	Lumos	1ug	74.9675	P5	Protein	1	2017-03-16 13:00:00	2020-05-11 00:31:54	88322	25530	4797	3503	MAQC_P5_batch1_protein	D5	NPB	1
Exp008513	NCPSB	LongMonitoring	R1	1	Fusion Lumos	Lumos	1ug	74.9447	P5	Protein	2	2017-03-16 13:00:00	2020-05-11 00:50:16	82637	20968	4508	3347	MAQC_P5_Batch1_Test2	D5	NPB	1
Exp009298	NCPSB	LongMonitoring	R1	1	Fusion Lumos	Lumos	1ug	75.0053	P5	Protein	3	2017-03-16 13:00:00	2020-05-11 01:09:00	93491	23924	4526	3361	MAQC_P5_Batch1_Test3	D5	NPB	1
Exp010251	NCPSB	LongMonitoring	R1	1	Fusion Lumos	Lumos	1ug	75.006	P5	Protein	4	2017-03-16 13:00:00	2020-05-11 01:11:33	90253	21313	4489	3299	MAQC_P5_Batch1_Test4	D5	NPB	1
Exp011002	NCPSB	LongMonitoring	R1	1	Fusion Lumos	Lumos	1ug	75.003	P5	Protein	5	2017-03-16 13:00:00	2020-05-11 01:32:14	93984	23932	4577	3336	MAQC_P5_Batch5_Test1	D5	NPB	1
Exp011988	NCPSB	LongMonitoring	R1	1	Fusion Lumos	Lumos	1ug	75.0117	P5	Protein	6	2017-03-16 13:00:00	2020-05-11 01:30:04	91982	19753	4419	3282	MAQC_P5_Batch1_Test6	D5	NPB	1
Exp013562	NCPSB	LongMonitoring	R1	1	Fusion Lumos	Lumos	1ug	74.9962	P5	Protein	7	2017-03-16 13:00:00	2020-05-11 02:11:08	125572	25411	4618	3092	MAQC_P5_Batch1_Test7	D5	NPB	1
Exp014415	NCPSB	LongMonitoring	R1	1	Fusion Lumos	Lumos	1ug	75.0408	P5	Protein	8	2017-03-16 13:00:00	2020-05-11 02:11:37	120895	24830	4630	3166	MAQC_P5_Batch1_Test8	D5	NPB	1
Exp018211	NCPSB	LongMonitoring	R1	1	Fusion Lumos	Lumos	1ug	74.9957	P5	Protein	9	2018-01-22 14:00:00	2020-05-11 01:43:04	89389	23860	4584	3421	MAQC_P5_Batch1_Test9	D5	NPB	1
Exp018219	NCPSB	LongMonitoring	R1	1	Fusion Lumos	Lumos	1ug	75.0002	P5	Protein	10	2018-01-22 14:00:00	2020-05-11 01:52:40	89196	19454	4291	3118	MAQC_P5_Batch1_Test10	D5	NPB	1
Exp019213	NCPSB	LongMonitoring	R1	1	Fusion Lumos	Lumos	1ug	75.003	P5	Protein	11	2018-03-05 14:00:00	2020-05-11 02:20:29	89786	25844	5104	3926	MAQC_P5_Batch1_Test11	D5	NPB	1
Exp019220	NCPSB	LongMonitoring	R1	1	Fusion Lumos	Lumos	1ug	75.0115	P5	Protein	12	2018-03-05 14:00:00	2020-05-11 02:17:43	82492	23352	4744	3393	MAQC_P5_Batch1_Test12	D5	NPB	1
Exp024164	NCPSB	LongMonitoring	R1	1	Fusion Lumos	Lumos	1ug	75.0025	P5	Protein	13	2018-06-28 13:00:00	2020-05-11 02:55:02	91788	20413	4644	3594	MAQC_P5_Batch1_Test2	D5	NPB	1
Exp025422	NCPSB	LongMonitoring	R1	1	Fusion Lumos	Lumos	1ug	75.0032	P5	Protein	14	2018-06-28 13:00:00	2020-05-11 03:11:06	94296	20353	4656	3565	MAQC_P5_Batch2_Test2	D5	NPB	1
Exp027051	NCPSB	LongMonitoring	R1	1	Fusion Lumos	Lumos	1ug	75.0058	P5	Protein	15	2018-08-27 13:00:00	2020-05-11 02:49:06	91075	17194	4492	3425	MAQC_P5_Batch3_Test2	D5	NPB	1
Exp007768	NCPSB	LongMonitoring	R1	1	Fusion Lumos	Lumos	1ug	75.0008	P6	Protein	1	2017-03-16 13:00:00	2020-05-11 02:44:22	85569	25050	4593	3409	MAQC_P6_batch1_protein	D6	NPB	2
Exp008514	NCPSB	LongMonitoring	R1	1	Fusion Lumos	Lumos	1ug	75.0027	P6	Protein	2	2017-03-16 13:00:00	2020-05-11 03:10:40	84184	21622	4625	3443	MAQC_P6_Batch1_Test2	D6	NPB	2
Exp009299	NCPSB	LongMonitoring	R1	1	Fusion Lumos	Lumos	1ug	75.0013	P6	Protein	3	2017-03-16 13:00:00	2020-05-11 03:23:21	92583	24356	4557	3383	MAQC_P6_Batch1_Test3	D6	NPB	2
Exp010252	NCPSB	LongMonitoring	R1	1	Fusion Lumos	Lumos	1ug	75.0045	P6	Protein	4	2017-03-16 13:00:00	2020-05-11 03:28:39	90355	21778	4614	3369	MAQC_P6_Batch1_Test4	D6	NPB	2
Exp011003	NCPSB	LongMonitoring	R1	1	Fusion Lumos	Lumos	1ug	75.0125	P6	Protein	5	2017-03-16 13:00:00	2020-05-11 03:27:41	94119	24381	4550	3362	MAQC_P6_Batch5_Test1	D6	NPB	2
Exp011989	NCPSB	LongMonitoring	R1	1	Fusion Lumos	Lumos	1ug	75.0113	P6	Protein	6	2017-03-16 13:00:00	2020-05-11 03:27:10	91977	20079	4502	3363	MAQC_P6_Batch1_Test6	D6	NPB	2
Exp013563	NCPSB	LongMonitoring	R1	1	Fusion Lumos	Lumos	1ug	74.999	P6	Protein	7	2017-03-16 13:00:00	2020-05-11 03:56:52	125447	27218	4817	3278	MAQC_P6_Batch1_Test7	D6	NPB	2
Exp014414	NCPSB	LongMonitoring	R1	1	Fusion Lumos	Lumos	1ug	74.9982	P6	Protein	8	2017-03-16 13:00:00	2020-05-11 04:11:36	119461	23942	4557	3098	MAQC_P6_Batch1_Test8	D6	NPB	2
Exp018212	NCPSB	LongMonitoring	R1	1	Fusion Lumos	Lumos	1ug	74.9993	P6	Protein	9	2018-01-22 14:00:00	2020-05-11 03:47:34	91279	24860	4702	3498	MAQC_P6_Batch1_Test9	D6	NPB	2
Exp018220	NCPSB	LongMonitoring	R1	1	Fusion Lumos	Lumos	1ug	75.0088	P6	Protein	10	2018-01-22 14:00:00	2020-05-11 03:57:09	89969	20519	4499	3353	MAQC_P6_Batch1_Test10	D6	NPB	2
Exp019212	NCPSB	LongMonitoring	R1	1	Fusion Lumos	Lumos	1ug	75.01	P6	Protein	11	2018-03-05 14:00:00	2020-05-11 04:29:48	90060	26088	5081	3899	MAQC_P6_Batch1_Test11	D6	NPB	2
Exp019221	NCPSB	LongMonitoring	R1	1	Fusion Lumos	Lumos	1ug	75.0057	P6	Protein	12	2018-03-05 14:00:00	2020-05-11 04:20:37	83764	24062	4810	3459	MAQC_P6_Batch1_Test12	D6	NPB	2
Exp024165	NCPSB	LongMonitoring	R1	1	Fusion Lumos	Lumos	1ug	75.0025	P6	Protein	13	2018-06-28 13:00:00	2020-05-11 04:57:59	92157	21857	4701	3704	MAQC_P6_Batch1_Test2	D6	NPB	2
Exp025423	NCPSB	LongMonitoring	R1	1	Fusion Lumos	Lumos	1ug	75.0038	P6	Protein	14	2018-07-24 13:00:00	2020-05-11 05:06:35	94213	20305	4624	3524	MAQC_P6_Batch2_Test2	D6	NPB	2
Exp027052	NCPSB	LongMonitoring	R1	1	Fusion Lumos	Lumos	1ug	75.004	P6	Protein	15	2018-08-27 13:00:00	2020-05-11 04:43:58	89257	15966	4422	3359	MAQC_P6_Batch3_Test2	D6	NPB	2
Exp007770	NCPSB	LongMonitoring	R1	1	Fusion Lumos	Lumos	1ug	74.9887	P7	Protein	1	2017-03-16 13:00:00	2020-05-11 05:18:25	88674	26206	4689	3494	MAQC_P7_batch1_protein	F7	NPB	3
Exp008515	NCPSB	LongMonitoring	R1	1	Fusion Lumos	Lumos	1ug	75.0012	P7	Protein	2	2017-03-16 13:00:00	2020-05-11 05:00:20	82289	21174	4491	3331	MAQC_P7_Batch1_Test2	F7	NPB	3
Exp009300	NCPSB	LongMonitoring	R1	1	Fusion Lumos	Lumos	1ug	75.0025	P7	Protein	3	2017-03-16 13:00:00	2020-05-11 05:26:04	92393	23849	4514	3340	MAQC_P7_Batch1_Test3	F7	NPB	3
Exp010253	NCPSB	LongMonitoring	R1	1	Fusion Lumos	Lumos	1ug	75.0158	P7	Protein	4	2017-03-16 13:00:00	2020-05-11 05:37:49	90200	21735	4528	3335	MAQC_P7_Batch1_Test4	F7	NPB	3
Exp011004	NCPSB	LongMonitoring	R1	1	Fusion Lumos	Lumos	1ug	75.0152	P7	Protein	5	2017-03-16 13:00:00	2020-05-11 05:34:25	91741	23526	4521	3281	MAQC_P7_Batch5_Test1	F7	NPB	3
Exp011990	NCPSB	LongMonitoring	R1	1	Fusion Lumos	Lumos	1ug	75.0017	P7	Protein	6	2017-03-16 13:00:00	2020-05-11 05:40:48	92157	19995	4518	3333	MAQC_P7_Batch1_Test6	F7	NPB	3
Exp013564	NCPSB	LongMonitoring	R1	1	Fusion Lumos	Lumos	1ug	75.0002	P7	Protein	7	2017-03-16 13:00:00	2020-05-11 06:12:50	125413	27105	4807	3262	MAQC_P7_Batch1_Test7	F7	NPB	3
Exp014416	NCPSB	LongMonitoring	R1	1	Fusion Lumos	Lumos	1ug	75.0295	P7	Protein	8	2017-03-16 13:00:00	2020-05-11 06:09:53	117889	25035	4596	3272	MAQC_P7_Batch1_Test8	F7	NPB	3
Exp018213	NCPSB	LongMonitoring	R1	1	Fusion Lumos	Lumos	1ug	75.011	P7	Protein	9	2018-01-22 14:00:00	2020-05-11 05:49:39	90793	24413	4610	3428	MAQC_P7_Batch1_Test9	F7	NPB	3
Exp018221	NCPSB	LongMonitoring	R1	1	Fusion Lumos	Lumos	1ug	75.0042	P7	Protein	10	2018-01-22 14:00:00	2020-05-11 06:09:22	89984	21756	4541	3372	MAQC_P7_Batch1_Test10	F7	NPB	3
Exp019214	NCPSB	LongMonitoring	R1	1	Fusion Lumos	Lumos	1ug	75.0037	P7	Protein	11	2018-03-05 14:00:00	2020-05-11 06:33:20	90873	27034	5229	3986	MAQC_P7_Batch1_Test11	F7	NPB	3
Exp019222	NCPSB	LongMonitoring	R1	1	Fusion Lumos	Lumos	1ug	75.003	P7	Protein	12	2018-03-05 14:00:00	2020-05-11 06:21:11	83341	23992	4798	3496	MAQC_P7_Batch1_Test12	F7	NPB	3
Exp024166	NCPSB	LongMonitoring	R1	1	Fusion Lumos	Lumos	1ug	75.0015	P7	Protein	13	2018-06-28 13:00:00	2020-05-11 06:43:43	91199	21946	4689	3655	MAQC_P7_Batch1_Test2	F7	NPB	3
Exp025424	NCPSB	LongMonitoring	R1	1	Fusion Lumos	Lumos	1ug	75.003	P7	Protein	14	2018-07-24 13:00:00	2020-05-11 07:01:57	93119	20973	4763	3652	MAQC_P7_Batch2_Test2	F7	NPB	3
Exp027054	NCPSB	LongMonitoring	R1	1	Fusion Lumos	Lumos	1ug	75.0097	P7	Protein	15	2018-08-27 13:00:00	2020-05-11 06:44:57	88568	15890	4407	3363	MAQC_P7_Batch3_Test2	F7	NPB	3
Exp007772	NCPSB	LongMonitoring	R1	1	Fusion Lumos	Lumos	1ug	74.9997	P8	Protein	1	2017-03-16 13:00:00	2020-05-11 07:13:41	88783	26050	4789	3511	MAQC_P8_batch1_protein	M8	NPB	4
Exp008516	NCPSB	LongMonitoring	R1	1	Fusion Lumos	Lumos	1ug	74.9285	P8	Protein	2	2017-03-16 13:00:00	2020-05-11 07:18:09	84838	21828	4600	3412	MAQC_P8_Batch1_Test2	M8	NPB	4
Exp009301	NCPSB	LongMonitoring	R1	1	Fusion Lumos	Lumos	1ug	74.9993	P8	Protein	3	2017-03-16 13:00:00	2020-05-11 07:26:41	92198	24622	4652	3426	MAQC_P8_Batch1_Test3	M8	NPB	4
Exp010254	NCPSB	LongMonitoring	R1	1	Fusion Lumos	Lumos	1ug	75.0212	P8	Protein	4	2017-03-16 13:00:00	2020-05-11 07:44:41	90937	22501	4636	3441	MAQC_P8_Batch1_Test4	M8	NPB	4
Exp011005	NCPSB	LongMonitoring	R1	1	Fusion Lumos	Lumos	1ug	75.0185	P8	Protein	5	2017-03-16 13:00:00	2020-05-11 07:49:41	93354	24304	4662	3405	MAQC_P8_Batch5_Test1	M8	NPB	4
Exp011991	NCPSB	LongMonitoring	R1	1	Fusion Lumos	Lumos	1ug	75.0118	P8	Protein	6	2017-03-16 13:00:00	2020-05-11 07:35:24	94100	16494	4151	3056	MAQC_P8_Batch1_Test6	M8	NPB	4
Exp013565	NCPSB	LongMonitoring	R1	1	Fusion Lumos	Lumos	1ug	74.9952	P8	Protein	7	2017-03-16 13:00:00	2020-05-11 08:15:19	126313	27474	4831	3257	MAQC_P8_Batch1_Test7	M8	NPB	4
Exp014417	NCPSB	LongMonitoring	R1	1	Fusion Lumos	Lumos	1ug	75.0368	P8	Protein	8	2017-03-16 13:00:00	2020-05-11 08:11:32	110768	25149	4496	3154	MAQC_P8_Batch1_Test8	M8	NPB	4
Exp018214	NCPSB	LongMonitoring	R1	1	Fusion Lumos	Lumos	1ug	75.0045	P8	Protein	9	2018-01-22 14:00:00	2020-05-11 08:03:40	92473	24925	4691	3482	MAQC_P8_Batch1_Test9	M8	NPB	4
Exp018222	NCPSB	LongMonitoring	R1	1	Fusion Lumos	Lumos	1ug	75.004	P8	Protein	10	2018-01-22 14:00:00	2020-05-11 08:00:48	89993	21042	4539	3293	MAQC_P8_Batch1_Test10	M8	NPB	4
Exp019215	NCPSB	LongMonitoring	R1	1	Fusion Lumos	Lumos	1ug	75.0012	P8	Protein	11	2018-03-05 14:00:00	2020-05-11 08:54:49	92439	27334	5246	4046	MAQC_P8_Batch1_Test11	M8	NPB	4
Exp019223	NCPSB	LongMonitoring	R1	1	Fusion Lumos	Lumos	1ug	75.0132	P8	Protein	12	2018-03-05 14:00:00	2020-05-11 08:35:29	84190	24885	4804	3591	MAQC_P8_Batch1_Test12	M8	NPB	4
Exp024167	NCPSB	LongMonitoring	R1	1	Fusion Lumos	Lumos	1ug	74.9988	P8	Protein	13	2018-06-28 13:00:00	2020-05-11 08:42:00	91022	21596	4738	3681	MAQC_P8_Batch1_Test2	M8	NPB	4
Exp025425	NCPSB	LongMonitoring	R1	1	Fusion Lumos	Lumos	1ug	75.0045	P8	Protein	14	2018-07-24 13:00:00	2020-05-11 09:32:00	94175	20504	4674	3630	MAQC_P8_Batch2_Test2	M8	NPB	4
Exp027055	NCPSB	LongMonitoring	R1	1	Fusion Lumos	Lumos	1ug	75.0075	P8	Protein	15	2018-08-27 13:00:00	2020-05-11 09:12:06	90043	16614	4379	3331	MAQC_P8_Batch3_Test2	M8	NPB	4
Exp058885	ThermoFisher	Replications	R1	1	Exploris480	Exploris480	1ug	74.9998	P5	Peptide	1	2019-10-08	2019-10-15 12:46:22	95923	23712	5757	4714	MAQC_ThermoFisher_P5_R1 | loading=1ug	D5	TMO	1
Exp058886	ThermoFisher	Replications	R2	1	Exploris480	Exploris480	1ug	75.0008	P5	Peptide	1	2019-10-08	2019-10-16 10:35:25	95521	23765	5767	4724	MAQC_ThermoFisher_P5_R2 | loading=1ug	D5	TMO	1
Exp058887	ThermoFisher	Replications	R3	1	Exploris480	Exploris480	1ug	74.9998	P5	Peptide	1	2019-10-08	2019-10-16 10:38:06	95573	23519	5739	4707	MAQC_ThermoFisher_P5_R3 | loading=1ug	D5	TMO	1
Exp058888	ThermoFisher	Replications	R1	1	Exploris480	Exploris480	1ug	75.002	P6	Peptide	1	2019-10-08	2019-10-16 10:54:56	95694	23362	5727	4716	MAQC_ThermoFisher_P6_R1 | loading=1ug	D6	TMO	2
Exp058889	ThermoFisher	Replications	R2	1	Exploris480	Exploris480	1ug	75.001	P6	Peptide	1	2019-10-08	2019-10-16 10:55:22	95701	23327	5711	4674	MAQC_ThermoFisher_P6_R2 | loading=1ug	D6	TMO	2
Exp058890	ThermoFisher	Replications	R3	1	Exploris480	Exploris480	1ug	75.0033	P6	Peptide	1	2019-10-08	2019-10-16 11:00:44	95856	23256	5716	4697	MAQC_ThermoFisher_P6_R3 | loading=1ug	D6	TMO	2
Exp058891	ThermoFisher	Replications	R1	1	Exploris480	Exploris480	1ug	75.0007	P7	Peptide	1	2019-10-08	2019-10-16 10:57:19	95443	23204	5702	4655	MAQC_ThermoFisher_P7_R1 | loading=1ug	F7	TMO	3
Exp058892	ThermoFisher	Replications	R2	1	Exploris480	Exploris480	1ug	74.9997	P7	Peptide	1	2019-10-08	2019-10-16 10:57:49	95503	23322	5701	4661	MAQC_ThermoFisher_P7_R2 | loading=1ug	F7	TMO	3
Exp058893	ThermoFisher	Replications	R3	1	Exploris480	Exploris480	1ug	75.0007	P7	Peptide	1	2019-10-08	2019-10-16 10:59:06	95527	23200	5673	4595	MAQC_ThermoFisher_P7_R3 | loading=1ug	F7	TMO	3
Exp058894	ThermoFisher	Replications	R1	1	Exploris480	Exploris480	1ug	75.0017	P8	Peptide	1	2019-10-08	2019-10-16 10:59:43	95498	23025	5677	4615	MAQC_ThermoFisher_P8_R1 | loading = 1ug	M8	TMO	4
Exp058895	ThermoFisher	Replications	R2	1	Exploris480	Exploris480	1ug	75.005	P8	Peptide	1	2019-10-08	2019-10-16 11:27:18	95584	22968	5673	4588	MAQC_ThermoFisher_P8_R2 | loading = 1ug	M8	TMO	4
Exp058896	ThermoFisher	Replications	R3	1	Exploris480	Exploris480	1ug	75.0033	P8	Peptide	1	2019-10-08	2019-10-16 11:59:48	95479	22769	5635	4584	MAQC_ThermoFisher_P8_R3 | loading = 1ug	M8	TMO	4
Exp058897	ThermoFisher	DeepCoverage	R1	6	Exploris480	Exploris480	1ug	75.0052	P5	Protein	1	2019-10-08	2019-10-16 12:31:50	540622	87544	9221	7744	MAQC_ThermoFisher_DC_P5_F6_R1 | loading=1ug	D5	TMO	1
Exp058898	ThermoFisher	DeepCoverage	R1	6	Exploris480	Exploris480	1ug	75.0037	P6	Protein	1	2019-10-08	2019-10-16 13:13:47	540557	85487	9089	7626	MAQC_ThermoFisher_DC_P6_F6_R1 | loading=1ug	D6	TMO	2
Exp058899	ThermoFisher	DeepCoverage	R1	6	Exploris480	Exploris480	1ug	75.006	P7	Protein	1	2019-10-08	2019-10-16 13:11:09	538307	78897	8764	7342	MAQC_ThermoFisher_DC_P7_F6_R1 | loading=1ug	F7	TMO	3
Exp058900	ThermoFisher	DeepCoverage	R1	6	Exploris480	Exploris480	1ug	75.0053	P8	Protein	1	2019-10-08	2019-10-16 13:53:06	535861	71081	8625	7146	MAQC_ThermoFisher_DC_P8_F6_R1 | loading = 1ug	M8	TMO	4
Exp076100	FDU	Replications	R2	1	Q Exactive HF-X	QE-HFX	1ug	75.0008	P5	Peptide	3	2018-09-04 13:00:00	2018-09-15 08:04:04	130587	26954	4925	3620	MAQC_red	D5	FDU	1
Exp076101	FDU	Replications	R3	1	Q Exactive HF-X	QE-HFX	1ug	75.0012	P5	Peptide	3	2018-09-08 13:00:00	2018-09-12 05:33:03	130588	27031	4929	3641	MAQC_red	D5	FDU	1
Exp076148	FDU	Replications	R3	1	Q Exactive HF-X	QE-HFX	1ug	75.0012	P5	Peptide	3	2018-09-08 13:00:00	2018-09-12 05:33:03	130692	27314	4991	3695	MAQC_red	D5	FDU	1
Exp076102	FDU	Replications	R1	1	Q Exactive HF-X	QE-HFX	1ug	75.0007	P6	Peptide	3	2018-09-03 13:00:00	2018-09-15 15:13:08	130799	26323	4806	3573	MAQC_yellow	D6	FDU	2
Exp076103	FDU	Replications	R2	1	Q Exactive HF-X	QE-HFX	1ug	75.0012	P6	Peptide	3	2018-09-04 13:00:00	2018-09-15 08:08:56	130775	26493	4881	3596	MAQC_yellow	D6	FDU	2
Exp076104	FDU	Replications	R3	1	Q Exactive HF-X	QE-HFX	1ug	75.0015	P6	Peptide	3	2018-09-08 13:00:00	2018-10-01 09:34:43	130961	26326	4873	3590	MAQC_yellow	D6	FDU	2
Exp076106	FDU	Replications	R2	1	Q Exactive HF-X	QE-HFX	1ug	75.0008	P7	Peptide	3	2018-09-04 13:00:00	2018-09-15 08:33:21	130719	25556	4794	3580	MAQC_green	F7	FDU	3
Exp076107	FDU	Replications	R3	1	Q Exactive HF-X	QE-HFX	1ug	75.0017	P7	Peptide	3	2018-09-08 13:00:00	2018-10-01 09:40:07	130825	25576	4810	3545	MAQC_green	F7	FDU	3
Exp076150	FDU	Replications	R3	1	Q Exactive HF-X	QE-HFX	1ug	75.0017	P7	Peptide	3	2018-09-08 13:00:00	2018-10-01 09:40:07	130862	25437	4835	3556	MAQC_green	F7	FDU	3
Exp076109	FDU	Replications	R2	1	Q Exactive HF-X	QE-HFX	1ug	75.0008	P8	Peptide	3	2018-09-04 13:00:00	2018-09-15 08:33:21	130837	25754	4836	3584	MAQC_blue	M8	FDU	4
Exp076110	FDU	Replications	R3	1	Q Exactive HF-X	QE-HFX	1ug	75.0017	P8	Peptide	3	2018-09-08 13:00:00	2018-10-01 09:40:07	130713	25884	4837	3549	MAQC_blue	M8	FDU	4
Exp076151	FDU	Replications	R3	1	Q Exactive HF-X	QE-HFX	1ug	75.0017	P8	Peptide	3	2018-09-08 13:00:00	2018-10-01 09:40:07	130794	25990	4840	3571	MAQC_blue	M8	FDU	4
Exp077118	FDU	Replications	R3	1	Q Exactive HF-X	QE-HFX	1ug	75.0012	P5	Peptide	4	2020-07-04	2020-07-09 16:30:08	129546	27686	4968	3681	MAQC_red	D5	FDU	1
Exp077119	FDU	Replications	R3	1	Q Exactive HF-X	QE-HFX	1ug	75.0012	P5	Peptide	4	2020-07-04	2020-07-09 23:05:07	129670	28049	4991	3720	MAQC_red	D5	FDU	2
Exp077120	FDU	Replications	R3	1	Q Exactive HF-X	QE-HFX	1ug	75.0012	P5	Peptide	4	2020-07-04	2020-07-10 14:19:20	129752	27813	4965	3685	MAQC_red	D5	FDU	3
Exp077122	FDU	Replications	R1	1	Q Exactive HF-X	QE-HFX	1ug	75.0007	P6	Peptide	4	2020-07-04	2020-07-09 16:24:54	130850	27666	4998	3704	MAQC_yellow	D6	FDU	1
Exp077123	FDU	Replications	R1	1	Q Exactive HF-X	QE-HFX	1ug	75.0007	P6	Peptide	4	2020-07-04	2020-07-10 14:15:27	130616	27449	4993	3717	MAQC_yellow	D6	FDU	2
Exp077124	FDU	Replications	R2	1	Q Exactive HF-X	QE-HFX	1ug	75.0012	P6	Peptide	4	2020-07-04	2020-07-10 14:14:03	130788	26936	4939	3638	MAQC_yellow	D6	FDU	3
Exp077126	FDU	Replications	R3	1	Q Exactive HF-X	QE-HFX	1ug	75.0017	P7	Peptide	4	2020-07-04	2020-07-09 16:26:22	130785	27283	4910	3673	MAQC_green	F7	FDU	1
Exp077127	FDU	Replications	R3	1	Q Exactive HF-X	QE-HFX	1ug	75.0017	P7	Peptide	4	2020-07-04	2020-07-09 23:02:30	130907	27020	4865	3669	MAQC_green	F7	FDU	2
Exp077128	FDU	Replications	R3	1	Q Exactive HF-X	QE-HFX	1ug	75.0017	P7	Peptide	4	2020-07-04	2020-07-10 14:12:37	130237	26487	4907	3658	MAQC_green	F7	FDU	3
Exp077130	FDU	Replications	R3	1	Q Exactive HF-X	QE-HFX	1ug	75.0017	P8	Peptide	4	2020-07-04	2020-07-09 22:20:10	131053	27786	5017	3758	MAQC_blue	M8	FDU	1
Exp077131	FDU	Replications	R3	1	Q Exactive HF-X	QE-HFX	1ug	75.0017	P8	Peptide	4	2020-07-04	2020-07-09 23:01:07	130689	27315	5002	3697	MAQC_blue	M8	FDU	2
Exp077132	FDU	Replications	R3	1	Q Exactive HF-X	QE-HFX	1ug	75.0017	P8	Peptide	4	2020-07-04	2020-07-10 14:14:07	131081	27018	4947	3704	MAQC_blue	M8	FDU	3

## Sheet: MAQC_proteome_profile_FOT_us=1
GeneSymbol	Exp019512	Exp019513	Exp019514	Exp019515	Exp019516	Exp019517	Exp019518	Exp019519	Exp019520	Exp019521	Exp019522	Exp019523	Exp020541	Exp020542	Exp020543	Exp020544	Exp020545	Exp020546	Exp020547	Exp020548	Exp020549	Exp020550	Exp020551	Exp020552	Exp020553	Exp020554	Exp020555	Exp020556	Exp020557	Exp020558	Exp020559	Exp020560	Exp020561	Exp020562	Exp020563	Exp020564	Exp020565	Exp020566	Exp020567	Exp020568	Exp020569	Exp020570	Exp020571	Exp020572	Exp020573	Exp020574	Exp020575	Exp020576	Exp020577
AAAS	3.1636	3.19026	4.3465	0.164457	2.65433	0.343851	2.2158	2.42267	2.20322	5.11042	1.32614	2.29564	3.77381	0.344689	0.187366	1.16487	0.437019	1.89877	0.13564	0	0.127128	0.271823	0.752438	0.257283	3.8374	1.99978	3.41566	1.00926	2.29541	0.773888	0.388751	2.13353	4.42772	0.532998	4.44813	1.1937	0.254651	0.246093	0.285928	0.205404	0.199569	0	0.180047	0.16953	0.317546	0.228098	0.231757	0.423794	0
AACS	0.890482	0.846075	0.797984	0.248902	0.795009	0.587483	0.590672	0.572873	0.737126	1.11378	0.855624	0.919326	0.98221	1.94202	1.00944	0.617814	0.63262	0.635619	3.75871	1.04193	0.845451	0.586844	0	0.812603	1.9202	1.51974	1.56414	1.93354	1.91927	0.125189	2.10765	1.61305	0.278565	1.70919	1.80707	0.770149	0.701839	0.649655	0.604098	0.402487	2.70209	0.989469	3.56562	0.288945	0.362898	0.342369	1.82949	0	2.65014
AARS	94.2372	88.5199	96.4956	85.7228	89.4359	90.1999	91.3527	98.6906	87.1645	69.2948	65.1321	67.0688	73.7908	76.6091	70.4228	66.0694	63.7284	62.1798	71.2844	78.989	81.5986	45.301	47.9028	46.7594	121.485	106.142	115.9	106.237	96.26	127.365	116.977	142.978	111.323	74.1113	77.8404	80.4501	90.3728	94.2682	107.524	89.0424	87.6838	91.8224	95.8902	69.9032	99.1457	63.2883	67.975	59.4179	78.654
AARS2	0.514501	0.702063	0.67774	0.974079	0.59742	0.800931	0.926047	0.543571	0.666728	0.518261	0.652433	0.495855	1.27919	1.16104	1.10323	1.09392	0.718001	1.46892	1.53734	1.36685	1.00389	0.721971	1.4801	1.2195	1.83313	2.53808	1.23484	2.63482	1.02934	2.0837	0.866267	1.25109	1.94022	2.47011	2.32643	2.87201	0.45839	1.25355	1.16799	1.00641	0.407174	0.829878	0.605147	0.590977	1.25952	0.740028	0.693657	0.752059	0.900973
AASDHPPT	1.58334	1.25691	1.17445	0.875821	0.933042	1.27371	0.800406	1.32615	1.38609	0.609174	0.99611	0.758964	0.621705	1.41867	2.09737	1.00149	1.25868	1.35656	1.18331	1.52382	1.71882	0.92877	0.745152	1.26151	1.35092	1.09772	1.43007	1.51876	0.546561	0.277681	0.443366	0.842325	1.25382	0.42393	1.17825	1.08559	1.13244	2.00499	1.74742	4.3359	1.40396	6.44997	3.14225	0.468792	3.34516	2.89036	0.591094	0.858462	1.64322
AATF	0.179879	3.85087	3.79391	3.1072	0.343612	0.652944	0.360657	4.07062	2.52596	0.362579	0.375471	3.24318	3.84817	1.02727	0.554972	0.940794	1.48882	2.71985	2.07844	1.67486	0.824643	2.93987	1.31171	0.352074	1.38156	2.3543	1.51749	0.70781	0.671868	0.804264	1.05669	1.27588	1.04754	1.95954	1.58404	1.16498	1.51608	3.12148	1.61395	0.488978	0.651439	3.17254	2.92045	0.860383	1.45979	1.04093	3.39356	2.85593	2.99889
ABCB10	0.927548	1.18225	0.774221	0.756011	0.579346	0.847436	0.487286	0.321125	0.350551	0.396528	0.419315	0.454254	0.851992	0	0.73014	1.49281	0	0	0.433404	0.330543	0.623996	0	0	0.383433	0.601702	0.977472	0.642213	0.399466	0.676422	0.797229	0.525454	0.488986	0.382642	0.536888	0.835213	0.588698	0.801841	0.205197	0.196613	0.161038	0.20037	0.164568	0.298772	0.182079	0.181317	0	0.116134	0	0.348604
ABCB7	1.42693	2.01218	3.48102	2.63635	1.31104	2.76461	1.63488	3.29739	2.41657	5.42206	4.31224	4.84238	2.22163	1.33638	0.769114	0.9253	1.36074	1.10145	2.83923	0.949919	0	1.39087	0.781956	1.40348	1.47566	2.3218	0.190905	1.63882	2.21995	1.08781	1.55899	0.519449	0.221062	3.82454	1.57353	2.39678	0.558613	0	0	0.527847	0.495665	0.439209	0.538991	0.032462	0.471031	0.302413	1.07067	0.755351	0.966896
ABCC1	0.0255269	0.104375	0.133333	0	0.0678885	0.0198338	0	0	0	0	0	0.0799644	0	0.0302298	0.0319011	0	0	0	0	0	0	0.0636241	0	0.0828718	0	0	0	0	0	0	0	0	0	0	0	0.313725	0.0295162	0	0.0254581	0	0.0661644	0	0	0	0	0.0437094	0.723911	0	0
ABCC4	0.0270453	0.0374721	0	0.012276	0.0630579	0.0102674	0	0.117794	0.0137716	0.158772	0.235688	0.0650619	0.0330488	0.147419	0.525799	0.0143354	0.042762	0	0.021446	0.0363269	0.100278	0.0773775	0.0736255	0.077932	0.125085	0.0459013	0.747825	0.0433028	0.0489094	0.0381768	0.127692	0.127529	0.0333846	0.0850353	0	0.169258	0	0.0427717	0.0395929	0	0	0	0	0.0282568	0	0.0793278	0.117652	0.0519324	0
ABCD3	0.368146	0.281718	0.409809	0.286706	0.349086	0.300025	0.393119	0.456392	0.458751	0.391874	0.084348	0.403492	0	0.451994	1.03086	1.6245	0.440855	0	1.93946	0.354454	0	0.699905	0.595943	0.543705	0.629019	0.590326	1.34822	0.67876	0.556372	0.468229	1.01052	0.527325	1.2909	0.828728	0.82474	8.57624	0	0.144405	0.898072	0.404694	0.224716	0.457033	0.497752	0.37087	0.925217	0.466324	0.194906	0.654373	0
ABCE1	14.5721	13.4545	13.9037	9.66435	14.3365	15.7412	12.8874	15.2607	15.1819	14.2916	15.3924	14.3946	16.4763	16.4178	19.1701	19.4264	16.2471	16.85	20.6817	18.6771	19.6517	16.066	15.3901	11.8522	18.5087	17.5909	17.94	14.5641	15.1026	13.9866	17.7957	12.9336	17.4612	16.0006	14.6006	16.5886	14.9801	20.761	15.8407	12.4034	14.0393	14.8642	22.8081	13.6191	11.2673	13.9084	13.8241	13.5342	17.9163
ABCF1	12.1361	9.7107	10.9049	7.85489	9.0683	5.39288	9.49327	13.9097	11.5237	7.32396	9.38923	9.9026	11.1557	14.3077	13.5428	16.8387	12.1156	11.4169	12.9741	11.9839	11.573	9.52911	9.40543	11.2194	6.84924	12.359	11.2756	8.46663	9.50096	8.24593	8.09604	12.9421	9.96967	7.86718	9.19564	7.26488	9.87222	8.98231	7.98902	7.70558	7.49327	7.93539	9.01929	8.14418	7.92996	8.5426	6.90671	4.91094	10.1882
ABCF2	3.28903	4.2885	4.3078	3.22341	2.8815	2.47371	3.92127	3.26752	2.60336	2.42531	2.81799	2.71773	1.34307	4.10478	2.55224	3.15742	1.85607	2.61803	3.27045	2.5134	2.97524	3.15643	3.04338	3.81771	3.82202	3.77572	4.5372	2.118	3.66612	3.71313	3.01334	2.75243	4.04957	2.0767	2.70143	3.30924	4.25387	3.52943	4.7869	3.96084	2.34729	5.52169	3.978	2.78995	6.10257	5.86823	2.91494	4.856	5.22208
ABCF3	0.152718	0.359257	0.309702	0.522756	0.391016	0.554271	0.513171	0.133696	5.97157	0.370508	0.156319	0	0.506563	5.47286	0.247102	0	4.91334	3.92811	0.596727	0.214056	4.06297	0.71904	4.3503	3.64432	8.39655	0.36252	0.807459	7.09014	7.46794	1.73054	7.35836	0.441504	0.199643	7.75656	7.63305	0.495151	0.798091	0.610475	1.23315	0.455066	6.04106	0.668399	0.494752	0.43846	0.53017	0.666229	6.57589	0.472996	0.339067
ABHD10	3.15325	4.96753	5.06831	3.0578	7.43974	6.08651	5.86989	4.15334	6.62197	2.91541	3.66508	3.68312	4.54846	4.14639	3.8284	4.91655	3.65274	4.6859	3.85257	4.66027	4.41698	2.99422	3.59969	3.17524	5.2544	8.09347	6.6446	10.1514	10.3418	8.83746	8.29177	8.96447	8.49087	5.32151	5.51197	4.95292	6.01958	5.65191	4.80345	7.74547	6.83306	7.15628	7.84501	5.44162	4.08109	4.43546	5.17414	4.19642	3.14748
ABHD12	0.311604	1.38445	1.37971	0.937978	0.605297	1.59114	0.164693	0.933309	0.857131	1.4624	0	0.809152	0.284217	0.296743	0.321191	0.221409	0.182283	0.126041	0	0.0467512	0.148924	0.205455	0.210315	0.222319	0.343118	0.846645	0.516499	0.536338	0.113439	0.128779	0	0.0833585	0.451809	0.618305	0.911593	1.47429	1.11825	0	0	0	0	0.255684	0	0	0	0	0	0	0
ABHD14B	8.18298	6.2559	8.63425	6.69584	11.6143	8.92104	7.71124	8.03131	9.07982	9.00751	7.75144	8.94788	11.9355	4.09453	7.63265	11.0396	12.2149	6.37888	8.80334	10.8977	7.92412	15.0185	20.3472	17.55	9.89374	7.9485	10.7634	9.59208	5.7652	7.74276	9.18021	9.3248	12.4795	10.358	8.49706	10.1029	6.89395	3.8938	0.393606	6.38544	6.65215	2.20776	2.99634	8.59815	4.14231	4.30472	4.35993	4.82781	6.47408
ABI1	1.65197	1.5958	1.76168	2.6216	2.89088	1.86808	3.00042	1.87087	2.10114	0.967711	2.35861	2.38112	0.548572	1.77903	3.9137	0.719456	2.47483	4.61387	0	4.49567	3.53702	4.91273	2.07408	3.71316	7.26441	7.40115	5.38739	4.76089	5.29934	5.31002	4.32715	5.61046	4.46344	5.43682	6.35286	8.04177	3.59643	4.22462	4.93996	5.86063	6.1153	4.15046	5.27497	3.09874	2.22295	4.96978	3.86184	4.64313	2.48112
ABI3	4.30068	5.92728	2.83166	4.93684	4.10846	2.8027	4.17677	4.01056	6.5758	6.34195	4.06895	10.0284	2.2999	2.40565	3.13261	1.7209	1.85179	3.89847	2.25465	2.12599	2.44344	1.97919	6.08257	3.54245	7.76123	7.79186	3.92077	8.09058	3.4475	9.52461	7.88798	3.59818	7.78748	9.83501	7.091	11.1799	3.41421	1.11071	0.956967	0.959565	0.864867	2.30761	8.45067	2.26397	7.32263	6.71728	9.29397	6.69912	5.68171
ABR	0.836935	0.247899	0.500649	0.183927	0.390132	0	0.329842	0.544132	0.506356	0.654959	0	0	1.08217	1.50764	0.848441	0.83172	0.318193	1.14915	1.07646	0.0313596	0.327156	0.137861	0.227695	0.204327	0.177721	0.24421	0.151148	0	0	0	0	0	0.254969	0	0	0	0.0706572	0	0	0	0	0	0	0.256574	0	0	0.324261	0	0
ABRACL	39.2364	32.3622	35.3234	43.7441	33.3529	51.667	42.2953	35.4068	49.6676	56.0797	53.9933	59.1587	0	0	0	0	0	0	0	0	0	0	0	0	48.1926	47.9562	41.4783	56.376	59.6207	47.5836	52.9452	68.8852	54.726	73.6861	72.9657	67.9368	45.5845	0	49.9242	53.7253	54.9347	52.3874	59.4876	50.027	66.8791	77.8854	73.3877	73.0382	46.0502
ACAA1	1.83187	2.26212	1.93447	6.80284	38.4953	3.67037	34.4992	38.1001	5.02444	4.20736	7.0165	3.67107	4.89314	41.0522	1.72718	6.68576	6.09368	1.92246	42.3185	41.0619	31.808	2.2424	1.09489	1.04981	49.748	1.25505	53.9314	55.4906	47.7295	42.2976	42.3215	43.9667	39.154	48.2509	51.4259	50.6776	1.22859	30.5815	1.66713	3.69792	31.7486	30.2697	30.7323	1.76315	32.8222	34.0542	34.1234	2.779	5.55185
ACAA2	29.2875	17.8829	25.1271	24.8296	16.5655	28.179	23.1747	29.0742	20.3689	12.8276	12.7768	14.0945	21.5338	21.4458	24.6055	22.175	28.2688	29.4667	25.6887	27.9117	22.6509	29.9705	20.3116	18.8189	28.991	30.138	34.5022	34.0007	32.6301	31.1312	34.8371	31.5327	35.8431	29.2618	28.3113	18.6843	20.6316	23.8084	19.699	24.0967	25.2399	24.7717	19.9163	17.5349	22.0372	26.1536	14.8532	18.2164	10.7872
ACACA	0.155937	0.141954	0.45666	0.154218	0.0616831	0.216354	0.145759	0.582685	0	0.063733	0	0.117587	0.295613	0	0.125307	0.355377	0	0	0	0.0567289	0	0.0337397	0.0265785	0	0.973389	1.01378	0.405012	0.390936	0.247162	0.275779	0.139409	0.835176	0.238974	0.87399	0.136079	0.254487	0.141452	0	0.1659	0.141746	0.327707	0.179777	0.218902	0.0260894	0.204725	0	0.0136941	0.236243	0.0970959
ACAD8	0.502603	0	0	0.704019	0.0948197	0.200988	0	0.337391	0.588857	0	0	0	0.439724	0	0.359038	0.341587	0	1.00087	0	0	0.20027	0	0	0.221051	0	0	0	0	0	0.491948	0	0	0.342362	0	0.694212	0.455953	0	0	0	0	0	0.420891	0.451318	0.51769	1.16776	0	0	6.46691	0
ACAD9	3.14683	5.86924	1.95297	2.70723	2.47714	3.92005	2.17496	3.10572	3.05045	3.1865	3.10375	2.01539	2.89369	3.16845	5.05711	2.52328	2.84558	2.47662	1.24644	3.5153	2.41768	1.39336	3.10994	2.15017	4.20893	4.11124	6.65855	2.79369	3.8026	2.3958	3.86537	2.09164	1.58642	2.87477	3.33305	1.78944	1.68258	7.52995	1.96754	2.91246	1.09006	0.727281	5.65716	3.2169	5.56312	2.52947	3.71663	1.25654	3.78883
ACADM	104.602	97.4171	97.2618	90.8115	102.538	97.2962	89.0744	83.7331	76.7548	76.6319	65.3255	76.2769	92.8433	89.3255	102.941	108.391	90.7868	104.014	118.378	65.7167	74.3593	78.4311	81.2674	67.0335	104.246	120.999	98.3637	88.218	83.9957	100.614	77.8308	74.5095	76.1059	115.966	100.164	93.7781	107.264	87.8732	100.834	85.6846	90.6298	95.6777	84.4628	61.6008	71.937	97.501	78.025	86.0056	81.0318
ACADS	4.06941	1.30534	4.33469	1.07197	4.31562	3.70743	4.10282	0.620511	0.638249	0.597918	0.662126	0.619396	1.98982	1.86983	2.12567	1.6805	1.53324	2.38107	0.650172	1.42988	1.06827	1.88592	2.30541	1.62095	6.70123	2.87873	0.708968	3.74569	1.74223	4.17593	2.70779	1.38014	0.78982	3.12495	1.28943	2.5772	2.58644	2.22634	7.04084	12.1654	5.3313	5.54566	2.35228	1.05725	4.94132	2.20693	1.68312	1.9432	5.59787
ACADSB	2.30439	3.25661	3.38281	2.71215	3.9223	3.70735	6.46875	5.44491	7.35946	3.64439	3.36549	2.91457	5.88128	2.02338	6.82687	3.61556	5.38852	3.0205	9.89084	7.04727	6.06095	3.82196	4.01795	3.06865	4.83533	5.47635	3.68778	4.47395	2.81285	3.42028	7.40597	9.48114	6.80773	3.57148	4.34181	4.76561	4.23214	6.25647	6.77895	4.83634	6.91697	3.02928	7.22489	7.8887	6.5353	4.48013	7.3465	3.84761	4.45738
ACADVL	6.22926	12.7692	12.1193	10.8702	13.8527	12.3642	17.4843	20.9344	22.7082	17.5016	7.26066	18.9707	7.31005	4.80883	8.16399	7.31504	12.5683	14.346	9.73566	18.6825	10.6402	7.76944	7.9507	5.81342	19.3157	22.8454	12.8749	17.399	22.3892	15.99	35.1151	15.0283	15.4846	18.412	20.2201	18.4475	8.11006	5.32147	7.39639	8.08167	13.6758	8.7975	11.9953	11.6628	13.2886	8.73317	11.847	7.41439	9.71735
ACAP1	2.51341	3.94389	4.87671	2.42322	2.0635	2.70692	2.17598	2.09013	1.0467	3.98992	2.39839	2.1784	3.3539	3.63891	4.11657	3.28045	2.84631	2.79923	2.93643	3.07194	1.52255	4.26971	3.4588	3.55307	2.88435	2.53034	3.91307	2.21142	2.19252	2.03171	2.22696	1.89495	1.67709	1.5363	3.16557	2.57789	3.03332	4.90573	2.65631	2.90122	3.34579	2.74608	2.91559	1.89358	2.23135	4.28806	2.74315	2.81263	1.5283
ACAP2	1.83861	0.614686	3.06084	2.82935	3.40177	2.24931	1.07494	1.01015	0.885506	2.51516	2.03637	3.04725	1.77079	0.649694	2.03343	1.43222	0.580338	0.600727	1.72634	1.56294	1.33267	0.171577	0.89398	0.327906	0.334714	0.705247	0.282028	0.675587	0.673864	0.200577	0.286915	0.465578	0.337998	0.763225	0.838033	0.602692	0.886572	0.382582	0	0.0732598	0.0253229	0.420908	0	0	0.176736	0.764122	1.18862	0.606518	0.204308
ACAT1	43.9955	39.0866	33.8587	31.0708	33.9175	42.6018	36.3478	40.388	44.798	26.4789	22.6383	26.6371	61.7969	68.3647	69.7916	60.5616	63.6844	76.3603	66.7323	70.3989	64.4984	42.4069	43.0051	37.7508	40.4888	41.6902	42.5375	40.3506	30.5455	37.6773	48.5256	43.9009	42.8725	29.8397	27.6111	36.8552	30.9903	43.1393	58.7614	36.2599	27.7325	37.8527	41.0389	35.6269	49.2584	18.362	30.5407	36.9458	53.4715
ACAT2	19.8631	19.6631	15.9035	22.432	23.7966	15.1555	29.4153	26.9011	25.9071	16.9143	17.8842	23.9803	23.0879	34.2004	22.3357	20.1217	17.5974	23.8791	36.1016	29.0305	25.686	22.331	20.6196	20.0846	13.9953	14.9904	23.4731	18.7828	18.6497	23.6189	21.9203	15.8281	30.9204	29.1298	29.9744	23.9575	14.985	16.6963	14.4311	19.9907	20.2687	19.6731	17.2154	20.0315	19.4187	24.8646	20.5127	19.1483	19.9389
ACBD3	1.77296	2.11099	2.16435	3.75702	5.69758	3.6544	3.87598	3.15604	4.85684	3.14382	2.31438	2.07008	2.91572	1.3455	2.28528	4.05788	2.89308	3.71689	2.27833	2.02576	6.09955	2.19454	2.09615	2.31359	3.2462	2.40918	1.94006	3.671	3.05768	3.01441	3.71921	4.89643	5.18421	3.94853	4.00555	2.73497	4.5339	4.70877	4.99795	5.58977	6.90036	5.10104	4.29587	6.1811	12.3091	4.53575	4.79688	6.82603	3.0271
ACBD5	0.202037	0.224815	0.233317	0	0.16978	0	0	0.207977	0.139976	0	0.206639	0	0.265055	0.17651	0.0894499	0	0.194393	0	0.117537	0.536754	0.20654	0	0.227434	0.232022	0.16263	0	0	0.187349	0	0	0	0	0.0314742	0	0.106202	0.406649	0	0.114553	0	0	0	0	0	0	0	0	0	0	0
ACIN1	8.28239	6.55297	9.92634	3.01674	5.39421	7.63284	6.51599	6.43219	5.88709	20.7333	6.03513	28.7307	10.4789	7.02776	7.56355	9.70175	5.75226	4.61589	8.52056	5.98201	4.54472	5.7343	5.91833	6.89705	5.87177	6.22067	7.11554	5.95637	5.2689	5.30721	4.85029	5.90665	3.7545	5.79129	5.50265	6.47245	5.91337	5.84659	5.49463	3.47143	2.79523	3.96853	3.22229	4.1025	4.4705	3.78584	15.4667	17.5965	7.37858
ACLY	21.02	20.0737	23.8472	23.0372	25.9504	26.3023	24.122	24.0532	22.9924	25.6849	20.5882	21.2893	17.896	17.4665	17.4955	22.2128	18.0901	21.6969	19.0049	19.4762	20.579	13.473	14.0642	17.8213	22.5506	22.7486	25.5113	26.8709	29.7858	27.2752	30.1154	32.0279	30.31	27.0861	22.3769	26.1401	18.7076	19.9006	21.66	23.0011	24.7167	25.5926	21.19	18.7338	26.0634	21.5393	24.9508	22.3765	25.0088
ACO1	0.404099	0.536258	0.54533	3.14975	0.528362	3.05376	3.33979	1.14398	4.82253	0.942433	3.62724	0.685036	1.8492	3.21273	1.24933	1.07549	1.55194	1.74172	4.88339	5.65271	2.46631	0.500636	0.251916	0.637343	0.723483	0.630532	0.375716	0.658119	0.526808	0.660004	0.909452	0.846755	1.17704	0.521244	0.687306	0.822323	0.167266	0.444193	1.31895	0.382154	0.851486	0.61435	0.970202	1.14989	2.00769	0.420801	1.57851	0.793315	0
ACO2	36.0538	53.7332	44.9421	43.7498	60.6012	44.4142	43.673	52.178	50.4862	26.4477	29.4737	49.792	52.7742	47.681	58.0191	37.9157	70.1633	46.2142	49.3752	48.229	66.8479	37.2074	44.8476	32.3501	29.6067	34.1002	42.3805	50.8214	39.2263	36.9298	56.281	55.125	37.1656	28.805	31.4692	24.845	35.4635	36.6598	23.2507	40.117	43.318	42.6017	46.5127	34.5943	38.5216	31.477	34.5831	56.7949	37.5987
ACOT13	26.3267	27.7088	29.1335	27.911	27.6213	30.2743	30.2206	30.7601	30.2988	14.0748	23.2186	20.7155	28.1201	43.935	39.7234	29.0548	34.472	55.8436	43.2119	38.0875	30.6923	20.5377	19.2133	28.8954	30.1022	33.0433	43.8906	37.722	43.2233	37.738	41.1726	38.6027	42.4128	26.3775	25.2653	32.1584	16.4579	16.2465	15.7315	16.0922	17.4266	14.8053	16.0634	17.4283	15.3334	12.6243	16.8904	11.3047	22.1334
ACOT7	20.6401	10.9768	9.24473	12.6963	6.63062	12.105	22.827	12.3196	10.9547	20.5399	12.5114	10.0474	10.6249	10.8172	8.39096	8.95154	4.10341	7.91302	8.03145	12.4381	4.22575	6.49419	6.82986	7.63292	14.1736	11.9825	15.9063	12.8028	11.6664	14.2432	12.7281	15.3182	16.5441	14.1939	14.8335	21.8786	21.4407	18.1824	21.8227	12.8053	11.9059	15.3468	17.6828	11.9988	14.7579	18.5181	14.1719	13.8002	3.83898
ACOT9	5.66398	4.67501	6.0631	6.15317	5.68428	3.98834	4.09483	3.88425	6.41155	5.86614	7.0173	5.39172	6.76502	3.44072	3.74753	7.38613	5.28688	7.00234	5.08022	6.7171	4.22209	4.82486	5.72277	6.07192	4.74444	6.2171	3.65756	4.211	4.31094	4.13954	4.50689	3.20517	5.29532	5.0175	4.02837	7.11644	6.69645	4.36289	6.47646	7.06121	5.36514	6.53779	6.59156	5.01466	8.1912	7.96357	5.92676	4.35318	6.42552
ACP1	50.6918	61.8406	70.9743	59.7227	48.2331	60.7741	58.9864	68.9671	55.6555	46.6985	57.139	58.8587	87.2549	94.3861	64.3512	86.6691	61.766	41.1308	84.24	78.436	61.1435	75.5829	55.9519	43.094	26.9627	29.8418	30.139	29.1147	33.8634	40.864	29.9185	30.9149	48.2375	33.952	57.5286	39.9955	30.4163	28.0006	34.9824	27.0943	30.9364	30.7332	30.3506	29.6652	33.8002	29.1756	31.2294	28.2939	46.7798
ACSF2	0.581281	0.258306	0.436903	0.282334	0.544472	0.242906	0.386264	0.320834	0.175133	0.34762	0.732548	0.552941	0.090769	0.682361	0.404791	0.0854922	0.101286	0	0	0.257238	0	0.327388	0.273613	0.325934	0	0	0.336835	0.305236	0.458247	0.111389	0.710495	0.0841782	0.136046	0.0535456	0	0.0402363	0.250293	0	0	0	0.41638	0.160122	0	0.32137	0.0902545	0.372799	0.386662	0	0
ACSL1	8.89598	5.54381	8.08139	6.33442	4.70519	11.281	5.21643	5.34201	5.31215	6.14223	5.66149	6.05511	4.15489	3.85357	47.6009	4.63135	3.47849	4.13108	2.82714	4.4846	3.25055	4.60093	10.3795	9.06305	4.31296	3.79239	3.88517	4.34866	3.16318	2.67653	2.85347	2.02504	2.83119	3.36095	5.23515	2.88642	4.45927	5.21397	4.27425	34.9643	5.12598	32.3572	4.42952	2.54314	4.34876	7.41245	5.59753	28.8411	4.69646
ACSL3	3.13812	3.27264	2.19427	2.93073	3.38834	6.01648	8.73856	8.49558	7.07699	5.74261	3.01333	2.22061	1.78805	1.90136	1.32348	1.9249	2.19009	1.41836	4.76374	2.30912	4.15544	7.11615	2.44421	5.23044	1.90479	1.76521	2.16118	4.08235	2.5957	2.5103	3.30555	5.21966	5.45638	5.2293	6.32198	7.62985	2.05528	1.4541	3.65855	3.18109	3.18285	2.57945	5.36205	2.85083	2.76879	2.98573	2.5666	2.86898	0.989578
ACSL4	1.89557	5.96196	1.89036	8.76629	10.1419	14.2091	7.19819	6.50795	7.5769	2.59929	4.67288	6.97314	1.4276	1.45912	0.639419	3.83076	4.18507	3.05209	2.4236	3.3233	1.4862	2.27937	3.74531	4.14044	2.20425	2.88381	2.30449	4.18324	4.79326	4.46552	6.39416	4.33669	4.8244	5.11451	5.17628	5.27714	1.89408	11.1742	1.47945	4.61791	13.4076	10.7194	3.87761	3.25758	10.8899	11.2772	3.56429	12.2753	0.339173
ACSL5	0.460144	0.834338	0.561392	0.613446	0.0387111	0.492476	0.466164	0.504194	0.656562	0.346678	0.387994	0.60774	0	0.0360605	0	0	0	0	0	0	0	0	0	0	0.782286	0.806109	0	0.738709	0.206895	0.654899	0.747008	0.721903	0.387997	0.763262	0.591885	0.34681	2.0857	2.15634	1.98674	0.400154	0.250237	0.20138	0.115939	0.101654	0.335158	1.61929	0.647467	0.931981	0.948482
ACSS1	0.878327	0.221722	0.748869	0.635019	0.707439	1.66933	0.626733	0.701761	0.895028	0.643694	0.513758	0.666267	0.514576	0	0.810087	0.346687	0.990656	0	0.758205	0.177433	0	0.720845	0.222462	0.269148	0.548494	0.581664	0.520028	0.691892	0.869557	0.542466	0.483595	0.72815	0.464303	0.474176	0.450015	0.735819	0.607151	0.501489	0.212611	0.463823	0.694458	0.199356	0.183435	0.438827	0.486144	0.237145	0.254942	0	1.3035
ACSS2	0.0696668	0	0	0	0	0	0	1.85136	0	0	0	0	0.0518803	0.0412633	0.100287	0.195484	0	0.295463	0	0.0326178	0.0997813	0	0	0.0578998	0	0	0	0.156318	0	0.0890402	0	0	0	0	0	0	0	0	0	0	0	0	0	0	0	0	0	0	0
ACTBL2	998.121	563.52	675.866	0	0	0	664.906	0	627.555	1114.91	590.531	902.657	0	0	1002.52	0	941.816	1160.63	1499	1851.64	1375.49	1548.08	1312.59	1463.3	0	1313.19	1529.12	1504.86	1331.65	1236.63	1763.49	1298.27	0	1611.51	0	0	1570.8	1379.6	1586.75	1376.61	1223.04	1328.61	1700.49	1363.02	1092.81	1573.68	1435.5	2713.46	0
ACTL6A	12.1792	12.5045	8.7242	3.74272	7.73359	6.89502	7.25686	8.04648	11.0919	7.54284	8.2197	6.18624	9.75672	9.16914	7.52287	7.15912	7.06906	11.3322	6.00632	4.10745	4.40438	9.17565	9.12771	11.7113	21.2257	14.8881	12.8303	10.3313	12.9556	12.5199	13.5872	7.441	10.0904	12.9105	15.3454	17.5457	4.56818	11.6621	10.4103	3.27841	7.66475	8.09729	6.39508	2.16889	10.5983	9.08182	4.16837	5.91138	20.3502
ACTN1	10.2224	7.76562	8.81931	5.82785	6.63785	5.65416	6.38779	5.01981	6.3763	7.18234	4.94209	6.21589	7.25069	3.70184	3.86067	4.53797	3.19857	0	2.67159	3.83349	3.15132	3.19409	3.96334	5.06131	4.92325	3.60237	3.71992	3.09079	3.35382	3.35228	2.10578	2.87685	2.39191	4.01671	4.00898	5.21207	12.1843	10.8106	6.74149	9.95842	0	0	9.55708	8.86582	11.4646	10.9055	10.0114	11.312	5.28809
ACTN2	10.2465	2.84739	4.46167	3.5836	5.24852	5.37361	4.14794	4.86029	5.14948	5.24462	5.64643	5.19812	5.05577	4.7698	4.62699	4.75316	4.32815	4.40699	4.11338	4.18115	3.97456	5.0623	5.74972	5.2986	3.91284	4.21409	4.10595	4.12237	3.9698	3.23792	3.42323	3.4087	3.17353	5.02713	5.11213	4.99053	9.63549	13.2299	8.60377	9.83928	9.51325	9.2031	10.1293	10.22	7.48881	16.3915	8.89132	11.1797	11.6666
ACTN4	50.4399	49.5358	55.7241	43.3484	45.8248	44.5225	43.0642	37.6603	39.2293	58.5804	55.9982	57.8329	53.6443	43.5256	47.542	55.0228	56.1359	44.184	40.7693	52.5933	45.0899	62.8903	57.9154	52.8159	45.0953	46.6587	42.7558	40.1991	39.8907	39.7049	38.573	38.3675	35.3665	52.0998	53.0598	61.2237	49.5436	43.5995	41.8954	44.3456	42.1836	37.0847	36.6653	34.4486	42.6124	56.1304	53.202	55.3388	47.3098
ACTR10	4.62202	7.7569	4.81502	4.10669	3.12679	9.11565	10.6896	6.30312	0	4.00879	7.65643	0	0	0	0	0	0	0	0	0	0	0	0	0	0	3.44077	2.83106	1.90872	2.21361	2.72383	3.10239	1.66406	2.97891	2.81607	3.28414	2.58914	5.64718	5.82331	5.37705	0.103128	4.76085	0.126109	0	8.5587	10.7313	6.05917	0	0.185549	0
ACTR1A	13.4353	15.8771	15.729	12.7951	10.7472	12.3142	13.9867	14.4532	12.7857	15.6529	12.3853	14.447	8.03246	7.6174	8.64291	7.72562	11.1366	9.2244	5.85337	7.23617	6.65425	9.21277	9.91192	7.98391	10.2687	8.43236	6.81032	10.416	8.81448	11.3383	8.48189	8.8397	7.14383	8.7014	9.1429	14.1621	6.49994	18.5722	10.0385	12.2079	14.3842	12.7168	10.5872	9.05588	11.647	16.0177	14.0754	11.9318	9.80154
ACTR1B	2.11316	3.21976	3.49039	3.46767	4.46129	4.29426	2.08358	3.40227	3.84359	3.04655	3.58078	4.4416	4.03828	2.8738	0	3.7713	6.43727	3.44029	1.62408	3.54746	2.91476	3.70341	4.57406	3.65928	0	0	0	2.25681	2.4504	3.22749	1.10741	1.63021	3.41451	0	1.02866	4.24625	2.71301	4.09469	0	2.80626	0	4.16984	0	0.201541	0	0	0.773824	4.47635	9.02957
ACTR2	93.2893	95.1512	106.339	122.182	156.079	102.582	106.972	104.527	102.159	113.139	88.5068	101.393	84.8196	104.599	91.4576	107.337	104.274	95.1873	91.1057	100.342	82.9761	99.9731	80.252	86.0114	150.639	143.693	145.461	139.9	171.292	132.973	128.627	175.301	133.967	195.787	166.806	136.423	78.444	87.3213	112.42	99.8751	117.753	107.671	91.631	76.752	119.724	129.6	90.0511	103.82	103.498
ACTR3	70.3351	72.5956	68.7735	89.7387	81.706	85.3908	79.0507	77.2815	72.2133	75.3827	63.8733	63.9699	97.7869	80.8175	82.6173	103.314	89.6367	101.549	113.887	91.5135	95.4331	67.4669	66.962	91.1089	71.9914	70.9235	76.8099	96.5333	114.152	88.8968	89.2461	106.077	91.3372	85.8265	87.8511	86.4613	90.4006	76.7097	85.9573	98.1782	95.989	129.137	95.1977	73.4596	98.5763	92.5415	82.0386	101.754	70.1164
ACY1	0.760436	1.40194	1.01413	0	0	0	0.735042	0.689669	0	0.342593	0	0	0.55376	0.542075	1.45815	0.362006	0.347685	0.324637	0.432086	0.416295	0.442366	0.37915	0.809813	0.789592	0	1.82828	1.65967	0	0	0	0	0.931697	0	1.24414	1.23126	0	1.46448	2.60074	0.916169	0.236478	0	0	1.02865	0.398312	0.207226	1.14637	0	0.162621	1.13763
ADA	10.8579	14.1472	12.4258	9.81707	9.21039	9.36827	12.311	7.53633	5.82239	11.3753	11.2007	12.5764	6.47925	9.83383	7.11975	6.38745	13.4104	7.62568	5.14637	7.12095	8.02115	11.5012	49.7023	13.6851	11.4455	11.5647	24.11	10.5823	12.1381	16.4234	15	9.4151	18.8147	16.1274	13.9294	14.981	22.1782	14.773	10.8918	10.5719	16.2097	8.22619	21.2441	10.152	21.5642	20.3389	19.7174	18.1159	14.791
ADAM10	0.581762	0.410948	0.533836	0.131532	0.293717	0.156058	0.260108	0.452269	0	0	0.306134	0	0.334061	1.26327	0.127204	0.291577	0.692036	0.137185	0	0	0	0.144304	0.998	0	0.681472	0	0.79518	0.374885	0.184206	0.135879	0.528425	0.367829	0.848752	0.509973	0.297584	0	0	1.08697	1.05249	0	0.790858	0.293325	0.883642	1.29603	0.82105	0.1837	0.666777	0.562828	0.0753857
ADAR	16.7073	21.0027	22.2146	13.3284	17.2874	14.1433	17.548	18.9506	15.6836	12.9169	13.4468	14.9663	20.1924	18.2922	18.9556	14.5304	17.2077	13.7373	16.9634	17.4993	14.8413	15.3366	13.905	13.3292	19.9225	19.0295	22.2417	10.463	15.7915	11.59	18.1237	18.2689	16.9403	16.0767	17.346	14.8019	10.3247	11.4834	11.0318	6.06516	7.89786	9.86698	8.04226	6.82842	10.299	8.54236	11.4113	10.1548	19.6073
ADCK3	1.26358	2.67053	4.13364	0.852126	0	0	1.37984	0	0	0	0	2.26589	0.0486666	3.26752	6.45876	0	0.0280786	0	0	1.58149	0	1.12711	0	0	0.661506	0	0.823088	0.465385	0	0	0.488091	0.0184109	0.54304	0	0	0.637721	4.49442	0	0.0521727	0	0	0	4.33001	0	0	0	0	0	0
ADH5	29.3513	9.67409	16.1363	15.934	11.8989	34.234	13.8563	11.8595	8.69169	11.5224	12.7964	10.3914	29.363	23.3324	17.9697	29.2059	25.5285	22.5729	32.4459	24.6754	24.0391	23.0701	10.1734	19.4603	12.6661	14.0838	15.8436	18.2952	14.719	13.2688	13.2569	13.1821	14.7041	13.7601	14.7712	13.3948	11.9571	11.2679	21.6215	14.1068	24.3026	10.7829	16.705	29.2654	15.7551	13.362	21.3061	13.4658	21.1697
ADI1	1.27843	0	1.49351	1.14656	2.03593	1.78264	8.45445	9.35218	8.3201	1.38743	3.80915	1.28921	0.403129	0	0.366429	0	0	1.13567	0.563369	0.556517	1.16835	0	9.24544	0.244016	0	0	0	0	0	0	0	0	0	0	0	0	0.691411	0	0	0	0	1.07686	0.156906	0.769036	5.16209	0	0.287405	0	0
ADK	13.2874	12.3213	23.2787	10.0218	25.452	19.2242	18.1845	16.0831	18.9689	6.55346	10.737	15.7067	9.20675	8.63778	9.80398	6.61908	6.21371	6.31093	9.47535	8.75362	5.08921	6.23002	6.75106	7.72861	9.11092	10.99	8.05939	9.51487	9.81325	4.16774	10.4624	11.1928	9.69797	5.27995	6.00284	2.5754	7.98506	9.03241	10.6121	4.5168	4.39226	7.97628	9.59169	11.0225	16.5179	5.32151	5.48027	5.79918	15.6589
ADNP	1.2031	0.776228	1.03678	0.915439	0.766398	0.93184	0.790159	0.650423	0.219892	0.272723	0.473032	0.747682	0.62183	0.748724	3.93952	0.843741	0.846603	1.48689	0.373647	0.746799	0.761973	1.00528	0.676797	1.93039	1.20722	0.400799	0.646971	1.1717	0.834375	1.03598	0.851401	0.0846949	0.815096	1.45318	0.890484	0.745369	0.706922	0.572718	0.869515	0.567693	0.213583	1.27324	0.425238	0.128464	2.03217	0.454181	1.71204	0.955258	0.21119
ADPGK	0.875357	0.370277	1.13176	0.978674	0.517358	0.896336	0.757378	0.719144	0.185496	0.614802	0	0.462051	0.575841	0.353442	0	0.752665	0.49663	0.370901	0.554218	0.452498	0	0.118033	0.313835	1.02331	0.788699	0.657839	0.914501	0.25722	0.407517	0.395416	0.666707	0.747409	0.54931	0.283761	0.265751	0.824378	1.09786	0.486563	0.835632	1.33138	0.749584	1.60466	0.313034	0.76882	0.61695	1.11463	0.691483	1.03974	1.60823
ADPRH	4.86287	7.46922	4.35728	1.41023	5.81813	6.55535	2.06354	9.20513	1.17665	0.183383	4.71458	6.04179	0.786933	0	0	0.718973	2.35632	1.12425	0	0	0	2.58801	3.21169	2.11119	1.46394	1.00973	2.42938	2.70744	2.6945	2.61482	1.07407	0.354723	0.747987	0.527718	2.12184	1.5885	0.565614	0.827034	5.46206	4.8957	5.76941	1.16202	1.89665	0	5.81778	5.72329	1.55912	0.667654	1.86628
ADPRHL2	4.95928	3.02419	3.62524	2.62118	2.67497	2.31921	5.34943	6.7743	5.32834	3.01117	3.01203	8.74503	2.08191	5.07601	7.80291	2.79775	7.00886	3.14118	2.15324	3.6687	7.96313	6.03314	4.73338	3.03338	3.0016	3.53265	3.69108	4.6379	4.07637	4.01906	2.10546	3.07289	3.69661	2.38944	2.51925	1.69682	4.36496	4.75729	3.01557	4.63902	5.53378	4.30485	5.95086	2.34608	3.60237	3.46568	3.27053	3.346	9.90387
ADRBK1	0.782634	0.818154	0.790433	0.818635	0.887968	0.815042	0.635318	1.27003	0.479154	0.570048	0.783948	0.790184	0.0416606	0.588125	0.733492	1.81255	1.03499	0.722562	0.463396	0	0.752072	0.627741	1.01545	1.00075	4.90436	2.01295	5.79553	5.97327	4.89503	2.78607	1.59547	1.37208	2.12841	1.39265	2.46416	5.56375	1.2288	0	0	0.476044	0.423663	0.565909	0.393036	0.44596	0.195502	0.568785	0.541832	0.445077	0
ADRM1	7.27932	5.05724	12.6235	9.66537	9.04769	5.34912	5.6027	4.01291	5.66484	5.21179	7.65971	10.5953	7.53019	9.71422	6.5257	6.3527	5.87602	4.38624	7.41401	13.2762	4.99742	2.98909	5.95513	9.20926	9.06159	6.50679	7.43567	7.087	5.39749	7.01135	7.64876	5.47653	5.34508	6.42551	5.24744	6.07616	4.86459	6.67079	4.5252	2.24821	4.67318	8.51305	7.65107	7.40415	4.56781	2.93555	5.33026	4.68652	7.50088
ADSL	7.56602	10.3773	10.6174	7.0965	7.70109	6.78085	8.7273	7.77334	8.10199	8.34199	8.58913	7.70386	8.25728	12.9744	7.46639	8.90604	13.4183	7.82938	8.62628	12.7309	11.9749	9.41443	9.59357	13.403	6.6077	4.16742	7.54294	5.57785	6.16789	5.83047	7.08031	8.08931	7.87402	11.3303	8.66518	7.7578	15.7124	11.7297	13.4575	9.0934	10.4517	10.1736	9.05906	9.09494	8.56895	14.85	13.5708	9.572	9.50265
ADSS	11.695	11.4277	13.103	12.4211	11.135	9.30798	13.4664	10.4712	9.85474	10.0557	8.95808	10.6003	1.33574	2.18327	10.1053	1.95068	2.28365	11.3224	1.47173	0.846035	2.26873	1.51604	11.8774	16.039	8.49005	3.07074	6.64293	3.25067	7.12515	6.59985	6.4643	9.01214	4.83702	7.10856	5.40011	7.95855	3.1792	3.78397	2.83653	2.81779	3.02664	1.90223	4.60809	8.00514	2.99077	2.08477	2.91227	0.921856	5.10767
AFG3L2	8.4565	5.47572	5.25063	3.41291	4.02696	3.35916	4.34743	4.83808	4.63681	3.72107	3.5347	4.09453	4.23858	7.75894	6.04613	3.65467	6.87925	3.38719	4.06095	6.42084	4.147	4.77146	1.95874	4.27204	5.42133	5.63839	9.34817	4.87979	3.6776	6.78085	6.68002	5.41524	7.56367	5.50976	5.29556	6.27027	3.38114	8.4812	8.84881	4.70965	4.78916	3.75706	6.95217	4.77623	9.41753	4.71284	8.28163	2.9759	4.98808
AGAP2	0.0569899	0.0630875	0	0.0717555	0.0678556	0	0.0564232	0.0720062	0.052866	0.0732568	0.0606175	0.063347	0	0	0	0	0.236082	0	0.0549142	0	0	0.397208	0.0112196	0	0	0	0	0	0	0	0	0	0	0	0	0.0268397	0	0	0	0	0	0	0	0.0281508	0	0	0.0404915	0	0
AGFG1	5.32258	8.03426	5.40786	6.65713	5.20406	5.96768	7.32208	6.9429	7.5262	7.97779	6.96282	7.35135	15.3655	16.9319	16.007	14.4537	17.3526	12.7271	5.52405	7.33704	12.8276	12.4694	8.32821	22.3953	4.39065	11.0335	13.2065	11.5306	11.3763	8.83687	7.88732	9.88108	9.71784	9.54618	14.6651	9.11208	4.10528	5.33325	5.74823	5.21147	3.64254	7.88746	5.11112	2.79634	6.42089	3.21427	5.84906	6.485	6.30632
AGFG2	0.471712	0.249927	0	0.166186	0.214764	0.179168	0	0.365421	0.684546	0.27152	0.466924	0.824329	0	0	0	0	0	0	0	0	0	0	0	0	0.256891	0.20957	0.464709	0	0	0	0	0	0	0.384127	0.435037	0	0.154377	0	0	0	0	0.0880068	0	0	0.0411793	0	0	0	0
AGK	15.5578	16.0908	11.3673	16.6753	13.968	17.5385	17.2539	11.1305	16.2417	12.11	8.21001	15.6306	7.67447	4.91535	16.7337	8.55994	3.33692	10.4343	8.4322	5.03457	7.38934	6.27137	5.13944	4.26061	7.59497	20.3546	29.8158	6.69952	7.7017	16.8501	8.88422	15.7288	20.7696	7.21505	8.56805	17.8313	5.55685	15.2114	6.58927	6.28907	6.62333	6.28398	11.5407	5.19729	6.4543	5.77935	8.1208	7.03135	15.2999
AGL	0.933674	1.7757	1.50597	1.60925	1.59635	1.60419	1.17156	1.9659	2.27999	1.83572	1.518	2.4979	0.672337	0.336323	0.550749	0.902393	0.873291	0.339597	1.10568	0.356748	0.94408	0.746188	0.729907	1.26915	0.641539	1.65599	1.1417	1.86966	0.837905	1.24134	1.13623	1.74724	1.60838	1.16583	2.77758	1.77925	0.625357	0.833095	0.490051	0.972531	1.22395	1.10421	1.8299	1.19713	1.52706	1.77444	1.30241	1.67268	0.633012
AGO1	0.843824	0	0.30712	0	0	0	0.0676078	0	0	0	0.105414	0.224258	0.153717	0	0	0	0	0	0	0	0	0.0478663	0	0	0	0.539613	0	0	0	0	0	0	0	0	0	0	0	0	0.0264203	0	0	0	0	0	0	0	0.0385067	0	0
AGO2	0.224216	1.63054	1.70643	2.03821	0.220459	1.81977	0.11456	0	2.25734	0.197108	0.112761	0.14459	0.282495	0.457032	0	0.678278	0.304249	0.170211	0.612514	0.361882	0.2339	0.0687571	0.0469981	0	0.172187	0.310277	0.13075	0.0858585	3.07783	0	0.136721	0.153496	0.150395	0.16752	0.0283297	0.0353223	0.222834	0.077885	0.281044	0.451525	0.212556	0.0999591	0.394863	0.376729	1.1887	0.122654	0.196693	0.184785	0
AGPAT3	3.46488	0.673182	1.3828	0.800256	4.05978	0.904615	2.83411	2.77788	3.04385	0	0.528014	3.52639	0	3.77606	0	3.28369	0	2.51924	3.32171	3.35738	0	0	0	0	0	0	14.2845	1.29011	1.14828	0	1.67186	0.795965	14.9452	0	0.596365	0	1.45179	2.00689	1.56605	5.52324	1.41252	1.59643	4.94451	1.21922	4.50622	0.968246	1.162	0	0
AGPAT5	5.40559	4.48726	5.48903	1.43244	2.24693	1.2936	1.5654	2.68344	3.62261	1.22656	0.873909	1.15455	5.2598	5.8294	8.58612	3.15106	2.39285	2.84432	4.66139	7.82378	4.36452	1.27556	1.43607	1.36758	8.04895	8.90237	8.12112	4.40041	2.96758	3.78878	6.2435	7.57836	4.68413	1.95272	2.91919	2.81173	5.97906	6.17735	7.00005	1.97823	2.99956	2.46017	5.02417	3.27079	2.31353	1.44735	1.00076	1.34144	2.74646
AGPS	0.846197	3.65965	1.15017	2.0112	1.41076	3.04822	2.8185	3.97854	3.24967	2.35023	1.57612	1.78609	0.341519	0.358448	1.74113	1.12056	0.366145	2.10602	2.35279	2.29399	2.0646	0.574822	2.05996	2.40846	0.848827	0.856665	0.93782	1.66494	1.05291	1.61486	2.38489	2.29422	1.93275	2.05572	3.54725	2.52057	0.575873	0.529185	0.938617	0.762108	2.59321	1.30716	1.15459	1.15667	1.6447	1.52571	3.75194	2.46398	0.438315
AHCTF1	5.73698	0.387482	1.00587	0.47389	0.167191	0.410028	0.195408	0.248491	0.344738	0.0397648	0.151555	0.271327	0.295606	0.30501	0.442379	0	0.0225859	0.0513041	0.0319096	0.312735	0.0315998	0.149077	0	0.0981923	0.188593	0.294524	0.732524	0.171287	0.186951	0.145845	0.206231	0.163578	0.329538	0.128181	0.3251	0.117073	0.116362	0.144449	0.0701384	0.103652	0.0404617	0.0637207	0	0	0.0820215	0.0237247	0.0593323	0.0752903	0.0677379
AHCY	69.8587	70.6376	68.7571	50.3109	54.4099	44.0928	63.5797	62.4288	59.3541	51.5362	51.8788	49.6064	61.5204	77.1462	68.7103	51.2218	58.1571	74.5584	68.0222	72.2249	65.4012	59.5702	55.9595	64.6203	87.3938	72.9829	85.6076	77.4324	68.3516	47.9699	79.3124	97.0198	57.1092	86.077	91.6705	71.5066	100.352	101.267	107.911	76.9772	63.8791	85.7186	91.7894	84.687	79.3313	91.3114	87.3981	61.9375	112.734
AHCYL1	2.40902	0	3.87932	2.3237	2.09919	2.2492	2.74661	2.73559	2.20822	3.07922	93.7568	2.28426	0	0	3.79395	0	2.36977	2.4559	0	0	2.49243	0	0	0	4.52051	0	0	4.23189	4.99874	5.03514	3.60965	0	6.0697	4.65964	4.44287	3.80279	2.676	1.59966	4.01448	0	0	0	0	0	1.35529	0	0	1.35516	0
AHNAK	1.06354	0.885263	1.35056	0.389213	0.2703	0.0686792	0.119539	0.149237	0.214037	1.36882	0.883572	1.21425	0.740234	0.415171	0.377096	0.0601111	0.154351	0.0308728	0.0490876	0.0604997	0.0401075	0.410724	0.92557	1.34336	1.91934	2.24135	1.69711	0.0528418	0.104802	0.0489784	0.189323	0.0837653	0.166306	0.795374	1.16366	1.96102	0.650839	1.5323	0.516073	0.141386	0.1107	0.56253	0.127649	0.0990277	0.120236	0.361736	0.188355	0.28168	1.54655
AHSA1	13.7703	15.215	17.7247	15.9323	14.4093	16.4192	15.6236	20.7716	14.3059	11.1276	11.2569	9.83046	14.5724	16.3098	8.84116	18.659	15.595	17.0801	14.6813	18.6157	16.5766	10.683	9.67797	12.1353	18.551	15.4209	20.41	23.8799	23.0455	22.4391	19.2043	21.7412	22.0249	22.1229	24.113	26.1515	15.2491	17.3472	18.146	18.595	19.2758	20.5766	13.4042	22.8119	21.4237	15.5387	28.1678	20.1074	23.0303
AIFM1	28.7405	28.9485	29.1274	20.8848	20.1903	21.173	24.1338	24.9569	21.9509	19.2496	18.8861	22.6176	23.0998	31.7799	25.8448	26.981	29.2524	28.3383	31.5629	28.7075	23.5161	14.2861	23.5047	23.5519	27.5604	27.9211	29.1507	27.3602	28.2611	23.1581	27.9165	26.9106	27.907	21.3369	24.6684	21.7657	39.7559	33.3682	39.3723	33.5829	33.8412	29.8998	33.1695	31.4703	41.7857	29.7018	23.3994	30.9818	30.4881
AIFM2	3.76185	0.486819	0	0	0.856779	0	0	0	0	0	0	0	0	0	0	0	0	0	0	0	0	0	0	0	0	0	0	0	0.109363	0	0	0	0	0	0	0	0	0	0	0	0	0.636132	0	0	0	0	0	0	0
AIM1	0.145267	0.150632	4.5509	0.0468051	0	4.01201	0.0303794	0	0	0	0	0.0292587	0.0615039	0.496405	0	0.175743	0	0.173384	0.960089	0.171287	0.168854	0.141692	0	0	0	0	0.101627	0	0	0	0	0	0	0	0	0	0	0.86001	0.709333	0	0	0	0	0	0	0	0	0	0
AIMP1	41.9603	18.7066	23.0397	48.5823	39.0608	20.3425	17.1845	21.2804	36.4631	17.5979	14.4101	23.3132	16.3709	28.0913	26.1616	24.5027	15.7105	19.5262	20.0732	15.1693	17.1257	17.9873	17.3912	17.9979	41.7972	45.6681	39.9627	39.6551	37.8814	18.0137	41.4667	42.3871	38.1562	37.868	45.7087	43.526	17.395	25.8924	47.8152	25.0788	20.6173	26.3295	24.1578	21.6576	26.8479	28.1414	17.0555	19.8655	33.5364
AIMP2	30.1556	30.9384	33.2537	26.143	23.996	34.0049	24.9829	19.4853	27.753	20.3566	21.4857	12.8192	30.7692	22.5148	13.7202	16.7941	8.35293	15.6155	18.9112	30.734	17.2068	14.9383	13.0462	9.52957	17.5031	5.83523	17.8945	13.8553	2.70193	6.33077	7.61865	7.86884	7.54677	11.2187	11.4619	4.9924	17.9272	16.2071	12.4351	3.89822	15.4448	16.6781	12.7091	10.8395	23.4406	6.39518	6.17005	4.03651	30.6043
AIP	14.5408	15.7367	15.1368	15.1786	12.6612	15.1863	16.4106	17.9011	15.6512	17.4805	16.8084	14.6047	31.9873	31.0105	14.2395	10.359	14.2887	16.4996	38.9867	17.8093	12.617	16.3085	19.0299	17.9587	13.116	9.87189	17.2676	18.3809	15.2341	15.8309	17.0906	17.3775	22.2981	13.7045	14.8808	21.7397	7.68687	8.16951	9.58597	10.6173	11.4908	8.29914	11.498	11.9149	9.32355	13.3936	17.405	11.6413	21.4822
AK2	139.174	150.713	135.704	86.8718	129.915	89.2659	129.787	141.212	120.226	97.6534	105.423	123.222	125.975	150.697	155.954	76.0258	71.8774	120.542	90.1051	107.921	108.173	88.6698	111.656	119.093	103.852	168.166	157.526	105.595	118.147	144.126	151.267	160.945	132.308	156.996	129.891	136.707	155.234	148.002	152.785	120.235	134.465	134.959	127.996	105.648	143.211	103.727	107.998	129.04	135.331
AK3	16.1184	14.1942	14.2061	15.5435	16.8198	13.9951	21.233	19.7206	14.2885	14.0152	11.4713	14.4073	14.7992	23.9578	20.8565	23.2528	19.4978	18.7402	20.8982	15.4495	21.2082	15.129	13.6677	16.7468	19.9387	20.1723	14.799	18.1928	24.0433	22.7349	20.9573	22.1616	24.4597	19.2496	20.1364	20.4067	13.9712	20.2655	9.48245	33.2928	39.0116	21.0613	19.9956	20.5431	20.4405	26.2427	20.4697	21.9372	15.6345
AKAP11	0.0120989	0.0457857	0	0.0248292	0.0153775	0.0277074	0	0.00408554	0	0.0420081	0.00614987	0.034295	0	0	0.0335325	0	0.0307457	0.038765	0	0	0.0261014	0	0.0345395	0.0411591	0	0	0	0	0	0	0	0	0.00890712	0.0221287	0	0	0	0.0142373	0	0	0.00852525	0	0	0	0	0	0.00319748	0	0
AKAP13	2.67521	3.43841	3.74919	2.09139	3.10258	2.87164	1.75418	2.16036	0.546994	4.86392	2.27154	2.97228	1.50775	1.65629	2.61716	2.15465	2.30913	2.01461	2.74129	3.45621	2.04328	1.54793	1.96028	2.10636	6.65326	10.066	1.69071	2.76307	8.46033	8.05533	4.43584	6.66731	2.41024	0.779886	7.9519	0.757093	0.961058	1.81675	1.75234	1.26069	1.19741	0.658262	0.965215	1.58171	0.935105	0.470606	1.77423	0.416116	0.855209
AKAP17A	0.0930655	0.230683	0.467103	0	0.135576	0.134989	0.256219	0.0862095	0.122177	0	0	0	0.688843	0	0.986585	0	0.504782	0.138687	0.27565	0.145148	0	0.315214	0.187761	0	0	0.165287	0	0	0	0.117016	0	0	0.129806	0	0	0	0	0.295563	0.0945899	0	0	0	0.0691394	0	0	0	0	0.0907672	0
AKAP8	1.3433	2.63558	3.33	1.63992	2.67499	2.08321	0.365383	0.939773	0.511386	1.15305	1.32233	1.42147	0.698351	0.736607	0.526352	0.147512	0.967175	0.512194	0.875339	0.276634	0.263529	0.278001	0.676887	0.406048	0.418495	1.62635	1.34713	0.0833024	0	0.178239	0	0.444296	0.543375	0.096844	0.481012	0.552973	0.360318	0.118312	0.0559621	0.0767942	0.316699	0.372616	0	0.0447244	0	0.176879	0.341963	0.302496	0.448723
AKAP8L	0.263173	1.80545	4.27019	0.948114	1.02698	0.579531	3.30618	0.290435	3.12836	5.1751	0.564786	4.70445	0.297717	4.85678	5.10138	0.207565	3.38312	4.35423	4.08617	0.641717	4.87342	4.71128	1.22172	6.33638	1.40281	0.556002	0.824864	0.619948	0.610398	1.61906	1.61871	0.578491	0.584238	0.622391	0.697971	1.75482	0.146147	0.929706	1.25293	0.109186	0.478099	1.33038	0.819058	0.367186	1.31631	2.95446	0.071303	3.04343	1.10084
AKAP9	0.0788094	0	0	0.0136178	0.000891771	0	0.00997274	0.154841	0.00070648	0	0	0	0.00644075	0.00974848	0.00239604	0.00263494	0	0.0590675	0	0.00399515	0.00168641	0	0.00518326	0.0486054	0	0	0	0	0	0	0	0	0	0	0	0	0	0	3.26633	0	0	0	0	0	0	0	0	0	0
AKNA	0.0361401	0	0	0.0631512	0	0.141479	0	0	0	0.492416	0.110964	0.498323	0.787826	0.503079	0	0	0.372534	0	0.427899	0	0	0	0	0	0	0	0	0	0	0	0	0.146523	0	0	0	0.241083	0.0692342	0.0722664	0.0592213	0	0	0.0554724	0.0365261	0	0.05696	0.049205	0	0	0
AKR1A1	13.0465	12.8861	19.0423	20.7048	19.4221	19.5437	22.0708	19.0201	20.9806	15.8973	11.4633	8.22574	11.8789	10.5045	13.2278	12.3987	14.268	18.6319	11.5808	11.0008	10.6715	12.2992	15.3908	12.1875	16.6494	18.2611	20.3234	19.905	23.7204	22.8032	20.9674	20.5797	20.6434	15.6857	17.3733	18.0879	25.0984	28.6577	16.5365	25.0857	34.8612	29.1706	21.6121	36.9475	28.7223	21.6605	18.0025	15.1222	23.5964
AKR1B1	26.5602	21.9166	15.6611	21.3916	11.6621	20.1732	17.7494	19.0953	19.7635	15.8766	20.7109	11.6723	10.9594	19.629	19.3665	16.0036	12.2849	16.9859	21.8976	15.3514	8.40603	17.4763	15.397	15.8346	19.7605	26.1313	19.7429	23.5589	24.3755	18.7988	26.6643	33.5894	19.6181	25.9584	26.0605	19.7128	13.1535	13.8204	23.7795	11.4534	13.3376	22.6967	20.7918	13.3724	50.8504	14.4415	23.8136	29.9287	28.6307
AKR1E2	2.18436	2.29436	2.34016	2.7692	2.7457	2.73319	2.84575	2.65817	2.64326	2.23107	2.20203	2.28737	0	2.87756	2.69556	3.70219	3.25206	3.31225	3.20942	3.48814	3.26622	2.86012	2.73675	2.94407	0	0	2.83588	0	4.01457	3.75076	3.96721	0	3.74505	6.42365	3.26938	3.10905	2.00024	1.89373	1.87942	2.42855	2.70456	2.71999	2.66473	2.26538	2.79846	2.2026	2.18153	2.13408	3.20924
AKR7A2	5.65588	6.34539	6.0533	5.19099	4.00476	4.56544	4.21597	5.19609	7.28645	5.84249	4.59788	6.42056	10.2292	9.46856	11.3893	7.57738	6.22151	10.5952	6.0684	6.03549	9.42211	18.6329	5.86257	2.53179	11.2689	9.60273	5.70595	8.64249	11.1274	6.51003	3.76588	6.35118	7.55139	4.43982	3.85753	3.69309	3.33123	14.2621	12.2305	11.2817	10.5066	9.82337	12.8469	10.3506	8.84132	7.31745	3.63358	8.65894	26.9027
AKT1	0.209764	0.35655	0	0	0	0	0	0	0	0	0	1.00153	0.181318	0.0747371	0.26976	0.0440908	0	0.0606545	0.0745048	0	0	0.30953	0.22507	0.0534264	0.297509	0.253962	0.473075	0.253514	0.471811	0.275975	0.122154	0.16305	0.316328	0.598554	0.655455	0.677107	0.0807174	0.467663	0.287715	0	0.0823072	0.439691	0.0834764	0.0678947	0	0.0961	0.26641	0.347368	0.194856
AKT2	0.213059	0.046549	0	0	0	0	0.257643	0.160198	0.120695	0	0	0	0.228117	0.232536	0.41661	0.0865134	0.192657	0.0743293	0.0616697	0.199119	0.312169	0.195875	0.0467223	0.182554	0	0.477686	1.07158	0.345023	0.326357	0.805156	0.0991865	0.172701	0.788074	28.5948	0.494641	0.570804	0	0.0857256	0.102284	0.122635	0.111327	0.104895	0	0	0.0830355	0	0	0.243677	0.184928
ALB	2.11683	3.45678	2.25314	3.60983	5.23968	3.43278	9.59403	6.51363	9.28287	3.33684	3.42376	2.22113	3.03114	4.16021	3.08004	4.4586	4.31737	4.5167	7.4132	8.14406	9.26309	2.61869	2.681	2.70965	3.28122	3.47831	3.39795	5.1076	5.66047	4.8925	8.61375	9.0151	8.693	3.77209	3.65295	3.72617	2.46527	3.29575	2.43382	3.74455	4.04122	4.24757	6.31956	5.80668	7.18117	2.59666	2.67769	2.80484	8.01047
ALCAM	0.32584	0.0408285	0	0	0	0	2.59203	1.16331	0.900908	2.32851	0.817231	2.36257	0.3988	0.636401	0	0.415943	0.267128	0.649728	0.47851	1.02243	0.400926	3.18557	0.659171	2.9852	0.263198	1.62801	3.2601	1.3145	4.07876	3.36461	0.44463	4.43786	2.96223	3.69218	4.76478	5.17175	8.48734	0.379195	6.85313	0.359063	3.60184	0	9.03947	0.437379	0.595241	1.47807	7.41139	10.9503	4.59945
ALDH16A1	2.82694	3.68509	3.26941	2.14283	4.29739	3.64271	1.86888	2.72374	3.41443	2.24811	3.87827	2.57884	1.90807	2.14667	1.03363	2.11096	0.870535	2.14655	2.31444	1.99102	2.03938	1.75404	2.04828	3.27422	1.06622	2.04129	4.4663	2.68833	2.55785	2.77011	1.29487	2.91331	2.54004	3.53724	4.88872	4.09857	1.58903	2.87215	2.70608	1.85019	1.53256	2.19577	1.19725	3.8129	1.80822	2.63738	2.62873	2.29339	3.54183
ALDH18A1	125.17	8.86774	122.897	143.104	12.414	122.898	144.33	121.218	113.318	155.63	128.138	123.97	143.307	110.626	9.77027	150.468	9.36909	10.1303	9.70293	8.26321	11.4815	5.86494	11.0991	8.28827	12.2401	11.4671	13.3041	14.8037	16.2626	12.3735	18.3563	14.0523	13.3594	15.314	16.0965	14.5886	3.20411	7.43172	8.10761	111.981	7.29421	6.96019	11.4189	6.27155	101.538	8.00703	13.9828	114.407	2.07822
ALDH1B1	3.57855	3.91891	5.00537	1.09854	1.07219	1.82311	2.64236	2.96378	1.41884	1.28241	1.28906	1.34898	6.20093	4.16769	4.8573	2.66927	2.36089	2.17111	2.87483	4.18376	2.43628	2.13272	1.72777	0.736284	2.12558	3.05809	4.05962	1.1946	2.5347	2.6084	2.35326	1.54493	2.66239	0.748874	2.06683	2.28504	2.03011	2.12013	2.87477	2.5008	2.54696	1.36614	0.73758	2.72417	1.86552	1.01021	1.33643	1.44071	1.61645
ALDH1L2	18.5964	18.3642	16.6891	18.0471	5.17133	15.3179	24.0436	20.8745	20.356	11.8785	12.9571	11.6107	4.53425	8.7756	4.50934	7.90286	6.12184	15.9543	10.5204	14.4748	11.7752	3.88961	15.8617	1.7013	12.4494	21.4625	21.8354	13.6246	12.2537	43.5037	19.2436	45.101	23.2422	11.2629	12.5817	12.6892	5.92337	8.28888	5.63981	7.89133	3.93977	6.87147	22.2674	8.24368	14.7854	7.55062	6.42462	3.83887	8.33394
ALDH2	3.05732	2.98418	1.72046	5.97241	3.61866	4.12453	3.39727	3.36859	2.36283	4.99467	5.35872	5.65868	3.67237	3.99968	2.89274	3.78619	3.90022	3.1971	3.16833	3.81261	3.39173	6.13416	4.83217	5.4201	2.09619	2.91573	3.80725	5.19065	5.87466	4.69414	4.09496	6.657	3.52044	5.88426	4.15574	6.52394	0.992293	2.01574	6.97825	3.30277	7.97364	4.77399	1.71335	2.9302	2.51238	3.9751	7.71253	3.98187	4.17588
ALDH3A2	3.48787	1.09472	1.64926	0.705473	1.26058	1.80743	1.68032	6.13226	5.04105	0.18342	3.40528	2.74743	0.813703	5.61474	1.72549	1.49014	2.40691	0.756729	5.52965	5.89133	3.38233	0	0.492787	0.414268	4.99057	4.48708	3.99153	2.38152	2.07442	1.58849	4.98016	8.21147	0.882849	0.921074	7.25511	0.222321	1.35612	0.715745	1.87278	0.390077	0.67488	0.757689	1.45364	0.328499	0.997169	0.245606	0.242069	0.514472	5.62002
ALDH4A1	2.16924	3.08454	0.595144	0.92109	2.11285	2.00047	1.70484	1.98904	2.50367	0	0.372065	1.42416	0.967121	4.14139	2.23325	2.53671	8.55422	1.02289	7.90101	3.171	4.32333	1.00284	2.16723	0.986036	3.42504	3.87402	2.79788	4.36108	4.81105	2.53739	4.39717	5.03076	8.48002	2.52449	3.29181	3.37937	1.28212	2.39194	0.617207	1.47844	1.75286	2.62177	4.53947	2.92682	1.6311	1.16305	0.499568	1.35603	0.731807
ALDH5A1	0.570378	0.542205	0.584161	0	0.372827	0	0.574728	0.541513	0.510162	0	0.423668	0.538891	0.32279	0.31354	0.393442	0.179173	1.52343	0.0905753	1.2489	1.20471	0	0.0788652	0.0209944	0.136127	0.310629	0	0.448069	0.68371	0.33597	0.634839	0.570265	0.252474	0.510768	0.298592	0.310777	0.448567	2.05342	0.31047	0.31239	0.0935162	0.241881	0.123465	0.289744	0.122972	0.150235	0	0	0.0521633	0
ALDH6A1	23.1424	4.41443	4.30537	4.39513	4.64366	1.82167	5.58794	9.54234	6.39882	1.48391	3.84272	3.49743	18.3817	1.33608	15.8456	24.2474	2.1546	2.2834	3.42247	14.2142	13.0991	0.823072	1.11785	1.2366	13.2131	4.34279	6.5308	2.81796	3.20486	3.4637	17.3458	6.77198	6.41747	1.59313	2.88466	3.76113	1.91919	2.31824	1.90238	1.4076	0.889547	3.15876	2.17563	1.73948	2.82743	1.8438	1.05786	1.57008	3.00623
ALDH7A1	0.237692	0.506203	1.18026	0	0	0	0	0.100294	0.526724	0	0.431974	0.13177	0.203194	0	0.531126	0	0	0	0	0	0	0	0.206163	0.225838	0	0	0	0	0	0	0	0	0	0.0870812	0	0	2.17358	0	0	0	0	0	1.58205	0	0	1.9809	2.57894	0.181343	0
ALDH9A1	10.593	8.0189	8.05064	9.27354	15.7891	9.77398	8.1105	13.2911	12.848	14.2242	9.94549	13.9339	5.89056	5.59906	6.91716	10.3957	35.4247	43.6353	7.68203	8.25698	39.3707	5.82041	6.43803	7.46597	9.27109	21.6025	20.0053	18.1967	14.2186	35.6897	38.673	15.5615	31.6053	24.374	9.53794	6.66418	15.0055	3.33706	4.43617	6.89368	4.81772	8.22357	10.2502	3.74181	9.24958	6.03877	3.65919	4.82256	14.6829
ALDOA	799.15	769.414	746.582	911.845	847.582	949.223	846.701	1105.28	899.769	1055	1021.8	939.529	805.597	974.414	839.836	1077.17	1030.62	1038.4	933.034	1048.08	977.782	908.816	1108.52	1237.32	867.861	745.185	630.398	936.228	955.418	834.893	1078.74	926.791	891.869	1080.11	1038.48	1053.23	715.85	620.203	661.967	970.1	879.109	907.901	854.223	697.174	809.384	1042.82	1060.15	769.593	535.971
ALDOC	97.1095	74.651	74.7314	110.988	118.761	93.8873	121.048	101.725	100.168	112.068	101.95	104.958	98.0073	115.014	89.9353	100.416	105.551	130.272	106.402	131.567	94.7185	111.434	88.511	118.149	145.188	190.864	139.651	279.392	267.852	231.323	280.692	289.604	211.873	247.51	273.45	358.348	71.3103	59.4271	71.7376	87.1864	87.8075	130.584	93.9629	99.9842	143.469	108.514	122.382	115.875	49.0025
ALG1	0.719363	0.203303	0	0.322461	0	0.202952	0.110227	0.165709	0.236774	0	0.250079	0.228089	0.190644	0.153778	0.204401	0.360692	0.375506	0	0.450401	0.190166	0	0.351405	0.594095	0.927819	0.653662	0.620784	0.597237	0.346376	0.526896	1.03852	0.551844	0.948694	1.14681	0.85739	0.797095	0.979315	0.508524	0.4112	0.53678	0.442625	0.159295	1.27798	0.718165	0.136055	0.174312	0.375303	0.949134	0.791817	0.0822137
ALG2	0.468074	0.518461	0.14236	0.511859	0.597077	0	4.50033	0.356007	0.809888	0.242308	0.36695	0.329576	0	0	0	0.496463	0	0	0.264292	0	4.30108	0	0	0	0.219844	0	0	0.695434	0.711758	0.85226	0.992133	6.78515	6.88508	0.108278	0	0.16135	8.89795	0	7.27022	7.49876	0.201966	7.84187	6.66436	0.220202	8.97021	0.120322	6.75368	0.407725	0
ALG3	0.202965	0	0.113293	0.106763	0.146088	0.0936467	0.104634	0.122781	0.118443	0.105806	0.109765	0.133225	0	0	0	0	0	0	0	0	0	0	0	0	0	0	0.296816	0	0	0.354085	0	0	0.217848	0.176917	0	0.114836	0.231873	0	0.22709	0	0.166688	0	0.228898	0.144066	0.212123	0	0	0	0.231488
ALG5	0.113855	1.2063	0.849077	1.7075	4.40997	4.06896	4.28921	4.39249	2.50309	0.818277	1.49156	0.904528	1.2578	0	0	1.30416	0	0	9.54093	3.40562	0	0	7.29698	0	0	7.90373	3.35761	5.39389	5.63955	1.99998	3.22065	5.99425	10.5713	3.80015	7.9523	7.33677	0.542341	0.599917	6.66421	4.89697	0.272857	0.385647	0.699361	0.40676	0.43542	0	0.703148	0.682977	1.14468
ALG9	0.187912	0.15379	0	0	0.161553	0	0	0	0.163499	0.0668511	0	0.143923	0.170809	0.175318	0.174317	0.030589	0.218127	0.212476	0.173217	0.237292	0.258252	0.128106	0	0.203235	0	0	0	0	0	0	0	0	0	0	0	0	0	0	0	0	0	0	0.0287334	0	0	0	0	0	0
ALKBH5	0.360408	0	0	12.9217	0	0	0.421056	0	0	0.337242	0	0	0.145523	0	0	0	0	0	0.127296	1.48111	0.429872	0	0	0.357434	0.896757	0.883947	0.871206	1.19708	2.48884	0.860251	0.88988	0.951842	1.07938	0.930901	0.885089	0.888495	0	0	0	0	0	0.170695	0	0	0	0	0.205933	0	0
ALOX5	0.841805	7.31413	9.15249	0.100137	0.308591	0.0654988	1.22016	0	0	9.30894	2.50578	8.15776	8.76028	0.0687144	9.25798	0	0.109863	0.163291	0.0824481	0.0978532	0.0910085	0.684557	7.07093	10.3289	3.49096	2.39677	2.10612	0.503905	0.878904	0.471785	0	0.423745	2.72391	2.85528	3.14993	2.97768	0.328102	0.844764	1.72123	0.83517	0	0	0.0842049	0.587044	0	1.45444	1.32583	1.146	0.0268301
ALOX5AP	3.62526	0.98205	1.56871	6.07622	6.40684	6.59401	5.52388	5.10882	5.02801	3.2815	3.17981	3.41185	0	0	0	0	7.51358	6.7146	0	0	0	0	5.62903	7.81143	0	0	0	0	0	0	0	0	0	0	0	0	0	8.60742	0	0	0	0	0	0	0	0	0	0	0
ALYREF	12.1704	15.2127	11.9868	9.54114	5.34235	8.40457	16.7173	11.5975	7.84334	10.2696	6.09866	9.45129	20.9502	22.482	19.8955	19.9603	21.0767	21.4684	13.3548	22.0395	23.7424	13.6841	9.57972	9.39116	12.9393	17.086	15.8185	12.2184	11.3564	10.777	14.1783	10.3899	13.3067	11.4776	12.224	10.9537	19.4719	19.1541	20.1758	19.5994	18.9029	16.7371	21.0338	18.3383	20.9654	16.5144	17.3436	17.2523	28.2539
AMPD2	2.16027	1.49887	1.24527	2.07219	0.293043	1.83369	1.66272	2.63094	8.13543	1.28065	1.83384	3.44429	0.848399	5.55534	0.212787	0.748917	2.28219	0.663067	2.04695	1.60344	1.4048	1.71214	3.49839	2.77024	54.9385	2.88382	1.06235	59.8981	0	0.273952	63.4107	64.7462	0.761739	50.2459	1.13386	3.07453	2.37722	0.921464	1.19838	0.434164	0.476508	0.95458	0.372125	0.494879	1.24712	2.38083	1.92112	1.70758	9.0615
AMPD3	0.11301	0	0	0.181978	0	0.179525	0.197467	0	0.503409	0.188361	0.803732	0.0977135	1.65182	0	0	2.15371	1.39382	1.3876	1.40129	0.349739	2.58657	0.929487	0	0.986058	0.370264	0	0	1.47718	1.48925	1.23315	0.649263	1.27103	1.49114	1.15756	0	0	0.050012	0	0.0468891	0.0754519	0.238644	0.139695	0.913006	0.340152	0.434921	0	0	0.120927	0
ANAPC1	0.0694804	0.0788886	0.0115011	0.0144691	0.245494	0.670055	0.0597635	0.0894885	0.0574994	0.557427	0.00346474	0.563068	0	0	0	0	0	0	0	0	0	0	0	0	0.253313	0	0.717105	0.0997787	0	0	0.305059	0	0.317499	0	0	0	0	0	0	0	0	0	0.0134152	0.138957	0	0	0	0	0
ANAPC10	0.166608	0	0.683973	0.424954	0	0	0	0	0	0	0	0	0	0.138002	0	0	0	0.284014	0	0	0.216394	0	0.277525	0.360556	0	0	0	0	0	0	0.377935	0	0	0	0	0	0.598338	0	0	0	0	0	0.353174	0.142996	0	0	0.50735	0	0
ANAPC5	0.360955	0.875145	0.438175	0.832349	0.351543	0.401797	0	0	0.439878	0.349755	0.38605	0	0.215264	0	0	0	0.249619	0	0.181084	0	0	0.186753	0	0	1.9919	0.347391	0	0.0424598	0	0	0	0	0.0830363	0	0	0.0989966	0.245442	0.0325315	0.0970619	0.0736127	0.28485	0.0664719	0.23304	0.19931	0	0	0.0421213	0	2.80095
ANAPC7	0.525415	0.586784	0	0	5.7829	1.15099	0.20935	0.638542	0.666037	0	0	0.0296743	0.358762	0.304245	1.20474	0.0300654	1.73086	1.27826	0.620575	0.213459	1.77551	1.19806	0	0	1.43573	1.37966	0.823562	0.639852	0.728057	0.399973	0	1.71312	1.677	0.417979	0.410339	0.141832	0.212065	0.140849	0	0.227005	0	0	0	0	0.220324	0.200518	0	0.08745	0.942649
ANKLE2	0.0403955	0	0	0	0	0	0.062574	0.0196665	0	0.668766	0.180299	0.0723125	0.120484	0.153648	0.385343	0	0.244832	0.271354	0	0	0.295709	0.115675	0.165933	0.0479933	0	0	0	0	0.0495165	0	0	0	0	0	0.0416159	0.0761041	0.0874447	0.140151	0	0.0228013	0.0986662	0.164815	0	0	0.110802	0	0.24493	0.0887836	0
ANKRD13A	1.27979	2.05912	5.55166	0.52046	1.04961	2.36431	0.52753	0.876059	0.954192	2.51538	2.39365	2.89881	4.90702	4.51513	1.40189	3.03141	3.02826	1.14258	2.67376	2.05412	0.806296	3.10694	1.32437	0.929513	2.93798	2.27415	2.31988	0.894072	1.78924	1.1454	1.20421	0.930582	1.0379	1.2322	2.26661	1.78432	1.52852	0.981176	1.08106	1.43394	0.778703	1.44165	0.459199	0.701992	0.765741	1.71218	2.51851	1.91493	1.74231
ANKRD44	5.69523	6.06545	5.48176	6.48266	4.59977	3.68311	3.70305	2.6828	3.32598	4.52501	5.21342	8.48934	3.4559	3.34344	3.25236	3.79366	5.77106	3.48094	2.58378	1.23631	3.0503	1.98034	4.0192	3.47199	9.60392	3.85489	10.0708	6.8036	7.34569	6.91366	4.64177	3.50798	3.97222	6.98732	7.39294	9.5091	4.25556	3.94155	5.58862	4.02806	5.11582	5.93631	1.74016	1.83009	3.64494	3.63181	3.95486	2.78133	3.27275
ANKZF1	2.04406	1.55499	1.95259	1.53937	2.02271	2.08914	1.38183	2.15095	1.19404	2.21489	1.01568	1.45718	2.63937	1.38506	0	2.32016	1.50762	0.712916	0.799445	0.200459	0.261495	0.644296	0.778347	0.271833	0.733548	0.513317	0.363725	0.472858	0.418715	0.264697	0.169445	0.0803042	0.0867854	0.147348	0.28222	0.0377809	0.0656413	0.0511619	0	0	0	0	0	0	0	0.034406	0	0	0.279612
ANP32A	127.646	121.095	113.077	99.0511	85.6386	94.1746	91.2891	91.27	70.0553	83.3055	81.2032	75.2481	173.4	175.261	149.969	119.888	154.239	126.236	131.976	105.118	89.4325	107.533	115.45	109.423	103.182	120.467	109.706	80.3705	80.8602	85.6947	88.0026	75.6401	60.8676	67.1461	71.6103	71.4551	85.2402	77.0985	90.559	88.5791	96.3901	60.0414	42.5364	39.2223	47.8729	0	66.2955	39.3139	89.5536
ANP32B	216.152	237.64	129.015	136.577	148.649	109.349	125.739	119.948	143.765	91.8031	175.98	97.3196	240.944	226.548	265.423	164.992	142.624	152.572	164.01	140.223	129.269	85.4433	165.131	150.688	188.206	244.24	248.016	194.687	204.942	155.224	196.844	160.272	183.558	156.419	174.781	216.652	176.501	100.708	168.15	125.74	108.854	126.657	103.103	85.4877	120.869	121.999	118.359	139.743	266.945
ANP32E	50.8149	47.1078	45.2623	39.8021	44.4786	44.7318	41.4508	37.6208	37.2714	47.7292	45.7954	44.1402	36.6652	29.2978	14.9191	28.3915	23.8658	44.691	34.4044	31.7804	29.0402	25.5691	9.11597	44.1795	68.4563	73.1463	135.563	73.8699	105.04	101.654	53.6603	91.8049	89.4492	99.6113	109.641	126.98	125.648	120.277	103.587	108.049	117.921	121.086	98.6527	51.3799	97.2255	120.35	98.8706	100.399	26.0082
ANXA1	0.147563	0.653463	0.246284	11.0011	10.971	10.8542	16.8992	5.61706	16.9945	9.3498	9.0699	9.66702	0	0.65663	0.688865	1.81972	2.337	2.02918	3.07386	7.8475	4.21191	2.34025	3.72806	2.64557	0	0	0	1.16814	46.7808	21.7464	24.2521	70.3549	40.9598	46.2845	55.9588	19.9557	0	0.0587286	0.108645	2.64698	2.0001	5.1596	8.4689	9.23903	12.6513	4.4409	3.51079	4.34615	0.105975
ANXA11	12.9567	10.105	13.7803	9.52122	14.7034	9.47881	13.854	8.22875	8.62811	11.9139	9.87185	14.7393	5.98733	8.81456	11.4065	8.85514	7.29707	14.5581	5.40335	12.0811	3.96491	10.1161	11.1315	12.2689	12.4421	13.3572	10.6525	20.5612	24.7685	12.8391	11.1221	8.81075	9.55736	14.0134	20.9223	13.3354	9.53985	9.0921	12.138	9.75936	12.3175	15.279	7.44344	8.04102	11.0913	15.7837	10.1106	11.5652	10.0187
ANXA2	42.8422	39.7177	52.966	50.5531	49.1173	56.8199	50.1757	51.0071	52.7521	45.8543	40.678	41.434	36.7658	37.555	38.2448	43.0604	46.4092	39.8194	43.5989	35.9808	37.7308	38.9285	38.2227	38.8912	42.7248	49.1656	41.8295	59.1886	58.8721	47.1795	63.0803	56.8259	63.018	47.2714	48.1389	48.1625	42.0049	51.4462	51.2188	51.9952	58.7156	64.3354	55.1197	48.4644	60.6103	47.9768	54.7243	56.9623	45.1386
ANXA4	21.4673	22.7134	23.8047	24.2772	25.668	24.7425	15.6948	13.863	13.3485	21.7617	21.315	20.8865	24.5356	23.7912	22.3462	29.0604	24.0063	26.337	14.2725	16.9525	17.0576	20.7471	17.5493	18.6308	31.2589	28.474	19.8571	28.3584	27.5224	23.8942	24.8446	22.7271	18.311	25.0885	32.8208	30.8824	27.4148	31.6878	25.7473	25.7519	30.6023	23.9337	16.7785	20.672	16.4793	22.0335	28.4235	23.5704	33.9552
ANXA5	35.5098	31.56	40.7092	35.7428	40.3002	41.2287	34.2942	44.7334	35.0895	26.9001	25.7623	24.7902	41.0037	41.2091	43.9248	36.2558	41.5304	40.6215	48.7568	49.0108	62.3302	26.71	30.2111	30.3136	54.1511	57.2011	57.537	54.0208	56.3004	49.4905	60.7756	62.7147	61.2194	42.9197	47.1198	47.6482	139.912	87.2578	118.668	119.284	116.728	80.5069	132.581	111.218	92.4851	100.485	103.187	56.7756	62.0724
ANXA6	287.4	270.946	304.291	447.12	259.386	426.102	413.669	269.288	276.961	307.349	317.083	467.704	270.767	438.423	393.727	426.053	287.87	277.596	268.369	290.49	546.074	377.461	365.421	362.721	264.091	304.36	277.657	282.531	303.044	304.184	282.825	306.61	290.41	358.568	335.494	368.362	356.536	304.457	295.612	281.761	296.11	284.506	323.646	264.634	306.685	367.615	357.256	357.494	354.848
ANXA7	32.2164	23.9553	36.096	21.9268	19.9236	22.849	21.7909	26.6071	25.3537	22.9342	23.6504	18.0834	31.8034	34.6443	29.2866	20.2591	27.5172	19.6141	27.1419	36.5016	26.5552	26.6059	27.122	30.2716	22.3955	23.7351	26.2704	21.9971	18.3376	20.4142	26.1402	20.2266	24.6466	23.6619	24.962	25.1116	17.5822	30.8662	26.9103	23.1457	25.493	24.9186	23.9415	22.7631	31.2746	31.211	22.2471	45.0038	26.1272
AP1B1	10.1124	7.50385	8.00715	12.7604	10.9861	16.8047	9.38484	15.4416	10.6805	9.2216	11.3148	14.5543	6.09429	4.53996	8.41887	9.38069	7.1112	9.28772	8.23782	5.93736	7.7831	5.86649	6.23941	6.55691	26.0108	18.4576	29.9007	20.088	14.7195	24.4959	25.7816	21.811	24.2857	13.768	25.6311	24.8557	8.7723	7.67225	6.86166	9.36791	7.03655	6.16139	9.11853	7.39293	8.22793	6.62637	9.91095	6.94207	8.39752
AP1G1	9.9411	2.23879	4.19522	6.50127	6.78259	1.89443	4.68304	6.4963	8.56829	1.11877	4.43486	4.57584	1.68188	6.23825	6.74722	7.51974	1.10921	4.61751	5.21641	4.54258	4.49167	1.58905	1.19212	1.98572	1.91428	2.11133	1.76032	2.85171	2.87435	1.59946	2.30596	2.10931	1.86769	2.46879	2.15869	1.29738	0.643003	1.64207	0.995809	2.28673	1.68373	1.15693	3.23114	3.06222	0.788633	1.41371	0.910289	0.542306	7.29052
AP1M1	7.70469	8.33126	6.56539	12.5277	9.52044	7.89614	9.49976	9.11698	8.09667	9.91111	12.3473	10.9823	4.75352	7.3478	5.52204	2.07301	5.61455	5.17467	3.77792	5.42701	4.95677	8.27504	8.051	6.93307	4.41695	4.86233	6.32438	5.47675	3.50896	7.35672	5.78768	4.49046	7.36391	4.78602	7.18945	8.02928	3.38028	3.4837	2.77032	4.51785	4.86923	6.77734	4.61733	3.84309	5.57669	3.04813	3.12387	3.46035	2.61508
AP1S1	0.825094	0.945379	0.958513	0	0.71383	0.76867	0.960001	1.02675	0.950627	1.01859	1.13816	1.46262	1.35059	1.03746	1.23498	1.0131	0.824162	0.757274	1.4392	1.60348	0.400827	1.45364	1.20887	2.47992	0.886592	0.792424	0.763463	0.701483	0.651758	0	0.585391	1.00959	0.888962	0.922888	0.910485	1.10451	0.385563	0	0.428951	0	0.340134	3.60739	0	0.456585	1.48968	0.57226	0	1.28012	0.289531
AP1S2	3.9768	1.98556	1.6839	1.74201	1.7711	1.91787	0.833515	0	3.54912	1.35778	1.51232	1.82893	0.626715	1.22886	0	5.41248	5.46641	1.18204	0.86473	4.60314	0.723632	0.936748	1.11787	4.00071	1.01601	0.849748	1.25082	1.21888	1.01588	1.58283	0.855388	0.730717	1.08453	1.11061	1.25473	1.44417	0.661162	2.49384	2.42486	2.8347	2.52393	3.40058	2.08985	2.05887	1.33549	1.97718	0	2.53693	0.197972
AP2A1	10.8917	3.71421	6.35801	9.6662	9.37589	8.81308	7.04413	4.16039	5.16946	2.25026	6.35019	6.99854	4.43566	3.70743	3.05446	4.5528	4.49678	4.211	2.26391	5.19194	3.51538	3.74511	3.25733	3.75727	3.46506	4.10642	4.84819	16.1895	4.54836	5.68542	3.65654	6.00234	5.10847	5.50561	5.27415	6.22713	5.1394	2.47583	2.3332	2.97893	2.1317	3.48439	2.51573	3.29514	3.50093	4.19778	4.10082	3.78398	3.12074
AP2A2	0.846446	0.655231	1.31685	1.41517	0.650554	0.458486	1.10458	0.902295	0.968907	1.62583	0.966065	1.55297	0.931427	0.755223	0.871247	0.805685	1.47156	0.726107	0.419705	1.43235	0.385317	0.698809	2.41407	0.480186	1.00016	2.39696	3.03874	1.29689	1.68823	2.69437	0.936356	2.07223	2.01319	1.15685	1.58357	1.20485	1.03395	0.634556	0.916454	1.13157	0.765909	0.948341	0.872547	1.28816	0.887541	1.10674	1.1424	0.661061	1.11966
AP2B1	7.00751	4.67036	6.03616	5.62438	5.44301	6.85044	6.65627	9.49442	5.95014	4.84351	6.51596	6.44642	5.31958	5.31029	3.59822	7.34635	4.66447	4.15312	5.50787	4.03505	5.82496	3.6555	5.28805	4.19879	8.73881	5.81612	9.01635	7.59111	8.16512	8.35783	8.299	6.38986	8.16377	9.09134	6.1285	8.38325	7.07774	6.83416	7.42706	6.64569	5.47106	4.94376	6.39395	5.83254	7.2121	7.56803	8.0346	6.75798	6.47897
AP2M1	5.3995	1.89549	5.63626	3.06358	2.9218	2.10949	6.41239	5.75792	12.0996	5.48455	5.75992	5.53792	1.82224	2.69906	3.32774	4.17934	3.03919	2.77312	17.1278	3.62972	2.47062	2.53208	3.09147	2.83463	3.39885	4.5092	3.66289	1.96732	2.9337	4.36158	5.70477	4.03121	3.24305	3.57586	3.72616	2.9829	0.709357	1.8094	1.62185	1.65841	0.499886	1.38956	1.93379	3.23628	1.96976	1.42451	3.85723	2.83778	2.84187
AP2S1	2.77607	0	0.808857	0.646331	0.597627	7.3666	0	4.16487	0	0	3.25945	2.80164	3.73979	2.09351	6.31621	0	5.19911	5.77886	8.7144	0.713001	2.07744	0	0	2.93791	0.835267	1.58356	4.86403	0	1.65412	2.49172	1.53629	1.98561	4.4568	1.7426	1.78952	2.19413	0	0	0	0	0.414853	0	3.10674	8.64681	0.469237	0	1.52181	0	0
AP3B1	3.93476	6.20927	13.9114	39.2499	21.4154	15.4668	2.83283	3.52003	8.92752	4.16283	4.24153	4.17347	4.90837	16.9919	3.11628	1.98196	12.8631	1.87659	18.9235	3.30734	3.59989	1.05894	1.57408	1.53429	2.04616	2.43461	7.40051	2.05517	2.41276	6.06318	6.36664	2.85988	6.90136	1.81349	2.51768	5.92384	2.90582	1.47414	2.932	1.39746	0.827479	1.59828	1.66182	1.24579	2.5569	2.18316	0.431269	1.34864	2.63079
AP3D1	1.17653	2.18227	3.67363	1.29427	1.56526	1.39505	2.56152	2.03746	2.08676	1.8008	0.738121	1.15541	2.15233	1.56541	4.20239	1.39941	2.16618	0.884748	2.61594	3.73656	2.79461	0.873435	0.379185	0.818288	2.57848	0.736172	3.10846	3.61255	2.82206	4.2002	3.92223	3.79919	4.90753	0.96487	0.599748	4.32359	1.89882	1.51193	2.59561	1.62798	1.76504	3.34524	2.07993	2.62384	1.99258	2.14488	1.74655	1.24843	1.65279
AP3M1	2.39146	2.468	2.89252	2.78758	2.27672	2.76798	3.03055	2.53642	2.91775	2.40605	1.81084	2.6212	2.22542	0	0.640728	3.26698	3.37346	1.13623	2.30888	3.72267	1.41578	0.680171	2.15623	2.40104	2.14892	4.28183	1.24383	2.89311	1.46567	2.36062	1.93138	1.55962	2.20128	2.79705	1.35676	2.58969	2.08836	0.573348	0.664253	1.81898	1.80609	1.22474	1.87499	1.16246	1.41943	2.04442	0.529794	0.500016	2.27508
AP3S1	8.27147	4.43691	5.70538	2.82815	8.66597	5.31482	5.5037	6.74772	6.15275	2.63847	3.94979	3.65948	4.66223	4.29664	1.70056	3.49054	4.97342	3.73877	4.86983	9.9851	6.24447	10.1101	3.90047	2.34499	3.57409	2.54075	2.78464	3.60354	3.42231	2.10872	1.09692	5.69795	2.86892	2.23026	0.929331	0	2.18667	2.72668	1.34231	2.31163	2.47675	2.38169	2.94433	4.01913	2.34545	2.03612	3.21998	0.985961	1.27109
AP4M1	0.10515	0.119444	0.0710639	0	0	0.0513661	0	0	0	0	0	0	0	0.0299223	0.0713887	0	0.108042	0	0	0	0.0377192	0.069938	0	0	0	0	0	0	0.0267328	0	0	0.0433617	0	0	0	0	0	0	0	0	0	0	0	0	0	0	0	0	0
AP4S1	0.288314	0.301012	0.250158	0.205874	0.236818	0.311512	0.219684	0.308957	0.199263	0.148792	0.205748	0.126064	0	0	0	0	0	0	0	0	0	0	0	0	0	0	0.600036	0	0	0.535083	0	0	0.479933	0	0	0.472428	0	0	0	0	0	0.331437	0	0	0.428749	0.246804	0	0.307052	0
AP5S1	1.07801	0	0	0	0	0	0	0	0	0	0	0	0	0	0	0	0	0.272342	0	0	0	0	0	0	1.98024	0	0	0	0	0	1.81546	0	0	0	0	0	0	0	0	0	0	0	0	0	0	0	0	0	0
AP5Z1	0.541924	0.336363	0.43233	0	0	0	0.028466	0.035971	0.0395455	0	0.0611572	0.941664	0.107429	0.131436	6.11068	0.0786483	0.072667	0.00826373	0.0316712	0	0.0926855	0.0279873	0.0827473	0	0.0259897	0.126873	0	0	0.078157	0.0399282	0	0	0.0827393	0.0556986	0.0904955	0.0433963	0	0.570003	0.604359	0	0	0.135815	0.187159	0	0	0	0	0.26481	0
APBB1IP	6.01087	7.14227	5.19021	3.28141	3.67704	3.87681	3.94573	4.14318	3.8667	3.15148	3.85015	4.62126	3.92979	5.59732	3.9206	0.78031	4.5111	2.18914	3.52096	3.98758	3.12437	4.0789	5.82419	4.22973	4.98915	4.84289	6.94641	3.41745	3.05249	3.63594	2.45318	3.26527	2.62895	2.62345	4.09735	2.90267	5.40725	4.72556	5.96048	2.95073	3.72522	3.22175	2.63996	2.57008	4.18597	3.17832	3.82888	4.0014	4.69748
APEH	11.6609	10.9785	9.27578	5.92764	8.58092	6.19725	6.48477	10.4564	8.95277	8.56028	7.46529	7.91897	8.44798	12.4444	10.3745	10.083	5.81998	6.96574	11.5382	5.48282	9.48181	6.54478	7.27516	4.40841	9.24437	8.14439	8.24561	7.13443	8.8322	5.6092	7.97718	6.46007	7.70217	6.67474	9.41752	8.55514	9.74065	10.6587	10.3606	13.2773	9.41231	5.22618	10.4824	7.76434	8.25352	9.94811	10.0056	6.55582	5.5912
APEX1	45.6279	58.4307	58.4033	38.4418	39.8754	43.6638	57.6151	46.5786	52.2502	52.6917	45.1732	33.4905	57.6638	53.0846	62.2133	53.7783	43.0505	45.9306	59.9952	47.8124	37.7454	42.2485	41.0854	38.7184	41.967	44.6431	66.5142	39.1009	56.8402	54.1053	38.0126	38.7872	40.0971	41.4222	41.5561	31.6585	72.1172	69.0552	67.3739	51.0466	71.7339	73.0527	59.6751	64.2357	55.7395	48.0109	52.683	50.8864	65.3955
APH1A	1.49962	0	0	0	0.576705	0	0.555935	0	0	0	0.322143	0	0	0	0	0	0	0	0	0	0	0	0	0	0	0	0	0	0	0	0	0	0	0	0	0	0	0	0	0	0	0	0	0	0	0	0	0	0
API5	30.5706	22.0824	38.9647	24.2646	17.6749	26.1319	23.0564	22.7347	22.0607	25.3955	22.0345	22.611	26.9539	30.1137	28.3669	21.3699	29.6196	16.0992	20.1148	31.5074	21.3868	17.126	11.6374	21.9444	21.6436	23.3755	25.8914	17.1624	15.0377	20.116	24.6583	20.17	24.1124	25.4364	22.3744	22.74	13.0978	33.2028	25.7555	24.5377	40.3457	29.213	24.1951	22.3985	29.4294	25.9138	32.6637	24.0719	17.5834
APIP	17.7211	3.9894	12.245	5.55525	4.00616	3.59276	12.1163	8.4557	4.18695	3.92464	6.22381	6.82902	3.52579	9.02756	1.2622	2.9913	7.47576	2.7319	2.43944	4.5251	1.40887	7.48513	4.75367	1.20549	3.70244	2.27089	2.80231	2.68158	2.28465	3.11913	3.35397	3.80041	3.84767	3.69556	4.32637	4.94108	1.65293	7.00164	7.47367	4.07447	3.2884	4.2316	1.72588	2.79022	16.8892	8.70034	2.43177	4.59216	3.35109
APMAP	4.77232	4.57304	3.42989	3.42947	3.82851	4.84649	3.89752	4.55993	4.78824	2.63377	3.15326	2.70761	7.22003	7.62175	5.14796	7.77307	4.55658	5.04076	3.91035	4.77412	7.09501	2.88252	2.98406	3.11966	4.82624	4.95478	5.19271	5.25024	5.29919	4.62652	4.93824	4.49319	5.21869	2.43586	3.37566	3.19488	3.97324	3.62272	4.0045	3.5003	5.04452	5.69255	3.71959	3.45054	4.43522	2.1489	3.16493	0.918983	5.98993
APOA1	2.03222	1.7258	1.9589	2.18513	2.21447	2.29676	1.95579	1.97883	2.7321	1.36183	0	0	0	0	0	0	0	0	0	0	0	0	0	0	1.67851	1.36728	1.55429	1.69175	1.82187	1.6746	1.77772	2.017	2.00565	0.846117	0	0.999031	1.22115	1.14911	1.23243	1.4508	1.50396	1.55857	1.42153	1.34381	1.6231	0.919113	0.842072	0.72987	0.286935
APOA1BP	2.71154	0	1.62307	2.51882	0.964666	1.31339	1.09992	1.19509	2.57987	2.96285	2.74181	1.71577	2.2438	5.18074	5.08859	0.892258	8.17982	0	1.86329	8.64045	0	5.25477	0	5.61222	1.08856	2.92858	0	1.51631	1.22197	2.12662	2.76875	1.63646	3.28283	2.8299	2.97249	1.62074	2.34801	2.30328	2.35925	1.20071	2.52456	1.85152	2.82118	2.72827	2.61896	2.64241	2.99334	0.621201	0
APOBEC3C	9.62701	9.16965	8.62339	8.46762	0	8.00727	9.32454	0	7.85706	7.89684	7.33724	5.79701	0	0	0	0	0	0	0	0	0	0	0	0	0.652964	0	1.24466	0.508191	0.634571	1.0749	0.195309	1.0495	1.77671	0	1.20404	0	0	3.79582	0.601799	3.34238	4.01763	0	0.709614	0	0	2.72871	0	2.66853	0
APOBEC3F	1.78241	2.23804	2.1364	1.89515	0.0914962	1.77259	1.90907	0.14898	2.15542	2.28982	2.04545	2.2237	0	0	0	0	0	0	0	0	0.110479	0	0	0	0	0	0	0	0	0	0	0	0	0	0	0	0.180433	0.093763	0.175458	0.625963	0.531543	0	0	0	0	0	0.414681	0	0
APOBEC3G	2.65317	2.56717	4.83491	4.27516	3.18798	3.08457	3.20206	3.06516	2.79392	3.08135	2.18582	2.92395	0.410503	0	0	1.14101	0	0	0	1.36809	0.327419	1.0496	1.43027	0	0	2.77343	7.99844	1.00239	1.70367	2.07056	0	1.67734	7.90591	1.1668	1.3374	1.86984	0.489459	2.4716	2.55346	0.964973	2.41125	2.50034	1.03204	0.347131	2.44737	1.47189	0	1.92116	1.5999
APOC3	2.90192	4.39165	3.89988	7.50309	7.37731	8.01499	6.4958	6.53657	5.55137	2.91896	2.84349	2.57776	4.66106	4.02404	3.45465	6.9996	5.01269	4.66336	6.11687	6.79032	4.14282	2.92136	2.81844	2.68147	4.40795	4.33773	4.91626	6.89538	6.98267	7.59602	5.97983	5.3735	6.15424	3.9396	2.28668	4.61177	2.25963	2.3382	0	3.28151	3.84568	0	2.97665	2.74413	5.2866	0	1.62562	2.07506	1.47676
APOL2	0.224567	6.79316	0.40171	6.99698	2.80317	10.0582	0	0.512698	0.94743	0.352957	6.77614	0.347939	0.338111	0	0.958382	2.05517	2.57171	3.03027	0.974737	0.881207	1.7729	1.31757	0.653965	0.455423	0.414577	0.476667	0.662515	1.43401	2.29345	1.25586	0.791158	0.643941	0.511394	1.01901	1.31039	0.346366	0	1.29132	1.57926	5.01136	4.04534	4.4402	3.03871	1.6344	3.04615	0.232888	0.167592	5.64545	0
APOL3	0.175394	0.246468	0.21185	0	0.135364	0	0	0.219911	0.208724	0.0833446	0.113545	0.125462	0.18088	0.217754	0.194926	0.131846	0.152287	0.110658	0.115093	0.114776	0	0.0920289	0	0	0.0484476	0	0	0	0.0668577	0	0	0	0	0	0	0	0	0	0.0775	0	0	0	0	0	0	0	0	0	0
APOO	9.35978	15.1955	4.03466	7.72705	4.12165	5.97649	6.23773	6.32283	6.07205	7.95846	4.14297	5.67856	1.54882	3.65642	3.98976	1.27535	1.59685	1.84738	1.28223	0	2.34267	2.95249	1.79274	4.71971	6.13507	5.71014	6.02743	0.628374	4.04574	4.31537	5.80566	3.62319	8.58359	5.06676	5.50379	5.53092	3.87089	4.39281	4.71381	2.74405	3.37287	1.42756	3.15853	2.42281	1.80888	3.10423	3.38981	1.77219	1.24814
APOOL	3.34445	1.1843	3.71999	1.21479	3.58616	3.87131	1.96912	3.21559	3.34873	2.72732	2.87803	3.34032	7.30178	6.43708	2.43805	5.66309	3.99627	1.99213	2.48587	2.95821	2.96644	5.62183	2.9214	3.04172	2.88063	1.16921	3.04894	1.28211	2.01894	2.38252	2.55727	3.64953	3.11503	2.33136	2.92744	1.44555	1.75315	2.15523	1.90443	1.56539	1.64266	1.61764	1.73578	2.19067	2.52462	3.29088	3.78999	1.42445	1.82928
APPL1	1.59718	0.466399	2.79706	0.561346	1.2294	2.17591	2.2828	1.57246	4.55723	1.29005	1.9463	1.75005	2.41791	2.32298	1.51363	1.25351	1.33359	1.34629	1.3045	2.94045	2.89027	0.683351	3.1117	2.30703	2.89518	2.62274	3.06017	5.36688	1.86583	2.35154	4.57172	1.91257	2.69273	7.43446	3.24078	3.25648	0.516798	1.05381	0.876499	1.05997	1.39284	2.37933	0.601003	2.01801	0.326855	1.87262	2.0818	1.42213	1.29902
APRT	70.9196	80.6124	52.7763	50.5082	60.0536	49.8965	57.1821	70.4593	47.3087	38.564	36.9759	34.6273	58.8598	74.4218	48.2936	71.1971	52.6915	50.9873	44.7613	47.1203	41.471	10.5741	27.4023	28.7181	94.3222	116.871	91.8625	91.0181	109.182	100.599	92.0552	113.091	93.0673	64.6299	68.2223	64.2005	65.6574	95.6537	71.2616	67.5975	58.3132	76.9391	40.7787	60.3808	40.7447	53.072	39.801	28.5769	73.1832
AQR	0.196994	3.11162	3.42816	2.62055	1.50553	0.222984	0.177849	0.127538	0.110369	2.6407	1.3339	1.01112	3.74413	3.05752	3.73784	3.57472	0.238434	2.09513	3.30897	5.6633	2.27266	2.94036	2.70638	3.22597	1.27341	1.5738	0.958483	0.612673	1.42832	0.74734	0.564127	1.24666	0.850659	0.503023	0.646523	0.721219	2.1622	0.127698	1.86185	0.0853591	2.31392	0.0198599	0.13309	0.0659808	1.5467	1.48898	0.123734	1.45188	0.241334
ARAF	2.40273	0.597818	2.58689	0.534637	0.15614	2.18476	0.0923994	0	0.280335	0.455172	0.263056	0.575364	0.227981	0.076691	0.156851	0	0	0.357597	0.226495	0	0.385315	0.0799508	0.205935	0.292335	0	0	0	0.34433	0.440783	0	0	0	0	0.500876	0.500107	0	0.278327	0	0	0	0.65737	0	0.304265	0	0	0.158615	0.288934	0.148706	0
ARAP1	14.135	0	1.96311	0.171029	0	0.0516175	0.169195	0.145074	0.0814108	1.62997	0.116336	1.90888	0.0175381	0.370769	0	0	0	0	0.0317726	0.0623808	0	0	0.473935	0	0.130546	0.285908	0.182058	0.32207	0.351551	0.264127	0.0894807	0.391252	0.119097	0.649532	0.280966	0.080775	0.592267	0.77505	0.648743	0.0876617	0.670429	0.594993	0.534619	0.464415	0.513989	0.951682	0.645138	0.411393	0.147026
ARCN1	19.6999	20.0257	23.4499	21.6486	27.7978	19.0115	22.5331	20.0051	26.9358	15.5239	18.9577	15.5695	21.4552	18.1633	16.0009	26.1585	18.4204	21.2426	22.0374	21.9857	24.2311	15.801	13.2172	20.0458	16.4448	17.2326	15.329	20.0919	19.027	15.7756	17.5027	17.1152	23.756	16.868	15.8706	16.6141	15.6836	19.1029	18.6618	18.0024	19.6665	17.6265	27.5664	22.1031	21.1076	17.4594	16.0817	12.4016	18.8196
ARF4	71.8851	65.7292	74.8185	57.3799	62.9493	60.9222	91.7267	62.7276	62.0771	65.9683	42.5891	41.5451	52.4342	45.2691	46.4793	59.171	56.2215	53.3672	56.166	53.9062	57.8098	41.2901	39.4883	33.9377	121.962	136.702	143.295	143.381	156.134	158.609	102.29	118.175	168.873	117.774	145.972	87.8888	47.0095	54.6329	47.302	39.3339	57.0424	66.6289	60.1487	38.3132	74.2026	32.658	33.1733	40.5879	63.086
ARF5	61.712	49.2615	68.8749	48.5694	58.8201	53.7969	94.6418	59.4837	59.7383	77.8333	44.4587	48.1745	67.2159	59.8808	51.382	66.8145	67.1206	66.4305	71.4255	72.9866	66.0368	52.4122	59.6604	49.0161	132.932	150.873	128.144	160.974	162.737	144.751	101.638	108.673	160.321	135.953	139.899	127.299	76.8522	90.1113	90.1467	96.8254	90.8266	90.6276	99.2089	81.4191	131.037	89.8712	85.7347	92.9258	46.9463
ARF6	21.8208	17.2323	25.6777	13.0863	21.793	17.1128	16.6849	19.5102	15.5455	16.6679	15.7902	14.2858	19.4139	14.1752	21.2303	20.0798	12.014	19.6246	16.0254	19.5054	14.9253	13.2734	9.41361	4.11345	19.4168	26.0506	26.599	23.9446	28.1116	21.5538	13.2109	17.8943	21.5158	14.7063	21.0648	21.1939	19.9059	21.5674	15.6373	17.5745	15.55	23.1561	18.4243	9.92899	20.2847	14.3725	10.289	20.4539	14.2684
ARFGAP1	0.763481	0.99259	0.916818	1.35793	0.628487	0.845798	3.31359	1.48817	0.884307	2.21019	0.252159	1.35418	1.0096	0.950271	0.300718	0.606804	0.810692	2.323	2.93983	0.560378	1.09934	0.547689	0.423735	0.431639	0.149987	0.939172	0.934098	1.19366	1.63079	0.67641	0.491483	2.7486	1.04382	0.820529	0.57956	0.79038	0.246893	0	0	0.725247	0.38338	1.07356	0.330501	0.139394	0	0.297762	0.403119	0.596656	0.14882
ARFGAP2	4.97735	3.68385	3.65573	1.80475	4.99035	2.03743	4.32884	2.54326	4.6873	4.35966	4.3868	3.86872	2.9874	0.556548	2.08539	2.39673	0.946986	0.944898	2.30479	1.26822	0.7235	1.2026	0.657181	0.867752	1.00332	1.31777	2.82794	0.452996	1.39728	1.31937	1.35548	1.13676	3.03598	0.465975	2.43522	1.36584	0.522154	0.359984	0.582032	0.546522	0.490828	0.452096	0.889658	0.57209	2.46702	0.424666	1.58649	1.76469	1.20726
ARFGEF1	2.09985	0.379869	0.208349	0.109438	2.98972	0.0347742	0.141972	0.287871	3.57173	0.120068	0.144384	0.156524	0.174993	0.150538	1.08608	0.235965	0.171836	0.509049	0.566177	0.977401	0.990797	0.173216	0.962008	0.0593391	0.252796	0.158854	0.424582	0.337786	0.218739	0.623812	0.239837	0.195552	0.297357	0.142283	0.165102	10.3832	0.0739157	0.101668	0.631087	0.0246265	0	0.270538	0.121792	0.166522	0.0255831	0.158022	0.203471	0.119177	0.0445553
ARFGEF2	0.479573	1.13003	0.818516	1.72421	1.54624	0.699949	0.697789	0.860588	0.562768	1.31966	0.143427	0.162734	0.158528	3.48847	1.47452	5.47302	0.853422	0.367005	1.29955	2.07938	1.27594	1.37469	1.36822	1.07974	0.0227269	0.183239	0.0269841	0.1097	0.431058	0.753399	0.121723	0.156372	0	0.101776	0.161326	0	0.24958	0.223648	0.240911	0.240778	0.0994667	0.243628	0.225806	0.396162	0.120883	0.213669	0.253763	0.232841	0
ARFIP1	0.536054	5.40843	4.18042	0.455539	8.1773	4.34257	4.34648	1.01219	4.08124	0	0.950135	4.32083	1.6584	0	4.49816	3.80066	0	8.68811	0	0	4.03505	1.44933	0	2.68236	0.981772	3.43442	4.031	0.512154	3.59077	3.43494	0.808516	3.76543	3.82044	2.47928	1.15313	2.70889	0	0	0.134895	0	0	0.161273	0	0	0	0	0	0	0
ARHGAP1	9.84515	16.0861	11.2803	9.3473	8.24283	8.83829	12.5557	10.0532	8.10192	8.76961	8.68658	8.93655	8.05179	5.42829	4.20955	5.36297	3.08599	4.88847	5.47457	5.78384	3.76264	2.36502	4.45999	6.45028	6.9204	6.51186	7.7833	7.22083	7.5041	6.88005	7.26644	6.36068	7.06166	8.06124	6.39535	8.18635	7.14385	11.951	7.23384	7.00679	6.78557	7.27305	7.54877	5.78854	8.73449	7.38635	8.03704	6.35561	8.15703
ARHGAP10	0.101699	0.141255	0.521052	0	0.0750853	0.0175605	0	0.01826	0	0	0	0.0332182	0.23681	0.20477	0.115733	0	0	0.115957	0	0.0582497	0	0	0.0925514	0.202419	0.0199145	0.201556	0.335371	0.0825826	0.0855002	0.165304	0.0322019	0.196415	0.116529	0.108871	0.092362	0.392787	0.174351	0.264217	0.238333	0.0441671	0.167856	0.28085	0.0431865	0.0353845	0	0.264727	0	0.0336114	0.259226
ARHGAP15	2.96401	4.70601	4.57676	4.11025	3.88058	3.2703	3.888	2.94797	3.10859	4.45732	5.05513	6.95802	2.92532	4.06337	3.53776	2.20104	6.38593	2.24322	2.28699	4.83363	2.80317	3.54523	3.77448	2.25859	3.26307	3.31891	3.35061	3.101	2.78653	2.73762	3.64105	4.02327	2.77534	2.9466	3.56229	2.63306	3.08743	4.44693	0.720449	2.34993	1.14426	1.55917	1.81227	1.87677	2.76022	3.59919	2.55445	2.45927	2.86672
ARHGAP17	13.4873	9.57397	20.6982	5.8522	9.58394	6.2831	9.4084	7.04462	8.98336	14.598	7.45277	11.4639	9.56797	6.55345	7.18393	3.14614	6.75652	2.29554	5.28768	4.38299	3.3578	4.9949	4.62973	5.5315	12.6038	14.8086	20.1334	6.34259	7.47559	4.64524	6.45298	15.2755	9.98584	8.83898	12.4256	8.98765	17.2646	12.8511	15.8108	4.40539	10.1032	5.26698	9.10393	10.0768	10.5011	11.1483	10.7484	10.2751	9.87261
ARHGAP30	0.281128	0.835976	1.92358	0.543293	0.900591	0.700185	0.898278	1.00564	1.276	0.855294	1.19825	0.443679	2.88701	3.01394	0.246465	2.35001	0.352096	0.287181	2.1843	0.369317	0.719474	0.605375	2.13856	3.95754	2.83419	3.10887	2.43194	1.32169	0.307885	1.51773	2.16548	2.16448	0.302469	2.2209	1.24834	0.466953	1.9802	0.224807	0.209959	1.17412	0.187866	0.438013	0	0.14653	0.162961	0.276731	0.367203	0.613688	2.81715
ARHGAP4	37.2812	39.1935	46.9792	17.4561	41.028	41.1256	1.76074	2.83361	30.7647	4.05983	1.47135	1.6953	2.56035	9.14257	31.1007	2.58794	32.8993	28.5097	8.11385	1.12536	39.3743	0.854558	2.33194	25.7472	4.32124	1.64089	1.32502	1.42867	0.446184	0.791356	0.242666	1.39686	0.337096	0.833555	1.08416	0.39005	4.61267	1.34842	5.84083	40.2025	0.538764	0.814746	4.20701	34.1122	1.16784	3.59435	4.13825	1.49881	27.3774
ARHGDIA	203.984	202.282	192.195	162.296	164.317	204.684	185.62	188.695	229.832	259.346	182.858	211.356	211.692	171.724	182.104	184.77	249.782	155.837	160.117	375.641	167.284	160.878	208.951	192.933	219.203	166.332	143.641	154.357	206.046	144.532	172.55	186.808	111.176	187.904	199.28	164.305	256.676	236.284	259.618	209.474	163.823	203.414	196.416	170.236	183.016	262.895	233.296	239.51	189.022
ARHGDIB	368.975	312.913	559.127	334.58	302.213	249.546	170.831	254.399	273.71	337.931	372.816	411.362	379.731	293.764	311.763	281.361	282.761	213.087	176.097	231.51	181.821	322.459	334.368	383.075	170.908	167.518	171.574	152.001	144.146	151.678	135.947	119.405	120.861	158.395	174.644	199.212	233.977	207.317	241.509	268.504	219.729	201.281	131.56	123.477	165.607	297.104	330.2	239.698	304.868
ARHGEF1	9.51048	11.0076	10.094	9.30079	6.55432	9.35492	6.48977	4.93759	5.93871	8.27607	7.85619	7.97812	8.55098	6.0232	6.75461	6.07953	6.4912	6.2779	3.79729	3.78893	3.30857	7.06906	5.733	2.82995	8.07799	9.01393	9.30508	5.75874	6.88507	6.96935	3.88085	3.73429	6.57256	5.94349	6.88961	6.8904	8.86626	6.2843	7.14919	5.08751	6.24999	10.3219	4.78019	5.5455	3.91005	9.41563	7.07121	8.84114	8.57915
ARHGEF2	4.01476	4.42454	4.5649	3.6248	5.75612	4.5659	4.05314	3.99798	4.35004	2.89239	3.92575	4.17574	4.3059	3.40984	3.46617	2.39953	4.34529	2.91692	4.70165	3.44486	3.66572	2.56444	3.26234	2.16033	3.30283	3.58686	3.79113	4.99834	5.88528	4.0786	3.79899	4.13006	2.15834	2.2522	4.06489	2.19083	2.23846	1.97462	1.61452	2.51673	1.67085	5.6903	2.09949	2.0844	4.96257	1.899	2.65757	3.67524	2.31733
ARHGEF7	1.65396	1.73513	1.04693	2.1227	0.9032	1.8239	0.967213	2.18202	1.24017	1.36991	2.11605	1.1975	1.34681	1.40996	0.934782	1.47218	1.05602	1.07646	1.25397	1.20985	2.40184	1.77847	1.28128	1.66356	2.69327	2.44981	2.08947	2.41957	2.37534	1.20232	2.77007	2.69743	1.69693	2.84362	5.02701	2.0039	0.604223	44.2292	46.8532	1.08834	1.0611	1.21768	45.7642	1.99393	1.38002	43.2558	50.8478	1.36276	1.37196
ARID1A	3.45372	0.432956	0.45074	0.298429	0.307372	0.200194	0.143558	0.214973	0.39589	0.277882	0.592592	0.402632	0.438575	0.551959	0.366324	1.01011	0.399176	1.39716	0.395398	0.399395	0.387685	0.712583	0.294604	0.581613	3.18602	1.00028	5.37861	0.172972	0.22317	0	2.80445	0.167388	0.154101	0.0641106	0.119694	0.128421	0.0341261	0.137871	1.57998	1.4326	1.61135	1.6928	0.0825869	0.105271	1.62212	1.71339	0.275443	1.66666	1.16026
ARID1B	3.2436	0.0788377	2.11112	1.95016	0.273899	0	0.0842635	0.0167821	0	0	2.2588	0.054141	0.0145184	0.0155243	0.148873	0	0	0	0	0	0	0.0131969	0	0.0737348	2.89036	0.0984546	0	0.356698	0.0380392	2.27563	2.50107	0.0282175	0	0.0828247	0.0632761	0.0836025	0	0	0	0	0	0	0	0	0	0	0.0123238	1.41178	0
ARID3A	3.03347	11.5668	10.8388	9.7246	9.2258	9.49622	10.7814	2.77373	2.5179	11.1801	8.58591	9.37133	1.36441	0.923205	0	1.12013	1.45592	0.950716	1.33198	1.61081	0.50028	8.48139	7.83143	9.1194	9.79645	11.0262	6.42564	7.5524	10.4567	7.02799	9.44602	11.3299	8.75218	1.99812	11.2716	9.28697	2.13607	1.71711	1.70755	2.15671	2.28814	3.02586	1.98444	1.9049	2.6203	2.84142	1.78938	2.64897	2.88314
ARID4B	0.0166257	0.0538209	0.150533	0	0.215845	0	0.0109991	0.154088	0.0175323	0.169802	0.0251283	0	0	0	0.170329	0	0.169754	0	0	0.126576	0	0	0.15955	0.163672	0	0	0	0	0	0	0	0	0	0	0	0	0	0	0	0	0	0	0	0	0	0	0	0	17.3316
ARIH1	0.818972	0.195302	0.874488	0	0.484366	0.715857	0.819359	0.109231	0.436103	0.20741	0.0555611	0.287148	0.779716	1.1877	1.13017	0.353164	0.814696	0.777966	1.10067	0.963164	0.332675	0.811018	0.811316	0.828555	1.37484	0.68006	0.594201	0.518019	0.15592	0.463059	0.489487	0.477417	0.409101	0.378872	1.09581	0.467068	0.189236	1.04552	0.79798	0	0.195958	0.896896	0.328917	0.319299	0.760782	0.620006	0.557797	0.416101	0.243403
ARIH2	0.767212	2.05436	1.74927	1.36537	0.725176	0.652129	0.861124	0.116123	0.774951	0.759778	0.764697	0.620085	0.263476	0.058653	0.630943	0.0885019	0.0506722	0.221546	0.117589	0.0360667	0.228616	0.0899298	0.168527	0.0218578	2.69008	0	0.0710296	2.68579	2.66904	0	2.37231	2.45712	0.0926739	2.09871	1.96304	0	0.086969	0.127839	0.114657	0.0837369	0	0.0180726	0.118877	0.136413	0.0922413	0.121814	0.210951	0	0
ARL1	1.95791	1.04194	11.031	7.67627	2.58838	10.0073	9.85211	6.99601	2.56032	5.79669	0.349369	6.40842	7.14156	6.27219	8.22685	7.32287	6.35174	8.80055	7.36913	7.24243	6.51521	5.08786	6.29204	6.51114	7.60402	5.11807	2.56547	8.28766	10.4054	7.21107	11.1544	11.2195	4.73948	8.58487	7.9458	6.25819	4.87478	10.8378	12.8065	12.1616	14.0325	9.46502	2.26416	12.6606	13.5954	12.659	10.8969	8.47994	2.98042
ARL2	0.207842	0	3.66735	0.131308	2.42967	0	2.986	4.92361	1.33095	4.09008	5.71065	4.86179	4.55573	2.04519	4.24062	2.26513	0.448934	0.584615	0.878087	1.0575	4.01608	0	0.847757	0	0	0	0.584507	0	0	0	0	0	0	0	0	0	0.89628	0.921838	0.97047	0.698488	0.65234	0.797127	0.775657	0.677961	0.61833	2.00819	1.0122	0.835349	1.38914
ARL3	11.2589	6.59793	6.31055	10.4553	6.63793	2.77729	9.08012	6.94408	10.7417	4.44342	4.21579	5.01827	0.354158	4.07351	4.28986	8.22552	6.76461	5.86694	1.45419	4.48233	3.40358	5.14009	7.62673	4.59792	6.13696	9.79078	4.01277	9.70903	11.9581	9.92937	11.6124	7.6664	11.6777	7.51577	9.76796	9.40482	2.65614	2.81836	3.09934	8.9707	4.98028	5.48713	5.91858	5.12779	6.13799	7.04444	9.71283	3.99222	5.86941
ARL6IP4	5.28722	11.6267	2.32436	2.15417	5.34437	2.98682	4.15613	4.06082	10.8785	5.48853	8.11202	1.4641	13.8496	7.76653	5.1447	10.7959	1.96204	4.90798	1.96311	3.67262	5.59751	1.24376	0.635873	1.39015	7.69307	0.127553	5.13891	0.338655	0.300563	2.18029	0.326673	4.31293	7.94586	3.62076	0.0972298	0	1.12304	0.628159	2.20829	0	2.40659	0	0.913117	2.68435	1.7665	0	3.95393	0.524095	3.52227
ARL6IP5	5.36692	4.08334	1.93877	5.17051	7.08695	5.36041	5.86815	4.6639	6.739	1.53969	1.65458	2.1157	10.0117	3.6923	8.71355	8.29437	8.03365	8.26857	10.6591	10.2295	6.85328	2.71522	2.95841	2.72794	0	2.26412	4.41522	1.80433	9.87707	2.74546	1.99301	0	2.53388	1.48195	5.52394	1.76394	25.4376	22.8112	22.4232	23.3718	28.4419	24.3287	24.4918	21.7462	22.9434	18.2169	13.7122	17.08	16.5982
ARL8A	8.65731	0	64.3985	8.9959	6.83788	59.7831	8.66048	8.62422	6.28397	5.69702	0	0	0	0	0	0	0	0	0	0	0	0	0	0	0	0	4.92915	0	0	4.17696	0	0	3.84707	0	0	4.00226	0	0	0	7.04713	7.84038	0	7.33417	0	0	0	0	7.84125	0
ARL8B	18.696	14.9073	73.1039	15.0559	13.6958	64.8349	14.3838	15.0292	12.1911	9.82438	9.33619	11.453	15.1487	16.3757	15.0025	13.706	12.9744	10.4296	11.9396	19.0609	10.8282	9.08579	7.84563	7.63123	23.6385	21.6888	19.17	21.3829	19.6097	15.6857	18.5396	16.6062	15.4524	10.8781	12.5378	12.0317	15.1005	66.4755	26.9268	10.986	21.5134	19.1992	14.371	62.3344	65.268	10.5891	15.9276	15.2912	51.65
ARMC10	9.03732	4.79958	1.30907	3.39113	2.2492	0	0	1.80867	3.98748	0	0	5.83414	0	0	0.372125	0	2.04095	2.62705	0	0	0	0	1.83934	1.57702	1.37711	2.52745	5.02749	0.843138	2.2972	4.22694	2.17048	0.521867	0.585963	0.458262	1.5942	1.47951	0.220837	1.53708	0.862919	1.39832	0.425234	1.13627	1.27836	0.819357	0.880605	1.10284	0.527237	0.524995	0
ARMC6	1.29092	0.502839	0	0.263613	0	0	0.270316	0	0	0	0.274739	0	1.71044	0.440221	9.11729	8.56526	0.890969	6.13202	0.590651	14.8639	0.234714	0.331726	0.244645	0.592561	0.259569	0.556302	7.30614	1.04289	1.84712	0.133036	0.995294	1.58663	0	0.536193	0.47708	8.84899	7.58136	7.49521	1.76101	0.231901	0.422644	0.363259	0.102864	1.416	0.356428	0.452939	8.51799	1.70276	1.08362
ARMC8	2.1996	2.32828	3.49724	0.692226	3.09692	3.27175	0.293447	0.307447	1.62736	1.09574	1.12063	1.08107	2.42068	2.72074	0.374477	2.12289	2.37478	0.471427	2.11455	1.81471	1.00892	2.17007	0.151556	1.58569	1.83224	2.20078	0.702689	0.241579	0.685174	0.884213	0.479823	0.271086	1.61905	0.264572	0	0.181946	0.236733	0.219852	0.438525	0.334726	0.396062	0.323349	0.577235	0.13317	0.292394	0.199703	0.0707766	0.359823	0.149381
ARMCX3	1.17116	2.13996	3.35858	3.72387	1.67593	1.15634	0.544374	0.982458	1.83014	0.360487	0.67866	0.336094	6.0108	8.82563	2.80694	0	0.696152	8.00365	8.60182	3.6982	2.99774	2.37979	0.456917	3.56042	2.87115	8.99507	3.76858	2.36703	2.49982	3.23791	5.31021	1.97194	2.25846	0.78068	1.53492	2.88918	0.58001	1.02476	0.723482	0.16131	0	0.151935	0.906969	0.693704	0.2206	0	0.226402	10.5767	0
ARPC1A	0.306	0.964901	0.395712	3.21053	1.33387	3.34569	0.879442	4.53323	0.801586	0.773543	0.659068	0.715395	0.425139	0	0.647072	0.727158	0.534789	1.53808	0.680699	0.714367	0.586122	1.82543	1.86166	2.67696	0	0.250318	0	0.501415	4.75087	10.0177	0.826256	0.407698	0.102615	0.822099	0.516817	0.584226	0	0	0.0771907	0.753253	0.776889	0.799698	1.05329	0	0.733418	0.726283	0.129173	0.58824	0.593611
ARPC1B	48.2384	45.2133	49.5708	45.5589	50.5293	50.1281	44.5176	59.7504	46.9511	47.5548	45.4814	73.001	50.531	64.9698	54.9335	52.3943	58.4463	59.5764	53.2945	55.0544	61.1716	51.8666	61.6058	66.0428	45.1014	48.0287	46.8408	53.0088	49.6553	48.8725	59.9503	44.0846	60.825	45.9469	55.8074	51.9612	49.4746	38.514	51.8159	59.46	53.4895	55.2497	58.0659	51.1054	52.4424	38.6746	55.1483	56.1132	74.6807
ARPC2	61.9312	66.2842	76.1395	82.0587	76.8697	77.1332	66.2234	70.1744	68.5362	86.7952	75.7886	80.358	72.766	88.1339	75.732	94.6638	80.3275	94.2372	74.8462	90.6549	87.6594	66.2856	73.8692	68.6124	76.2021	84.2206	92.3216	86.1451	95.1398	92.5944	81.3259	84.0031	90.9883	87.9872	95.042	95.3232	97.7758	83.417	82.3203	102.718	95.168	88.8974	100.842	91.1249	104.912	104.679	112.792	84.0232	107.822
ARPC3	87.5186	88.3182	122.186	77.4771	103.185	72.4119	78.3278	100.803	85.0113	80.369	59.301	94.3244	75.3091	76.5703	74.802	59.7373	87.1973	83.6492	71.4361	62.5322	75.5154	89.5579	70.3652	72.1319	103.33	101.223	100.925	99.2229	100.015	94.9336	97.1406	97.9126	101.428	90.2357	93.6498	86.7309	93.2193	88.8556	90.7602	131.896	100.668	123.709	101.765	86.596	94.9303	90.0571	76.5874	85.6096	142.699
ARPC4	78.4121	73.5722	73.4988	74.4924	81.3449	58.3522	62.4812	58.8352	65.7223	61.5604	60.9457	61.1187	105.616	0	58.0237	68.7221	57.1417	76.6968	66.0834	63.4038	65.6023	49.5295	51.6171	53.16	59.0901	49.4282	71.2016	66.2743	69.6864	67.067	63.0961	66.3954	63.3935	68.9013	55.6227	46.6914	89.0935	79.4984	57.0877	95.0901	79.948	99.2033	93.5456	78.13	70.6399	65.7578	50.1666	62.8976	97.96
ARPC5	32.8338	21.0039	36.087	27.9343	25.5461	38.5361	28.9584	40.5	36.538	39.1964	33.278	38.7983	44.3328	39.8508	44.1817	66.513	38.9791	49.9965	44.2902	42.7505	44.7669	44.9107	53.8239	46.4511	49.4151	53.4501	49.8058	58.0276	60.8461	52.2681	54.9475	53.6626	52.0584	49.6852	56.1319	50.4694	30.882	31.1549	52.6147	56.1034	50.9323	55.6233	44.0776	40.6232	53.296	69.5758	53.0878	55.5864	45.7102
ARPC5L	22.8238	24.5486	20.8318	32.6733	23.6454	27.9757	28.719	25.5555	18.6144	25.4299	17.7633	28.4336	15.5009	23.5694	23.2078	18.8878	32.6736	31.7444	30.6177	26.018	32.9151	16.8474	22.5619	28.3348	30.8224	32.3483	29.4482	37.7106	40.8999	27.5409	33.2391	28.5421	16.6331	25.8015	29.7979	21.3578	16.2282	22.6707	23.9004	20.7899	15.0372	25.4804	10.1012	17.6699	22.5448	14.819	36.7233	15.8703	26.67
ARPP19	1.83841	0.958572	2.49405	0.698235	0.742198	0	0.737498	0.833461	0.759946	0.907577	0.920756	0.976675	2.66643	2.18589	1.06115	2.16473	1.34357	2.41238	1.40527	2.88419	0.675305	1.47177	2.233	1.42282	0.771838	0.851306	0	0	0	0.686574	0.648858	0.853428	0	0.560815	0	0.605999	0	0.312924	0	0	0.110905	0	0	0	0.337571	0	0	0.878349	0
ASAH1	6.34329	6.39598	6.3775	5.80849	5.17547	1.74744	5.84895	5.32126	4.46041	2.69894	1.49193	2.57516	5.86686	6.31197	1.95038	2.5553	2.56824	1.73736	1.16581	2.30352	3.01267	0	1.95448	1.76814	3.0228	3.544	6.07349	1.68112	2.52983	3.68261	3.96668	3.27345	4.71829	4.25702	5.41887	5.35583	1.02175	3.46387	3.35952	1.28647	0.860831	1.15578	2.13958	1.66873	1.63073	2.25407	2.35554	2.28328	4.7508
ASCC3	0.728956	1.59588	7.99357	0.207733	10.2232	0.291859	1.02176	0.737795	1.49145	7.32974	0.873711	6.68698	0.238992	0.542987	0.662848	0.384918	1.00105	1.08678	0.480997	0.357381	0.221226	1.26245	1.18247	1.47587	0.486577	0.521595	0.244079	0.400364	0.366593	0.886471	0.326461	0.672921	0.622197	0.375473	0.808711	1.73405	1.2858	0.399513	0.771494	1.66279	2.005	0.469511	0.55756	0.361525	0.128661	1.47171	0.708243	0.480736	1.08152
ASH2L	0.433754	0.455072	0.687158	0.375232	0.451939	0.500769	0.442691	0.0865228	0.259296	0.422029	0.513906	0.523269	0.205987	0	0.206807	0.123549	0	0.0784326	0	0	0.0559644	0	0.384498	0	0	0.042248	0.138219	0.161665	0.154853	0	0	0.023876	0	0	0.130753	0.0548434	0.169515	0.174394	0.293389	0.299555	0.322382	0	0.139682	0.0522373	0.147606	0.191365	0.0734688	0.0996929	8.49749
ASL	0.376644	0.960165	1.42039	1.2811	6.34058	1.18444	2.88427	3.35983	2.30632	1.49468	1.57696	1.41852	1.58566	3.15509	1.93384	4.21721	3.31279	1.80588	1.45882	0.539456	4.23295	0.935916	2.62265	1.29015	7.81857	7.29066	1.17481	3.13934	9.84904	1.01708	12.8652	0.973731	1.85335	2.47385	7.28006	2.62607	1.89018	2.51508	2.10025	2.63476	2.36039	0.7906	2.48264	1.27834	1.90917	2.37062	1.47555	0.778454	1.14725
ASMTL	0.587975	1.10591	0.243347	1.90529	1.36943	1.30744	1.07493	2.13788	1.82956	1.89507	1.41867	2.76835	1.13645	0.874783	0.845758	1.1228	2.36302	2.38973	1.53464	2.13492	1.49419	5.04044	0.965803	1.40179	0.599432	0	0	0.882672	1.03853	1.57064	1.35634	1.11466	1.01335	0.955853	0	1.40835	0.240782	0.547967	0	1.69949	2.15858	1.62157	0.6566	6.8776	1.16908	0.761601	2.16166	2.06484	0.367794
ASNA1	14.5058	11.9196	2.86975	10.6691	11.27	12.4742	15.232	13.0707	11.8374	13.5889	9.92618	8.20515	4.57904	2.92478	3.50692	1.38039	3.33174	5.79315	1.48209	3.22426	5.01836	6.73477	3.49853	5.22042	2.29226	3.98603	5.527	7.53363	2.60865	2.26288	3.40432	2.1022	4.13333	5.65458	2.2509	5.27258	3.91649	11.4483	10.1727	11.0679	10.5344	1.13852	1.36606	2.78579	11.0494	7.31312	6.27447	8.17704	5.99342
ASNS	18.3776	19.0733	20.6802	24.0318	20.8664	25.519	29.1631	32.5523	31.163	14.6296	16.0825	14.8169	20.8775	20.7155	17.628	25.5424	19.8125	21.9383	25.8148	27.4186	24.4671	11.7373	13.4782	17.6155	23.1861	22.711	21.0612	26.9356	28.9479	19.7869	30.5772	33.2111	36.9035	22.9873	19.0853	15.1476	21.8459	22.8978	24.8872	20.1577	18.2655	19.3418	29.5066	25.4542	30.0763	12.1827	8.42809	11.9766	12.371
ASPSCR1	1.1086	0.882798	0.434092	0.590228	0.188384	0.690404	0.625421	0	0.772195	1.04647	0	2.90314	1.48189	0.993228	0.300246	0	0	0	0	0.463979	0.621189	0.663583	1.11134	0.944193	0	0.254158	0	0.182384	0.178828	0	0.160306	0.276899	0	0.271493	0.25118	0.226133	0.164336	0.179812	0.213011	0.110809	0.157306	0.155606	0.240757	0.146395	0.175396	0.292719	0.427449	0.280596	0.209338
ASS1	55.5755	48.1027	45.729	24.7846	30.8751	24.5964	24.866	36.4943	32.8455	13.5063	25.683	14.7364	56.3095	53.004	39.6092	15.8431	26.1132	23.0858	37.1934	28.8274	15.4374	9.57542	8.07008	9.65564	42.0502	43.1943	46.6716	25.5051	22.6982	22.3152	20.2773	25.045	20.0526	13.0692	16.8249	18.4708	60.6772	46.935	53.7886	27.7151	22.4727	22.0171	23.2982	22.8559	22.3818	19.6581	12.0516	9.22485	49.6482
ASUN	0.0378691	0	0.763241	1.83267	2.66066	0	0	0.541853	0	0	0	0	0	0	0	0	0	0	0	0	0	0	0	0	0.636947	0.723762	1.08918	0.583292	0.456755	0.424363	0.879774	0.620869	0.815595	0.752955	0.830668	1.03084	0.163482	0.124486	1.97594	1.63062	0	0.557752	0	0	0.648528	0	0	0.0817394	0.125811
ATAD1	0.532126	0.497256	1.53884	0.650191	0.166828	0.716906	0.856642	0.371039	1.67785	1.05377	1.03182	0.823848	3.07831	3.07619	2.36166	2.78201	0.990451	2.19794	4.34749	2.16303	2.66487	1.67772	2.0652	2.57359	2.0955	2.35676	1.83078	1.02576	2.49279	2.42595	1.73706	3.17324	2.92499	1.71931	2.876	3.51624	1.65146	2.3048	1.62471	2.10347	1.49997	1.62239	2.0004	1.42288	1.79894	0.535683	1.68702	1.32522	2.0028
ATAD3A	34.3788	33.8216	25.2496	32.464	24.3955	25.9921	29.0119	13.6225	10.4366	20.1404	8.76178	21.2826	37.5688	39.1193	10.3953	28.0692	24.4046	6.69416	34.2737	10.3736	21.2357	16.1257	17.8812	7.69964	15.3544	8.83439	30.5514	13.5758	14.7713	7.11524	13.5223	10.6489	7.48706	6.09509	5.89153	5.60584	16.3264	7.10316	7.0288	23.8108	4.54067	4.74407	14.9651	13.2438	4.76353	3.61891	3.14337	4.67555	5.61683
ATAD3B	21.5246	19.743	19.7555	19.8326	0	21.2277	20.6716	5.6126	5.76986	16.678	0	0	0	20.8649	4.9652	0	0	0	0	0	0	0	0	0	2.33934	2.95304	22.4374	0	0	0	2.38962	0	0	0	0	0	2.67739	4.06089	4.15272	19.1368	3.02004	0	0	0	0	0	0	0	0
ATG3	4.43786	5.17326	4.28581	4.4416	4.68939	3.24218	3.57488	3.65666	3.40361	3.54903	4.0991	3.96108	3.19544	3.11003	2.21454	2.56614	5.70065	1.67177	2.43096	3.8475	2.06641	2.92213	2.04614	1.49266	4.75579	2.47857	2.38226	7.61232	2.90479	1.82937	2.14008	2.51601	2.28702	2.25161	1.67793	2.36905	3.84412	3.38457	5.03241	2.80189	1.86767	2.10154	4.62855	3.36035	2.51485	4.5973	1.25784	3.15747	3.97418
ATG4B	0.380181	0.19733	0.401352	0.501418	0.459846	0.582834	0.818605	0.586047	0.474901	0.503623	0.735642	0.497188	0	0	0	0	0	0	0	0	0	0	0	0	0.263472	0.17007	0	0.197115	0.332719	0	0.264089	0.0964177	0	0	0	0	0.188461	0	0.266947	0.26699	0.283929	0.515006	0	0.220909	0	0.250028	0.302328	0	0
ATG7	0.668441	0.610296	0	0.466868	0.630921	0.795277	0.326963	0.305629	0.162147	1.19017	0.363711	0.172418	0	0	0.170521	0.438112	0	0.639694	0	0	0.267835	0	0.31956	1.14754	1.09118	1.3528	2.77448	1.0675	1.16651	1.20516	0.186548	0.316393	1.26964	1.44065	1.45598	1.05493	0.115741	0.734054	0	0.419714	0.639659	1.50014	0	0.713566	0.425764	0.976701	0.688596	2.38912	0.888087
ATIC	78.9235	89.7614	83.6751	63.1616	64.3031	63.6374	79.9871	72.9963	74.5169	52.377	51.597	51.4114	75.7791	84.3165	72.9224	69.6626	74.5123	64.6948	78.1378	76.3007	69.6782	51.894	54.0031	62.3268	77.7166	89.3187	92.0256	92.8504	75.5798	82.8966	87.2493	97.5735	99.5314	69.2107	77.2407	74.6699	86.442	84.8899	102.54	88.0408	87.3165	86.2392	74.7046	75.2116	86.6086	73.9264	74.6888	63.9337	106.382
ATL2	7.70929	0	1.4357	0.0455551	0.0959038	2.89023	0.0993963	0	0.468189	7.98222	0.153286	1.78556	0.216348	0	0	0.453485	0	0.0485567	0.33597	0.093401	0.0366089	0	0	0.0733643	0.0528917	0	0.161638	0.448058	0.0560983	0.0281244	0	0.367361	0	0	0.0890397	0	0	0.115539	0	0.0355582	0.103528	0.0562888	0	0.0307374	0.0599212	0	0.0409654	0	0
ATL3	8.98046	6.60399	11.0975	5.66706	8.71323	9.54005	7.92952	342.784	9.56416	6.08269	8.65845	8.91092	3.53226	4.11714	9.5073	6.67143	3.0887	3.23905	6.40625	3.86699	7.53554	3.17658	5.02661	3.44042	6.60892	6.78614	7.37034	5.70304	7.07094	7.18666	7.73014	6.67254	9.994	6.22212	5.38132	8.50266	4.87975	11.2191	4.77697	4.75205	5.32557	5.92725	4.36201	3.09011	7.21789	5.0831	4.32845	3.97887	3.92115
ATM	0.139377	0	0.151013	0.0920121	0.364956	0.109935	0.116332	0.0237988	0.0717924	0.123495	0.126832	0.0858662	0.0999821	0.042925	0.138606	0.418398	0.0922654	0.0690839	0.0164169	0.170747	0.0179523	0.0253464	0.0256128	0.0365129	0.21993	0.0690197	0.145213	0.0739916	0.0790754	0.204856	0.0384658	0.031018	0.0850909	0.494056	0.161273	0.119177	0.235478	0.149409	0.179297	0.49972	0.502069	1.2214	0.0214974	0.0172594	1.15885	0.56573	0.600049	2.96115	0
ATOX1	5.55963	0	7.71395	3.70503	4.96665	5.42299	0	0	4.57851	4.74856	5.45684	2.80017	0	0	9.36235	0	0	0	0	0	0	7.71336	4.08329	0	7.64581	0	6.88229	0	0.997413	4.77776	5.92478	4.75964	5.93903	5.38218	6.53335	5.14299	6.04519	6.43561	6.74299	0	1.85174	4.23115	4.91612	4.93843	1.77391	5.4262	7.83694	2.30326	0
ATP13A1	1.11969	10.6368	2.69709	10.402	11.4812	2.04937	8.55476	2.16342	12.3747	10.7571	10.3088	8.41181	1.71187	4.27572	11.683	1.87168	2.88432	14.0187	2.15568	2.71878	1.35028	2.1775	1.7658	14.1698	0.987547	4.47132	3.21043	1.38617	4.37046	3.37421	1.336	2.57044	2.45651	2.41028	2.92386	2.33317	1.51015	2.41053	1.65908	2.95349	2.68688	2.3165	0.918545	0.700879	2.19991	2.36447	1.13824	2.97101	3.00901
ATP1A1	37.3002	38.7133	40.2999	32.3215	27.2881	35.6296	30.5406	35.3274	30.9307	32.9361	28.0669	26.7059	41.5865	41.5163	40.5066	37.9388	35.2606	38.53	30.9665	34.5477	33.2673	25.1484	30.0082	37.1341	38.0509	41.8596	37.6729	33.8966	30.4416	27.7556	32.6927	37.1271	31.0536	28.056	31.9643	31.1169	31.5228	34.2966	32.9901	28.9479	29.7818	25.7154	28.4529	25.6177	29.8	23.2478	28.1555	21.8821	40.5579
ATP1B1	3.91312	4.88966	5.03877	4.55475	3.71452	3.74471	5.6183	5.10221	4.60599	8.86319	6.39431	5.30726	5.30368	4.43415	4.61407	3.73656	4.55878	3.82646	4.73026	4.96326	6.03049	8.32127	4.13181	9.20635	1.7057	5.07587	4.74701	6.59137	4.3584	3.14815	5.08169	8.75334	4.28891	9.36054	7.34036	6.77054	4.69956	9.42774	6.60561	4.81765	6.76999	4.45729	6.61528	4.30933	5.89361	8.9501	7.70635	6.70824	2.89553
ATP1B3	23.8674	32.5813	31.5027	15.9714	18.9876	16.338	27.9179	17.1519	15.7357	12.0427	12.2151	11.2008	39.2647	42.8003	22.3491	31.0738	35.042	17.4783	32.7415	34.5336	15.4978	12.5921	54.7268	34.534	20.7937	22.6115	29.1225	20.5231	19.6513	22.4066	29.304	21.506	25.6877	21.9822	16.0634	17.5925	30.3604	25.0413	24.1575	18.7801	21.1057	20.4869	20.7385	17.4923	20.0024	19.3546	10.6248	16.2368	18.0333
ATP2A2	11.5953	10.3774	10.9873	14.8174	12.1334	11.7487	17.6643	16.2574	14.7874	9.75106	9.83207	7.919	6.84795	8.81458	5.92648	18.9843	14.3667	11.2964	18.2219	13.235	12.7051	10.9678	10.7044	7.5715	14.208	12.4051	8.30999	20.9327	20.5295	13.9184	19.9824	20.4935	12.6291	12.6831	11.1666	7.26371	6.95204	8.60504	8.40359	13.4585	13.647	13.7917	14.5124	13.9571	17.6762	8.60272	8.2511	5.51466	7.51489
ATP2A3	2.48967	1.78819	1.22658	2.41594	2.9815	2.57639	2.51437	1.876	3.81912	2.59278	1.83136	2.10844	2.64885	1.57788	1.95927	2.48136	1.83973	1.8643	1.61143	1.21756	1.25592	2.0976	1.67114	1.92193	1.18506	1.21995	1.63449	2.11291	2.35589	2.69821	2.0955	1.32952	2.13428	1.75541	1.36344	1.80959	0.581119	1.37728	0.921681	1.36483	1.81123	2.17732	2.24505	2.33348	2.2348	1.90369	1.95042	1.69739	2.77021
ATP2B1	2.4271	0.756655	1.53283	1.42355	1.32469	0.429083	1.47611	1.1951	1.27625	0.931431	1.78829	1.02842	1.73582	1.41594	2.0646	1.63295	1.9344	1.64341	1.73521	1.12144	1.58605	0.954592	1.45155	1.53459	1.9146	2.55186	2.0835	2.00189	13.011	0.883102	16.9942	2.71993	1.69919	2.34909	1.21927	32.2475	1.32262	2.28772	1.31105	0.904143	1.13041	1.0364	1.12748	0.998374	1.53134	1.1333	1.29996	1.28499	1.97621
ATP5A1	462.663	472.266	414.899	501.067	431.132	438.041	455.712	507.039	475.977	336.354	344.279	338.614	470.941	456.264	491.887	475.432	409.545	505.719	467.986	440.927	401.33	300.739	351.97	402.491	426.551	433.958	393.36	456.177	516.104	441.799	502.039	523.081	446.727	360.589	366.835	372.123	445.023	439.121	418.782	390.275	449.477	448.887	480.377	359.452	396.53	316.366	297.639	316.303	377.682
ATP5B	499.171	530.13	604.19	566.347	580.68	625.668	587.137	566.143	575.281	414.214	439.647	457.16	490.009	640.663	590.513	669.401	684.113	573.051	629.947	651.164	591.617	509.001	584.551	533.866	493.684	649.129	623.564	681.838	598.617	579.836	681.667	704.616	536.826	462.965	487.396	511.533	648.6	583.15	636.981	666.558	597.251	615.751	610.941	586.831	564.727	433.961	476.677	477.018	466
ATP5C1	50.9935	52.9109	72.5724	76.908	70.2559	76.9009	65.5307	61.5525	51.2665	36.3497	34.8241	31.0706	63.1414	81.5439	79.9816	56.7717	84.3745	70.8875	68.7377	65.3562	57.6979	44.2126	48.9913	42.9874	123.284	82.6784	108.821	101.577	119.912	99.0952	100.493	111.042	103.456	60.1003	49.7602	48.8415	53.5227	49.9125	53.521	56.5203	49.2891	49.4887	43.9806	28.2376	29.2859	25.8408	34.2966	38.2938	92.1075
ATP5D	84.8016	55.1337	65.064	81.1419	61.7222	81.2719	62.9324	90.1699	56.2686	42.9355	45.2395	73.1432	158.297	112.665	111.74	139.093	128.803	129.943	125.634	139.25	118.003	102.089	113.119	121.926	52.4171	53.5807	75.7596	57.4773	87.1399	80.4939	55.2824	53.7374	56.2394	49.1694	47.4936	45.8096	98.1528	95.4533	108.891	117.239	108.28	106.45	72.9733	102.542	99.6252	81.9521	61.3037	87.5102	106.678
ATP5E	8.03631	8.15177	8.77882	9.29532	10.0033	7.82082	10.4037	9.17397	9.91308	3.64597	3.67432	3.74904	0	12.7522	11.1161	12.9572	11.0088	16.6391	11.6887	14.0599	12.0854	5.27623	5.73919	13.9317	13.2988	15.4797	13.5883	15.6836	16.1611	14.7789	15.6008	14.8984	13.0317	0	6.02375	6.13547	0	15.1391	14.9206	15.5973	16.3835	16.1451	14.9393	13.5097	14.8375	0	8.78676	0	0
ATP5F1	61.0813	78.7398	74.9757	58.1899	75.3119	56.2217	54.6484	52.1711	58.0376	51.3231	58.7917	51.1395	89.7271	82.1218	75.149	86.3206	96.167	94.7691	80.0014	76.9776	76.97	56.4087	56.3396	72.4287	52.0404	72.7549	73.1321	51.2548	55.2725	86.4858	69.2839	51.6445	88.0885	60.1025	75.5653	68.6997	61.7981	71.0035	71.8591	66.4196	57.551	68.1295	61.2115	53.6794	53.1527	46.8385	44.3782	45.257	83.5173
ATP5H	75.7712	64.2547	116.371	117.405	71.3223	82.1234	89.0435	87.153	113.368	91.0325	67.3163	90.5835	52.2289	64.587	47.5486	62.9017	45.2336	45.3096	41.5767	41.6505	44.7756	40.2732	31.6785	37.2989	54.4126	56.7915	113.263	62.1154	53.6784	74.8418	46.3172	50.8797	65.0663	63.7213	51.539	56.6517	104.883	107.762	95.2461	121.775	143.424	158.074	130.45	105.855	117.214	105.611	94.5892	57.2837	127.016
ATP5I	146.079	154.632	191.252	114.016	140.353	141.664	202.722	232.071	197.086	114.195	201.603	122.053	165.659	163.908	184.321	219.829	117.979	212.965	161.274	160.12	173.795	123.75	145.88	150.422	248.079	283.412	276.569	259.385	261.69	194.46	169.336	327.818	274.316	219.196	259.306	235.038	154.725	221.948	231.921	238.417	205.821	184.33	156.709	187.54	219.282	132.354	117.571	205.736	202.502
ATP5J	54.1035	70.9197	45.2952	67.5495	60.8907	44.9678	48.2348	50.4534	48.3758	76.2034	56.693	58.5152	57.4701	51.6182	58.896	53.4509	48.9617	46.3039	54.2645	61.0797	67.8902	47.8974	54.9827	50.1469	35.9672	43.8889	35.6201	38.2458	39.316	30.5309	41.6934	39.0075	36.4094	36.6308	22.4964	39.2335	48.4724	42.2462	48.8813	46.61	40.2525	38.6395	41.7309	35.7762	43.8878	44.7671	37.3623	15.3968	53.3762
ATP5L	86.9218	85.8759	87.7433	81.5699	90.9215	87.0878	92.3712	97.1664	86.8602	75.301	71.4651	70.9551	82.2036	71.3029	34.3035	80.717	67.539	43.4246	74.6218	36.2941	75.0768	54.9229	60.7337	35.7162	151.472	184.871	226.753	202.078	220.543	199.658	175.223	220.366	222.019	143.486	150.023	207.038	116.357	134.564	121.846	113.611	106.986	78.2466	111.816	74.4476	84.9319	100.247	98.7995	73.002	63.8403
ATP5O	128.951	144.312	96.0052	162.204	72.1874	110.709	104.265	101.451	133.838	56.2049	45.5037	150.409	161.028	146.256	121.613	87.2289	179.754	101.534	134.225	85.6656	127.434	112.413	85.3214	100.92	144.265	210.867	166.225	142.489	218.999	184.457	128.428	171.308	215.245	157.781	128.822	201.415	131.937	126.674	193.637	134.576	149.166	138.607	164.899	152.636	156.966	141.824	182.125	144.319	179.445
ATP6	16.8078	13.9953	12.8025	20.1283	13.0271	13.0259	17.2359	14.4309	11.849	14.2482	7.27703	10.5804	0	15.9363	15.8603	15.0294	15.527	20.3229	17.4073	17.4249	16.7161	11.7372	14.2167	16.8833	22.2849	19.4529	20.601	20.0201	20.0371	18.6379	21.4334	21.5998	23.202	14.5005	16.2546	13.5685	21.3114	21.1183	19.2137	20.5255	20.1579	20.6482	22.0989	19.1498	22.5321	17.7422	16.5936	15.598	17.6527
ATP6V0A2	0.240621	1.20202	0	0	0	0	0.657247	0.072684	0.0575029	0.00845138	0	0	0.110821	0	0.0456843	0.116609	0.0722231	0.171268	0.106665	0.12123	0	0	0	0.0772858	0	0	0	0.26962	0	0	0.209425	0.252583	0.273405	0	0	0	0.764782	0	0	0	0.732749	0	0	0.34827	0	0	0	0	2.62125
ATP6V0D1	0.60165	1.49697	0.370172	2.48527	2.15183	1.02215	0.916282	1.9112	1.33585	0	0.238734	1.52927	0	0	1.42911	2.13598	1.05679	1.30113	0.589485	1.91918	1.45807	0	0	0	0.473627	0	0	1.41861	0	2.42967	1.14888	0	0	1.39227	0	0	0.372813	0	0	0	0	2.00744	0	0	0.931832	0	0	0.400151	0
ATP6V1A	7.50404	10.8223	10.4085	17.3406	14.4169	35.4409	10.539	14.3018	14.3677	12.4031	15.2687	15.7399	8.03792	9.85472	6.75776	13.5477	12.8428	8.29446	11.8799	8.81079	6.73635	7.79185	7.64241	7.31507	7.09111	6.41457	5.60821	11.6056	11.7588	12.8675	16.2895	11.1827	6.94193	11.7468	11.0443	16.5688	5.20714	5.40511	6.77501	12.1789	14.096	12.9357	10.897	10.6613	11.2383	9.84185	12.2155	11.5801	10.3585
ATP6V1B2	8.24821	6.44677	6.00136	8.22761	8.41898	10.8244	8.98394	8.60148	8.47042	7.77948	7.79626	9.1169	4.18735	3.43117	5.96418	6.53426	7.8722	13.2019	13.3142	6.1397	11.2943	6.79032	6.20787	7.67184	4.95104	6.0103	9.01048	4.64494	8.11436	11.0377	9.13959	9.85778	10.8639	10.2482	13.1805	12.0744	1.27773	2.2041	4.79319	4.99398	5.28886	4.92397	4.18129	6.87226	6.29425	7.44155	6.48807	9.25526	7.44942
ATP6V1C1	0.99268	0.515538	0.132158	0.353889	0.732648	0.405629	0.310736	0.815048	0.817867	0.487866	0.0943107	0.33614	2.50954	0.1529	0.370849	0.35966	0.257052	0.34005	0	0.380382	0.200326	0.969678	0.820281	0.133164	3.03012	2.02806	0.243243	1.41295	0	0.907496	2.50948	1.80924	0	0.491301	0.195125	0.260737	0.634331	0.381724	0.308676	1.01786	1.1175	0.956918	0.769613	0.846481	0.883842	0.803933	0.879906	0.853265	0.454614
ATP6V1D	0.304731	0	0	0	7.02566	0	0	0	0	0	0.317783	0.353586	1.69159	2.48681	0	5.31333	0.480941	9.55125	10.5382	1.83801	10.2395	0.432056	17.671	9.78112	9.75718	10.5319	0	8.5826	3.56822	8.7101	8.94682	10.5711	9.116	7.89955	0	0	0.170595	0.258329	0.139036	0	0.403168	0	0.419779	2.71787	0	0.766708	0.357825	0	1.25977
ATP6V1E1	5.15504	2.79547	9.86414	20.5512	22.1971	1.78297	12.815	6.16668	23.8094	14.0972	10.6862	11.5681	3.53496	5.53294	10.5089	16.1645	11.6809	5.84849	12.7443	16.0924	5.19985	11.6694	13.6634	10.8604	12.973	5.30315	4.34708	24.0648	6.30521	9.96995	26.2062	13.6807	13.2074	17.1717	23.2839	6.61256	1.06562	6.11921	1.05413	5.79001	5.7472	2.38518	14.0219	12.4575	4.62314	11.5394	9.24281	9.73573	2.63783
ATP6V1F	2.28888	1.46215	2.97176	4.91491	3.31024	8.6852	3.00837	10.421	1.28829	2.65056	3.55998	11.4224	0.954923	0.641628	0.207474	5.13037	0	3.27167	1.51634	2.07449	6.74958	1.18406	9.78392	7.54985	0	0	0	0	0	1.40459	0	1.23717	1.52672	0	0	0	0	0	0	0	0	2.80554	0	0	24.1888	0	29.2903	0	1.25568
ATP6V1G1	3.40155	3.5784	4.66302	3.94951	4.70803	4.26421	4.39552	4.49512	4.34844	3.8614	4.41158	8.4127	7.53267	7.09998	8.96544	6.81205	6.41818	9.35041	7.57642	5.45652	9.26395	11.3716	9.76282	10.1195	4.17624	4.0917	3.87141	2.72805	5.37959	2.38615	5.49755	5.25668	4.80519	5.18656	4.31432	4.62834	3.30349	5.86758	0	3.68337	5.78668	9.61449	5.75642	0	8.30812	10.0744	0	8.49684	3.82422
ATP6V1H	0.451209	1.2222	0.371722	0.362091	1.19183	0.336807	1.41723	2.69265	0.577834	0.234681	0.328249	1.07953	0.717303	1.40633	0.364465	1.67909	1.50264	1.36656	1.04817	0.913973	0.588012	1.11353	0.485883	0.549721	1.31584	1.91613	2.76911	2.17141	2.72633	2.98584	14.3565	14.1094	4.71903	3.3557	3.21288	2.67202	0.867369	0.961289	0.742796	0.37663	0.189833	1.99154	0.993095	0.578883	2.27365	0.535813	0.790557	1.82452	0.49428
ATP8	40.6215	37.9576	0	21.8534	45.3157	43.0491	26.6578	46.3315	43.2161	0	0	32.1756	43.1254	0	0	0	20.4436	42.037	0	44.2431	42.2061	35.8699	0	37.0242	0	0	0	0	14.9037	0	0	0	32.3554	0	14.6203	0	52.5231	49.4891	40.8596	12.9087	19.0122	30.0384	54.4281	45.4946	44.6926	17.415	25.5442	36.9733	114.249
ATP8A1	0.444294	1.48626	0.553585	1.47557	0.292651	0.552077	0.416757	0	1.63162	0.335849	0.390355	0.170751	0.734863	0.293984	0	0.293224	0.72715	0.238715	0.772149	0.924238	0	0.388992	0.172653	0.319092	0.61207	0.529773	0.749017	0.481411	0.383609	1.33807	0.284037	0.429925	0.762426	0.52733	0.668419	0.97736	0.551705	0.592481	0.52409	0.298529	0.942409	1.76323	0	0.0867314	0	0	0.802705	1.68715	0.780224
ATPAF2	0.401202	1.17373	0.696722	1.59393	0.256084	0.634402	0.6311	0.687902	0.572019	0.556151	0.519165	0.541065	0	0	0	0	0.850262	0	0	0	0	0	0	0	0	0	0	0.819048	0	0	0	0	0	0	0	0	0	0	0	0.31496	0.353289	0	0	0	0	0	0	0	0
ATPIF1	2.45403	2.69371	2.31377	2.15155	1.78008	0	1.90959	1.80169	0	1.724	0	1.27971	0.997211	0	8.87318	7.4762	6.69742	1.35582	6.5641	2.44943	8.32639	0.138884	1.1925	0.176868	0	0	0	0	0	0	0	0	0	0	0	0	0.830639	0	0	0.651486	0	0	0	0	0	0	0	0.604003	0
ATRIP	0.382036	0	0.349185	0	0.374105	0.419033	0	0	0.381084	0	0.169393	0.308814	0	0	0	0	0	0	0	0	0	0	0	0	0	0	0	0	0	0	0	0	0	0	0	0	0.48912	0.538493	0	0.558758	0	0.535186	0.428785	0	0	0	0	0	0
ATRX	0.501633	0.192636	0.137058	0.0423346	0.0257929	0.141733	0.0492358	0	0.0497189	0.399794	0.204188	0.212955	0.0561977	0.0851387	0.384686	0.0656096	0.0311935	0.0967135	0.00951495	0.0519012	0.0372831	0.0404943	0.0992571	0.0498273	0.120545	0.659542	0.566846	0.288105	0.153149	0.195608	0	0.233147	0	0.258988	0.240237	0.279248	0.0454544	0.109071	0.0140081	0	0.0155192	0.0119872	0.0153252	0.00767426	0	0.022442	0.0446487	1.3204	0.0407712
ATXN10	7.92315	6.14258	9.55018	7.46167	11.5834	8.12223	7.1784	5.79805	6.3742	5.42712	7.69913	4.66552	6.85494	8.27789	5.50503	9.94805	7.18239	4.43346	8.02404	5.52493	4.64261	5.64381	6.10091	5.68201	10.0474	15.1432	11.7512	14.0935	17.1104	9.37927	17.3449	13.7401	10.3732	14.6394	16.743	13.3891	7.42521	7.1171	12.0463	8.93653	6.98807	8.73092	8.53131	6.46962	7.123	8.76004	28.1509	10.4783	3.42603
ATXN2	0.585113	0.473521	0.00448728	0.593679	0.299442	0.323485	0.527687	0.482463	0.509876	0.466885	0.335925	0.127843	0.114899	2.22897	4.7184	0.388307	0.20305	3.78933	0.10061	0.106662	1.04781	1.69733	4.17471	8.67642	4.13487	4.49493	4.29137	0.192551	0.0637231	0.115258	3.46993	0.15317	0.010046	4.39509	0.0342842	3.97254	0.149764	0.153271	0.330461	0.92657	0.515735	0.581326	0.485654	0.357336	0.0707778	1.54495	2.38587	0.308789	0.139344
ATXN2L	4.51556	3.35737	4.77257	3.90373	3.38457	5.42993	4.49087	4.70684	4.93207	4.81461	4.34249	4.00519	4.17174	4.264	4.69852	4.43322	5.08975	4.50204	4.72822	4.03236	6.87797	5.36348	4.30429	4.79946	5.04402	4.02897	3.03564	3.51016	6.38649	4.89388	4.62286	5.21318	5.34629	4.78543	6.32466	4.33064	3.43767	2.64761	2.40274	2.95003	4.84251	2.9919	4.32893	3.71265	2.21425	3.93161	4.35075	4.02524	2.03071
ATXN3	1.60291	1.7859	1.55091	0.384839	0.256264	0.567728	0.554599	2.57577	1.59306	1.75445	1.68956	1.64506	0.16414	0.501007	0.656976	3.07536	0	0.438113	1.31592	0.700471	0.180531	0.632962	0.590648	0.31208	1.01111	1.17609	0.92925	0.866269	1.5738	0	1.04985	0.823096	1.26932	0.657914	0.860449	0.333722	0.37214	0.498655	0	0.426093	0.38366	0	0.427809	0.3446	0	0.325578	0	0	0
AVEN	0.246191	0	0	0.417948	0	0	0	0.386321	0	0	0.146698	0	0.232311	0	0	0	0.235936	0	0.439027	0.285986	0	0	0	0.540677	0	0	0.207074	0	0.149622	0	0	0.271783	0	0	0.185252	0.166645	0	0.128338	0.190947	0	0.306895	0	0	0	0.222821	0	0	0	0
AZI1	0.0443423	0	0	0.0370245	0.0650191	0	0	0	0	0	0	0	0	0.209468	0	0	0	0	0	0	0	0	0	0	0	0	0	0	0	0	0	0	0	0	0	0	0	0	0	0	0	0	0	0	0	0	0	0	0
B2M	315.207	306.951	317.288	305.729	344.807	323.164	265.251	273.616	283.117	387.504	383.188	387.439	418.176	313.144	474.562	414.397	373.232	408.24	385.628	312.544	348.426	493.48	436.438	431.982	157.68	249.331	241.678	371.233	180.177	195.658	232.778	221.164	218.784	452.266	201.247	120.052	245.071	167.987	118.123	180.191	167.298	171.752	201.485	96.4525	130.057	225.984	156.893	230.384	352.743
B3GNT2	1.08531	0	1.0481	0.990381	1.11276	0	0	0.964828	0	0.856087	0	0.886307	0	0	0	0	0	0	0	0	0	0	0	0	0	0	0	0	0	0	0	0	0	0	0	0	0	0	0	0	0	0	0	0	0	0	0	0	0
BABAM1	0.427994	2.77749	2.37927	3.04186	0.432388	2.47456	3.55547	0.425377	6.04786	2.53039	2.95744	4.14117	0.602473	0.572125	0.774401	0.824669	3.34366	2.30062	0.407347	3.68217	2.29302	3.59765	2.79982	1.89004	0.166182	0.155616	0.177727	0.135683	0.135899	0.141774	0.52557	0.252244	0.522007	0.196677	0.199478	2.06423	0.154537	0.282615	0.257125	0.208201	0	0.331397	0.455991	0.334495	0.213826	0.286848	0.144442	0.357558	0
BAG2	8.27218	10.4292	14.7521	6.79124	8.155	7.95791	6.08374	8.32175	5.43667	6.64786	5.83298	8.78476	4.5263	5.15339	4.60021	5.49012	6.48811	7.07327	6.67906	5.90061	5.96297	3.56064	6.46498	4.78174	5.62701	4.18305	5.26403	6.65005	4.66421	6.66867	6.91451	5.73253	3.19475	4.39704	7.18396	2.75375	9.87032	9.67665	8.6238	13.7471	15.0266	12.388	12.559	10.6332	5.29926	10.1186	7.83198	0	6.48603
BAG5	0.368757	3.45613	2.63393	0.0912605	0.322881	1.12809	0	0.960888	0.376133	0.839906	0	0.924955	0.371188	0.396644	0.449639	0.150102	0	0.153731	0.169056	2.11146	0.187857	0.104788	2.56368	0.113206	0.310732	0.355276	1.65862	0.10722	0.0929698	0	0	0.353041	0.373395	0	0.134873	0	0.686437	0.25551	0.508797	0.274223	0.136227	0.336409	0.744122	0	0.506914	0.550065	0.531617	0.337647	0
BAG6	5.9538	1.83236	7.76905	5.20547	2.14617	5.02993	5.53639	5.95563	6.52048	5.11154	5.06899	3.62512	1.80023	2.25248	9.26962	2.245	2.16572	1.08103	2.16869	2.18802	6.18052	3.64343	2.17375	1.97534	2.24678	15.7793	18.516	21.0008	23.2406	19.9183	18.6371	23.1179	3.3054	18.8726	19.1555	7.17784	1.78061	1.81398	1.90745	2.65118	1.58331	1.82738	1.83383	1.3952	1.65758	10.3745	3.26691	8.46017	1.84975
BAHCC1	1.37795	0	0.063234	0.0318861	0.115348	0	0.21623	0	0	0.343017	0	0.041105	0.164049	0.194354	0.180316	0	0.0983926	0.0944282	0.120933	0	0.118117	0	0.0501799	0.0572296	0	0.216561	0.538706	0.149499	0	0.0673744	0	1.13649	0.141822	0	0	3.78466	0	0.17052	0.134131	0	0.0775983	0	0.0919535	0	0	0	0	0	3.40119
BAIAP2L1	0.276959	0.183093	0.0332856	0	0	0	0	0.029146	0.133663	0	0	0	0	0	0	0	0	0	0	0.140199	0	0	0.0277333	0	0.224593	0	0	0	0	0	0	0.0252731	0.0153603	0	0	0	0	0.0954967	0.742443	0.0656277	0	0	0	0.644937	0	0	0	0	0.0768707
BANF1	1.5085	84.7909	7.25991	8.38161	2.17376	9.51748	91.415	74.3383	78.528	5.92681	1.06465	5.5653	0	0	0	75.2927	0	0	0	0	0	0	0	0	5.78214	4.52379	5.58521	62.0987	6.50175	5.74686	60.2859	3.53672	3.29213	4.10351	3.79741	4.29833	4.30805	5.08814	5.15841	6.91735	0.914342	7.33916	0	2.70486	4.35731	4.04281	2.89263	3.79028	0
BASP1	41.4322	50.7787	49.17	52.9637	91.3776	67.8414	112.5	106.104	161.023	24.6773	41.3691	21.0958	75.8602	50.9743	90.9085	138.784	112.25	145.125	164.586	197.313	215.188	36.7782	44.6751	45.1538	38.146	33.771	33.7008	49.7616	60.4184	55.1789	66.3935	88.7906	77.6973	19.6284	24.1549	21.1648	38.2044	48.4341	27.5861	62.3153	60.2991	71.4011	107.318	112.281	118.642	27.2455	26.4895	22.7342	72.7321
BAX	45.6635	58.8769	53.9395	54.8599	44.2587	56.7259	33.146	36.0831	50.7435	40.6214	56.4295	58.1986	42.3468	64.0774	55.1426	55.1342	53.5088	65.3073	36.2188	63.8319	56.559	45.5202	43.5257	72.4158	42.8553	42.3103	47.6563	44.0012	47.9209	42.8941	37.717	43.3306	43.5818	42.405	44.9881	60.9852	43.8517	30.4863	37.0125	31.9615	35.138	39.451	23.3245	28.984	33.574	36.0477	37.5495	34.5671	37.7103
BAZ1A	0.0937347	0.09257	0.141081	0.0955192	0.0751929	0.0978591	0.015674	0.057455	0.076354	0.0186176	0.0839337	0.0330156	0.125862	0.173546	0.174197	0.0331611	0.0275242	0.0693186	0	0.0451598	0.152957	0.0362282	0.139506	0.122683	0	0.242739	0	0	0.454757	0.0349526	0	0	0.0381668	0	0	0.141111	0.0399496	0.111546	0.0410149	0	0.06225	0	0	0.114738	0	0.0202085	0.0317886	0	0
BAZ1B	0.234093	0.344947	0.284307	0	0.0679877	0.0794525	0.0558841	0.236343	0.228195	0.0641346	0.194063	0.137513	0.36929	0.423654	0.303457	0	0	0	0.0484567	0.0787474	0	0.0618498	0	0.0138814	0.321466	0.395499	1.10091	0.0441083	0.533786	0.240679	0.222626	0.271438	0.845232	0.31522	0.290201	0.346339	0.209066	0.0948223	0.196227	0	0.0538353	0.928063	0	0.026998	0.910718	0.0943831	0	0	0
BAZ2A	0.107686	0.0164889	0	0	0	0	0	0	0.0164965	0	0	0.0281152	0.0529993	0	0.0283728	0	0	0.0126035	0	0	0.0260384	0.0442625	0.0139889	0	0.199589	0.125744	0.209307	0	0.0440837	0	0.0481294	0.0227004	0	0.0255615	0	0.038565	0	0	0	0	0	0	0	0	0	0	0	0	0
BCAP31	15.4766	19.9097	15.6227	23.0778	25.8787	24.6892	21.1781	23.0927	18.9583	12.7814	14.7114	13.2956	24.2697	22.5522	24.0955	30.9192	20.906	19.9149	18.6788	26.8092	19.8872	6.83282	21.2824	17.7808	24.7363	16.4218	13.6103	30.1706	19.9813	21.7821	17.4896	12.5083	13.8279	16.7316	18.6315	20.2455	16.5702	12.1263	15.4927	14.6415	24.479	21.0561	19.268	20.6681	29.6859	16.6422	14.6123	21.8831	27.0089
BCAS2	10.8219	4.54825	5.85727	5.58337	5.74822	4.46168	8.14719	5.77215	4.87109	2.14161	2.91211	5.04431	2.4419	58.5625	75.463	60.8224	40.9703	9.82018	17.3217	66.8676	66.6474	32.925	10.5113	2.82752	8.86811	2.61218	45.7274	3.36108	2.59023	33.2126	1.28426	0	44.9913	14.3859	2.32474	43.668	29.478	26.5719	22.787	13.1691	3.75444	6.78646	20.4025	8.25858	5.71305	28.0588	21.8939	2.48427	4.35317
BCAT1	3.18547	6.38346	4.4774	0	0	0	1.06421	1.49851	0	0	1.65703	0	4.66658	10.3627	7.093	0	5.78622	0	0.833533	0	0.685814	1.4096	1.01285	0.975494	6.86038	6.40282	7.88083	1.25978	0.897568	0.818391	1.75671	1.63986	0.887988	1.28519	1.07421	0.0742752	16.096	3.26511	5.23729	1.15074	0	1.38154	1.54228	0	1.60979	1.3775	1.39084	1.47041	4.09557
BCAT2	2.08602	9.65916	8.09858	7.6078	3.96614	3.40166	3.19493	0.873176	3.12678	3.33032	1.89116	8.41687	2.39704	4.78247	0.418745	2.69686	2.85317	1.93505	2.98468	4.03524	1.42859	3.89056	2.11666	1.71155	7.23007	3.32793	8.02799	5.65522	2.04229	1.5467	2.79396	2.41174	2.27096	3.76937	1.95883	3.2704	3.72584	2.77556	4.97326	2.21986	1.88316	1.2461	0.751666	1.28232	2.32307	3.23571	1.5381	4.19783	3.54247
BCCIP	5.32743	2.53359	5.83054	6.6321	3.58678	6.21852	7.31584	11.1195	6.25264	4.13791	3.86341	4.51355	9.47069	2.34654	10.6927	9.25994	8.43482	3.81778	8.26838	7.73652	3.62662	1.57029	2.29558	10.8726	3.00108	4.24382	1.5608	2.37341	2.45107	0.543996	4.47081	6.01552	5.88861	1.32089	2.31442	1.37458	5.20165	5.21642	7.0119	4.28283	4.38644	3.65862	5.54197	4.26059	6.27444	5.05422	5.30335	3.70396	1.75219
BCHE	0.84558	0	0	0	0	0	0	0	0	0.341487	0	0	0	0	0	0	0	0	0	0	0	0	0	0	0.438432	0	0	0	0	0	0	0	0	0	0	0	0	0	0	0	0	0	0	0	0	0	0	0	0
BCKDHA	5.45948	6.3677	6.48163	6.8377	5.93982	8.00116	7.5403	7.90165	7.04909	3.35488	4.69495	6.52585	10.4622	8.84965	10.5083	5.56098	9.09227	3.55024	4.96219	10.5448	8.79046	3.66331	3.05237	5.6177	2.86961	0.642834	2.78384	1.0404	1.72203	1.33639	3.09226	1.67691	1.58122	0.958408	2.91545	1.20667	2.23348	1.06721	2.27221	2.94246	2.87431	3.96331	2.40585	1.81933	2.73604	2.33044	3.80647	2.21502	1.32257
BCKDK	49.0958	0.0323624	24.3959	0	18.2615	17.1054	16.1908	16.5806	18.9565	0	20.3978	0	0	0	0	0.238597	0.0259569	0.116351	0	17.4547	0.642616	0	0	0	24.553	47.4997	0	19.5692	20.0264	0	18.4591	0	0	23.7074	24.392	23.3958	0	16.0559	18.9146	11.7839	11.896	11.7636	10.2545	0.0802905	0.0597894	13.0198	13.355	15.1913	0
BCL10	0.878996	1.77962	2.38155	1.53056	1.64488	1.58352	1.68694	2.3512	1.39483	3.85773	2.32465	1.77741	6.05239	2.97407	3.44163	0.875641	2.06245	1.13043	0	1.63367	0	1.78948	2.13624	4.01696	1.08416	0.525776	0	1.11799	0.769127	0	0.190832	0	0.703589	0.290602	0	0.452066	5.15695	0	6.96195	0	3.93148	0	4.17394	3.81297	0	0	2.5636	0.200399	0
BCL2	2.19149	0.955943	4.06152	4.01393	1.91779	2.80908	1.3733	1.55869	0.650218	3.39227	1.37219	2.31204	0	0	0	0	1.41235	1.08036	0	0	0	0.789209	0.934749	0.867034	1.78126	3.2329	0.95538	1.21614	0.771535	1.29816	1.60439	0.925266	0.698168	0.866612	0.401563	0.807856	2.13573	1.18844	3.63914	0.849438	2.09596	3.04424	0.95789	2.60827	1.0098	1.61142	0.723867	1.53442	0.270005
BCL2L13	2.88559	1.39054	2.43692	1.32997	1.5819	0.280318	1.39499	1.32621	0.873407	2.52311	2.41681	0.379033	1.67514	2.06801	1.04253	0.883206	1.69796	0.601186	0.882916	1.31237	0	3.23697	1.70168	1.62301	2.97851	1.74518	3.95256	1.53004	1.45134	2.05813	0.850806	1.5205	0.839666	1.79396	1.69833	2.5064	1.27401	0	0.988767	0	0.084903	0.785659	0	0.0883019	0.874806	0.119588	0	0.793022	0.123989
BCLAF1	45.8646	13.0278	12.779	7.05273	8.90257	6.77578	5.60172	43.5108	7.09095	8.75648	9.10891	6.40922	9.93603	11.6568	12.0092	9.0727	6.70326	6.40788	8.90336	10.6311	9.58211	7.61661	8.20077	10.5124	7.68962	7.71661	7.86073	5.72149	8.81312	5.24543	5.87117	6.28234	6.33859	5.71986	5.30051	6.58528	10.2119	9.87019	10.4217	4.79701	5.4607	7.13881	6.54564	4.9775	8.32286	6.06004	8.12364	6.24275	14.4582
BCS1L	1.56069	3.75572	3.17453	2.15524	1.05041	1.34607	1.28889	0.951443	0.594791	0.744208	0.966913	0.915177	2.09387	1.94086	1.29356	4.32439	0.741744	2.11589	0.532575	3.66392	3.05704	2.41839	5.0483	4.86876	1.55838	1.81599	1.24931	1.26136	2.12174	1.1613	1.22755	1.03967	1.13979	0.538514	0.466	0.427378	0.627302	2.72309	1.46398	2.17949	0.752875	1.30394	0.20142	0.978967	0.732926	0.310771	0.250339	0.169632	1.46154
BDH1	5.75712	19.718	19.9522	4.22509	4.61976	16.1654	1.69836	1.77858	17.3277	0	4.27184	5.27569	19.0046	1.44641	15.5559	3.02994	16.2246	16.1175	2.22085	3.08536	0.941883	0.291963	0.338393	1.77565	8.14988	7.5414	8.30183	5.10972	17.444	4.45554	7.00688	15.6305	5.81532	4.68067	5.25491	3.57113	4.61103	2.73346	0.592658	1.60841	5.57167	0.771315	0.0903419	3.73258	0	0	1.62997	0.374994	18.3063
BDH2	0.572753	1.69219	0.466649	0.949931	3.19308	1.26118	3.79495	1.69967	1.09954	1.31977	2.40047	1.65368	0.741867	0.654733	0.713608	1.33958	0.972371	1.14509	1.41143	1.3624	1.68849	0.803787	0.879113	0.867676	0	0	0	1.17156	0	0	1.48812	0	1.21643	0	0	0	0	0	0	0	0	0	1.93626	0.731783	0	1.69432	0.692927	0	0
BECN1	0.620141	0.380452	0	0	0	0.213148	0.435738	0.322075	0.108987	0.153877	0.37045	0	0	0.609514	0.263619	0.425004	0.847117	0.533146	0.175665	0.204163	0.337618	0.619453	0.662385	0.245835	0.701585	0.787467	0.728557	0.785471	0.651463	0.333344	0.700746	0.674785	0.10988	0	0.688074	0.282328	0.274085	0.4357	0.564442	0.235926	0.314062	0.340466	0.508102	0.221455	0	0.256884	0.461751	0	0.582916
BET1	3.32883	5.1806	0	0.795916	0	1.55448	0	7.5336	6.65231	0	4.78944	4.36428	0	0	0	0	0	0	0	0	0	0	0	0	3.75374	1.89293	10.3961	4.0753	4.37272	0	7.18033	1.60487	0	0	0	0	0	0	0	1.92331	0	0	0	0	0	0	0	0	0
BID	6.44301	9.99446	11.0411	13.8294	10.1149	16.5025	51.1078	13.1948	8.13786	10.067	13.9459	24.7587	7.95188	7.22928	4.88121	7.55963	14.2713	9.86935	5.39905	5.5579	5.769	14.8863	16.76	20.1215	6.71106	11.4852	13.6339	13.4117	13.4267	14.3907	9.25467	9.64398	8.54013	18.756	17.3467	18.6926	15.5514	1.36361	3.68813	9.95119	12.5169	5.91432	7.53945	8.51215	5.53083	11.8374	21.1518	8.98942	5.85526
BIN1	0.759125	0	0.603542	1.50513	0.740887	2.20681	0.421916	0.581266	0.409893	0.457795	0.803067	1.2067	0.147482	0.124944	0	0.326728	0.793829	0.0333337	0.0953135	0	0	0.157962	0.115748	0	0	1.37527	1.04471	1.10762	0.992009	0	1.10697	0.841857	0	0.290597	0.188643	0.942028	0	0	1.03655	0.100657	1.10327	2.34637	0	0	0	0.439652	0.267924	1.02686	0
BIN2	0.880005	0.52713	0.965607	3.79519	0.964927	0.820208	0.362545	0.370976	0.321554	0.101785	0.351316	0.359142	1.47106	2.2408	1.60845	1.78708	1.37325	1.59752	0.129306	1.19121	0.557377	0.0155371	0.37863	0.357062	0.0893791	0	0.867191	1.44583	0.257837	1.27372	0	0	0.65008	0	0	0.22234	0.604531	0.610378	0.753285	0.637281	0.320935	0.760668	0	0	0.105133	0.0407546	0	0	0.562964
BIN3	0.194852	0.216388	0.243045	0	0	0	0	0	0.162964	0	0.157726	0	0.288017	0	0	0.298378	0	0	0	0	0	0	0	0	0	0	0	0	0	0	0	0	0	0	0.146701	0	0	0	0	0	0	0	0	0	0	0	0	0	0
BIRC6	0.0168969	0.308995	0.0647302	0.0307471	0.0362474	0.0609856	0.271547	0.317545	0.0544285	0.256276	0.228334	0.228179	0.0364339	0.0513685	0	0.0695646	0.015392	0.00505902	0.0540669	0.0378562	0.0473124	0.117132	0.130039	0.0124536	0.106621	0.108586	0.0591664	0.124476	0.125682	0.0619057	0.123641	0.0389061	0.0837406	2.58504	2.08649	0.12095	0.0229704	0.0810466	0.0558156	0	0.0926695	0.00561984	0.0427416	0.0497408	0.0389524	0.0577485	0.102856	0.0362259	0
BLMH	3.21157	3.90368	2.97582	2.1508	2.76869	3.89087	2.13162	3.10797	3.15316	4.31824	4.89545	3.4627	6.76157	1.58597	2.47601	4.85958	3.23772	2.58619	2.16414	1.09728	1.44734	4.41925	3.63806	3.43345	3.86968	5.75234	3.50585	7.98085	5.61729	6.26338	4.11902	2.56727	2.75249	5.00063	4.51782	7.10075	2.07994	1.94087	2.16456	1.72723	1.57681	5.01388	1.11157	0.754712	1.3031	4.86843	1.85466	2.59676	3.91375
BLNK	3.34253	3.68699	1.49219	2.55878	2.44954	1.64826	1.075	1.33783	0.900161	2.65899	2.77009	2.85651	4.37459	4.98952	6.30301	4.42856	1.77454	4.16087	1.84754	2.31921	1.1784	4.15233	3.62827	3.35191	6.82937	0.960641	0.898571	0.995313	6.46419	0.637063	0.426782	5.30737	0.424034	6.4072	0.715743	0.633445	14.4434	3.86848	7.81225	3.72207	7.31638	4.11148	2.08061	6.67957	1.8305	3.31964	7.72248	6.28531	4.44396
BLOC1S1	1.13039	1.6837	2.14295	2.88759	1.84451	2.19411	1.01035	1.08922	1.38204	0.915808	0.758677	0.947207	0	0	2.12528	0	0	0	1.65276	1.18744	2.06487	0.675422	0.972406	1.08065	8.40148	1.84172	1.87594	2.07931	0	0.70341	1.27584	1.57879	0	1.39946	0.539017	0.62802	6.63951	3.35045	4.29951	6.58956	3.80432	4.80368	3.62943	1.81709	5.55785	0.9336	1.94477	4.04409	1.76799
BLOC1S2	3.21919	4.85527	4.36869	4.39688	4.31581	3.52076	4.44042	3.83665	3.7351	3.47083	2.21017	5.05678	3.51486	3.63412	4.30104	0	3.183	4.8721	2.43195	4.51649	3.08992	2.26959	2.39354	2.57801	0.853597	6.05887	0.895013	6.70219	5.3309	1.0779	6.4857	6.30278	0.821275	3.98278	6.59866	0.951004	0	3.22765	3.14481	2.64399	2.8784	3.55573	2.77609	2.42656	3.29971	3.15914	2.58	2.89241	8.02583
BLOC1S3	0.718585	3.17481	0.946873	0.836024	0.650768	0	0	0.579238	0.772312	0.611831	0.177824	1.06775	1.09037	0.864999	0	0.935471	0.771922	0.398483	0.428566	0.707897	0.432254	0	0.576173	0	0	0.0569035	0.0908672	0.0859771	0	0	0.717667	0.059469	0	0	2.21973	0	0	0	0	0.919393	1.04031	0	0	0.0551222	0	0	0.1204	0	0
BLOC1S5	1.55385	0	0	0	0	0	0	0	0	0	0	0	0	0	0	0	0	0	0	0	0	0	0	0	0.855277	0	0	0.806002	2.15791	0	0.336389	0	0.576141	3.70858	2.2461	0	1.93774	0	0	0.759863	0.412672	0	0	0	0.431211	1.28697	1.46048	0	0
BLVRA	10.3938	10.7941	13.162	17.9427	12.2499	12.4144	16.791	17.6697	16.4451	8.17859	7.22736	9.99783	29.4215	22.836	12.6759	42.9528	13.3146	16.1895	19.6374	41.4681	21.7477	19.1815	13.3459	14.2391	17.031	9.48296	11.3669	23.0423	18.0613	20.2063	32.5174	32.0653	27.4117	19.3403	11.4587	13.3805	14.6173	12.5916	11.5065	15.1408	12.8432	13.5192	24.0546	18.3902	23.1045	9.53979	11.769	9.9535	3.68091
BLVRB	20.0217	22.1173	29.5195	14.1556	12.106	24.3694	12.9835	15.1514	17.353	20.1679	19.0514	34.6288	17.7076	19.8528	43.9172	12.0678	8.28444	11.8388	18.112	9.67709	13.1464	13.7478	15.4179	18.0392	26.3002	31.1272	32.4281	17.8829	22.7901	20.6149	27.5987	22.7301	23.9803	22.8017	27.5237	29.3298	21.3367	19.5027	19.219	14.4849	13.4856	9.10544	6.85748	4.89993	10.0238	19.4475	15.7354	21.3441	20.5157
BMS1	1.14916	1.53004	1.74072	0.722603	0.786455	3.3021	1.29184	0.760656	2.86617	2.71872	1.28628	2.22039	1.89985	1.19732	2.38141	0.452924	0.168601	0.185477	0.958757	1.00951	0.668817	0.147528	1.45935	0.288779	1.88963	0.598638	1.07316	0.512818	0.602962	0.539725	1.10382	0.715274	0.633712	0.455	0.61543	0.910257	1.95452	1.49631	0.773429	0.167886	0.19869	0.625407	0.404492	0.45953	0.411327	0.923932	0.313822	0.594538	1.97856
BNIP1	1.61594	0	0	0	0	0	1.32175	2.3277	3.67856	1.40034	2.56426	3.43382	0.751751	0	0	0	0.396468	0	0	0	0.827549	4.31683	1.02352	1.3326	0.837031	0.593889	2.34729	0.858708	0.798524	2.4134	0.891468	1.3254	2.18119	0.724319	0.661772	1.20111	0	0	0	3.36916	2.04839	1.20748	1.41451	0	1.36335	0	0	0	0
BOD1L1	0.102853	0.0367978	0.284689	0.0974116	0.0837782	0.00642259	0.179566	0.173349	0.0981905	0.160992	0.139454	0.096888	0.219544	0.079166	0.135315	0.16888	0.0185106	0.0442311	0.0330252	0.0369149	0.0716144	0.0401463	0.0595312	0.10017	0.021102	0.214203	0.695072	0	0.0334498	0.0731961	0.0562542	0.0495406	0	1.36909	0.856147	2.83321	0	0	0.0422256	0.0624201	0	0	0	0	0.0255019	0.0603669	0	0.270327	0.035743
BOP1	3.2383	6.02075	7.78126	3.9434	5.72954	5.45062	8.41519	3.38007	2.3469	5.54091	4.61218	4.77448	3.06409	3.36058	4.03024	2.40873	2.6613	2.52681	2.44205	3.70337	1.35019	2.64648	4.30243	2.67024	6.18229	5.13377	4.28501	2.73598	5.97124	3.04779	5.23009	2.9052	3.6522	6.76668	2.57362	2.28534	1.45	1.66132	3.71393	2.20373	1.3902	2.12643	0.739523	1.30718	0.669197	1.34986	1.06867	1.22638	2.07396
BPGM	0.125395	0	0	0	0.259254	0	0	0	0	0.213581	0	0	0	0	1.27066	0.938101	1.00979	2.5304	3.3795	0	0	0	0.22547	0.341236	0	0.406634	0	1.62325	3.12592	0.480017	0	0	0	0.315402	0	0	0	0.3862	0	0.181792	0	0.866296	0	0.111713	0	0.333576	0	0.103717	0
BPNT1	48.801	9.39968	8.69152	6.89351	8.14654	4.15561	5.32321	52.0802	4.08302	4.69146	5.40057	4.8673	13.3833	12.4849	11.3552	10.6211	8.82579	8.12197	8.82871	6.03921	58.4363	4.11142	6.06607	4.90749	10.8818	11.0282	10.6595	8.92819	13.2872	13.9427	10.2875	10.135	8.48912	9.69226	10.1804	8.73208	7.33299	12.0858	10.9871	7.53379	6.07642	53.0958	5.75037	38.8399	52.2303	4.57939	45.0265	43.9573	18.2436
BRCC3	0.897606	0.642314	0.300555	0.461616	1.06644	0.277843	0.521894	0.880287	0.703799	0.486223	0.657777	0.228933	0.523592	3.3046	3.29466	1.38325	0.647134	1.52205	0.760741	2.8606	0.561661	1.55281	1.86085	1.2725	1.94115	2.34265	2.35553	0.80974	2.25703	1.99654	1.2159	2.29709	2.13606	2.20782	2.60439	1.32631	1.56002	2.04017	1.18213	1.20027	1.77658	0.760932	1.41796	1.69813	0.681615	1.44274	1.20452	1.45191	1.09461
BRD2	3.08042	6.88879	0.0429119	5.74197	2.6181	2.54984	2.61658	2.43338	2.41525	3.43809	2.66064	3.19747	0.186893	0.66018	0.741052	0.0463338	0.221723	3.72289	0.234657	0.0288652	0.362092	0.0543384	0.0877364	4.26514	0.0933786	0	0.0522435	0.399364	0	0.0189062	0	0	0	0	0.0625353	0.0708533	0.0592813	0.0681561	0	0	0.0463752	0	0.0312386	0	0	0.134959	0	0.0768037	0
BRD3	0.530746	0.125035	0.248935	0	0.159664	0.138037	0	0	0	0	0	0.107032	0.698457	2.1131	1.52852	0	0.0514232	0.713999	1.46146	0.487332	0	0.389433	1.33985	0.633286	0	0.932267	0.331243	0.0176168	0	0.223202	0	0.014459	0	0.181911	0.426434	0	4.9988	5.19163	0.18396	0	5.43613	5.26456	0	5.19601	0	3.90503	0	0	0
BRD4	1.17616	0.700726	1.02739	0.207142	2.78228	0.691444	0.300532	0.541894	0.180256	2.27748	1.76781	1.55501	2.03627	1.78442	3.43777	3.79681	1.89981	1.38883	2.78786	3.4194	1.36046	1.69866	1.22296	1.91559	2.66062	2.94088	0.50923	2.82973	2.9933	0.425961	2.44327	2.81473	0.147888	3.24091	2.54255	2.54535	6.22513	3.92829	1.79866	3.47819	3.81004	0	3.73638	3.26645	0	3.59168	2.60427	4.58596	2.52651
BRE	0.927308	0.491608	0.679247	1.15738	1.85201	0.436636	0.474014	0.410298	0.621779	0.539634	0.541901	0.624539	0	0	0.25656	0.211666	0	0	0	0	0	0	0	0	0.515443	0.387586	0	0.464907	0.501819	0.408911	0.440392	0.607245	0.452495	0.631521	0.511775	0.587768	0.37738	2.04548	0.604429	0.932453	0.947476	0.522721	0.326335	0.832274	1.70091	0.330271	1.94055	0.985181	0
BRI3BP	6.86509	6.31871	13.0103	6.59261	7.96898	7.31129	5.98838	5.39827	6.47816	6.45321	3.00509	6.31564	4.09483	3.61413	4.90906	4.68647	4.63048	4.98044	3.74514	3.69841	3.67061	0	4.6762	4.26751	4.89198	3.62284	4.88215	7.90081	6.19284	6.70917	2.97972	4.5725	3.2016	12.9241	5.0013	5.34718	18.7914	2.64853	4.21979	9.05376	5.9379	4.18997	3.27161	3.41993	4.47349	3.83898	2.92627	5.41493	4.8323
BRIX1	2.07737	2.20069	4.66532	3.37789	5.70723	6.9967	5.98649	6.11912	4.39155	6.66464	7.03693	1.41201	2.78729	3.19577	6.6824	2.51151	2.33723	1.46186	1.98789	2.31675	0.606543	1.17681	0.694327	6.33065	4.75909	6.71474	5.19223	2.85219	3.07996	1.72707	4.9802	5.17933	2.68498	6.82505	2.5673	4.29973	4.20467	2.26339	3.49583	3.18365	11.3034	6.15568	5.46765	3.69698	5.34263	1.29829	6.68176	16.5759	3.18802
BRK1	3.43529	22.9136	29.8636	24.1791	1.84896	23.9309	20.7561	22.9107	24.2995	16.7297	16.9234	27.9049	53.6136	4.57417	65.0234	29.8772	58.542	67.9174	34.4358	59.1771	0	40.4722	47.545	22.9716	3.66148	9.41577	5.77991	0	9.06029	10.0259	1.50882	8.82514	9.72899	8.63815	8.69458	3.24817	5.87131	32.6487	4.32018	5.01484	25.5621	37.5819	5.36044	26.7808	44.0333	28.6028	43.7356	35.8148	16.3064
BROX	1.75381	0.584596	1.8533	0.513038	0.553123	0.613225	0.073178	0	0.320882	0.392973	0.411773	0.389413	0.611438	0	0.670733	0	0.494536	0.584362	0.437459	0	0.508677	0	0	0	0.816139	0.903211	0.850726	0	0.766695	0.683624	0	0	0.952998	0	0	0.685255	1.85864	0	0.100411	0	0	0	0	0	0.447785	0	0	0.431723	0.696239
BSG	33.9556	34.5456	39.1339	17.8141	19.5055	22.7522	21.0132	19.2527	21.8746	20.9782	17.9639	16.1622	46.8556	64.9166	52.422	43.1981	15.1286	12.5819	17.9279	29.7199	23.7216	18.676	14.7078	4.62569	23.9875	27.7852	24.674	14.9788	20.2466	17.134	17.57	22.5698	18.622	14.287	17.2223	20.9575	9.52155	8.24991	8.58395	10.566	7.95547	5.92456	8.34283	5.9441	9.84932	4.54251	6.33562	6.67084	40.8585
BST2	19.0058	20.4892	21.9641	12.0891	19.551	29.5661	19.7516	21.3712	20.6658	16.7859	20.1349	17.8392	30.0543	29.5847	30.8951	28.2111	30.3848	29.5266	29.7298	30.2918	27.5125	28.9357	31.8307	30.9753	19.4877	11.2947	19.8194	19.161	7.90452	18.7663	18.7638	12.4947	18.8451	10.3325	10.6698	28.2219	11.9529	15.2145	9.23582	14.0897	21.8127	11.3996	13.6181	13.3496	5.91235	8.89276	7.82185	13.7539	38.2761
BTAF1	1.14729	1.53017	0.925206	0.814943	1.06652	0.369561	0.676151	0.542621	0.151829	0.12176	0.440996	0.102641	0.157345	0.10489	0.13796	0.109682	0.0828586	0.119765	0.153143	0.119106	0.0395012	0.00675686	0.0312798	0.0658022	1.37646	1.64551	0.843194	1.05603	1.24943	1.33092	1.1584	1.50875	0.747056	0.5104	0.887634	1.74886	0.18992	0.250141	0.223808	0.0617319	0.244141	0.101991	0	0.399814	0	0.0565776	0.0514952	0.106138	0.296882
BTF3	61.2747	62.459	68.1275	66.278	78.749	80.0444	72.2113	74.0238	82.2862	50.1208	60.462	43.3184	29.2167	23.7249	23.3689	28.1376	20.4589	27.0111	16.3165	26.7809	20.1222	24.8019	24.1482	20.7839	69.1358	68.0328	72.68	74.2053	77.7245	73.6155	83.9276	82.385	90.8873	58.8141	59.067	55.8756	39.053	29.478	29.8812	35.5026	50.2742	32.7682	25.5739	44.179	31.1636	29.2977	15.9381	40.7902	47.842
BTF3L4	19.314	16.1743	18.8004	8.30579	10.9151	7.7899	12.9342	19.5243	5.71847	6.186	12.2258	5.68898	10.5795	6.16156	14.7495	8.27623	12.0214	19.0658	13.1943	17.2893	8.91412	19.2962	9.91929	15.8741	13.7924	7.5923	15.0837	7.83986	14.2773	8.9311	15.188	3.62348	11.2572	12.9333	7.74007	18.8054	10.0843	6.02474	14.8674	5.57259	5.52829	11.4545	1.98158	1.78143	7.63755	3.59926	5.34308	6.75841	3.48383
BTK	8.46509	6.77901	8.52007	3.37894	5.72707	3.04269	2.23244	2.34044	3.05277	4.15214	3.86996	5.16887	8.21654	8.15885	7.77185	4.61135	5.89321	6.50813	2.99361	3.19745	3.21697	7.62589	6.90631	4.75351	5.40402	5.98554	6.26685	1.96263	2.77842	3.92868	1.93162	1.64437	2.21801	5.49001	3.74122	4.08449	3.65759	1.98373	3.55282	1.33042	1.03228	1.77385	1.54043	1.28377	1.91868	3.45641	2.65408	2.23002	3.86664
BUB3	28.1171	36.3112	28.5667	15.0336	20.5159	26.3149	20.3398	14.4508	23.3896	18.2727	28.5749	26.3906	44.5073	89.6891	100.269	23.8864	80.0078	29.6058	18.2119	84.6245	61.1724	53.8229	31.0759	38.6285	50.135	27.5442	15.8964	19.437	15.909	19.9193	14.8374	24.115	13.4637	40.5976	37.7788	17.1557	84.098	55.6999	30.7295	26.0094	24.5667	22.3937	18.878	23.5315	25.5914	26.4153	21.1193	22.077	183.939
BUD13	0.182193	0	0	0	0	0	0	0	0	0	0	0	0.0587502	0	0.0934677	0	0	0	0	0	0	0.0753417	0	0	0	0	0	0	0	0	0	0	0	0	0	0	0	0	0	0	0	0	0	0	0	0	0	0	0
BUD31	2.97548	1.07828	2.34245	2.17094	1.32766	1.97049	1.65886	1.10395	2.19516	3.0666	2.20816	1.35325	0.240773	0	0	0	0	0	0	0	0	0	0	0	6.94473	4.83759	5.21377	0.90243	3.88235	2.50652	3.65294	4.22758	2.04536	3.69251	0	1.19219	5.85128	4.13896	4.59637	1.29237	4.17647	0	0.905676	0.626266	2.95146	0.454463	4.54498	3.71734	0.527798
BYSL	2.51859	2.59206	2.66565	1.54014	2.7596	1.42936	1.76777	2.58946	2.10883	1.98377	2.68059	2.49457	1.94891	1.81487	2.18939	1.26197	0.852778	0.621848	3.69999	2.09515	1.2176	3.75775	2.20508	1.45834	1.99877	1.56461	1.5878	1.71445	1.61861	0.883608	1.09448	1.1367	1.30643	0.954456	0.829908	0.96939	2.77938	3.38674	2.96904	1.75336	2.99193	1.54893	2.50884	2.91746	1.8615	2.08372	2.81972	1.57397	1.50272
BZW1	10.66	6.80678	10.5477	11.9937	15.0468	11.7804	13.2903	14.1133	14.6745	10.3188	7.61313	7.5578	12.9835	7.17564	11.4507	18.5364	14.8571	15.023	13.0839	10.6336	11.2055	9.79953	11.8563	10.8264	11.0795	10.0448	12.5512	13.6073	16.3257	10.5488	12.4879	12.5227	13.2936	14.3041	13.2856	9.60372	8.15416	6.62008	8.27842	9.16023	9.85996	9.18565	9.57803	3.76714	10.131	8.41878	11.3165	9.64145	10.7541
C10orf32	1.43414	0	0	0	0	0	0	0	0	0	0	0	0	0	0	0	0	0	0	0	0	0	0	0	0	0.532991	0	0	0	0	0	0	0	0	0	0	0	0	0	0	0	0	0	0	0	0	0	0	0
C11orf31	1.46255	1.5187	18.5667	9.29058	15.2963	2.26456	1.22555	1.55594	1.15	1.18809	1.205	8.4625	9.13714	2.62188	0	16.1259	2.03583	0	9.20787	2.49861	0	4.06695	21.8019	0	11.4328	11.4715	11.5726	3.67931	4.11039	9.81861	4.12806	3.87559	3.94672	4.27377	4.43185	4.51633	0	0	4.29597	0	2.86662	4.02265	0	4.02214	0	3.42268	5.00324	0	12.4013
C11orf58	26.9656	21.3198	26.137	16.8658	20.1271	19.4216	16.5613	15.9363	16.4057	18.6471	17.7664	19.0741	34.4548	28.7621	17.3997	28.0941	19.2007	14.9842	25.2137	24.5862	13.7184	16.3162	29.2594	16.8935	7.68053	18.3081	16.6752	9.43871	10.2916	12.4506	8.31924	8.29177	11.5844	13.2819	14.1915	12.3181	10.8919	12.3587	8.31139	12.5835	9.85472	8.25471	7.04941	6.84305	7.30822	10.884	13.4334	10.2509	13.595
C12orf10	6.5723	6.40354	8.2651	3.82733	3.08676	2.26777	4.05223	3.75678	6.7803	5.82695	2.79385	5.34902	4.05902	2.48165	1.24579	4.5621	4.1225	1.0751	6.3806	4.82677	2.60264	1.13931	1.33441	1.13633	2.73232	3.89043	3.02583	2.07868	2.29772	1.33301	2.53161	1.41063	2.24228	3.29365	3.3313	1.1904	2.39389	2.18635	5.72485	4.61387	5.00248	2.27179	5.0617	5.24504	7.00917	1.56657	4.66048	1.79938	5.65761
C12orf23	1.15269	2.69409	1.08536	1.18783	2.83377	2.79254	3.39959	1.75542	5.53554	0.697093	2.48039	1.38693	7.00584	1.60072	0	4.90406	2.78272	0.431844	5.94992	4.10842	3.18354	0.428112	1.8717	3.2541	23.3444	28.3945	26.6374	29.0859	26.1041	23.2458	31.3428	23.8954	27.0858	31.0468	31.641	27.4957	7.40325	11.5499	24.5857	12.1874	11.2245	13.5046	22.9652	10.0503	24.4705	10.8024	11.319	20.5149	3.93377
C12orf43	0.427651	0.477712	0.527139	0.203628	0.306194	0.363923	0.445347	0.876792	0.494318	0.523731	0.383019	0.686749	0.369184	0.540986	0.225734	1.5608	0.176217	0.13944	0.44847	3.85157	1.49232	2.2774	4.50676	0.209383	0.687247	1.19705	1.20515	1.20234	2.79026	1.01694	1.24163	1.18521	0.141566	0.923147	1.08076	0.771035	1.60507	1.09579	0.251828	2.23321	0	0.28176	0.230667	1.40115	0.209361	1.91766	2.0862	0.279414	0
C12orf5	26.6202	4.91174	7.4246	12.1331	12.7362	4.86899	11.2469	10.8174	0.303253	6.65443	0	15.8409	2.08917	1.08331	0.986889	1.22073	1.38345	9.88569	1.01927	0.736249	8.27272	0	9.82687	9.98299	12.6603	17.1432	24.84	0	19.0743	15.7649	12.176	17.1653	16.3933	15.3218	21.2972	21.0532	8.51056	7.91896	1.52724	0.623934	8.25779	10.709	7.15317	9.3444	2.37475	11.9495	4.07947	12.1739	4.29583
C12orf57	1.57184	0	1.77442	0	1.08636	1.39654	1.98845	1.07331	1.70095	0	2.33132	1.64266	3.44718	3.54737	3.51437	2.85346	3.05568	1.72219	2.64261	2.83894	2.66987	3.54891	4.05812	1.90381	0	1.2821	1.40385	0	0	0	0	0	0	0	0	1.31758	2.28565	9.64057	7.95844	0	0	0	1.15781	0	0	11.9399	9.88965	3.25033	1.22137
C12orf75	0.59804	0	4.41961	0	0	0.850083	0	0	2.2	1.43591	1.09449	1.33775	0	0	0	0	0	0	0	0	0	0	0	0	0	0	0	0	0	2.27643	0	0	0	0	0	0	2.41916	2.591	2.77961	6.68211	5.44627	0	2.07744	1.75412	0	0.83956	0.982592	0.613301	0
C14orf142	5.03198	1.03655	4.80663	12.2279	0.903884	1.26452	1.06908	0.475037	1.21885	1.10476	14.9927	12.7458	0	0	0.525241	0	0	0.392707	0	0	0.460984	0	0.82674	0.535996	1.82673	1.11937	1.59301	1.42904	3.00452	1.65951	0.141391	1.95429	2.91991	1.8382	1.3083	17.7492	1.82878	2.07022	4.64744	1.54487	1.63334	3.11899	1.62472	1.22065	1.31601	2.93769	0	2.07583	1.58842
C14orf159	0.556472	0.430335	1.19313	5.76218	0.899967	0.897139	1.3415	0.827626	0.215148	0.732641	0.867942	0.630513	0.121587	0.184568	0.137576	0.115576	0.669736	3.05647	0.384308	0.200542	0.368354	0.0680223	1.8875	0	1.27274	1.57626	1.14715	0.731148	1.13109	1.05768	1.13602	0.486083	1.5885	0.440952	0.361934	0.659654	1.16223	1.21481	0.667434	1.0176	1.04503	0.583678	0.639132	0.803626	0.678912	0.545293	0.408244	0.273743	0.906654
C14orf166	13.7379	14.031	22.0941	13.9572	18.59	14.9275	22.8668	20.1102	16.4892	17.4098	15.3487	14.015	16.8432	11.0481	9.27562	10.0288	11.4606	13.5765	18.9994	12.3241	15.3756	14.0446	10.6557	12.1205	15.2216	20.9436	22.2553	16.436	17.6813	14.8744	18.1191	19.2757	24.7563	17.0539	16.9368	16.9832	20.7021	17.8148	22.9504	15.2575	22.2045	29.757	18.8527	15.7637	27.6827	11.2227	18.6648	10.2096	10.7329
C14orf169	0.539036	0.198464	1.04897	0.206907	0.139365	0.88765	0.762172	0.391027	0.674664	0.301849	0.247017	0.515608	0.0888177	0.344429	0.0757148	0	0.0463215	0	0.323649	0.182525	0	0.948555	0.0798993	0	0.484237	0.0757901	0.482174	0.337435	0.34034	0.0366424	0.591015	0.44535	0.21968	0.217313	0	0	0.426135	0	0.0720222	0	0.242449	0	0.199086	1.29317	0.553349	0.283137	0.573921	0.0797833	0
C16orf58	0.255495	0	0	0.156256	3.00787	0.520483	0.200274	3.54489	3.08697	0	0.225096	0	0.600558	0	0	4.26028	0	0	3.98443	0	0	0	0	0	0.82658	0.362278	0.333226	0.817168	0.576826	0.21756	0.718193	0.524775	0	0.335804	0.453815	0	0	0	0	0	0	0	0.252399	0	0	0	0	0	0.633786
C16orf62	0.28971	0.29128	0.505279	0.328446	0.188255	0.219125	0.183934	0.79169	0.14534	0.179467	0.083576	0.300274	0.165247	0.184788	0.805528	0.0709224	0.374626	0.233213	0.0783755	0.24613	0.971931	0.273641	0.285738	0.195531	0.339276	0.47833	0.327094	0.539018	0.570855	0.0786331	0.291704	2.92417	1.73982	0.459392	0.313657	0.464398	0.322417	0	0.0103421	0.210842	0.038158	0.524575	0.0339975	0.254334	0.249198	0.0927506	0	0.192358	0
C17orf49	31.601	24.4376	35.2847	31.0484	38.6091	39.4801	31.561	38.1002	22.5901	47.6917	25.8031	41.5258	25.0514	36.6353	39.726	46.5622	46.4882	33.509	45.3904	49.8436	39.9083	41.9336	30.5643	41.1441	34.742	23.5236	17.1869	24.6398	28.4792	18.8797	29.983	33.4768	22.033	30.9303	31.5292	31.0385	17.2505	11.6898	19.2278	16.0205	11.7769	20.8512	21.271	14.6414	17.5672	21.8365	19.311	31.5919	20.5577
C17orf59	1.30003	1.33052	4.99133	1.71937	1.93406	1.4025	1.01095	0.662564	0.889435	3.78468	0.78765	1.08844	1.19701	2.74481	0.609524	0.551529	0.317132	0.482969	0.438819	0.368243	0.497029	0.433278	0.530938	0.565963	0.390946	0	0.407864	0.807166	0.839477	0.408185	0.773442	0.701781	0.40439	0.0707793	0.972105	0.336888	0.917525	0.206514	0.314258	0.79139	0.187875	0.457109	0.292842	0.535618	0.156861	1.12087	0	0.610755	0
C17orf62	6.13764	11.8329	4.00308	12.1652	11.3323	4.74362	9.35604	9.60369	8.97517	0	1.29408	0	4.90967	8.01004	5.25025	2.69114	4.78153	9.78243	8.56312	0	6.14221	2.34223	6.20177	1.90885	7.68352	9.42853	14.1787	13.162	15.631	10.5732	11.8741	9.33683	4.63799	15.5336	11.1197	11.6736	9.17034	8.04054	14.1415	7.48937	7.25791	11.0009	5.36267	5.01526	7.94867	5.37583	4.1257	2.93534	5.66697
C18orf8	0.177485	0	0.421158	0.0744433	0	0.735168	0.256798	0.0838821	0.227814	0.132736	0.076058	0.0691743	0	0	0	0	0	0	0	0.038809	0	0	0	0	0.284225	0.193084	0	0.452326	0.163732	0.17865	0.115656	0.359567	0	0.303522	0.163355	0.140851	0	0.264432	0	0.24508	0.241073	2.75057	0.125622	0.0814177	0	0.201725	0.329733	0	0
C19orf10	12.4552	13.1658	9.5259	29.5159	26.363	25.4835	19.1494	24.5986	19.9778	12.913	10.8716	12.8061	19.8946	8.84796	16.1012	180.385	13.7044	26.699	31.1044	28.3121	27.1489	12.8045	4.56579	11.6349	12.9994	15.4536	11.8061	20.9019	28.3235	22.1568	26.0051	22.3816	18.4135	16.0646	15.6062	13.332	12.5313	15.7051	12.1559	23.5925	25.0718	26.5111	24.4021	21.328	24.4536	13.1033	13.9274	17.5629	16.5484
C19orf25	0.238951	0.181453	0.199305	0.285188	0.23688	0.238376	0.24882	0.334567	0.39873	0.296073	0.389187	0.266288	0.32658	0.292835	0	0	0	0	0.306042	0.269478	0.246366	0.219655	0.331749	0.219812	0	0	0	0	0	0	0	0.455544	0	0.586137	0	0	0	0	0	0	0	0	0	0	0	0	0	0	0.318259
C19orf43	3.52148	6.52866	6.01673	3.4027	4.57453	6.92168	3.70949	2.07559	2.11906	2.4482	2.80285	2.99689	1.80266	5.85408	4.30514	3.26797	3.77009	3.55864	0	1.81284	5.59159	1.74919	3.97016	3.67902	3.86179	5.29322	6.8919	5.10035	4.5379	2.142	5.44752	4.84987	1.8198	5.61693	6.71711	1.90603	0	0	0	0	0	0	0	0	0	0	0	0	4.52655
C19orf52	0.703803	0.714997	0.672161	0.397584	0	0.526979	0.542587	0.210642	0.901047	0.587638	0.1429	0.133671	0.348882	1.45255	1.37626	0.927189	0.765328	0	0.79274	1.74357	0.166393	0.156347	0.845988	0	0	0	0.925893	0.494523	0.104715	0.470078	1.14139	0.865947	0.145299	0.705967	0.165746	0	0.969448	0.0830431	0	0	0	0	0.934283	11.1347	0	0	0.626928	0	2.46078
C19orf70	2.63529	7.23024	2.74122	4.39592	4.69594	1.65327	1.00028	1.33538	4.55422	2.28413	5.33312	6.97313	0	5.20541	6.05984	5.09027	0	4.19421	4.91359	5.12455	5.75045	5.01828	5.28642	0	5.94541	5.44189	4.4104	4.26807	0	2.69009	5.46349	5.19047	4.40984	6.12363	5.95169	4.44463	2.68576	0	0.897509	0.816593	7.0118	6.0367	0.567564	7.51397	7.3899	0	7.28099	9.61879	17.2014
C1orf123	7.56351	6.31624	7.00959	8.13087	0.346159	5.69204	6.72737	2.16468	6.30535	13.221	8.39946	8.33158	1.69165	0	1.25759	7.94512	0	8.37643	7.59187	0	1.11261	0	10.7846	3.18975	9.08395	8.97627	0	9.50336	0	0	9.41362	0	0	13.7428	14.8176	0	3.58143	7.22811	7.07528	2.9559	3.58193	5.99465	0	2.33959	2.17313	9.23887	7.2195	9.32614	0
C1orf174	6.25013	5.67853	0	6.65399	0.0380338	7.23433	0	0	8.92093	4.67617	7.45235	0.0402965	0.792323	0.634745	0.662047	0.608914	0.0589458	0.583897	0.546529	0.426952	0.348171	0.656314	0.709734	0.665204	5.86215	0	5.0467	5.96171	5.19421	4.25115	0	6.22335	0	5.68224	0	0	0	2.36162	0	2.20564	2.27892	1.76803	2.20963	2.08994	0.775964	2.25847	1.8317	0	0
C1orf27	0.197443	0	0	0.13381	0	0	0.0941567	0.169927	0.126131	0.0692567	0.151446	0.238779	0	0	0.379538	0	0	0	0	0	0.318789	0	0	0	0	0.823098	0	0.649332	0.8319	0	0.64266	0.660908	0	0	0	0	0	0	0.164132	0	0	0	0	0	0	0	0	0	0
C1QBP	103.39	68.6866	58.6279	53.7209	58.5837	71.5098	174.914	138.765	114.279	80.3684	64.9151	52.4841	112.8	85.9415	50.3225	35.9862	79.3526	33.351	95.8292	155.365	111.036	57.2877	36.2312	56.0284	94.1836	77.9498	76.2562	75.2892	64.141	63.6334	152.582	153.238	170.892	53.1474	62.6927	70.2765	158.141	259.253	253.426	150.034	278.897	229.444	230.122	245.365	269.365	154.015	158.393	244.976	51.4856
C21orf33	56.7107	52.8472	64.7516	51.6566	44.6163	38.1662	48.7658	49.1813	51.2209	34.6176	37.6219	38.2793	52.0801	38.3483	32.3653	38.4149	38.2342	49.9883	41.8258	39.6366	59.263	27.9979	28.9158	34.0094	45.8538	23.0196	62.8724	42.7573	42.2034	37.1411	44.1749	36.6432	38.3903	32.006	36.7996	34.2985	42.2536	30.2413	43.878	36.4692	34.2217	29.5953	48.8977	45.0469	47.4547	38.6766	24.0147	24.7881	64.7456
C21orf59	4.04989	0	0.824509	0	0	11.0143	1.54407	3.04508	1.26038	2.1924	0	0	1.84201	1.65083	0	1.84353	0	0	7.42265	2.09277	5.65898	2.04795	1.38996	0	0	0	2.15025	1.88353	1.94528	0	7.95858	0	0	0	0.083989	0	8.83102	0	0	0	0	0	0	8.65034	0	0	0	0	0
C2CD5	0.0856073	0.103618	0.666798	0.0814497	0.541095	0.069609	0	0	0	0.136133	0.0456525	0.0660187	0.717908	0.588504	0.232746	0.151683	0.61938	0.152386	0.572202	0.667425	0	0	0	0	0	0.329536	0.550421	0.0661701	0.153332	0.153101	0.0798016	0.237627	0.140429	0	0.063088	0.276648	0.091551	0.0494045	0.123446	0.0746104	0.0873517	0.036582	0	0.0362351	0.0396434	0.042016	0	0	0
C2orf43	0.757494	0.812966	0.917917	0.473617	0.844414	0.651284	0.707272	0.634643	0.655647	0.496844	0.536527	0.758086	0.612665	0.696855	0.712305	0.607412	0.6848	0.768482	1.15659	0.185991	0.588314	0	0.640088	0.81129	1.16703	1.02302	0.48472	0.878787	1.29898	0.887577	1.17018	0.77749	0.795169	1.16843	1.31517	0.810782	1.32661	0.341806	1.52984	0	0	1.38364	0	0.238259	0.329347	1.50099	1.57259	0	0.896929
C2orf47	2.6556	6.05323	1.51983	1.34591	6.93254	1.12958	3.86857	2.46569	3.50566	1.19951	2.59335	1.75366	2.0808	3.52631	2.4459	2.0173	0.716259	3.58707	4.62262	2.94852	0.765651	2.68481	0.582339	3.13897	2.44072	1.83434	1.35651	1.77869	2.38159	1.6187	2.10365	2.53488	2.09858	0.832481	1.37886	1.59527	1.41067	2.14005	1.68667	2.36216	0.88357	1.64014	1.24373	1.47814	2.3387	0.937407	0.96641	0.840181	0.972118
C3orf17	0.341385	0.104708	0.0409914	0.242226	0.0981997	0.0287569	0.285871	0	0	0	0.492856	0.0610826	0.664634	0.580103	0	0	0	0.224931	0.386554	0.413369	0.426689	0.112412	0.132451	0	0	0	0	0	0	0	0	0	0	0.410788	0	0.368655	0	0.0459512	0.0784302	0.0325392	0	0.0665288	0	0	0	0.0810961	0	0.074845	0
C3orf37	0.209852	0.236779	0.118293	0.254087	0.0518027	0.161149	0	0	0.115704	0.46087	0.41038	0.344196	0	0.148945	0	0	0	0	0	0	0	0.105367	0.224114	0.245853	0.0681814	0.169499	0.141524	0	0.194211	0.112724	0.160525	0.0852557	0	0.129449	0.208049	0.45372	0.393588	0.156078	0	0	0	0	0.122809	0.0796397	0	0.577063	0.385233	0.453848	0
C3orf38	2.9335	0	0	0	0	0	0	0	0	0	0	0	0	0	0	0	0	0	0	0	0	0	0	0	0	0	0	0	0	0	0	0	0	0	0	0	0	0	0	0	0	0	0	0	0	0	0	0	0
C5orf51	16.6344	0	0.0506272	0.0619652	0.0677563	0.0676251	17.8599	15.2424	15.5773	0.453533	0	0.0488386	7.78165	0.114607	0	0	19.4427	0	6.94308	0	23.2215	19.4134	18.0662	20.4093	0	29.6893	0	26.2004	30.1146	27.0686	27.7181	29.2987	0.385109	24.9337	0	25.8948	0	0	0.341989	0	0	0	0.238995	0.750844	0.285538	0	0	0.798139	0
C6orf120	0.242136	0	0	0	0	0	0	0	0.359018	0	0	0	0	0	0	0	0.320759	0	0.237026	0.375921	0.350889	0.318114	0.307515	0	0	0	0	0	0	0	0	0	0	0	0	0	0	0	0	0	0	0	0	0	0	0	0	0	0
C6orf211	1.98626	1.06701	2.05167	1.99327	4.47544	4.02689	1.63597	2.38029	1.47127	3.88788	3.5425	1.31569	0.732976	1.39875	1.22254	1.13602	1.43258	0.886718	1.39154	1.35224	1.53342	1.24827	1.2453	1.2986	2.84369	3.25538	3.88022	2.75096	2.4451	2.32113	2.21508	2.60369	3.18475	1.7949	2.70105	4.35921	2.59786	3.25939	1.70243	1.21554	1.51075	1.6895	1.00023	1.57354	2.33007	1.58875	1.412	2.95912	1.66804
C7orf50	2.86632	3.58087	5.54525	2.58873	1.52143	3.92419	4.73435	1.50849	3.96866	5.57235	2.16041	5.24589	2.78143	1.15747	2.06676	0	1.12684	0.881517	0.662822	1.77299	1.7367	1.83361	2.89951	5.07022	0	1.20248	0.902785	0.735348	0	0.231146	0.532359	0.261947	0	0	0	1.19608	0.79155	0	2.13768	0	0	0	0	0.985201	0.307471	1.84456	1.02992	0	0
C7orf55	1.46296	0	0	0	1.74194	0	0	0	1.07892	0	1.52941	0	0	0	0	0	0	0	0	0	0	0	0	0	0	0	0	0	0	0	0	0	0	0	0	0	0	0	0	0	0	0	0	0	0	0	0	0	0
C9orf114	0.386359	0	0.133142	0	0.244031	0	0	0.310729	0.0364189	2.9354	0.033119	0.0381668	0.376211	0	0.00799765	0.532316	0.777873	0	0.403625	0	0	0.36516	0.368587	0	2.78321	0	0	0	0	0	0	0	0	0	0	0	0.193454	0	0	0	0	0.190727	0	0	0.993959	0	0	0	0
C9orf142	0.909454	0	2.9711	0.816235	0.987754	1.81115	0.696797	0	1.56008	1.45658	1.05546	0.718442	0	0	0.721007	2.18405	0	0	0.882855	0	0	1.302	0.61904	0	0	0.977833	0	0.722995	0.849895	0	0	0	0	0	0	0.814219	0	3.01681	3.06374	3.27375	0	0	1.87875	2.60137	0	1.99898	2.441	0	1.10212
C9orf64	1.44877	1.52357	0.450278	1.30502	0.80309	1.37875	5.01886	1.26372	1.18724	1.15371	13.9242	1.70757	0	1.41567	1.12316	0.862664	0.792381	0.494727	1.33826	0.988488	2.02586	2.77536	1.15276	0.804247	0.0441012	0.834145	0	0.523213	1.58497	12.0185	2.21337	0.619873	11.8182	3.25546	1.843	0.141583	1.29759	0	0.541967	0.488998	1.12043	1.36429	1.48349	0.853679	1.36903	0.800268	0.181962	3.64939	0
CAAP1	0.24163	0	0.259808	0.147812	0.245233	0.248699	0.195699	0.18761	0.221401	0.173707	0.217659	0.128759	0.323082	0.298581	0	0	0	0.195005	0	0	0	0.172636	0.217017	0	0.396723	0	0	0	0.211797	0	0	0.458747	0	0	0	0	0	0.240043	0.344248	0.172796	0.120497	0.206102	0.148325	0.164801	0.139085	0.217064	0.179699	0	0
CAB39	8.20183	6.75954	17.9029	12.359	10.6322	33.8794	2.94062	38.4989	31.9909	2.72895	25.9891	19.2384	3.20645	6.74253	7.37961	5.66446	8.54934	11.2938	7.66986	2.91288	3.63231	2.08913	8.89445	8.11545	17.6957	20.2304	14.3335	15.4408	17.8255	12.1482	15.2915	8.21374	8.15681	12.582	16.0199	4.70192	12.4458	9.76701	11.746	11.6173	10.8058	10.3698	11.6337	9.94143	8.44931	10.2107	9.10303	7.86316	4.40275
CAB39L	1.69595	0	0	1.18792	0	0	1.29166	0	1.03618	0	0	0	0.566736	0.617059	0	0.57034	0.703364	0	0.984943	0.0982622	0	0	0	0	1.20114	1.26109	0	0	0.983327	1.5511	0	0	0.943824	0	0	0	0	0	0	0	0	0	0	0	0.303534	0	0	0	0
CACYBP	27.5311	27.7932	30.638	30.2814	35.3646	32.455	32.4225	30.8361	28.938	23.9222	24.631	24.4104	20.2532	21.6982	25.9298	22.1343	23.4951	32.0764	16.161	22.3538	21.8472	19.0512	16.8588	27.818	20.3116	23.1254	23.2052	29.2348	22.5963	26.3645	22.0137	21.1761	20.215	21.2543	16.2988	18.9563	23.0388	25.4942	26.8138	30.8484	34.4952	35.8803	28.0072	25.4501	23.215	29.7725	24.3705	26.904	27.3671
CAD	15.6343	18.225	15.9663	9.26823	10.6128	8.68504	10.5046	9.29894	11.945	9.12125	7.51694	9.1277	11.8189	13.178	10.6726	10.9739	13.76	17.3896	10.9681	27.1598	12.8407	6.66522	6.34327	24.464	9.98502	13.9293	13.1876	8.24388	12.2181	11.0489	8.60082	10.7621	13.9409	9.66765	11.3275	20.8979	22.4355	9.75211	23.4875	9.26029	5.99782	7.28678	7.50191	7.08482	8.15193	5.3706	6.06363	5.56654	9.43515
CALCOCO2	1.94585	0.542601	3.84375	0.48666	1.16958	0.206323	1.33494	6.27727	0.924335	0	0	0.170854	0.801685	0.665453	1.11391	6.37328	0.317424	0.752029	1.28038	0	0.980702	0.523225	0.131378	0.560534	0	0	0.145701	0	0	0	0	0	0	0	0	0	3.41562	1.8318	0	0.0829212	0	0.701886	0.250115	0.639867	0.532637	1.66774	0.775373	0.712071	0.707644
CALR	205.087	188.611	176.459	300.187	343.871	308.033	392.924	496.954	385.252	160.427	176.666	149.724	151.934	177.769	174.303	280.925	286.139	314.346	338.172	354.696	333.873	145.101	143.16	152.916	118.794	162.523	142.313	257.978	290.878	222.625	308.944	372.125	315.519	155.381	145.027	134.625	204.78	212.058	188.041	381.449	363.664	452.6	507.171	424.154	648.549	238.04	188.525	209.065	284.074
CALU	18.1413	10.8568	14.8327	20.3043	18.4848	19.0508	17.2398	17.3704	22.3191	17.7109	14.1052	17.9887	22.5785	11.5502	10.5563	33.4609	17.2218	13.8597	26.1994	17.4889	17.302	19.3947	14.3968	9.77784	12.3544	17.2349	17.7701	17.9443	18.4501	17.3668	18.0802	26.8031	15.8637	22.3562	18.0321	15.5758	12.5055	12.1109	11.1447	14.3565	14.2185	18.2526	15.8681	10.3061	19.3919	11.5003	14.4058	16.0338	20.8775
CAMK1D	0.474083	0.424879	2.73025	5.56612	2.54845	5.03586	0.737064	0	0	0.782982	0.538772	2.80453	0.850872	0.414853	0.608568	5.12325	1.25963	0.36448	0	0	0.290569	3.74806	2.33611	0.99026	4.14621	3.94634	4.48576	3.9232	6.41635	2.42768	4.81783	2.53265	4.35968	4.03688	4.63395	2.31154	0	0.83041	0.802759	0.448921	0.897974	0.33539	0.401753	0	0	0.725223	0.567308	0.459816	0
CAMK2D	4.03	3.96675	3.26764	9.95554	7.45952	9.34142	6.57761	7.23843	12.2316	13.637	9.78345	12.7267	2.18504	2.88416	3.37183	6.45264	7.58466	5.22049	6.62373	5.74041	5.64562	8.73373	7.83097	7.41693	5.54116	4.71783	4.39609	7.46682	5.5011	6.88708	6.50829	6.67855	8.01343	7.96555	9.86174	8.40065	3.69093	4.80562	5.47004	5.61089	5.62907	3.76235	5.28707	5.57753	6.91197	5.20463	6.34176	7.74807	0.977004
CAMK4	2.93367	0.708179	0.626745	1.13988	1.69073	1.18627	2.98137	2.11614	0.618784	1.63904	0.721466	0.638169	1.63654	1.40918	2.09163	2.77415	0.440418	0.996195	1.96891	0.495448	1.40914	0.204148	0.110953	1.60321	0	0	1.70341	2.56932	2.43277	0.36309	1.46954	0	0	0	0	0	0.732966	0.627965	0.623496	0.780804	0.936196	1.12803	1.55061	1.63492	2.47708	0.80083	0.608797	1.47805	0.738249
CAMKK2	0.0327183	0	0.0339893	0	0	0	0	0	0.0189745	0	0	0.0630963	0	0	0	0	0	0	0	0	0	0	0	0	0	0	0	0	0	0	0	0	0	0	0	0	0	0	0	0	0	0	0	0	0	0	0	0	0
CAMLG	0.100623	0.110394	0.0553561	0.274115	0.725152	0.101661	0.119285	0.0517074	0.100235	0.144186	0.0286783	0.264271	0	0	0	0.0493773	0	0	0	0	0	0	0	0	0	0	0	0	0	0	0	0	0	0	0	0	0	0	0	0	0	0	0	0	0	0	0	0	0
CAND1	23.1574	18.6106	22.5948	21.1456	17.7674	18.9654	22.1272	19.1896	19.8584	26.9253	22.1307	18.1369	16.0349	20.0473	22.0031	21.8509	16.2315	14.1339	21.2066	22.6066	14.7337	20.7332	21.3418	20.4034	17.7833	25.6789	19.5262	27.957	22.9067	16.6881	26.2753	26.5114	25.5246	24.603	28.1305	27.4217	17.0253	20.074	25.6908	25.116	19.2523	26.7343	25.503	21.3586	29.4554	26.8953	21.7139	27.5886	24.1193
CANX	99.8139	98.3429	133.637	151.41	126.37	154.077	146.785	107.173	131.391	97.3915	79.4377	85.4551	127.513	125.304	127.711	164.064	131.182	140.765	175.505	179.299	159.454	96.8521	95.2359	105.929	114.558	118.099	107.976	125.362	141.053	126.718	118.37	123.079	124.494	96.9244	93.73	83.4835	162.302	128.704	138.91	169.877	172.427	158.798	196.095	186.625	205.425	90.5536	114.248	99.4137	116.592
CAP1	106.474	110.618	103.663	126.586	119.256	93.4266	96.3226	92.3183	83.872	110.866	105.618	103.943	122.749	101.64	96.6183	95.5777	93.4467	97.6805	84.2225	93.4919	84.6728	100.539	89.147	140.202	101.618	110.574	91.8397	95.0484	119.098	86.6821	98.6968	95.9289	90.8478	130.683	121.635	96.8183	93.0091	73.8251	81.4637	69.9713	66.19	76.5679	63.9653	52.0424	69.4713	123.795	79.0531	110.547	96.7035
CAPG	38.572	41.3321	39.3637	16.5064	20.652	19.016	21.2672	18.5412	16.8556	35.3595	38.5909	35.4793	48.0834	30.8746	29.5214	9.90781	9.01423	10.503	12.4143	12.1779	9.93621	46.5522	53.1787	29.2883	29.0892	29.9965	28.5075	11.4744	14.7481	13.1386	16.6171	17.6006	14.8411	27.7779	29.8769	25.8924	58.7362	53.6382	59.8649	44.7876	49.5554	12.7456	11.8752	12.8842	14.5767	40.9562	36.8218	58.948	25.5652
CAPN1	16.2137	20.7007	16.9703	31.0733	27.3543	18.1997	24.6477	19.6994	20.9036	25.8725	17.1186	23.6954	19.2451	15.6051	9.34675	24.0454	18.6481	14.7415	17.1615	18.334	12.707	15.1304	15.7824	20.0369	17.5116	16.1456	20.2275	23.3148	21.1501	17.7348	19.1787	19.3679	19.6162	16.8595	23.059	20.1649	20.3611	11.9929	12.0956	18.7461	30.3248	26.2216	23.755	19.0636	14.6205	22.1837	26.3214	22.0058	14.5518
CAPN2	0.504452	4.39036	0	0	0	0.517417	0	0	0	0.558081	0	0.424072	0.888826	0.110693	0	0	0	0	0	0	0	0	0	0	0	0.1628	1.17048	0	0	0	0	0.145752	0	0.303305	0.135208	0.0470106	0	0.0380756	0	0	0	0	0	0	0	0.0333598	0	0	0
CAPNS1	8.80352	3.82583	6.27514	4.38385	4.88529	4.42896	8.0357	4.69774	5.11391	4.92808	5.75392	4.27601	3.48858	7.78571	10.9567	9.11965	6.86412	9.1429	8.39167	7.69653	10.3017	9.12494	10.184	10.5589	14.1743	15.4707	19.2739	14.6707	9.51368	15.6336	13.2591	15.4394	10.7967	14.5097	34.9856	15.1322	9.71659	10.9924	10.2371	8.24044	10.5901	12.0535	8.18076	8.50563	15.5146	15.075	15.4245	13.7967	15.7047
CAPRIN1	10.2912	12.3035	10.9867	10.7488	10.4872	10.6053	9.31887	8.44814	7.85933	10.4509	9.06681	12.5875	11.6163	12.4055	9.31297	9.89488	10.2251	7.08849	9.20044	9.53999	7.54395	8.28178	7.727	7.99238	11.4783	12.6275	10.8105	10.4874	12.9467	9.57074	12.3335	11.3755	10.4117	12.7695	13.6605	10.4619	11.258	9.3817	9.32005	9.60983	9.83841	8.93202	9.26507	7.5192	5.95344	10.7194	10.6742	9.64873	15.6904
CAPZA1	118.73	105.593	141.221	120.354	113.982	141.562	99.7766	107.474	123.612	138.319	128.073	120.349	142.155	130.043	141.839	136.409	125.62	129.643	113.848	114.721	124.112	134.32	131.425	154.54	96.7146	107.973	112.892	113.605	90.7072	80.428	96.405	103.489	69.6459	100.842	133.973	121.102	106.778	96.5336	120.143	105.548	117.661	113.546	113.894	94.1753	110.395	146.676	128.762	133.695	125.724
CAPZA2	25.6255	19.9541	22.3687	19.9338	28.0158	25.3034	23.537	29.337	20.6307	33.1487	21.909	23.9285	22.1212	17.8178	17.1002	17.0193	17.8995	17.7787	16.0245	17.8244	19.1696	17.2153	16.0774	13.4814	37.3094	24.9611	34.7893	34.1584	24.3421	29.2005	34.4678	29.759	29.3573	29.5577	36.5116	35.2591	26.9428	28.692	23.723	26.3096	34.4326	34.7395	23.4433	30.6111	25.0137	43.3576	26.4344	27.899	27.5115
CAPZB	118.727	147.171	149.727	126.015	149.305	137.753	121.809	125.71	139.698	171.618	183.686	160.911	173.607	158.806	148.606	171.235	163.588	184.076	139.794	170.826	157.734	182.38	223.97	181.35	136.861	106.212	113.363	132.299	129.018	119.715	100.333	109.255	85.8736	173.596	182.408	162.388	79.3766	107.586	102.892	78.888	114.463	94.357	68.3118	73.4202	93.5328	107.027	108.791	116.383	131.832
CARD11	0.117999	0.138317	0	0.367353	0.0464145	0	0	0	0	0.0274292	0	0.0570131	0	0	0.0504098	0.0919918	0.107239	0.0292933	0.112589	0.0889938	0	0	0	2.20879	0	0.0498521	0	1.31179	0.156907	0.101007	0	0	0	1.10692	0	0	0	0	0	0	0	0	0	0	0	0	0	0	0
CARHSP1	4.45541	2.37744	3.79555	8.11908	5.95268	9.00929	1.65089	2.5007	4.4612	3.35678	5.43404	6.40581	4.30536	6.77462	5.93115	11.0716	5.48231	7.88093	5.82898	5.37818	4.45477	3.63516	4.70782	6.47259	4.89897	0	3.33986	5.97262	5.19721	7.43608	6.14985	2.9667	0	6.5162	0	4.50483	4.68284	4.1644	5.03141	6.79101	5.47743	5.65603	4.19142	3.78034	3.97139	6.03738	7.53513	6.14374	2.99463
CARKD	0.121282	0.10076	0.161806	0.610014	0.699485	0.187734	0.156509	0	0.319496	0	0.187759	0.165516	0	0	0	0.455108	0.0186919	0	0	0	0	0.149537	0	0	0.596927	0.730435	0.102984	0.424396	0.769062	0.417613	0.114838	0.104336	0.347155	0.111682	0.415948	0.0969884	0	0	0	0.176394	0	0	0	0.220223	0	0	0	0	0
CARM1	14.9637	14.3856	16.3398	11.3252	12.3576	12.6061	13.1275	15.3292	10.7963	10.6948	8.40363	9.28744	19.5572	4.72223	8.85897	3.47533	3.82197	7.99176	13.8955	5.4431	9.15	5.03619	4.16065	4.92239	16.5208	16.3953	8.81136	9.26365	9.8062	6.38599	11.3077	11.4536	9.50297	7.32442	6.75255	7.01983	5.17852	6.81899	6.61674	5.44795	5.52216	4.82777	5.94219	5.13915	9.20497	3.9884	4.38299	4.58945	8.07694
CARS	16.5207	15.7693	9.45049	9.52943	10.1919	7.41525	10.3904	10.6151	10.4955	9.08595	12.8679	7.11293	11.4094	8.24866	11.3016	7.61067	9.99656	8.73403	10.7149	10.2375	6.62341	11.6203	10.1575	7.9974	10.2786	13.1739	12.961	8.57065	10.9168	14.2408	9.91266	9.993	8.98729	13.9365	12.5129	11.5491	13.7486	11.8902	15.6778	10.5103	10.7634	10.9176	10.9991	13.4082	13.964	9.1735	14.4876	10.5231	9.55104
CARS2	1.60093	1.97417	1.83233	1.26628	1.24462	1.25289	0.224841	0.231635	0	0.515521	0.209737	0.892267	1.28796	3.14405	2.80915	1.14275	1.5012	2.04175	0.422371	0.891839	0	0.518358	0.528118	0.81363	1.42651	0.981277	2.51468	0	0	0.419704	0	0	0	0	0	0.295381	1.31331	0.828374	0.782794	1.33601	1.77654	0.758172	0.31054	0.334319	0	0.470989	0.46943	0	2.73107
CASP3	18.6147	26.5443	45.5283	26.0251	23.8497	33.2521	30.9416	6.95515	29.6132	27.3901	16.8514	27.394	21.7955	33.1817	11.4193	31.0985	38.1788	10.1049	40.1368	35.1005	7.77107	39.3806	38.7715	10.7717	8.11839	8.60776	8.80881	8.4599	9.83624	4.53895	6.86322	7.69171	8.07222	7.99573	8.44895	45.5034	18.8583	22.3122	14.0843	15.6846	21.1992	15.5095	8.33286	5.94777	8.97548	20.1403	13.3832	7.86865	16.5707
CASP4	0.0533754	0.0151786	0.0280694	0.0909992	0.136669	0.106152	0.0687053	0.067772	0	0	0	0	0.493621	0.288194	0.247548	0.270053	0.626183	0.269856	0.302274	0	0	0.857415	0.323336	0.636772	0	0	0	0	0	0	0	0	0	0.030321	0	0	0	0	0	0	0	0.380597	0	0	0.318392	0	0.270288	0	0
CASP7	0.11627	0.234898	0.27798	1.07285	1.20793	1.57938	0.345312	1.06059	0.594389	0.792644	0.844114	3.0092	0.114405	0	0.0646639	0.550114	1.52344	0.280129	0.152146	0.43042	0.69192	2.39015	0.327254	1.11624	0.0749979	0.286168	0.732532	0.831116	0.590669	1.10637	0.919933	0.299653	0.687256	1.89447	1.85233	1.74328	0.133608	0.185135	0.129576	0.291935	0.201386	0.294227	0.308648	0.132473	0.296413	0.364381	0.251725	0.423307	0
CASP8	0.0499375	0.0424611	0.116806	0.0849003	0	0	0.0738092	0.148511	0.057873	0	0.03963	0	0	0	0	0	0	0	0	0	0	0	0.125552	0.129258	0.0399496	0.0687661	0.424772	0.44902	0.0877545	0	0.415209	0.038012	0.0583848	0.301124	0.0666342	0	0	0	0	0	0	0	0	0	0	0	0	0	0
CAST	2.52263	1.98435	2.57713	1.32409	7.21681	1.74081	2.20866	2.03723	10.6999	4.17026	4.54644	4.61335	2.72657	1.93524	1.92422	1.04993	2.15437	1.6014	1.2548	0.964404	1.88939	1.49341	1.46878	2.93742	3.58737	1.99425	3.38467	0.344239	0.906509	3.10058	2.11968	3.47571	3.42701	2.46882	2.96321	5.05223	2.833	1.46746	2.39042	2.36331	1.8276	1.43537	3.08162	3.13846	1.33088	3.26827	3.32048	3.21919	1.76051
CAT	6.0969	3.74378	4.52875	4.3058	4.55048	4.87553	10.2975	10.4172	7.57724	8.85937	13.1463	7.87739	7.557	5.38833	5.66803	9.75765	9.34053	8.65256	7.11306	6.56126	5.3601	9.83747	11.5304	8.6838	3.42031	5.86938	7.86454	8.22678	7.64664	10.4318	8.01399	9.69781	10.3309	12.416	11.1923	19.92	8.16634	6.59014	8.97053	13.357	18.5791	15.6617	14.1006	9.76364	17.2743	19.7759	17.092	19.8782	2.98293
CBFB	7.73587	5.66151	15.3941	2.4723	2.61073	2.80238	1.38039	2.50278	2.15051	2.78567	2.76007	2.74397	4.59274	1.80973	2.53737	3.59671	4.01518	4.25822	5.01811	3.04562	1.93114	1.45031	2.14147	2.66779	1.76101	1.72719	1.79118	2.91694	1.77304	1.28535	1.45893	1.33334	1.14512	1.51497	1.52203	1.40838	2.84283	1.70737	1.67937	2.61907	2.47158	2.46109	2.01676	1.52256	2.19407	2.2099	3.24398	3.71522	0
CBR1	6.58071	7.95203	4.67579	10.4985	22.6039	7.31967	23.1757	5.41307	6.68073	8.41857	5.48025	7.1892	7.3037	3.43259	4.3338	7.5918	8.92029	5.08266	5.73906	4.3289	4.6032	3.77307	6.84777	5.03582	20.1398	23.553	2.82233	17.129	29.853	4.04357	4.27942	26.1184	3.78735	4.41392	5.7936	7.15431	4.36816	16.3491	16.8472	13.143	12.5403	5.89559	4.84433	15.5369	4.80276	13.8294	24.6339	5.05466	3.61278
CBR4	2.8361	4.86033	3.75009	3.54647	3.653	3.90695	2.99478	7.949	4.46634	4.31372	5.10342	7.91206	3.24268	3.66832	1.986	3.27773	0.790895	1.89315	3.45224	3.92057	2.17842	0.505082	0.47702	0.684955	1.84117	2.31216	5.15588	1.90813	2.43254	4.1214	2.48574	4.92805	4.87796	4.35346	1.74464	4.58672	4.04981	3.41464	1.5379	2.90338	2.89937	2.10483	3.30275	2.62921	2.0274	2.45259	2.56265	1.35919	0
CBS	2.40778	2.3776	4.0336	0	0	0	0	0	0.0976761	0	0	0	3.23425	1.5809	1.66561	0	0	0.14081	0.11614	0.119881	0	0	0	0	2.12668	1.72869	2.73563	0.0883012	0	0.173078	0	0.301629	0.161048	0.0519638	0	0	1.85239	1.3527	1.79979	0.0611785	0	0	0	0	0	0	0	0	8.63517
CBX1	14.1561	10.4795	21.4072	14.168	9.11485	0	9.40396	7.27156	16.5065	11.7429	19.6773	13.2882	3.39005	3.9568	5.08535	6.48185	4.4221	4.21389	3.89428	3.80307	0	4.24397	7.94113	9.38488	11.404	11.5579	20.6942	10.9179	10.786	10.1923	9.54908	9.75442	6.72826	11.7401	0	14.3163	13.8765	6.02321	12.7631	10.8185	0	14.893	10.8031	7.94103	7.37537	19.3247	0	17.3177	0
CBX3	58.3467	52.1033	68.4368	32.0102	44.0248	55.8907	36.4252	39.9078	47.5658	43.7309	56.5282	59.204	46.8593	51.953	45.808	40.7956	39.5629	46.2512	36.7829	38.3758	31.2474	49.3879	50.9019	44.8491	39.7246	46.2834	50.4142	41.7326	42.8866	36.1746	27.6324	35.782	31.9382	46.7106	43.1282	43.1459	41.5165	43.2891	49.7844	32.5487	43.4817	43.4948	37.6117	25.2883	27.9944	55.0679	53.4422	46.2498	37.8134
CBX5	18.0731	23.4547	39.8214	30.9782	32.2239	30.3694	23.747	11.8638	14.4792	36.8384	33.6357	32.1477	25.9235	13.8174	22.8309	15.1593	13.0716	30.7185	5.39201	14.6607	17.261	32.9138	33.0366	25.059	13.7068	22.6725	14.9221	10.4978	20.6028	15.368	7.96101	23.7234	13.8007	39.6236	34.2758	23.8635	10.0197	9.77153	13.1208	23.5995	23.7435	26.2441	3.28132	8.5177	19.9343	14.7636	11.7917	18.447	16.1576
CCAR1	9.19561	5.19574	5.82953	4.47457	15.3147	6.08207	13.3697	6.45475	12.4133	3.42533	11.3964	5.36648	5.30368	4.4431	11.2691	7.54974	4.66299	5.66161	6.33167	11.0331	10.488	9.8281	12.8279	12.4328	5.50621	8.17821	6.66681	5.66153	6.96352	8.02725	6.27603	6.03562	7.15163	5.01759	5.73336	6.84525	10.1186	9.85431	9.54393	11.3539	10.5791	10.5244	8.41528	8.49452	2.25335	8.54298	8.84376	8.07524	3.95169
CCBL2	3.58717	2.32153	3.86082	10.4393	5.11924	7.05833	2.04115	1.81712	13.2215	2.20683	2.27632	5.21052	3.64081	2.94626	1.33892	7.36357	5.45765	5.76275	5.16338	4.13485	9.53901	3.54753	3.80499	7.62746	2.60693	3.48586	2.92986	5.12304	5.09638	4.77555	4.32448	3.25582	5.32072	4.82276	4.08717	3.27153	2.05822	1.4893	2.23002	1.24955	4.16449	5.33469	7.11731	5.19095	2.0112	2.81833	2.90251	2.58476	1.53237
CCDC101	0.0626527	0	0.0600001	0.0375597	0	0	0.0548042	0	0	0	0	0	0	0	0	0	0	0	0	0	0	0	0	0	0	0	0.128602	0	0	0	0	0	0	0	0	0.0922319	0	0	0	0	0	0	0.0496239	0	0	0	0	0	0
CCDC12	1.14069	0.674388	0	2.48169	2.15688	1.93419	0.991812	0.381122	0.990388	1.77897	0.642437	3.07709	0	3.15207	0.718115	0.2399	2.22812	1.03261	0.873102	0.250143	15.915	0.903864	0	1.451	0.883928	3.12094	6.61082	0.219365	0	0	0	0	0	0	0.998586	3.29135	1.21834	1.49995	1.38744	1.09202	1.23599	0	0	0	1.7474	0.734806	0.962338	1.20872	0
CCDC124	4.64891	1.65397	10.1356	8.56419	5.64389	5.65493	7.94506	6.38535	9.147	7.53008	4.93655	6.93091	4.04081	18.4524	6.5251	20.7953	24.3156	7.99416	16.8841	39.1611	6.29323	10.9899	35.4505	7.57066	6.90106	7.40433	3.65654	5.68897	7.27165	4.87316	6.18822	9.68413	4.50529	12.6609	14.3956	7.56104	3.49601	3.48322	3.5789	1.34232	1.48475	2.28789	4.47465	5.02321	9.08365	2.41559	2.97405	3.39238	6.51785
CCDC132	2.2973	3.21873	2.30499	0.377945	0.0209876	1.68818	0.492684	0.233966	0.655204	1.73805	0.84655	0.111875	3.79297	0	0	0.131543	0.0959734	0.0608482	0.055559	0.313859	0.238471	0.0697579	0.112167	0.167456	0	1.28323	1.13475	0	0	0	0	0	1.80804	0	1.95155	0	0.0591741	0.058022	0	0.0437668	0.024813	0	0.108502	0.0407258	0.0643989	0.0624959	0	0.0339502	0.224835
CCDC173	0.824637	0.881259	0	0.818382	0	0	0	0	0	1.87485	0	0	1.08152	0	0	0.849361	0	0	1.17713	0	1.22409	0	0	0	0	0	1.31476	0	0	0	0	0	1.25287	0	0	0	0	0	0	0	0	0	0	0	0	0	0	0	0
CCDC22	0.328843	0.334792	0.425137	9.7978	0.950872	0.400451	0.386982	0	0.152726	0.339869	0.120987	0.255254	0.24305	0.191527	0.261055	0.32088	1.64301	2.00739	0.349515	1.56606	0.552954	0.36472	0.603311	0.736354	25.3219	0.369092	37.5253	0.847123	3.91529	29.6656	23.4839	12.6527	24.807	5.76449	8.60394	0.693683	0.46837	1.49267	1.71685	0.423702	0.482637	7.11225	1.03114	0.616468	2.90322	0.543643	1.55931	2.18668	1.37867
CCDC25	0.893422	0	0.5934	0.899555	0.542006	0	2.1709	1.7808	0	1.05682	1.15801	2.25132	0	0.502023	0.261491	0.436861	0	0.193838	0.826503	1.32408	0.261326	1.37388	2.73762	0	0.725074	1.19891	0	0	0.691488	0.690062	1.80782	0.9023	1.37601	1.12151	1.72815	1.65649	0	0	0	0	0.149984	0.938698	0.718003	0.564904	0.68945	1.52025	0	0	0
CCDC43	4.40646	16.9141	5.08121	3.95879	0	3.86313	0	0	0	0	19.069	0	0	0	0	0	0	0	0	1.15179	0	0	0	0	5.38464	0	0	0.71996	0.676929	0	0.817642	0.587969	0	0.624863	0.717809	0	69.3303	0.220729	74.0461	0	62.6997	63.3473	0	0	0	0	0	20.3333	0
CCDC47	5.72622	5.17272	9.12613	6.0805	10.8011	7.85998	6.73233	6.49696	6.58083	4.40008	3.68561	5.49008	6.85978	8.21555	3.75189	5.18689	4.28956	5.97474	5.2892	6.75777	7.07382	3.82461	4.01843	3.92913	2.72822	4.62772	6.02184	4.69438	8.03665	6.75268	7.91668	6.46883	5.2262	3.20848	4.46396	2.31199	6.41554	12.215	8.46556	11.7778	12.2488	12.7239	6.00297	9.75226	12.5563	5.05884	7.80891	8.46985	11.5294
CCDC50	3.49872	4.10673	2.33945	2.1798	3.02068	3.48182	1.04685	3.54493	1.30722	1.05955	0.658076	1.87801	1.46706	3.74683	5.23299	5.74553	2.46409	5.19917	2.86913	3.81001	3.18392	0.471351	2.20174	1.98026	2.04064	1.33722	1.74871	5.21715	2.77179	1.9589	0.215836	1.19741	2.46866	3.71029	2.51429	4.11009	2.27211	0.196985	0.754204	1.55175	0	1.05819	1.42135	0.410443	0.472733	0.396374	1.5211	0.401327	1.94354
CCDC51	2.22114	9.97889	12.5884	10.1361	6.73243	4.65548	5.72649	11.6635	9.09432	3.29835	3.85463	11.803	0.162361	5.97238	0	8.32683	0.932333	6.43748	7.9201	0.114882	0.865084	5.93218	0	0	1.20112	2.46292	3.63326	0.546073	1.64861	1.90328	0.682524	1.65803	1.07844	0.504821	3.98939	7.03133	0.243309	0.868988	0.209744	1.02872	1.14187	1.03098	0.972845	0.675529	1.03119	0.254192	0	0.573983	1.79895
CCDC53	6.8347	10.9835	0	0	0	0	0	0	1.98343	0.285248	0	0	0	0	0	3.61539	0	0	2.66892	3.23656	0	0	0.279271	0	0.376291	2.26171	4.57166	3.54532	0.433332	4.56669	0	0.846365	5.21599	0.255453	1.13934	4.34485	0	0	0	0.188858	0	0	0	0	0.41272	0	0	0.398498	0
CCDC58	9.28352	11.392	6.53525	9.26708	7.07617	5.93425	13.4102	10.1278	3.81329	3.81653	3.50268	0	14.8238	6.75281	10.5224	11.8484	11.3541	11.8937	14.7219	8.80247	16.9434	11.8326	4.79636	5.37304	18.2787	34.1897	18.2449	26.468	17.1177	27.5521	15.9751	26.6335	38.131	22.0345	24.5231	30.4242	6.03135	15.0007	15.0146	5.90805	2.82554	13.6867	8.72464	10.4233	11.8913	2.66026	5.0742	9.56742	8.7974
CCDC6	3.86241	2.84209	2.18854	3.35214	2.23173	2.37886	2.53705	2.34267	4.33502	2.45287	3.13781	1.80565	2.78731	2.82387	0.969764	1.71014	1.44625	0	2.24207	1.84788	1.43375	1.54904	2.01167	1.77811	3.36688	1.76438	2.78191	0.0852578	2.72202	0.58785	1.11855	1.38725	1.37333	2.17133	3.2715	3.6732	5.42993	2.84243	8.27901	2.35631	2.91129	2.01808	2.3263	2.24411	3.77348	5.12831	4.40233	1.83563	1.94834
CCDC86	1.66984	1.02793	2.32836	0.650675	0.422171	0.911249	1.30735	0.384071	0.627205	1.00443	0.904872	0.448672	1.93277	4.05828	1.03667	1.13728	0.732263	0.964035	1.87244	1.25355	0.655212	0.128016	0.962999	1.35698	3.12512	6.77099	2.49267	0.84034	1.05242	2.53151	3.92627	1.39823	0.863861	2.21611	2.25045	1.67314	0.832532	2.56905	2.37253	0.403528	0.365806	1.47684	0.287912	0.352489	3.6217	0.675592	3.03774	1.96621	0
CCDC88B	0.641501	0.294268	0.0195727	0.291075	0.371059	0.125149	1.29979	0.234987	0.274007	0.122517	0.594948	0.14872	0.0692402	0.218608	0.647688	0.546157	0.369789	2.36463	0.316873	0.191699	2.41285	0.171976	0.472406	0	0	0.0273499	0.0450908	0.262594	0.28938	0.0996291	0.0386155	0.0356455	0.121539	0.409364	0.0414284	0.00930107	0.729825	0.254558	0.226205	0.513018	0.670604	0.758454	0.2765	0.078242	0.487219	0.707442	0.645692	0.252823	0
CCDC88C	0.100669	0.399251	0	0	0.0266301	0	0	0	0	0	0.321701	0.0248863	0.367996	0	0	0.0416978	0.277496	0	0	0.249988	0	0.0948766	0	0	0	0	0	0.192361	0	0	0	0	0	0	0	0	0	0	0	0	0	0.022023	0	0	0	0	0	0	0
CCDC9	0.0303723	0.364197	0.141657	0.203958	0.793343	0.189827	0.265526	0	0	0.351134	2.70879	0.851539	1.29664	0.19206	0	0	0.347056	0.619926	0	0.135866	0	0.813425	0.673153	0.623092	0.192597	0.194718	1.24037	0.181796	1.10554	1.05474	1.38924	0.952728	1.21912	1.70434	1.2815	0.945547	0.428192	0.544559	0.458698	0.916008	0.707523	0	0.24458	0.236502	0.263943	0.822364	0.298146	0.213414	0
CCDC90B	1.82988	1.25849	1.19249	4.1234	3.98937	3.59844	1.23063	2.06385	1.18223	0.130985	0.700017	3.79078	2.63288	4.23026	3.42813	2.14943	3.04026	3.22235	7.20202	1.4217	2.77432	3.32007	3.76546	1.25306	0.227006	0.788788	0.436807	0.550545	0	0.300086	0.673178	0.602695	0.887772	0.269296	0	0.791931	4.43741	0.580295	0.971638	0.917041	1.05263	0.848731	1.01767	1.07003	3.55912	0.717236	0.885923	0	0
CCDC93	0.964334	0.854172	1.26784	0.795774	0.16222	0.96064	0	0.956814	0.807065	0.011767	0.0713533	0.0894549	0.5159	0.177066	0.655382	0.0825496	0.577071	1.43435	0	0.755274	0.800179	0.473961	0.710628	1.16438	0.38214	0.388938	0.152334	0.425771	1.50168	0	0.291545	0.249694	1.09151	0.168837	0.890747	0.187289	1.15903	0	0	1.28269	0.232161	0.260285	0.827142	0.114439	0.232747	0.821435	0.208385	0.34296	1.81925
CCNDBP1	0.180809	0	16.3024	0	0.288494	12.8795	0.187745	0.209959	0	0	0	0	0	0	0.176891	0	0.206041	0.19588	0	0	0	0	0.186525	0.163006	0	0	0.190441	0	0.101404	0.0601353	0	0.146446	0	0	0	0	0	0	0	0	14.0292	0.170299	0	0	0.123108	0	0	0	0
CCNK	0.256238	0.295682	0.281208	0.118765	0.0905226	0.0800274	0.105607	0.147974	0.0768553	0.171213	0.22442	0.652118	0.974973	0.911666	0.944976	1.10787	0.105143	0	1.16717	1.12025	0.932782	0.0887186	0.150692	0.178818	0	0.149844	0.123079	0.109322	0	0.0921669	0.0598709	0	0.0673954	3.04962	0	0.14337	0.831079	0.662915	1.10808	1.16313	0	0.444181	0.559551	1.03544	0.444981	1.40143	1.27419	0.600677	0
CCNL1	0.197748	0.278399	0	0	0.3432	0	1.26038	0	0	0	0.200001	0	0.369282	0.158641	1.41494	0.203914	0	1.16952	0	0.195506	0	0	0	1.05945	0	0.878227	0	0	0	0.46995	0	0	0	0	0.239924	0.68094	0.472712	0	0	0	0	0	0	0	0	0	0	0	0
CCS	0.859203	0	0.935194	1.00136	1.09223	0	1.04571	1.07882	0	0	0	1.00555	0.921694	0.804297	1.52954	0	1.01086	1.192	3.00251	2.58272	1.19172	0	1.2106	0	2.16799	1.87172	0	2.73258	1.54996	2.01101	3.64153	1.75711	0.465659	2.12116	1.83691	2.07263	0.612224	0.261389	0.774612	0.685431	2.5018	0	0	2.31542	1.23722	0	1.13759	1.10713	0
CCT2	128.616	120.091	129.52	116.637	126.721	106.628	124.691	134.107	111.28	90.48	104.988	103.366	169.497	136.331	139.431	122.616	121.744	123.73	132.546	142.02	115.321	129.538	116.846	107.906	131.85	141.07	141.866	127.229	131.481	124.155	121.718	125.904	132.428	122.765	120.464	123.631	182.539	206.613	197.594	185.554	190.656	183.313	174.992	155.16	193.813	177.902	149.435	156.936	154.989
CCT3	84.0523	89.8716	77.0143	85.4025	81.488	73.4983	77.763	76.5974	72.7833	57.6934	61.8451	62.4891	89.9481	79.5616	65.0338	92.7055	74.4746	53.9909	79.8159	94.1006	63.0367	75.473	57.9598	53.5744	141.584	141.048	130.505	145.558	131.132	97.1607	130.73	110.887	107.39	113.046	103.592	78.8644	97.7982	87.0401	73.7131	94.1331	75.4212	82.786	65.2002	61.4236	79.9719	70.1057	64.4111	76.2073	109.303
CCT4	88.1798	91.232	78.9491	74.1051	67.1859	71.9611	67.4786	73.6318	69.9243	66.1011	59.8785	66.6178	95.9118	95.9034	73.1002	76.8152	69.2769	72.4847	83.3855	83.4711	73.7922	65.0689	71.5867	72.6987	76.3289	80.1779	96.6719	74.3929	78.3295	76.8344	77.0325	77.6314	77.597	71.7519	77.3054	84.123	67.8997	67.5888	70.1091	55.5475	61.8794	59.7581	65.074	56.4158	60.4824	52.8589	64.3921	52.5569	82.6723
CCT5	90.1309	80.9023	92.7601	81.2389	92.8794	71.6503	75.5834	68.1444	70.7724	65.7203	55.6272	62.0107	67.76	93.4112	86.0226	80.7251	75.945	72.4594	74.6355	81.3917	66.0025	56.2707	64.1412	62.9306	87.1889	105.471	99.9393	81.0304	97.4399	88.9261	81.5991	92.9974	92.6175	62.3649	71.9599	92.4411	106.67	103.126	105.474	98.6139	114.009	96.4662	87.9343	86.9486	124.503	81.7269	86.1745	85.2457	117.006
CCT6A	82.5433	92.6107	86.9498	77.2765	81.3071	70.5283	77.2022	72.8309	73.9371	61.5834	55.5049	67.6498	72.1604	92.0417	95.5268	79.5662	74.6632	77.0985	82.0096	75.146	77.2987	66.4376	59.005	63.8514	79.3404	89.2219	91.6468	81.0927	97.0936	80.8429	90.6908	88.0523	84.8062	79.4653	89.6893	67.0517	106.999	105.691	97.3717	107.058	104.234	105.236	86.4154	80.6403	110.628	85.0413	93.8621	71.2254	95.4332
CCT7	77.0311	67.1904	77.9729	61.2847	59.2491	66.7103	73.1338	73.2183	73.9115	69.3074	58.591	57.0999	69.7512	66.5862	75.539	63.6778	66.6421	58.9632	65.6514	71.6781	73.4674	50.6114	67.6512	54.4462	91.4144	75.5621	81.326	68.0184	68.2369	52.7787	82.7626	78.4874	74.6549	64.6306	62.7016	64.2777	81.4001	93.0129	102.325	83.7625	82.8654	84.8445	85.4547	70.3894	78.9486	73.0398	81.7255	68.7308	76.4308
CCT8	94.5606	106.657	109.857	93.279	106.285	110.636	93.3781	106.738	90.4283	78.1011	73.674	82.9169	130.318	131.524	136.809	134.975	132.789	144.173	136.463	122.633	134.009	97.5708	101.433	110.811	111.838	115.343	136.07	120.588	106.17	111.633	120.009	126.177	127.827	86.7299	96.1847	105.51	99.9938	96.9432	103.545	92.2841	92.4073	101.5	97.0897	85.4843	114.525	75.4895	88.5157	90.7952	133.279
CD19	1.45114	3.16625	0.603888	0.536435	2.18115	2.52939	3.29081	1.19613	0.679553	3.67881	1.01737	3.64576	1.86784	2.74968	2.28907	1.39234	0.317296	1.602	1.78887	7.01869	1.80797	2.39899	2.53951	4.20732	0.671033	0.701391	0.609632	0.0726654	0.190999	0.315342	0	0.270145	0.330675	0.550667	0.583146	0.525392	1.45052	1.56955	1.23776	1.79699	1.63374	1.09343	1.70956	1.93345	1.29254	2.44181	2.46209	2.36196	0.401594
CD22	8.05615	7.25143	7.51164	1.81682	2.68075	2.49226	1.85887	2.54964	2.77225	4.026	3.33257	8.88158	6.55892	1.98398	2.45749	2.89174	1.90133	2.13153	3.67347	2.77261	1.06923	3.28316	3.77519	4.96508	6.93647	7.61678	3.55853	1.22259	1.67528	1.10468	2.53679	6.43351	1.86721	11.5643	3.04397	2.06305	1.84414	1.90754	2.09833	1.33972	1.00227	1.47837	0.922032	0.215916	2.62694	2.67838	1.70834	3.40302	5.55113
CD226	1.38732	1.78072	0.70698	2.17163	5.29601	12.4516	0.482042	2.46668	1.5836	8.00615	6.0991	2.0474	0.646875	1.09036	0.427499	1.84334	2.10183	1.13804	1.18989	0	1.72867	1.2449	1.13828	0.792622	0.959223	0.763199	0.426515	15.5303	15.4039	2.20636	17.2652	0	0.897157	2.39625	14.064	11.3433	0	0	0	1.15109	1.11403	4.56268	0	0.16388	0.496874	4.723	0.973492	9.05418	0
CD27	0.303041	0.495817	0.44577	0.39487	0.349515	0.411605	0.205419	0.118392	0.142583	0	0	0	0	0	0	0	0	0	0	0	0	0	0	0	0	0.173899	0.203451	0	0	0	0	0	0	0.134896	0.141379	0	0	0	0	0	0	0	0	0	0	0	0	0	0
CD274	0.388394	0.46561	0.52662	0.558221	0.520285	0.63863	0.624442	6.39983	0.788318	0.563868	0	0.632817	0.0385754	0	0	0	0	0	3.1909	0.291518	0	0.115629	0.254753	0	0	3.11685	1.30305	2.64475	0.432926	1.30744	0	5.68399	6.49875	2.19006	4.08666	1.40994	1.42753	1.81145	1.26218	2.20835	1.57583	0.330605	5.29448	1.24353	1.68825	1.26957	0.830296	1.54279	0
CD2AP	5.86219	8.02468	8.83586	7.91006	9.80997	5.65262	7.04629	11.388	10.4716	12.4744	14.1842	12.7803	13.2739	13.6141	11.4393	11.1753	7.03736	9.26932	11.0504	11.994	11.7306	14.1582	16.1847	18.0896	8.06451	5.87977	5.14253	5.16408	5.00612	4.42107	4.3304	4.28626	5.38338	8.00648	10.9105	6.41701	7.50713	5.45704	8.52101	4.09304	6.75005	7.39027	3.98818	6.11334	3.62391	10.4466	8.17168	9.3707	9.97471
CD2BP2	1.1998	1.01106	1.92532	2.21798	3.33527	2.0268	1.80196	1.57971	1.44024	1.48981	1.83216	1.95837	2.91009	0	13.4153	0.730088	1.28209	1.36595	0.498549	0.619626	0.589582	0.880547	1.24132	3.14948	0.939005	1.1378	1.03026	1.67483	1.12153	1.48679	1.34654	1.39035	0.651846	1.40716	1.86087	1.74979	0	0.514959	0	0.491785	0	0.264854	0	0	0.306583	0	8.26176	0.524663	3.68385
CD300A	0.896666	1.17447	0.262976	0.2517	0	0.180911	1.63695	1.52136	1.08168	1.85878	2.74605	5.17305	0	1.36134	0	0	0	0	0.516002	0	0	0.869711	0.510346	2.29979	0.348017	0.827846	0.926241	0	0	0.938758	0.761847	0.790175	1.73541	2.18338	2.02093	2.03095	0	0	0	0	0	0	0.710468	0	0	0	0.924363	0	0
CD37	6.07049	5.87788	5.21337	0.109942	0.156258	2.86532	0.189157	4.15007	0.228371	3.69213	3.56116	4.2832	6.32511	6.25374	5.68302	3.55155	0	0	4.1662	3.76887	3.6928	3.98491	4.03259	4.28572	7.70396	8.40532	9.1438	5.06332	5.17219	0	5.93606	5.54506	0	5.95085	6.49386	6.14202	5.57634	6.67506	5.31084	2.36422	2.98	2.65874	3.64378	2.65465	2.98026	3.21414	4.07841	3.01587	8.72948
CD38	1.9725	1.20921	2.23502	3.87801	3.06481	3.93389	1.43076	1.20837	1.10708	4.73932	7.29549	4.95851	0	1.2258	2.3838	3.00869	5.38231	6.10212	2.48399	1.30805	1.87451	5.89627	8.06641	12.7081	3.45303	2.20688	4.18398	15.0825	9.78914	6.10682	3.92126	4.35191	2.18977	7.51779	10.9653	7.8833	1.9788	4.17884	6.44444	9.34425	6.31425	10.1074	3.99539	3.0341	4.03881	10.5339	9.05925	9.08522	4.3301
CD3EAP	0.26107	0	1.213	0.173941	0	0	0.119337	0.155389	0	0.123675	0	0.16478	0.549719	0.365297	0.608409	0	0.0842002	0.0463665	0.340886	0.098775	0	0.281371	0.395354	0.322277	0	0	0	0	0	0	0	0	0	0	0	0	0	0	0	0	0.171566	0	0	0	0	0	0	0	0
CD44	25.3703	25.0361	25.9659	21.8561	20.3404	20.8983	16.2733	15.2146	16.7156	24.0347	23.3635	24.6068	29.0678	26.287	25.6524	32.7485	20.9949	20.6691	22.6296	18.1661	20.0209	25.5568	26.5808	26.9813	21.1325	19.3459	18.0957	17.7817	16.6059	17.0764	14.383	14.1175	13.1969	22.238	19.1433	40.1463	19.3577	14.2995	18.1196	16.653	15.5666	15.8012	14.1514	10.9547	11.7053	19.3929	21.8592	18.3356	19.5783
CD47	11.1072	11.7488	9.72074	8.76965	6.83297	7.41342	11.0486	10.9738	6.50825	0.503993	0.490253	0	9.28222	8.991	9.71441	7.90809	4.55239	8.93149	12.9954	20.4667	12.9933	0	0	0	10.1784	8.26771	7.80806	3.30914	3.65284	5.49605	10.3648	13.946	10.5896	0	0	0	8.85985	9.2793	8.91231	7.48238	3.4185	7.19725	11.4311	10.5737	11.8694	2.92544	0	2.51818	9.13771
CD48	26.3358	26.284	33.8465	31.1391	27.6313	25.9248	29.8264	26.5548	28.6623	16.6721	17.9149	19.5965	48.4389	29.0455	28.6625	57.436	27.9231	31.4273	49.7145	32.9317	33.4429	19.5913	21.8722	24.0888	29.7881	30.542	41.2497	40.588	56.3928	27.7029	57.2225	37.1842	38.9898	25.4494	28.2827	21.6087	19.7381	19.0817	19.8523	31.8398	24.2425	27.4633	27.0706	20.1413	27.5957	17.1982	17.5462	17.3431	26.3879
CD53	13.2397	10.8388	12.0177	11.2384	11.4164	10.5942	9.35622	8.49916	9.07187	10.8741	11.2387	10.3295	9.25489	11.9464	10.9108	12.6517	9.73731	9.22753	5.72862	4.74319	4.11314	12.2455	10.1793	9.13721	15.1989	14.4755	14.5825	14.3828	13.6861	11.7176	10.2729	7.0091	10.4933	15.2206	15.8546	14.8698	5.3854	2.319	6.46994	2.10213	1.80422	2.22303	1.50671	0	4.63318	1.88607	1.97212	5.56321	17.6086
CD59	6.64846	5.93754	5.93124	4.90632	5.62169	5.81089	6.55902	7.47508	7.14593	6.17382	6.89102	6.43865	7.5333	6.83924	0	6.56431	0	0	0	7.75357	0	8.29501	7.95473	0	6.70844	6.72488	6.92261	6.59396	6.56307	5.93273	7.39071	7.73536	7.63214	8.0073	8.57922	8.95197	2.76527	3.3112	2.09911	2.43122	0	2.61154	3.84477	2.7618	3.09943	3.16425	3.35785	2.78837	0
CD63	1.26925	0	0	0	0	0	0	0	0	0	0	0	0	2.29498	2.51281	2.15723	2.31231	2.18548	2.04086	2.42816	0	1.85174	0	19.9987	0	0	1.24178	0	0	0	0	1.45949	0	0	0	0	0	0	0	0	0	0	0	0	0	0	0	0	2.83068
CD70	12.6339	12.799	13.0826	9.13763	6.48452	9.59007	12.1797	113.781	10.5938	11.0836	4.11571	11.6331	14.4136	0	47.4547	9.88016	7.2085	92.1842	12.125	9.59466	6.55848	6.60152	9.16582	46.1294	42.4055	54.7731	36.9121	10.496	101.082	54.6013	26.811	69.7608	136.313	33.4082	37.8731	10.7997	8.20755	13.6892	11.2351	6.65066	5.09994	8.20095	11.2326	5.55079	7.06543	2.31621	13.294	16.3875	7.05872
CD74	102.443	115.239	99.9691	154.815	170.743	203.58	55.2462	61.3627	59.6273	147.089	152.437	148.741	123.385	102.581	90.7461	185.98	155.255	144.703	93.7038	76.2692	71.4031	168.795	135.264	121.621	84.5307	90.1895	85.3313	107.885	117.735	109.466	62.4981	65.7162	59.648	109.906	143.458	129.306	56.9298	64.5168	66.3134	114.106	84.5136	139.149	35.6391	41.8464	48.2522	112.612	119.869	121.197	83.9991
CD79A	1.47646	0.191621	0	0.652967	0.0388003	0	0.757561	0.735662	0.870015	0.535574	1.77355	0.925894	0	0	0.820577	0	0	0	0	0	0	0.611773	5.31378	0	0	0.784964	0	0	0	0.879952	0	0	0.951084	0.634403	0	0.902093	0	3.48883	0	3.37661	0	0	0.254916	0	0	0	0.417183	0.419984	0
CD80	1.0559	14.1861	0	14.6453	9.86381	1.22367	12.7877	2.26984	2.37914	0	0	0	0	0	0	0	0	0	0	0	0	0	0	0	6.49952	8.08956	8.81615	6.19612	10.0272	9.88696	12.98	4.95892	14.7502	7.41725	5.76628	7.97713	6.16694	4.90096	0	3.40501	6.70345	0	0	0	5.42642	0	3.70525	0	2.90058
CD81	1.43493	1.89106	1.48402	1.053	1.20133	0.921238	0.77078	0.651184	0	4.4143	3.67054	3.37577	4.16725	3.10082	1.81385	1.36366	2.52514	1.40104	0	0.731219	0.72758	4.37313	4.16177	2.43969	3.64375	2.55543	1.06725	2.138	2.13917	1.85619	0	0	0.360773	4.29853	4.12454	1.82696	0	0	0.649844	0.50029	0	0	0.275085	0.198437	0	2.31358	3.41427	3.23519	0
CD82	11.7802	52.9741	10.3383	44.413	53.6722	50.9209	56.3716	54.3451	52.3447	73.1695	70.9654	23.5	36.3519	9.9766	7.95764	39.5548	9.91693	6.92326	67.6758	10.8206	24.5366	13.9018	17.1037	16.9887	13.3455	53.7694	94.2127	55.6864	104.569	85.0361	53.3274	85.6712	89.9637	103.81	103.199	115.329	13.2955	9.85686	14.1479	7.88042	6.9148	11.1699	12.2675	7.88776	8.37065	17.811	22.039	20.8406	9.35546
CD86	1.55897	3.45367	4.13159	0.665025	1.66718	0.718335	0.897432	0.870559	0.882145	0.335449	0.268642	0.2905	1.42446	1.10782	0	0.573623	0	0	0.734514	0	0	0	0	0	0	0	0	0	0	0	0	0	0	0	0	0	0	0	0	0	0	0	0	0	0	0	0	0	1.67592
CD97	2.12985	2.20422	1.41787	1.45514	1.25091	0.977051	1.09221	0.804363	0.514958	1.10555	0.985808	1.00167	1.17614	1.31653	0.977513	0.225236	0.63194	0.529292	0.609282	0.218662	0.580919	0.72145	0.89051	0.895003	1.99411	0.705083	0.348606	1.81379	0.662825	0.974167	1.7825	0.471992	0.517463	0.661163	2.56433	2.32342	2.48609	2.84171	2.55088	1.46628	2.33303	1.94356	0.820125	1.84979	1.40849	2.04123	1.63582	3.18878	2.12793
CD99	5.59155	5.09439	10.3269	0	3.07678	1.69704	1.2079	3.0667	2.89987	1.74459	2.18659	5.27008	5.85786	4.53805	7.24232	1.04141	0	0.855294	2.70708	2.63504	4.58739	0	1.94593	1.20111	4.25621	1.11679	0.950021	0.526856	0.607296	0.387428	0.573476	1.4745	1.73562	1.0363	0.871441	0.746723	0	0.924083	7.9442	0	2.27619	1.17013	0	2.76581	2.36021	0	1.19743	4.89646	11.0476
CD99L2	1.61199	3.51868	0	0	0	1.52347	1.90302	1.76785	1.98272	0	0	0	0	0	0	0	0	0	0	0	0	0	0	0	0	0	0	0	0	0	0	0	0	0	0	0	0	0	0	0	0	0	0	0	0	0	0	0	0
CDC16	0.531978	0.065623	0	0.212778	0	0	0.231509	0.0850125	0.102749	0	0.0972954	0	2.05966	0.149973	1.94793	0	0	1.58989	0	2.01302	1.54016	0	1.41993	1.40823	0.315308	0.2922	0.586843	0.213734	0.100261	0.237868	0.245095	0.312902	0.487376	0.255389	0.229698	0.19894	1.06981	0	0	0.58295	0.842964	0.836417	0	0.708959	0.802754	0	0	0	0
CDC23	0.567399	0.264106	0.546581	0.306231	0.425945	0.174301	0	0	0.03552	0.213118	0.159979	0.196312	0.580218	0.0652036	0	0.0775881	0	0	0.0613779	0.0440872	0	0	0	0	1.29941	0.29728	0.293396	0.139435	0.708513	0.210251	0.1781	0.0641211	0.0830122	0.05197	0.0990299	0.197666	0.0719558	0.0688515	0.0498147	0.040593	0	0	0	0.0574382	0	0	0.098423	0	0.193963
CDC27	0.0773563	0.237028	0.328396	0.36334	0.0629577	0.182776	0.216495	0.202857	0.153506	0.138723	0.452132	0.26978	0	0.731138	0.146507	0.0756514	0.0739105	0.16572	0.177866	0	0.309489	0.161054	0	0.113208	0.830327	2.00747	1.2231	2.00099	1.44422	0.719201	2.26557	0.164986	0.189362	0.17317	0.238426	2.91367	0.0622683	1.09389	0.105226	0	0	0	0	0	0	0	0.0969852	0	0
CDC37	26.2642	57.5605	40.4716	28.9731	42.3531	34.0328	39.4683	29.6846	41.787	23.8143	18.0354	24.0462	35.0369	36.7119	41.5631	27.3611	28.0893	46.2311	33.4202	28.9506	44.8132	23.8881	40.9427	33.3809	65.5009	75.8167	58.6278	56.7159	54.0909	66.5029	46.3016	74.8214	61.5977	78.174	60.7941	23.3516	49.6828	26.0077	41.5636	26.5354	39.9137	55.3529	25.8134	32.4309	32.9214	27.1327	25.9101	22.7203	52.9073
CDC40	1.02465	0	0	0	0	0.978016	0.78939	0.779526	0	0.565516	0	0	0.118403	1.25487	0.294659	0.785126	0	0	0.115475	0	0	0.387158	0.414167	0.141312	0	0.501911	0	0	0.0794383	0.0900689	0	0	0.900877	0	0	0.734035	0.196481	0.306599	0.0481471	0.100358	0	0	0.0953823	0	0	0	2.62646	0	0
CDC42	57.8962	53.8048	51.6027	43.4531	42.3102	39.0926	34.9855	48.4556	48.2531	38.224	78.9774	52.2578	47.0915	56.4482	61.3132	39.2371	51.7609	43.8965	48.5605	45.8364	37.4609	31.7706	43.7753	50.1521	52.7735	45.6767	52.3301	45.977	46.918	43.4685	46.5743	50.1863	44.9638	56.9839	53.6928	49.8238	117.137	105.994	111.403	81.5791	66.6314	76.4928	77.8657	91.8754	91.7581	89.1543	132.251	82.3071	72.879
CDC42SE2	10.6408	10.8257	13.321	9.07236	9.8558	7.9291	9.03581	7.88122	7.89178	16.6327	9.19856	20.052	9.22895	9.92595	8.97573	12.3737	8.20097	10.9405	8.05929	8.73692	7.95312	7.60622	9.62472	19.2877	9.29688	0	8.25884	6.7814	6.52955	0	6.14807	6.92695	5.47608	8.37739	9.75686	8.15047	6.79373	6.40024	6.23684	3.31152	5.07427	3.24351	6.20419	4.01644	6.18255	6.01749	5.63805	4.18025	3.30119
CDC5L	7.24494	8.18632	6.40751	8.57425	9.05892	5.325	7.72933	5.41236	9.2621	9.86626	9.63681	8.77976	5.09613	5.14864	3.67815	6.56564	2.31586	4.6867	4.83314	8.30623	4.43437	5.86962	4.0474	6.18549	6.82192	4.92413	7.31426	3.03089	3.64536	5.09353	4.58542	3.88527	3.17539	6.29049	3.49253	5.49366	5.01563	5.14865	4.1701	2.87284	4.1294	2.94491	4.06939	3.73405	3.15729	4.8495	3.41692	1.26384	3.29456
CDC73	1.03123	6.45916	8.96275	0.378505	0.962242	5.19957	6.97704	7.35952	2.72346	0.653332	3.35146	8.37207	0	0.540955	0.426383	1.20686	0.214288	0.284027	0.326448	0.0916443	0.921771	0	0.62867	0	3.03806	2.09335	1.83536	0.984321	1.80743	2.10115	1.03555	2.2859	0.654302	0.968963	0	1.65161	0.431408	0.471837	0.402633	0.349739	0.280553	4.8189	0.353654	0.229142	0.237426	0.295469	0.376148	0.370063	82.0632
CDCA5	0.109047	0	0	0	0.075689	0	0.210446	0	0	0	0.13037	0	0	0.0741387	0.152313	0.0401495	0.0366652	0	0	0.0648641	0	0.70307	0.794777	0.156288	0	0.0920315	0	0	0	0	0	0	0	0	0.12772	0.0674674	0	0	0	0	0	0	0	0	0	0	0	0.160162	0
CDK1	5.12186	7.00595	6.6951	8.45416	349.8	4.0077	7.90952	1.51886	5.46725	405.45	7.44418	8.3833	15.3928	2.89315	14.4396	5.12372	1.32731	0.665961	5.22948	0	2.45487	19.6675	14.4751	22.4479	1.41615	7.20182	0	0	5.18293	6.80713	4.34866	5.71029	6.51657	8.38148	7.08349	8.22776	96.5662	250.579	254.511	202.544	193.535	296.167	0	157.216	240.138	36.5235	121.146	201.56	1.34511
CDK12	0.138439	0.1799	0.125821	0.0289517	0.0575996	0.0866454	0.40823	0.0724641	0.0682682	0.0542616	0.149846	0.0578644	0	0	0	0	0.0104011	0	0	0.0476213	0	0.0294722	0.082384	0.021469	0.544788	0.063702	0.058834	0.00980508	0.00912457	0.190716	0.0128456	0.0259652	0.0445565	0.0256515	0.0223121	0.243606	1.88887	0.0324206	0	0	0	1.7766	0	0	0	0.0298224	0	0	0
CDK5	3.90425	2.57655	0.945078	1.38416	2.56383	2.79306	4.83291	2.2223	3.70886	3.87517	3.68788	1.27176	3.75747	1.3596	1.9593	3.24278	1.75436	0.881964	2.84296	2.9212	2.7884	0	0.957625	1.62673	1.02501	0.526671	0.961393	0.410294	0.87197	0.718165	0.58085	0.452693	0.774843	0.812851	0.49517	0.732874	0.923604	1.01895	1.01936	0	0.434183	0.468515	0.466951	0	0.451507	0.761917	0.140731	0.395051	0.197877
CDK5RAP3	3.06538	3.60108	5.07127	3.08866	4.25794	5.18951	4.86145	3.3382	4.42179	2.30329	3.90917	3.59772	5.98243	1.18141	6.03385	5.9673	0	7.0483	7.02793	5.95393	6.59909	2.63268	1.68962	4.6137	7.16413	7.21308	4.92236	5.76195	4.87472	5.53036	6.15971	6.20532	7.07178	6.60052	7.52948	3.42713	7.49659	3.34494	7.64405	4.65843	3.68036	8.81718	7.99977	4.19175	4.88003	3.54947	3.55292	3.35352	5.92472
CDK6	6.67953	9.66289	9.84038	9.90137	10.7923	13.3158	5.91542	3.35545	9.33015	9.19287	7.65822	12.3457	1.88542	3.40703	13.3977	6.01498	20.314	11.0672	1.92621	2.96026	4.15123	6.4115	15.4592	7.87442	2.20133	7.22713	6.43826	8.28067	7.37857	13.9763	5.86497	8.75135	5.35643	13.8272	19.2479	8.40919	3.87504	4.83213	3.2632	8.83727	12.4141	5.07034	4.26836	3.92789	3.66832	8.08606	8.02926	6.89644	0.995685
CDK7	13.3903	0	11.8843	15.4245	13.5086	13.2675	0	0.198058	14.5909	0	13.4459	13.3206	13.7413	0	0	0	0	0	0.243918	0	0	0	14.8056	0	45.4742	37.6398	0.506464	46.8247	0	0	0.246677	0	0.721908	0	0	0.87782	0.527975	0.258971	0.620924	0	0.222234	0.20335	0.537222	0.291295	0.171686	0.505662	0.230067	0.174134	0
CDK9	0.442065	0.450916	1.3324	0.503243	0.241291	0.247401	0.313356	0.365767	0.336792	0.293337	1.11867	0.992918	0.593402	0.425589	1.24665	0.369405	0.638056	0.754611	0.399456	0.360477	0.397299	0.779542	0.625473	0.443332	0.314621	0.445131	0.109691	0.342378	0	0.314998	2.28042	0.351234	1.7625	0.370202	0	0.483765	0.494559	0.397441	0	0	0.330982	0.155516	0	0.360181	0	0.432643	0	0	0.465602
CDKAL1	0.226379	0.246446	0.217664	0.550562	0	0.652314	0.0504081	0	0	0.376906	0.0551536	0.251706	0	0	0	0	0	0	0	0	0.0436941	0	0	0	0	0	0.0603386	0.154499	0.247306	0.0969871	0	0	0.0917571	0.0437526	0	0.0516083	0	0	0	0	0	0	0	0	0	0	0	0	0
CDKN2AIP	7.42408	8.08212	18.6842	6.17131	8.39109	7.11109	6.29754	0.661911	6.65685	7.18934	0.214744	14.7577	2.39274	7.93057	2.27818	6.447	6.28045	1.23879	6.04869	1.89419	1.5533	7.63582	7.96261	1.3903	7.15705	7.46598	7.59977	8.14134	6.33114	5.67916	4.78214	0.684882	4.90373	7.97907	1.22015	7.60985	0.32119	0.347587	0.24662	0.149517	0.67429	0.297089	0.351054	0.298667	0.395051	0.623866	0.775259	0.385781	0.261026
CDKN2C	0.646121	0	0.345641	1.37416	4.46136	4.51314	0	0	0	1.24406	1.18509	1.38868	10.9746	0	0	4.29518	3.13981	5.87415	0	0	0	0	0	2.71909	0.474469	0	0	4.65291	0	5.1698	0	0	0	0.806136	0	0.49877	0	0	5.66629	0	5.52481	2.62645	0	2.03861	0	5.80112	1.66944	4.5131	5.55864
CDS2	1.0667	0.972642	0.902968	0.941619	1.08327	0.813034	2.33585	0.673202	1.54535	0.857905	1.43852	0.617411	1.25386	1.24562	0.944804	1.31925	0.821354	0.820849	0.824793	0.758436	0.668183	0.613087	1.26585	0.903435	0.710001	0.832558	1.21482	0.527178	0.847061	0.923668	0.633635	0.691899	0.583227	0.660416	0.800593	0.630211	0.42049	0.590318	0.593451	0.77629	0.576665	0.228619	1.01499	0.288413	0.493378	0.19741	0.52809	0.615647	0.458587
CDV3	27.1071	23.2293	28.3622	21.8214	21.4045	20.8016	16.184	16.8876	21.9226	27.8686	29.9793	20.4251	23.2895	34.5215	29.1978	39.0038	21.5766	34.0588	26.176	26.4613	22.8348	31.0171	34.2057	30.8646	12.3035	29.0849	21.2997	23.9797	20.7506	24.1305	16.8416	16.9292	22.19	20.0009	20.1233	25.291	25.2225	25.8975	15.6465	22.737	24.8123	11.4782	14.5507	21.311	17.1018	18.654	20.3422	17.4875	34.4616
CDYL	0.54053	0.118194	0.758194	0	0	0	0	0.560509	0.515029	0	0.067252	0.0901395	1.4375	0	0.65651	0	0.470858	0	1.29067	0.950537	0.533883	0	0.511865	0	0	0	0.10316	0	0.0893929	0	0	0	0	0	0.0914058	0	0	0	0	0	0	0	0	0.0465202	0	0	0.133855	0	0
CEBPZ	2.25534	0.520549	3.72884	2.62702	0.98538	0.440488	2.49685	1.50696	1.0685	1.89144	2.47246	1.27129	1.31714	0.287321	1.34541	1.01196	0.423976	1.18444	0.283486	0.916164	0.689948	0.287209	1.85445	0.448483	0.942134	0.754361	0.624398	0.80744	0.125938	0.478209	0.457007	0.653	0.559115	0.442547	0.393428	0.167235	1.61686	1.42947	1.24244	0.404517	0.925737	1.0977	1.13646	0.679577	0.762454	0.966675	0.76159	0.607961	0
CECR5	2.63968	29.978	31.1353	32.202	2.29094	27.7255	33.558	4.73822	34.2903	0.598992	19.1399	0.97955	2.94917	1.98167	3.70793	1.2644	1.39331	6.8239	4.36472	5.1845	2.67483	0.698958	1.0042	1.51945	2.4992	3.30111	3.21915	1.22884	1.78569	1.89104	4.32706	41.9213	47.0987	0.458277	0	0.683934	29.3739	29.3383	31.7492	36.396	27.7367	0.583859	29.8942	2.54855	34.0461	19.84	0.207785	0.913268	42.8573
CELF1	6.69541	4.39074	4.24343	5.03091	5.04303	5.38883	3.70639	6.02877	3.78895	3.14016	2.76467	3.039	3.2109	4.71965	5.4512	2.50703	7.24944	5.42711	4.43847	2.22607	3.86643	3.26612	4.85978	1.65382	3.32709	3.26962	3.44615	3.34352	2.57965	3.4013	2.75781	2.9291	1.66704	2.00584	3.281	1.37547	2.98219	4.72913	2.59666	2.32698	3.32205	5.34734	1.83407	2.03021	4.23639	3.37711	1.73202	1.79548	2.69722
CELF2	4.92917	6.80627	5.84331	4.16896	4.4385	4.53628	4.33762	4.2897	4.33107	4.22449	4.7597	4.19482	15.8113	15.3777	3.7577	15.5854	2.42981	2.84599	13.0304	15.9738	3.10033	1.7282	3.78751	1.95228	6.31775	5.9971	5.45779	5.12261	4.71754	4.25132	4.39509	4.54511	4.36476	4.60787	4.39636	4.55586	3.0985	4.88805	5.36748	4.43874	2.43559	4.89166	7.4762	8.44044	2.50941	2.21999	8.8484	4.04055	6.27266
CEND1	0.395784	0.535332	1.0989	43.0456	0.863299	1.30515	1.0755	0.340353	42.9025	0.763945	0.805558	0	0.930715	0.881847	1.08658	1.27303	0.524159	0.515546	44.5227	1.26717	0.467574	0	0.620343	0.258419	0.266098	0.164446	0.343984	0.128689	0.272454	2.96063	0.488682	0.357509	2.39142	0.131831	0.338401	1.68395	0.48669	0	0	1.02767	1.38573	0.66749	2.08106	0	0.74261	0	0	0.347536	1.20341
CENPV	1.44867	0.381334	1.6027	1.83433	0.844996	0.857003	0.81372	1.26938	1.10207	1.10199	1.1209	0.957795	0.289966	0.454255	0.160513	0	0.18543	0	0.31413	0.306562	0.0808044	0	0	0	1.20922	0	0.237926	0.310623	0	0	0	0.743088	0.329985	0.45139	0.540826	0.429691	1.10114	0.790349	0.852648	0.603047	0.773896	0	1.142	0	1.29491	0.833553	1.13191	0	0.339142
CEP170	0.126905	0.0527022	137.079	84.4355	0.013229	110.808	78.3173	0.897688	23.5469	24.3033	0.127783	0.337388	87.4594	0.144465	0.582001	0.0221606	123.328	77.8686	43.671	45.2691	71.5725	0.477269	93.0335	87.5211	15.8078	28.755	2.72129	29.6652	58.679	2.03885	1.11905	1.79163	91.5779	2.75457	1.87785	16.2767	0	0.120293	0	0.0493576	0	0.0895713	0	0.0593181	0	0.382776	0.261534	0.176513	0
CEP192	0.201226	0	0.0542918	0	0	0	0	0	0	0	0.346045	0	0	0	0	0	0	0	0	0	0	0	0	0	0	0	0	0	0	0	0	0	0	0	0	0	0	0	0	0	0	0	0	0	0	0	0	0	0
CEP250	0.0310267	0	0	0	0	0	0	0	0	0	0	0	0.00320009	0	0	0	0.170244	0.13073	0.124721	0.0538813	0	0.0775836	0.127871	0.0887076	0	0	0	0	0	0	0	0	0	0	0	0	0.100635	0	0	0	0.139255	0	0	0	0.145761	0.329227	0	0	0
CEP41	0.0562555	11.0932	0.88353	0	0.0470957	0.0504816	0	0.021077	0.0422361	5.02171	0	0	0	0.061551	0	0	0.0414799	0	0	0.0626923	0	0	0	0.0667137	8.3597	0	0	0.0168818	0	0	0	0	0.0116752	0.0239212	0	0.019115	0	0	0	0	0	0	0	0	0	0	0	0	0
CEP44	0.0946619	0.114913	0.0880943	0.112732	0.0940061	0.101536	0.0706001	0	0.100829	0	0.0983412	0.0968383	0.110521	0	0	0.0605811	0	0.0934932	0.0991165	0.116684	0.0322436	0	0	0.147158	0	0	0.0415555	0	0	0	0	0.0875785	0	0	0.0779246	0	0	0.0994322	0.109581	0	0	0	0.118428	0.0587664	0.0854645	0.13561	0	0.126263	0
CERS2	0.732092	2.53837	0.790487	0.711076	0.846054	1.0303	0.717524	0.267101	0.238604	0.590974	0.608497	0.556085	0	0	0.208535	0.198117	0	0	0	0	0	0.209693	0	0	0	0	0.277804	0	0	0	0	0	0	0	0.55125	0	0.72358	1.80537	0.604439	0.53575	0.636477	0	0.550365	0.524134	0	0.554962	0.417493	0	1.21551
CFDP1	0.358183	0.68304	0.479255	0.500871	0.107987	1.0835	0	0	0	0.567025	0.147595	0	0	0	0.483373	0	0.101035	0	0	0	0	1.68741	2.33555	0.656279	0	0.721195	0.16778	0	0.675296	0.0595249	0	0.0584579	0.660234	1.04481	0.0755804	0	0	0	0	0	0	0	0	0	0	0	0	0	0
CFL1	646.721	587.239	518.771	728.316	752.834	774.908	655.267	587.959	584.908	993.148	1047.41	898.599	923.158	638.223	956.017	811.105	701.23	817.965	426.861	503.849	850.774	1359.97	1437.91	1478.56	807.729	1143.01	1092.98	1174.79	1032.59	965.275	792.337	970.229	932.754	1136.62	1364.99	1385.08	1177.69	923.132	985.843	878.724	826.198	1037.47	738.345	780.252	681.916	1315.16	1212.65	1116.32	650.016
CGGBP1	2.15186	0.924952	0.417006	0.223797	1.39153	0.751796	0.245173	0.748354	0.584076	1.03103	2.10623	0.782896	0	1.18507	1.11038	0.806174	0	0.611635	0	0	0.103101	0	0.764713	0.840539	3.33688	2.33135	3.29723	0	2.96195	1.77934	2.36331	0.140486	0	0	0.260453	1.6084	3.90632	3.37219	2.97525	2.67183	2.2947	2.89043	2.16143	2.14376	0.876889	2.49691	2.79907	0.860469	2.02483
CHAMP1	0.856508	1.67348	3.5196	0.193452	0.585207	0.384698	0.349291	0.440094	0.478007	0.470027	1.27153	0.645279	0.684326	1.03153	1.63939	0.412178	1.07409	0.346206	1.16747	0	1.00638	1.15907	0.889095	0.110284	1.13484	1.24972	0.979012	0.703734	0.609197	0.623376	0.695324	2.78216	0.753757	0.877173	0.839507	0.742186	1.09533	1.07722	1.12823	0.524102	1.39301	0.468343	0.529845	0.190899	0.389405	1.24353	0.86718	1.02958	2.66658
CHCHD3	39.9978	45.1077	37.7261	33.8494	31.5941	33.022	38.2686	45.8243	40.6055	30.3142	30.2469	30.0735	45.1126	44.9816	45.6797	28.4941	44.9394	50.9579	33.6115	31.4707	39.2758	22.5349	17.3183	38.2844	38.3438	28.308	59.2096	31.8646	30.9612	29.5404	34.143	44.0749	40.1807	41.6299	26.8178	23.9203	23.0371	23.8663	24.7866	18.6815	16.23	22.1221	19.4927	20.024	25.255	16.1008	19.7677	18.1785	68.697
CHCHD4	1.76236	2.7433	2.67396	0.868959	1.14538	0.197161	2.26345	2.18924	2.26718	2.32473	2.16584	1.503	2.48918	3.14685	3.61937	0.716702	1.96046	2.07614	2.58836	2.66415	1.73939	1.90698	2.81073	2.14963	0.346431	0.307117	1.01022	0.67096	0.221895	0.187367	0.69034	0.281201	0.815188	0.31751	0.268585	0.648492	0.807948	0	0	0	0	0.867531	0	0	1.18532	0	0	0.733828	2.20096
CHD1	0.590986	0.190448	0.204585	0	0.445433	0.446523	0.0293468	0.058738	0.294853	0	0.115566	0.192021	0	0	0	0	0	0	0	0.302829	0	0	0	0	0	0	0	0	0	0	0	0	0	0	0	0	1.47703	0	0	0	0	0	0	0	0	0	0	0	0
CHD2	0.0700137	0.250628	0.113495	0.133547	0.0945802	0	0.0657682	0.396259	0.122224	0.291769	0.0460225	0.0758901	0.883536	0	0	0.0632721	0.106994	0	0.0512741	0.480114	0.330799	0	0.100159	0	0.0858415	0.118411	0.0822985	0	0	0	0	0	0.0502899	0	0.0854832	0.0311378	0	0.0608717	0	0	0	0.27665	0.0152204	0	0.0293238	0.0478563	0	0.0607824	0
CHD3	0.263469	0.308293	0	0	0	0	0.173498	0.222547	0.187216	0.337184	0.300685	0	0.398249	0	0.399229	0	0	0	0.238659	0.192021	0.147492	0.270282	0.230256	0	0	0.33328	0	0.332297	0.333794	0	0	0	0	0.303517	0.456886	0	0	0	0	0	0	0	0	0	0	0	0	0	0
CHD4	4.04126	3.72948	4.11258	2.79203	3.38255	3.6758	2.36093	1.94331	3.69871	3.30734	3.91215	3.02968	5.12309	3.94209	3.85352	4.23598	2.86858	2.9017	3.64682	2.3475	1.52431	2.86593	3.06186	3.02765	2.52452	2.52971	2.60196	2.57049	2.42914	1.98255	1.97829	3.80928	1.3686	2.95126	2.65666	2.06542	3.92097	4.13556	3.63289	2.53416	3.26423	2.39739	2.81713	2.13518	2.91455	3.94956	3.5327	3.37425	2.61642
CHD8	0.00743361	0.00947786	0	0	0	0	0	0	0.0036708	0	0	0	0	0.0068529	0	0	0	0	0	0	0	0	0	0	0	0	0	0	0	0	0	0	0	0	0	0	0	0	0	0	0	0	0	0	0	0	0	0	0
CHDH	0.634095	0.861031	1.45009	0.161552	0	0	0.408526	0.454172	0.437323	1.84042	1.96074	0.946615	1.70402	0.628581	0.647801	0.0367792	0	0	0.252832	0.61177	0.157242	1.85365	1.9322	0.271531	0.165845	0.149045	0.160496	0.0216285	0	0	0.0899798	0.267625	0.093967	0.20972	0.24286	0.200334	0.408482	0.322865	0	0	0	0	0	0.641366	0	0.688113	0.212269	0.393864	0.225585
CHERP	2.08098	1.2277	1.25291	1.96422	1.34079	1.07316	2.1179	2.47914	0.920317	1.33153	2.10813	2.40473	3.24947	4.0946	7.52171	2.67585	2.87483	1.75709	2.50282	0.879355	2.20296	5.9571	1.54455	1.1692	1.50328	2.40031	0.997087	3.06386	2.69464	2.69433	2.63311	1.57916	1.26334	4.47274	4.37514	2.86867	3.83567	4.03368	2.00759	2.58255	2.88655	1.43416	1.29872	3.03606	2.09638	1.73752	1.01763	1.84297	5.10845
CHI3L2	1.88113	6.44211	1.77522	1.98494	1.89864	1.25232	1.57943	1.36182	2.75908	0	4.39433	1.56972	2.36051	1.71263	48.5622	0.47369	0.512068	29.9912	0.595841	0.388358	3.48403	0	0	0	0.308111	0	2.40385	0	0	0	0	0	0	0	0	0	1.1966	1.24414	1.33378	0.648099	0.375736	0.741211	0.112939	0.731283	0.754012	0.701713	0	0	1.18207
CHID1	4.19484	2.71469	1.65527	1.20495	1.42612	1.35795	3.80825	5.73509	5.44039	0.25438	1.20113	0.687224	3.0686	1.74875	10.8867	1.42639	7.06122	0.706543	4.3501	3.94879	2.65447	3.51927	0.902731	3.50164	1.66185	1.80114	2.03864	1.51727	1.79647	1.40001	5.47019	3.38989	0.727844	1.30466	1.21807	1.49962	0.524849	0.473942	1.32335	0.451895	1.15346	0	1.28189	1.2188	1.36151	0.941723	0.914413	0.685569	0
CHMP1A	3.08432	0	0.487555	0	0	0	0.484992	0	0.719479	0	0.409573	0	0	0	11.7945	0	0	4.55589	0	6.23227	1.67371	1.86422	3.18861	10.5473	4.42075	10.2739	6.13587	4.11324	8.43118	6.47851	12.4595	9.86236	8.64425	11.2017	2.51982	5.60622	0.580244	2.05983	0.613558	3.11413	3.56398	2.09364	2.19437	1.78274	2.51719	0.81311	3.42629	0.693182	0
CHMP1B	1.48734	3.24716	3.56808	3.0437	1.20009	1.22518	2.65519	0.652059	2.83199	1.03504	0	0	2.9908	1.77299	1.64565	3.4361	1.66408	1.52224	4.3434	2.02151	2.08863	1.44602	3.55302	1.4068	1.57953	1.63286	0	0	1.75732	1.43182	0	0	0	0	1.5151	0	0.862255	0	0	1.22366	3.41572	0	0	0	0	0	0	0	0
CHMP2A	1.07595	3.17625	4.34626	3.36061	3.87433	10.9797	14.5253	6.54425	6.09437	11.4767	2.76292	3.34349	0	1.54994	9.09233	5.99431	4.16821	10.9692	6.30107	8.05475	20.0885	6.93248	4.99331	11.1759	9.06849	4.10136	1.01495	6.81135	6.1827	2.64758	9.59198	1.52755	4.04507	6.44941	5.04778	7.64599	0	0	0	0.627307	0.609404	0	0.61274	0	0	3.20625	0	0.739045	21.8899
CHMP4A	13.287	17.5447	23.2838	19.6162	20.1721	20.452	12.7672	14.8639	13.9404	9.92461	13.9642	14.4912	16.3847	17.9492	16.4187	18.9612	16.1416	17.8935	15.3092	16.2565	15.8998	11.2132	14.2777	14.8531	10.9698	14.3554	17.4282	13.9609	11.2753	15.9731	10.2422	9.83929	11.9465	11.4133	11.4769	9.83083	9.60798	8.50357	3.60776	10.8395	13.4743	7.46497	12.1523	8.93709	10.5257	9.43698	8.53511	4.75995	15.9222
CHMP4B	11.4609	13.2187	17.4952	18.7993	21.9266	22.2417	28.746	18.8592	21.3023	17.3591	18.989	19.427	19.9377	15.0407	17.1254	19.3732	29.0644	22.1679	18.1835	25.9523	14.6407	25.5775	14.8423	17.2717	13.3525	8.18985	13.2698	19.8404	16.02	16.098	14.0681	13.7109	16.3306	17.6269	18.1496	11.1716	13.2594	12.7065	10.8206	16.4631	16.801	14.5096	14.7633	15.4674	14.6409	15.3305	16.6592	13.6917	23.4137
CHMP5	5.21247	4.6201	5.40456	4.14997	12.495	3.46962	11.6162	3.86812	6.16138	10.1674	10.4097	6.2546	5.96927	3.58276	1.65848	1.95147	4.23783	1.64089	3.17625	4.57588	2.44133	1.96244	2.20975	2.33152	7.79898	3.21102	6.49038	4.10999	4.02044	2.65165	9.64892	11.6068	8.12818	12.6317	3.73745	1.73065	0.621121	1.22854	0	1.90067	2.82449	3.06874	2.82127	1.06964	0	1.35983	3.19677	0	0
CHMP6	3.27352	3.00735	3.4929	2.41844	2.31136	3.89626	1.91611	2.35496	1.71656	1.71379	2.55598	2.47102	0.153626	2.15849	1.54172	1.33319	6.18229	5.58649	11.7349	12.1678	11.1308	3.38559	6.25223	8.89111	7.9129	13.9909	4.56296	5.34115	5.89732	14.6247	2.29815	4.48835	6.52021	6.71406	10.1542	16.0082	4.3503	4.52034	2.51809	1.81813	2.32936	2.29573	2.02374	1.82141	2.22431	2.85416	1.46542	4.11611	0
CHORDC1	6.16079	4.20621	6.62408	4.19889	6.09633	6.24342	4.05163	5.15643	4.74688	4.51822	5.38164	2.58214	7.20918	8.52807	6.11314	6.30585	5.05642	8.85384	9.52522	4.14623	6.33616	2.38423	3.41397	3.05494	7.16101	6.4341	5.22706	3.98318	7.3576	6.22431	4.37572	4.6611	3.32292	4.93992	6.2822	2.74162	6.6339	5.01292	5.72266	4.77344	3.62004	10.4153	8.60632	4.39414	6.86061	3.31968	5.68647	7.24503	3.59639
CHP1	3.16541	9.20986	0.622026	6.76029	8.78972	8.62842	10.0565	15.1375	13.1597	10.2762	8.48334	10.6299	2.13115	1.85767	0	1.07262	0.398153	2.08278	0	1.34278	0.604024	2.27329	4.58783	1.46488	0.794038	1.65344	1.17414	0.93208	1.07663	0.961443	0.846779	0.869704	1.66371	1.37269	1.78401	1.71909	0	0.469647	2.81525	4.2804	0.407404	1.12959	2.37637	0	0.845577	3.3838	5.35081	6.30571	0.429244
CHTOP	4.56819	4.53791	6.86057	2.75702	5.53313	4.01626	3.55583	3.40712	3.88899	3.9466	5.21708	5.3802	3.67464	0	26.5412	1.79427	2.84682	3.5946	0	0	2.48696	4.84996	5.95178	4.55449	1.1504	1.65163	1.64873	0.47003	1.41263	0.658255	0.564489	1.50045	0.513209	3.18183	2.43483	4.48275	3.77124	2.00927	4.34901	0	0.87856	2.05539	2.53171	2.51684	1.67931	1.51098	1.36248	0.657075	6.17351
CIAO1	2.70398	2.38281	2.96991	2.70336	1.03312	2.65863	2.45261	1.78352	1.66409	1.47664	1.82031	1.63597	1.89401	1.46157	0.802302	0	0.288212	1.21163	0.607155	0	0.566702	0	0	0	0	0	0	0	0	0	0.0558158	0	0	0	0	0	0.305395	0.921169	0.687298	0.516639	0	0	0	0.261935	0	0.394636	0	0	1.60743
CIAPIN1	2.23392	3.10104	8.63753	11.9375	8.34794	3.34124	7.061	5.2774	5.68351	2.533	8.0679	2.75731	18.6757	16.3091	6.41224	18.4321	16.8981	3.75253	3.75614	18.9797	4.4027	16.5184	13.1988	4.56433	26.3491	25.1417	22.8516	23.7767	20.9232	16.4776	28.5214	21.1582	27.434	20.1114	17.7365	13.7311	3.20491	3.40161	3.61705	3.36834	5.77634	3.13644	3.56412	3.8641	3.42034	2.79539	4.66929	2.40989	14.5634
CIB1	1.25928	0.405127	0.529065	0.654645	0	0	0	0.304758	0	0	0	0.342517	0.642232	0.296545	0.574247	0	0.187674	0.168892	0	0.611724	0	0.172953	0	0	0.445906	1.07659	0.500861	0	0	0.435898	0	0	0	0.890179	0	0	1.05122	0.380742	1.10713	0	0.583129	0	0.210409	0.99454	0	1.07733	0.711464	0.481044	0
CIRBP	22.3632	22.061	23.6765	18.4261	18.4386	2.35227	30.5653	24.4929	24.6831	28.7633	26.9754	30.5319	18.5615	18.4544	48.4458	15.5879	3.18382	28.7843	15.1133	21.5987	33.1627	40.1145	24.0748	60.2728	29.6285	27.8469	30.908	21.8861	19.9135	17.453	31.0277	35.5588	26.2301	42.1046	39.9788	44.0763	10.3975	4.94937	19.7916	9.33453	22.4302	22.1151	14.6008	23.6589	23.2376	34.136	27.7945	27.1203	8.04646
CIRH1A	2.88195	4.32578	2.36418	0.261296	0.818597	0.236224	0.692634	0.826058	0.287994	0.863369	0.299359	0.201501	4.54629	1.10138	0.511403	0.665419	0	0	0.366572	0.777224	0.14274	0.381338	0	0	0.647244	0.537482	0.2651	0.712589	0.184101	0.130254	0.285679	0.451315	0.148828	0.365064	0.264193	0.156385	0	1.90422	1.53512	0.310318	0.314464	0.160029	1.04919	0.938067	0.706464	1.44838	1.72138	0.70249	1.3774
CISD1	14.0717	14.7049	12.7319	10.6459	10.7932	12.4194	11.935	16.7535	12.2799	12.1947	13.1879	16.2268	11.9203	24.2186	11.9938	17.069	7.94055	9.8561	12.2847	13.9806	12.0765	12.3023	16.9214	12.9711	13.2672	13.4508	16.6337	15.3785	11.3624	5.91668	19.3126	13.5035	14.789	12.6891	14.7098	13.5392	9.58816	8.62226	3.40769	0	3.16666	3.32032	5.58503	9.11682	6.40007	6.99255	15.608	4.1667	10.2668
CISD2	16.2253	15.5286	14.3558	22.5604	20.0937	13.8604	13.5353	13.2214	11.6566	14.7552	12.9297	10.4212	12.7204	26.8019	15.9551	27.8481	22.7796	23.7123	23.2786	21.5876	22.1616	14.9144	16.8774	19.6561	16.8563	17.9583	12.1927	24.2528	19.5393	18.2815	23.8978	21.6929	18.4402	12.1729	15.5441	14.7369	21.0169	19.2553	18.8269	24.0252	20.4918	33.9141	19.6732	16.4522	18.0649	17.4865	17.8091	20.2571	19.1135
CKAP4	6.77864	7.64681	9.35844	12.7739	14.9129	16.1557	20.7185	19.9571	17.7163	9.44027	9.64353	8.79096	9.63041	14.0375	11.6093	21.1175	22.5535	25.607	33.5523	29.2596	26.3418	12.3583	10.5472	17.111	7.48311	8.53554	7.92032	14.566	15.5663	11.4683	14.7656	17.9125	21.7214	9.80687	12.2039	9.87233	8.05709	8.29472	6.7709	10.1872	12.6959	13.0419	17.9739	11.7543	15.7652	10.0362	7.24523	4.64513	6.56747
CKAP5	1.25769	1.28852	0.897162	1.03323	0.937014	0.869518	0.831568	0.844726	0.597711	0.757771	0.476294	0.507212	1.4582	0.823287	0.984644	2.39312	0.9076	0.88049	0.514185	0.950719	0.727768	0.467275	0.554577	0.581182	1.50436	0.811739	1.01833	1.97074	2.00806	1.31197	1.67272	1.34689	9.87011	0.803356	2.60219	2.92294	1.78022	0.916441	1.98568	0.754852	1.38903	0.537785	1.34887	1.18062	1.52928	0.865155	0.528057	0.358577	0.859041
CKB	1.62173	1.39904	0.208087	4.33636	0.436188	0.664427	2.54686	2.79828	4.89361	0.40077	0.162891	0.272822	0.138643	0.196904	0	2.81386	3.81372	1.33373	2.84368	0.721448	2.0878	0	0.125815	0.190784	31.2457	41.8765	31.3614	29.0387	39.8582	32.5621	6.3518	41.438	35.639	40.6673	46.3467	41.2637	2.26468	4.68455	4.53806	4.081	5.31674	3.14782	4.38877	4.36047	5.61444	0.44762	3.7012	2.29212	0
CLASP1	1.62912	2.03555	1.93178	3.28493	2.03863	2.21347	1.84984	1.62888	5.24505	1.24135	1.36023	2.25903	0.877761	0.304662	0.444157	0.709699	1.68393	0.69327	0.302449	0.326299	1.65998	2.20403	1.87171	2.45664	0.772884	0.876658	0.816718	0.94234	1.05775	7.63999	1.05404	0.89692	0.956436	1.05859	1.13743	0.468577	0.596049	0.636459	0.281011	0.862823	0.341188	0.408946	0.992938	1.35381	0.206151	1.03805	0.514199	0.2291	0.133939
CLASP2	0.134966	0.206624	0	0.260198	0.514965	0.144561	0.514717	0.26172	0.194979	0	0.276072	0.249162	2.36427	0.0746754	0.146442	0.802188	0.154381	0.375317	0.0679503	0.0461225	0.0682715	0	0.297502	0.398498	0.132332	0.217341	0.128706	0.389486	0	7.72214	0.357108	0.41981	0	0	0	0.341573	0.134379	0	0	0.0440074	0.0718577	0.0425219	0.0844784	0.123951	0.0477921	0.0857451	0.24705	0.0899789	0.0941772
CLASRP	0.316009	0	0.873897	0	0.915707	0.152582	0	0.682855	0	0	1.23765	0.897207	0	0	0	0.247911	0	0	0	0	0	0	0	0	0	0	0	0	0	0	0	0	0	0	0	0	0	0	0	0	0	0	0	0	0	0	0	0	0
CLCC1	0.169838	0.161949	0	0.989218	0	0	0.279061	0.306618	0.0278925	0.132415	0	0.0160625	0.125079	0.0203241	0.201144	0.134204	0.258928	0.277146	0.0491816	0.309048	0.324336	0.0130807	0.313281	0.126538	0	0	0	0	0	0	0	0.155639	0	0	0	0.10656	0.883434	0	0	0	0	0	1.51758	0	0	0	0	0	0
CLIC1	59.4281	81.2625	80.2295	70.559	57.0507	96.4109	92.7428	90.1834	87.9411	74.9814	79.2473	69.2266	82.6516	59.2303	81.6113	103.712	73.3212	100.943	92.1683	70.375	83.0872	67.7091	76.457	76.0548	64.1918	68.8009	94.9743	83.9774	119.173	100.965	79.9153	80.3352	100.687	62.8867	60.2426	86.199	81.3885	81.5839	87.267	102.553	80.4956	106.718	85.9461	83.905	72.0167	73.3992	90.4112	76.8911	48.4896
CLIC2	34.7496	13.2618	14.72	7.96749	8.89178	3.51124	14.3053	9.31056	11.7475	11.3428	9.45599	16.3949	20.0648	16.1518	44.6773	19.4655	15.6741	1.34315	21.2715	50.4948	14.3466	12.1235	12.0538	2.9239	12.1189	17.2303	12.4642	4.33785	4.33641	4.14053	9.37697	13.5478	7.3045	7.98561	5.19041	6.3889	22.6496	22.4599	27.5705	17.3519	18.1851	20.8428	24.0264	27.2515	27.6916	17.6037	20.8906	19.2469	21.0499
CLIC4	11.8214	17.8776	19.3884	16.5082	12.7536	15.2188	13.2778	12.6933	11.3077	14.576	8.4979	8.63044	18.6505	12.3506	19.7356	17.5759	14.8433	18.6076	13.8819	7.53163	15.8789	9.29469	10.1069	7.22037	23.8342	13.2988	14.183	20.8818	16.4992	7.79993	16.0312	13.7855	8.60057	11.6907	13.3693	5.81384	11.0252	11.5132	14.8278	9.64148	9.71709	8.29091	9.06615	9.48581	5.82767	8.89573	11.1236	6.08393	10.8706
CLIC6	9.49802	9.17496	9.34832	1.00804	0.775478	0.6058	3.9102	4.96978	4.5689	2.71515	1.41608	2.59117	10.5028	6.71427	5.58332	0.950381	0.941997	1.48559	2.83979	2.09838	2.65159	2.07255	2.07992	1.92672	5.63568	5.56661	5.53486	0.439584	0.711688	0.719967	1.84592	1.35113	3.29714	0.405608	1.23415	1.9658	3.90885	4.92869	3.38062	0.417591	0.63087	0.784483	1.86816	2.32425	2.48029	0.727215	1.02747	1.25443	9.15176
CLINT1	4.84317	3.4856	4.25338	4.03026	2.21079	4.82945	4.40005	5.10607	4.51937	2.16645	3.63955	2.55292	4.78585	11.1222	9.11673	5.43384	22.4429	20.1839	4.81056	4.27131	7.09982	6.26394	4.37622	4.35918	2.69345	2.96342	2.5365	3.98147	4.02922	4.0203	2.68691	2.49669	2.63471	3.43682	3.77836	3.29902	4.53467	3.74053	3.44804	3.96421	3.21873	5.98175	3.58638	2.68452	4.88719	3.70804	2.30972	4.68867	3.28563
CLIP1	2.99167	1.74168	2.43252	2.90421	2.16845	3.35241	1.72014	1.71102	0.938012	3.46527	0.538462	2.84676	2.91665	1.805	1.02386	2.26481	0.756701	1.71927	0.502514	0.794287	1.79824	0.582866	0.573826	1.49881	0.479765	2.07276	0.525165	0.971528	2.49589	0.826162	4.91778	1.59883	0.550244	0.46094	0.944343	0.935631	0.547151	0.889452	0.383719	1.68694	0.704937	0.574972	1.8329	0.823002	3.21533	0.650437	1.23247	0.22641	0.0443848
CLIP2	12.7041	2.58356	1.78634	2.58701	2.95449	0.986097	1.19141	0.893281	5.12557	3.18025	3.81333	3.00527	8.28915	4.79365	9.90217	9.79504	1.95482	10.2121	6.03879	2.04007	8.31006	8.86587	11.2609	11.4398	4.10037	5.06058	7.15805	5.61565	5.46259	5.80374	4.84417	6.62093	2.97684	5.18618	4.22494	5.14709	4.71508	6.00643	4.36872	6.25141	10.6957	5.49174	3.01057	5.26292	0.345041	8.90787	6.1293	7.90654	2.90379
CLK3	0.0849817	0.0347651	0.0964857	0.0931662	0.0998263	0.0884647	0.0598021	0	0.0414247	0.0871111	0	0.096215	0	0	0	0	0	0	0	0	0	0	0.0759466	0	0	0	0	0	0	0	0	0	0	0	0	0	0	0	0	0	0	0	0	0	0	0	0	0	0
CLN6	4.54057	2.80535	3.92103	2.8544	3.2894	2.38354	0	4.80794	3.38347	3.05464	0	2.43079	2.022	0.187723	0.0805199	0	0	0	0	0	0	0	0	0	0	0	0	0	0	0	0	0	0	0	0	0	0	0	0	0	0	0	0	0	0	0	0	0	0
CLNS1A	4.63283	9.5766	7.21157	8.04761	7.37892	10.9876	5.27749	1.20941	4.08092	8.61347	0.406624	6.84586	0.917622	1.4095	8.91245	0.846802	6.70022	2.51306	0.235929	1.5432	6.0719	0.488574	4.79871	2.35593	6.09246	7.82285	7.17195	4.98121	4.75488	4.74084	3.9536	5.19001	4.73741	6.14544	7.93579	5.22816	3.05062	0.345093	3.00198	2.52297	2.28462	3.04023	2.17345	2.22248	2.35169	5.2775	2.05318	1.86868	0
CLPB	0.528243	0.721471	1.65252	1.38532	0.726932	1.43286	0.6926	0.460598	0.756856	1.12683	0.522212	0.348376	3.91884	1.37079	0.315288	1.45899	0.73635	0.213693	0.772835	0	0.380241	0.423363	0.212405	0.170454	5.6642	0.253546	0.953878	0.789285	0.467026	0.260419	0.126894	0.305104	1.60078	0.212778	0.1816	0.662151	1.29784	0	1.64842	0.112665	2.81333	2.6536	2.35577	1.83987	0	2.22271	1.34018	0	3.26388
CLPP	54.0807	19.8012	13.9337	16.4571	20.8827	18.2669	17.8702	20.0693	13.5481	15.0513	12.1731	10.9856	14.5305	23.6409	24.888	28.947	22.3149	30.6783	23.2434	22.573	31.0291	33.6885	14.5208	29.3486	15.1625	16.6845	14.9022	18.9687	20.8626	10.614	20.0456	15.4379	13.5457	20.7062	14.535	14.5982	20.4439	21.4003	19.208	12.401	21.5249	24.7079	17.2508	19.4698	23.7594	16.4602	16.8024	16.3163	15.8038
CLPTM1L	0.109596	0.106177	0.171908	0.428325	0.268561	0.346322	0.17633	0.14964	0.146916	0.0584813	0.0836048	0.0649644	0.125874	0.123797	0	0.275972	0.180935	0.653033	0.248256	0.562086	0	0	0.0803854	0	0.132165	0	0.405822	1.0121	1.95897	0.492254	1.19293	0.481337	0.292969	0	1.1346	0.343273	1.8752	0	0	0	0	2.02612	0	0.0917811	1.64476	0	0	0	0.125831
CLPX	5.9379	2.83271	2.25785	2.22917	2.50765	5.34802	2.42475	7.06983	3.62802	2.97433	2.35439	6.155	6.00654	1.16143	2.49108	2.87746	0.372432	4.90238	3.12474	5.79379	5.85902	2.28655	4.92772	3.22993	1.96667	1.3762	3.93177	1.01663	1.15659	3.73318	1.23795	2.85781	1.11316	1.89199	1.72982	4.40961	1.72257	0.886718	0.330209	0.495285	0.560122	0.587104	3.75334	1.4811	0.266344	0.600348	0.312821	1.00754	1.01867
CLTA	41.526	29.0957	33.5958	16.1192	19.0978	28.29	17.792	35.2131	20.928	27.1057	28.1401	21.1184	13.3164	27.1557	34.1927	25.0363	24.029	37.976	25.9019	15.4443	17.774	19.6945	17.7421	34.131	28.9463	20.6006	18.4197	22.1559	18.8293	10.8513	21.1981	14.9212	16.9026	15.0652	6.09863	9.40375	19.0275	8.01128	9.09686	16.3379	16.2339	14.3454	14.9018	13.1527	15.5631	14.6388	6.56965	15.5163	54.8527
CLTC	36.8399	37.2399	37.9061	36.561	39.1007	38.1182	38.3534	38.5069	42.3515	39.0633	33.7504	43.1506	29.6718	30.3751	29.0871	34.4594	30.0119	33.5595	33.5448	33.8228	32.6603	27.844	32.1792	32.9691	40.6713	41.7295	43.8488	42.9112	43.2391	39.6618	48.4594	41.948	42.9649	40.7854	43.4175	42.6786	38.3073	44.1393	41.6636	46.9764	45.4887	45.6625	39.869	38.864	49.7623	51.6917	49.3763	47.6703	43.4068
CLUH	0.632568	1.93126	2.01986	0.616256	2.80679	3.40676	1.54321	1.22755	2.81545	1.51156	1.4799	1.28758	0.468814	0.324838	1.03695	0.149956	0.824268	0	0.119999	0.245727	1.06281	0.592181	0.103946	0	0.406219	0.532402	0.764673	0	0.773451	0.45918	0.355555	1.50171	0.56945	0.479459	0	0.0291478	0.487045	0.316408	0.306516	0	0.115619	0.0952914	0.241161	0.399416	0.253951	0	0.282563	0.303939	0.434439
CMAS	2.73423	3.45518	2.28636	0.929362	1.88521	1.3004	3.54157	2.11017	2.30656	1.38079	1.43176	2.29085	3.44714	2.06816	1.7111	2.66586	1.86437	3.24683	1.15944	1.17421	1.47428	1.76993	2.5211	3.16314	1.45857	1.72076	1.23748	1.32905	1.38607	1.00856	1.01542	1.64311	1.04692	1.43289	1.23112	1.21935	2.54525	0.250495	2.06479	0.257578	1.65704	1.90895	0.16195	1.98099	2.53634	2.57803	0.599252	2.32549	1.09857
CMPK1	27.7123	29.7595	33.1983	34.6308	35.5015	36.669	34.3422	34.5653	34.6794	28.845	28.2831	28.8622	24.9123	28.3261	37.2573	30.754	31.2304	35.6492	41.6545	67.4866	58.556	26.6035	29.4486	36.6832	21.7319	26.3675	27.0683	31.2258	33.0214	31.6067	31.7057	34.8593	37.0336	23.4444	26.7214	21.4095	28.7054	38.3709	45.6047	45.471	48.9461	46.3358	40.0399	35.4173	34.0513	42.9277	39.7209	27.2291	34.1552
CMPK2	0.30663	0	0.045037	0	1.40334	0	0	0.288736	2.12326	0.741151	1.08937	0.915218	0	0	0	0	0	0	0	0	0	0	0.927609	0	0.0909566	0	0	0	0	0	0.573921	0	0	1.6374	1.37604	1.45851	0	0	0	0	0	0	0	0	0	0	0.223029	4.62788	0.4283
CNDP2	50.9066	57.5058	53.6547	47.4812	48.0472	43.094	44.9814	40.1349	36.9448	45.6938	39.4402	39.9098	42.444	52.758	40.4564	36.5113	37.5215	42.097	32.3877	35.2126	47.5581	33.5549	33.4964	34.345	57.2163	60.188	51.9208	52.5685	55.1523	50.3421	47.2056	48.6471	55.7558	49.2199	53.7188	51.9275	55.4432	53.7932	59.1316	53.0026	50.6974	55.0822	50.7826	41.5189	56.2239	53.0213	50.8704	43.0855	48.8399
CNIH4	2.77923	4.56283	2.6266	4.17805	2.66412	3.48817	4.10894	2.73935	3.65307	0	3.60213	0.738518	3.15171	0	0	4.21848	5.43141	1.276	5.14713	3.6365	1.37146	1.10564	0	1.00716	0	2.96979	0	3.16533	3.29537	0	0	0	0	2.20647	0	3.16611	3.73093	3.89265	3.01841	0	4.16732	3.65719	0.534439	3.70575	4.07812	3.7824	0	3.35315	0
CNN2	3.29565	19.386	14.4594	19.2636	19.5307	17.2032	6.14072	20.0779	21.3335	28.2766	5.73722	16.6568	17.4972	10.3657	23.7376	22.3765	18.2348	14.8211	24.0077	19.9525	18.35	16.1055	12.1381	22.5034	26.4742	26.0718	28.0089	28.9566	24.3156	8.57763	28.0838	25.7031	28.8555	29.0938	11.7515	25.9971	19.8965	18.7756	19.427	20.3701	18.422	17.7394	22.6583	20.8104	21.997	17.3195	15.2566	17.5462	5.75471
CNNM4	0.107596	0.0786155	0	0	0	0.0161056	0.054092	0.0251419	0.0391307	0	0.0423771	0	0.0529868	0	2.09697	0	0	0	0	0	0	0	0	0	0.0605256	0.067697	0.63305	0	0	0	0	0	0.193639	0	0	0	0	0	0.0957867	0	0	0	0	0	0	0	0	0	0
CNOT1	1.16523	2.43412	2.35337	2.6127	2.96364	3.23667	3.24324	3.2259	1.90539	2.89403	2.51606	1.42062	0.886463	0.953246	0.883914	0.916474	0.866756	0.975497	0.557861	0.792311	1.99821	0.504355	1.00242	0.61723	0.69158	0.839991	0.640874	1.16416	1.18128	2.55833	1.04786	0.616494	1.81672	0.974445	1.05396	0.763529	2.87238	1.87914	2.82014	2.09676	2.23538	2.05297	1.88335	2.546	2.5194	1.51833	1.63624	1.48231	3.17775
CNOT10	3.72932	0.19325	0.345277	0.222776	0.206317	0.0955955	0.218324	0.0574375	0.16556	0.123647	0.133086	0.120015	1.53471	0.891884	0.245558	0.183837	0.16264	0.241721	0.213072	0.0742998	0.0571952	0.773179	0	0.0593357	0.31118	0.425962	0.304323	0.23231	0.258033	1.77265	0.239203	0.337215	0.443294	0.373463	0.255365	0.96294	0.139092	0.146075	1.49517	0.0815105	0	1.1537	0.254292	1.00122	1.21078	0	0	0.195742	0.0846838
CNOT11	0.146874	0	0	0.452864	1.25642	0.178883	0	1.12255	0.96371	0.441127	0.530794	0.147743	0.529063	0.242193	0.427356	0.888755	0.974634	0.65628	1.05985	0.199052	0	0.60487	0.15106	0.286911	0.282392	0.293643	0.289424	0.282742	0.307074	0.558039	0	0.674136	0.924949	0.250404	0.276735	0.345608	0.136139	0	0	0	0	0	0.451843	0	0	0	0	0	0.216328
CNOT2	1.34198	0.520405	0.350414	0	0.593108	0.557099	0.639209	0.732048	1.19737	0.706197	2.08435	0.600387	0.116796	0.336023	0	0.378886	0.787749	0	0.494632	0.110197	0	0.927621	0.539073	0	0.133705	0	0	0.0832297	0	0	0.0876047	0	0	0	0	0	0.0821535	0.136853	0	0	0.247233	0	0.165343	2.02133	0.307109	0.280025	0.119436	0	0.485873
CNOT7	0.423635	1.45772	0.527509	0	1.48264	0.174843	1.6968	0	1.39285	0.138059	2.68766	2.68808	0	0	0	0	0	0	0	0.378267	0	0	0.208608	0.159764	1.18955	0	0	0.482983	0	0	0.847946	0	0	0	0.422007	0	0.720376	7.07961	0	0.289343	0.376835	0.793099	0	0.403814	0.287661	0	0	0	0
CNP	19.5164	6.5916	4.43793	6.00683	5.3372	5.40092	3.77414	15.973	7.76245	1.79839	3.45228	3.56244	3.80049	5.46397	3.68392	6.94011	4.07621	6.56549	2.34549	2.31209	2.82194	0.82922	2.24199	5.0085	4.38517	5.69627	3.45369	4.36641	5.2955	2.4894	6.9983	4.48686	34.0805	3.3445	2.78502	1.81215	3.45058	4.97348	6.25273	6.13146	6.34923	6.22926	1.26932	3.78862	11.0971	4.5466	3.68893	5.67251	1.2062
CNPY2	7.12626	5.94679	11.6421	15.6827	15.3701	12.9808	14.3638	12.9121	10.2069	5.66552	9.19763	7.02689	8.91767	10.9833	9.71258	11.4945	11.2899	15.0398	9.40973	6.62663	9.07608	2.82846	4.44719	14.4408	3.62309	17.7137	19.4402	11.8851	17.8148	23.0234	10.4332	27.88	9.91784	10.4149	16.1341	11.6749	4.32364	7.23836	7.81277	10.1033	16.9457	11.249	5.53348	19.0939	7.56879	7.35998	3.70708	4.5557	13.666
CNPY3	11.3371	8.17275	12.1707	6.58496	7.47042	3.35008	4.79549	5.56752	2.98502	2.22689	5.28528	5.32433	3.98337	3.76301	9.83833	6.93003	8.4662	8.15595	5.87014	2.90701	4.22065	5.2992	3.02355	5.14496	7.2041	12.963	0.986985	8.06267	4.02815	5.9869	5.51768	5.40483	2.44107	4.44199	4.93193	4.34237	4.53206	4.47413	3.93031	3.79439	4.44664	5.1926	0.634395	2.57076	2.37991	4.3914	2.84703	3.81588	8.7506
CNTRL	0.023005	0.0760411	0.336499	0.0527005	0.120962	0.408579	0	0.281851	0.212895	0.0534082	0.459062	0.131583	0	0.0689265	0	0	0.220277	0	0.00544741	0.314245	0.145615	0.281407	0.14081	0.0979413	0.0161553	0	0	0	0	0	0	0	0.0111594	0.00844668	0	0	0	0	0.00763287	0.0908219	0	0	0	0	0	0	0	0	0
COA3	7.58624	1.13928	6.78677	0.859306	1.95017	8.70896	4.24298	4.43281	4.7099	0.866442	2.81561	2.15699	8.93604	38.9326	2.85236	7.46224	29.3717	6.51693	8.94805	0	11.3087	51.0432	3.8826	5.09041	4.60708	7.53532	5.0226	3.04004	6.92482	7.05036	2.66648	3.00856	4.18794	3.99222	3.7387	2.6999	17.5491	2.9287	2.75295	4.45349	4.52637	0	5.37767	3.37699	0	4.45704	4.63461	0	0
COA4	1.79481	1.88891	0	0	0	0.426224	1.55618	1.74203	1.83495	0	0	1.43559	1.85194	0	0	0	1.82398	0.266219	1.59908	2.30312	0	1.59679	1.85187	1.60452	0	1.28498	0	0	0	0	0	0	0	0	0	0	1.10444	1.42501	1.41756	1.05249	0	0	1.26614	0	1.52353	1.19482	0.896244	1.7647	0.89595
COASY	1.41831	2.56745	1.61917	2.20418	1.98629	1.61507	2.53212	1.60634	2.86758	1.49332	1.0022	5.54317	1.21238	4.94525	2.1686	1.53424	1.33359	7.21515	2.5545	6.31524	3.72303	0.710534	0	0.933318	5.80592	5.38717	2.22807	2.69497	10.7028	4.63888	5.69817	7.21479	1.74891	2.57903	3.14451	1.10152	3.84886	2.79766	3.85141	3.58847	3.94371	1.96004	4.1382	3.84297	3.09459	2.67359	2.14244	2.61272	1.28205
COG1	0.195596	0.169568	0.147203	0.203527	0.136836	0.0961504	0.309626	0.232119	1.83704	0.0272677	0.300716	0.0905403	0.0132356	0.558443	1.46839	0.10146	0.0186193	0.130742	0.090389	0.542282	2.62643	0.113348	0.182444	4.51225	0.735689	0.131446	0	0.19023	0	1.32787	0.448116	0.487227	0.315693	0.225255	0	0.494017	0	0.58453	0	0.443481	0.579852	0.0954462	0.0933726	0.185775	0.233814	2.29424	0.118152	0.255571	0
COG2	0.472294	0.786119	0.880049	0.82943	0.628211	1.3394	7.74617	0.700934	0.890745	0.923542	0.955676	1.0063	0	0.114427	0.185633	0	0.46745	0.168735	0	0.808153	0.0606101	5.12582	0.274299	5.60849	8.31945	0.337884	0.270817	9.23959	8.47821	0.150148	8.321	7.27877	6.70299	5.24796	0.268773	0.179798	1.95772	0.849774	0.980196	0.198337	0.259135	0.640157	0.720642	0.307307	17.9032	0.225115	1.09533	3.47071	0.271052
COG3	0.28075	0.267504	0.195479	0.119922	0	0.166953	0.116924	0.187243	0.402074	0.331534	0.278511	0.0703663	0.216384	0.272317	0.0967478	0.328237	0.110977	0.297081	0.192083	0.673964	0.367677	0.0852626	0.310884	0.199668	0	0.235285	0.0729128	0	0.148433	0.59026	0	0.257117	0.565715	0.0818321	1.09039	0.646488	0.390823	0.189148	0.20016	0.315181	0.399556	3.54181	0.306367	0.26596	0	0.133591	0.28014	0	0
COG4	1.0352	0	0.124558	0.0734017	0.42536	0.331031	2.35629	0.466148	0.323653	0.853984	0	0.0840707	0.304846	1.04068	0.908211	4.57685	0	0.898049	0.0740357	1.74823	1.78372	0.858671	0.641301	0.127819	0.671932	1.36218	0	0.521702	3.08288	10.4375	0.22544	0.245221	0	1.08968	0.0969675	0.189136	0.298348	0.176435	0.661227	0.527558	0.220818	0.654377	0.431908	0.428523	0.797405	0.372375	0.550629	1.05734	0.301039
COG5	0.0304983	0.0537807	0.0497411	0.356767	0.162606	0.573725	0.0529307	0.283278	0.0692927	0.0508525	0.273481	0.561191	0.205466	0.117777	0.441332	0.144656	0.214898	0.425328	0.35785	2.56496	0.053483	0.189837	0.126536	0.0448037	0.0416481	0	0	0.0254488	0.157666	0.647053	0.0508388	0	0.210511	0.0263264	0.50065	0.28544	0	0.0847199	0.0778721	0	0.0648671	0	0.0312343	0.0822277	0	0.0284173	0.0585236	0.0310554	0.214849
COL4A3BP	0.386123	0.514508	0.538717	0.391096	0.223328	0.944115	0.336422	0.317648	0.62418	0.478125	0.528002	0.522694	0.320497	0.421807	0.538064	0.118802	1.00024	0.55542	0.119141	0	0.12931	0.733816	0.455413	0.86036	0.67498	0.653616	0.485829	0	0.621636	0.703517	0	0.369837	0.194104	0.986165	0.704353	0.137151	0.43659	0.318859	0.315398	0.231997	0.204351	0.14144	0.238906	0.26437	0.0905643	0.122463	0.588537	0.495059	0.954491
COLGALT1	0.802229	0.469254	0.675269	0.803826	0.155531	0.804586	0.303231	0	0.0759122	0.547525	0.174285	0	0.196098	0	0	0.0831461	0.126736	0	0	0.0289377	0	0.120314	0	0.166815	0	0	0.742583	0.112826	0	0.574032	0	0	0	0.0790982	0.0871714	0.123898	0.17309	0.124118	0.143069	0.658253	0.145252	0.129467	0.697994	0	0.114041	0	0.493997	0.13174	1.10206
COMMD1	1.2891	0.724248	0.770337	0.858447	2.18147	1.89337	3.47018	2.76382	3.85851	2.60482	4.28138	2.85452	1.14904	1.00384	1.09071	1.24049	1.30053	0.750089	1.2468	1.20272	2.55481	0	1.20169	1.63729	0	1.03936	0.986504	2.00786	2.00342	2.03862	1.08043	1.27	1.95189	2.20491	3.15943	1.17381	2.13169	2.64319	3.25572	3.36387	1.57239	2.9267	0.873916	1.44955	0.492532	1.9824	1.49286	2.35024	0.0382037
COMMD10	0.198911	0	1.24189	0.544824	1.27886	0.383157	0.148731	0.867889	0.171575	0.15093	0.187	0.130982	0	0	0	1.09208	0.181073	0	0	1.02347	0	0	0	0	0.324279	0.278672	0.263689	0.81072	0.29152	2.89338	2.01761	0.369338	2.88879	3.35087	0.311115	4.18685	0.287896	0.227944	0.280149	0	0.248019	0.528789	0.231768	0.246697	0.411128	0.253869	0.161216	0.504369	0
COMMD2	0.161423	0.937289	3.9034	0.18799	0.790378	1.3121	0	0	0.183098	0	1.47503	0.136461	0	1.84562	0	2.31863	0.39989	0	0	0	0	0	0	0	0	1.13326	1.19583	0	0	0	0	0	1.23975	0	0	1.33851	0	0.146909	0	1.08245	0.977777	0	0	0	0.164849	1.30395	0	0	0
COMMD4	20.2801	0	21.426	1.09977	22.6296	1.01176	49.7306	0.864673	1.04621	20.393	0.654055	20.9345	0.525348	0	0	0	0	0.315496	0.362109	0	0	0	19.1499	16.2153	17.4305	1.51962	17.2415	39.2753	23.1523	17.6203	23.7581	21.6159	19.6757	33.4234	36.4517	0	0.682494	26.9953	6.76628	0.566349	0.823591	0.111579	58.4539	14.0194	0	0.708803	0	0.770503	0.484151
COMMD8	0.45516	0.299983	2.34586	1.63306	2.05621	1.09174	0.924154	2.23728	0.738325	2.42011	3.55094	3.05513	0	0	0	0	0	0.880954	0.499465	0	0	0	0.548626	0.897377	0.667828	0.194193	1.05886	0.210927	1.00157	0.529384	0.34604	1.03615	1.15806	0.273583	1.53216	0.388062	0	0.450621	0.525409	1.0992	1.12085	1.28291	0.499945	0.378818	1.03593	1.60351	0.316261	0.295645	1.03156
COMT	3.01205	5.02122	4.37269	4.72033	4.04005	4.53664	3.01945	3.0058	4.71656	3.15081	4.28723	4.85582	1.35891	1.45961	1.63056	2.04238	1.27614	0	1.35565	1.63774	1.33949	0	1.04438	0.570632	7.99155	6.69643	3.93286	8.07039	5.6147	3.09202	7.68321	7.00788	5.12189	7.341	6.91203	3.75469	6.95844	7.36339	7.45208	4.42705	4.99336	6.45242	9.7247	5.58601	7.10072	5.65227	6.34053	4.97992	2.07055
COPA	20.4151	21.1698	20.7154	23.1604	27.2227	21.4084	26.498	20.7449	24.0995	19.065	16.3524	19.7324	22.7424	21.1618	16.1762	27.5771	23.5138	23.8768	24.1044	24.6937	19.1287	11.8798	15.0733	14.3138	12.2304	13.4057	14.3449	15.4805	17.4609	19.2846	19.2928	19.0124	21.1763	12.2257	11.0992	15.9404	13.8212	10.9918	16.0729	16.3361	17.5511	19.1837	20.1141	17.0243	19.4364	11.5204	12.3551	12.3201	18.4145
COPB1	21.3522	22.0959	21.273	18.9143	25.1264	22.8824	22.3313	22.1022	26.7389	15.7201	19.4986	24.4794	15.7202	18.2173	15.565	19.197	15.028	20.726	18.3203	21.6705	18.8755	14.8638	19.6602	15.1924	21.8377	20.8725	27.477	31.7718	30.7546	26.9385	31.992	31.4969	33.735	24.1352	25.1057	25.1933	17.674	15.9103	16.2059	20.7383	19.1855	19.6278	20.3597	20.2461	22.4781	15.7603	16.6582	16.5603	19.3019
COPB2	21.4783	16.5421	19.5419	17.1899	21.3298	21.8079	25.9838	23.2787	21.0665	17.9354	18.8545	18.3552	14.8282	9.31296	10.7053	15.2176	11.329	14.3035	14.929	19.3393	14.1578	8.35447	7.40502	8.80559	27.7113	18.0901	17.0587	24.8559	20.6107	17.226	32.3388	13.8913	18.9952	17.4522	17.1208	16.0324	17.9188	17.6328	16.8659	25.7237	29.7304	20.2361	22.2286	18.9113	25.4695	18.2703	17.229	17.2546	27.2639
COPE	10.325	7.51824	11.6649	12.6682	9.41787	11.8654	13.4932	12.2472	10.9725	9.41345	9.76299	9.73248	7.61043	9.35594	11.2931	8.37846	11.1831	11.9378	8.74557	11.5816	14.3977	4.2693	6.76692	5.43946	17.9154	19.2484	8.83453	16.093	19.0618	8.72477	10.817	12.139	18.6014	13.5807	16.008	14.0974	12.2265	8.55653	9.12998	15.3826	10.4615	13.6966	13.8516	12.959	21.3894	8.91564	7.68673	14.8167	8.18978
COPG1	19.6764	65.7802	19.4581	17.8432	35.6234	21.4337	66.6598	27.4896	24.7325	63.1319	54.8439	13.7755	20.5393	18.7203	13.8683	48.9185	17.1841	16.0262	51.7984	25.2626	18.1088	17.0415	15.2925	10.2923	12.6095	13.4491	14.8704	16.4966	17.9457	10.9356	18.4481	63.7061	17.3639	12.449	11.2939	14.7325	12.3735	11.6197	10.7344	9.81069	13.6822	12.6	15.9722	18.7752	18.0958	11.8859	15.2308	8.47704	7.84833
COPS2	9.21918	5.45307	8.57485	10.3778	8.57363	7.4511	9.95899	9.83994	5.88004	7.66906	8.446	6.48072	10.5991	4.6614	5.31317	9.10195	5.03607	4.15495	6.47353	7.95357	4.70158	3.36887	3.23302	4.88914	6.28762	5.9714	9.1896	11.3353	6.07814	5.24566	13.0208	5.24728	6.20884	4.09972	4.74893	6.19237	6.55021	2.29079	3.53927	5.35877	4.63477	5.36929	4.68938	6.66527	6.40122	3.89978	7.32895	4.36625	8.57486
COPS3	5.57228	6.16369	6.27269	4.7728	4.59225	6.57475	5.31855	5.93536	5.8629	7.32741	5.1936	4.96516	6.69228	6.05459	4.08377	5.22991	10.6473	5.78259	3.83694	8.01729	5.44659	4.81419	4.00982	7.22517	5.1252	5.22183	11.8385	5.66569	4.87428	5.49216	4.76052	6.03431	5.3394	7.37971	3.58328	7.96269	7.29851	7.63956	7.63224	7.81828	6.19291	7.83285	4.7068	4.47201	8.94689	6.89209	3.34868	7.04491	3.11592
COPS4	6.33352	4.52481	3.41677	4.68908	3.41703	3.42839	4.63267	9.04344	5.65065	5.9193	4.88076	2.2586	7.01759	5.24898	7.49855	4.37958	8.41476	5.3236	6.48899	4.98673	5.81345	6.84786	5.80105	4.34949	6.6666	11.2032	6.74671	6.9413	10.9872	9.74886	6.89222	8.28923	10.0098	9.421	8.45862	6.0903	4.94283	4.06939	4.68723	5.7722	4.16903	3.2747	4.25646	5.58427	4.42292	3.92677	6.00204	5.93178	8.79624
COPS5	5.77426	4.62158	5.33722	4.24546	8.15439	6.75104	6.70102	5.38684	7.29582	3.92907	5.49958	4.4623	5.14299	2.92014	3.39762	4.02323	3.3419	2.96603	3.29255	3.72993	2.49903	4.78354	5.23322	2.45677	3.83526	8.04495	5.61962	4.41861	7.19313	4.69978	5.7213	3.83989	4.18426	5.22885	6.82912	4.60026	4.67073	2.95624	6.17743	3.13199	5.66195	4.11074	4.00844	4.4589	4.39691	4.21171	2.58155	3.52193	7.62107
COPS6	2.68806	3.5019	5.17066	2.58896	2.82263	3.13133	2.90185	4.50083	3.42486	2.88497	4.49091	3.6298	0.0931608	2.75226	9.54262	4.76374	1.61065	2.32633	23.7215	1.6037	12.373	2.77058	2.63033	3.0298	1.28698	2.63342	17.8046	22.0345	2.31843	21.2508	2.36301	22.481	20.6604	1.95114	18.4571	17.7801	2.44648	1.84904	0.339859	0	1.15877	0.925748	0.449255	0.825508	1.47074	1.11884	0.242729	3.10882	1.25977
COPS7A	1.13392	1.31324	1.21401	2.10932	1.52381	1.35882	0.355121	1.96797	1.39858	3.40686	1.28615	1.52576	0.0348264	1.79214	0.957281	0	1.07259	1.87075	0.754891	0.0542458	1.01937	9.64893	6.60103	0	1.32501	3.07112	3.07054	1.26003	2.24275	2.14372	3.08303	2.03551	0	5.79752	4.87861	3.85081	0.912903	1.07836	2.12755	2.06861	2.47677	1.52603	2.0583	1.41165	1.92604	1.60516	2.52339	0	0
COPS7B	2.9267	3.42054	20.2851	2.95473	2.93657	3.08844	2.25259	2.52583	2.24004	3.33945	2.60755	2.54938	4.00741	19.888	18.8855	13.753	19.1915	19.3818	9.92378	17.6221	17.0011	16.3919	17.1326	19.2525	19.2982	19.6611	16.8424	18.3086	32.7671	14.1214	16.8381	16.7885	2.41516	16.7644	17.4656	17.4093	15.357	29.6033	1.79854	14.4806	16.7122	15.321	22.2452	13.1095	2.62112	24.7171	11.0922	14.8899	1.31302
COPS8	4.89616	6.60843	12.2473	10.3937	6.16901	8.55547	7.41016	4.94003	5.85153	10.0191	5.62563	6.83025	9.79973	5.88258	5.6305	10.2666	4.50786	3.27412	7.62256	8.55309	3.09801	4.98135	6.8714	3.13386	8.22111	7.67738	3.58329	3.76071	5.44382	6.40216	5.86951	6.79778	6.10748	5.58462	7.83899	6.08967	4.60101	11.5979	11.3353	9.3067	6.89565	12.2929	5.722	5.7738	7.77757	5.42836	6.0003	11.2867	4.52441
COPZ1	13.627	11.8529	39.6019	12.9551	24.3074	10.0798	15.8859	10.0858	17.2635	10.6794	15.0838	26.095	8.88673	0	3.28357	3.01927	3.03122	3.31843	3.09656	26.8363	0	3.25005	1.26464	0	18.5124	25.7197	26.9417	25.7714	29.5999	26.9227	32.5503	29.3531	33.2105	21.6371	37.2729	24.7558	22.9551	19.9917	18.3389	32.5788	21.3545	34.6525	32.2079	21.174	26.6844	13.3726	20.8609	11.5065	4.00169
COQ5	0.270844	0.407279	1.50498	0.25769	0.568048	0.475586	0.137203	0	0.324004	0.109065	0.125421	0	0.828785	0.905568	0.385756	0	0.203331	0.935444	0.428643	0.686832	0.161526	2.88671	0.0572394	0.719804	0.0663512	3.32013	0.742315	0	0.14763	0.126369	0	0	0.981426	0.778782	0.829604	0.535872	0.7888	3.41953	0.66372	0.461486	0	0	0	0	0.144598	0	0.204054	0.161975	0
COQ7	0.597158	0	0.403773	0	0.0734692	0	0	0	0.242417	0	0	0	0.390077	0	0	0.476415	0.438648	0	0	0	0	0	0	0	0.420124	0	0.139491	0	0	0.151811	0	0	0.234831	0	0	0.169777	0	0	0	0	0	0	0	0	0	0	0	0	0
COQ9	1.1711	0.499848	0.575308	0.250463	0.0393311	0.416994	0.36432	0.343317	0.365863	0.320215	0.327789	0.278443	0.608941	0.874957	1.02513	0.449992	1.09838	0.406321	0.0689887	1.50342	1.03379	0.925784	0.253393	0.405365	1.8576	1.97378	1.05114	0.390044	1.3772	0.473504	0.26499	0.281391	2.25799	1.02473	0.318957	0.195158	0	0	0.774662	0.579454	0.394825	0.320382	0	0.371931	2.45071	0	0	0.382723	0.703332
CORO1A	253.708	173.838	183.331	175.725	204.013	257.618	216.47	162.279	150.141	179.401	174.93	184.908	257.931	258.866	264.655	247.196	207.514	262.522	223.343	180.37	205.825	254.467	215.58	237.991	160.289	199.706	179.593	182.758	169.755	160.339	140.71	160.857	149.158	195.738	240.299	182.722	207.055	238.416	225.241	228.732	218.466	212.349	180.639	238.472	174.364	251.174	208.7	215.7	360.978
CORO1B	10.7526	11.1436	6.80758	1.61257	2.03883	1.94452	1.7541	4.56345	4.8929	5.01766	6.99392	6.88494	14.3811	11.44	9.52485	1.86612	1.22578	3.86616	0.0546587	0.846121	0.706566	1.44687	1.53011	1.3594	6.8895	8.80654	13.2327	2.23846	1.64767	1.93168	0	0.987011	0.830405	1.32617	1.43418	1.44403	5.68862	4.27251	2.93392	0.439699	0.598805	1.17275	0.36421	1.1341	0.341414	0.644983	0.53337	1.52643	5.07453
CORO1C	21.0171	24.2766	17.1775	16.7165	17.3338	18.9736	18.7259	25.7448	15.1387	27.0369	20.3999	27.5842	18.2326	15.2617	14.9317	13.2722	13.4274	16.7961	13.4584	19.3659	14.9081	17.3924	17.1261	19.8461	11.6488	13.3715	12.7424	12.8936	12.6645	9.67046	13.3379	14.4256	14.7385	14.3859	14.995	13.2028	10.3801	10.2227	12.2263	12.0209	10.2034	13.0527	15.9746	13.0252	14.3329	14.7702	14.181	14.7978	23.6164
COTL1	132.518	105.674	93.1849	46.9338	37.9279	35.1454	43.5961	39.446	41.0803	20.7511	30.6456	39.5173	93.2725	98.5979	96.7853	35.6472	43.7925	37.1643	35.0162	43.9418	23.0535	23.7141	43.2238	42.2383	123.029	111.978	142.161	40.6896	36.215	31.9977	64.549	40.045	32.3678	31.5525	32.2752	49.308	97.25	102.676	84.6915	57.7706	30.3558	26.0613	36.7114	28.7896	35.318	24.0596	21.7145	30.0554	148.089
COX1	0.896706	0.773248	1.03591	0.976985	0.908175	0.958414	1.32829	1.10259	2.12768	0.64769	0.540304	0.444001	0	0	0	0	0	0	0	0.843569	0	0	0	0	1.09137	1.0608	0.784632	1.14881	1.33062	1.04737	1.46518	1.15065	0.981406	0.89862	0.469653	0.936189	2.4934	5.90963	0.365242	9.28068	0.773568	8.54185	0.890919	4.80644	1.01248	0.576415	3.99988	4.15411	0.946876
COX17	21.9448	16.0699	19.4847	15.2277	16.9812	15.201	22.3327	22.673	22.696	19.5939	22.9523	22.8726	17.9216	18.8328	17.3679	15.1861	16.3538	17.8339	25.4102	23.942	23.9225	30.6846	29.3623	30.3435	9.85961	10.9987	11.2329	9.23025	13.4565	11.447	11.2067	12.7363	15.6053	21.7947	17.4169	20.3365	18.2834	21.4298	18.352	15.1941	15.9288	13.2182	20.187	20.3855	23.3682	26.6931	25.7245	24.9	21.1551
COX2	31.6512	35.8972	29.0242	34.9238	28.7785	32.1085	35.2351	38.9194	31.1815	29.6695	25.2884	27.94	25.6234	23.9725	22.5254	28.3253	23.9329	30.0879	32.9436	34.908	27.5498	18.3054	18.9794	23.3308	50.8391	50.9895	47.1219	50.4351	56.4509	52.3508	62.6719	62.0104	57.2472	43.0253	45.5841	49.7126	40.8112	36.2193	37.6307	42.4489	41.1209	32.0137	45.5538	30.4181	14.9618	29.3346	23.2291	3.6595	34.2249
COX20	8.48205	8.36037	1.4992	5.96379	1.12359	0	9.64558	4.49118	5.34876	0	6.87847	0	0	0	6.62184	0	3.06412	0	0	0	1.44245	0	0	2.90889	0.396143	5.92296	1.34907	1.07237	4.77998	0.704672	0	1.02933	0.544015	0.741365	0.923701	0	6.93498	0	0	0	0	0	0	0	9.95843	0	0	6.53734	0
COX3	8.62382	11.0856	10.6054	9.25696	10.7288	2.82627	11.2246	13.8736	7.82207	2.4911	11.4616	10.5043	8.32014	6.56369	0	10.1088	8.2307	9.17974	7.65073	12.0961	9.03827	7.99542	5.09789	8.45871	7.50725	8.82479	8.16163	8.20235	8.41296	7.82467	9.75684	7.12107	8.39068	9.37307	15.8268	9.79812	2.55736	2.51173	2.80212	2.94718	0	2.57209	1.95922	5.1861	3.90949	2.4921	3.31058	2.83468	0
COX4I1	65.6807	58.9371	72.2537	63.6326	75.7903	66.9372	80.8752	83.5257	77.6333	58.0938	69.5404	68.0341	98.8012	83.6203	115.687	93.3989	100.352	97.6094	97.1374	96.1606	117.646	88.8189	89.8641	94.3948	88.0823	93.3146	112.631	128.2	107.514	93.4682	104.264	114.315	110.066	91.2422	97.1708	83.2106	102.655	101.382	103.791	88.3651	104.623	99.9937	113.59	103.094	111.291	101.117	115.903	102.659	314.065
COX5A	17.8602	22.6433	17.4409	17.4216	20.958	18.2433	20.3661	21.1489	27.9133	14.9513	17.9343	13.7802	16.4699	17.0339	30.6215	21.6107	20.9787	22.7132	21.9038	26.5048	22.3851	13.3025	16.3607	18.4488	9.98684	11.5521	14.4509	19.4264	11.8328	5.40517	14.2879	15.672	17.0989	13.1576	13.5605	13.7958	17.0341	17.8817	15.6994	20.7416	20.8406	20.1138	20.2904	19.2118	20.9893	17.6691	14.2902	11.7767	6.57889
COX5B	84.5023	71.654	87.9176	91.4742	91.246	110.577	93.9591	95.7759	94.9175	105.033	97.6242	102.794	97.3173	81.7962	73.1075	113.85	80.4937	138.819	103.95	139.116	120.465	119.492	210.635	158.969	52.0057	44.9526	51.6048	58.3721	60.188	45.1466	91.8698	63.6497	90.4143	99.9239	75.8878	76.8483	44.6887	48.528	55.0854	49.5402	52.4358	63.319	63.5553	56.5414	92.926	49.7361	72.1884	65.5684	56.4913
COX6B1	13.0203	0	9.75648	13.6096	7.99267	0	12.8641	14.2734	13.7176	11.0397	11.1957	8.76106	0	13.6865	15.4022	0	13.1053	18.6556	15.7156	20.8834	30.3257	11.5949	0	14.915	6.60357	5.14695	5.11432	6.78308	4.86383	5.88327	12.4849	5.75219	7.15878	4.76152	5.14071	3.68588	0	0	0	0	0	3.4207	0	1.10193	3.71698	1.95181	1.70571	4.13422	19.37
COX6C	38.5845	88.7122	49.259	48.4068	48.7782	46.5216	59.4809	55.0711	55.9395	78.8596	37.7225	81.7961	105.35	56.0945	48.8205	113.619	121.49	56.4987	126.067	65.7871	122.913	75.0327	105.692	108.679	47.108	41.7113	47.4374	52.9496	47.513	44.158	56.4746	52.1853	52.3532	48.205	50.141	44.5116	25.1547	18.2902	17.4545	24.1385	23.6301	22.4349	49.6241	22.1471	33.4884	41.9794	19.5076	20.4807	44.495
COX7A2	48.4081	57.5163	45.0387	50.5293	48.7045	50.9489	56.2603	54.5931	49.411	47.3846	44.6547	44.905	58.2448	48.294	37.2626	51.5102	48.3367	34.8564	57.3045	54.0995	27.7851	42.1896	43.0958	24.3597	54.2771	58.8383	56.0194	51.0125	57.4941	51.8397	65.9513	60.8092	63.3473	56.0218	60.8687	52.2663	65.4353	50.2895	52.5999	55.5899	54.0013	53.8131	60.0903	55.9164	59.2701	48.911	46.3485	50.8396	45.946
COX7A2L	4.28262	4.47296	4.96202	3.08284	1.84227	1.01207	2.94787	5.3637	3.90044	2.46332	2.17577	4.29702	5.06891	6.46165	0.511071	3.7942	1.30052	0	0	2.10788	1.44044	1.35224	4.29626	1.35804	9.52208	1.07015	9.93024	7.59493	6.91088	0.963011	1.40858	8.78308	7.81625	7.36002	7.64509	7.24287	1.17281	1.37901	1.00667	1.08704	0	0	4.09388	1.5946	0	0.308982	0	1.2571	0
COX7B	27.4948	0	0	0	0	0	26.1012	0	27.3734	0	0	0	0	0	0	0	0	0	20.5824	24.1437	0	0	0	0	0	0	0	0	0	0	0	0	0	0	0	0	5.21235	6.67144	7.11079	5.98031	0	7.61806	8.79456	0	8.042	5.05007	0	6.17276	0
COX7C	21.6721	21.0597	32.2578	19.1822	24.3035	31.0314	21.0243	21.2947	22.1964	14.3086	16.229	14.8376	22.349	0	24.2297	24.4502	24.9704	16.1317	27.8927	25.752	25.1913	16.0112	0	19.4026	32.0827	15.9632	16.518	17.2159	17.8841	0	17.4628	20.216	18.7419	0	13.3684	13.2021	17.4905	17.2119	21.2252	15.5196	19.1352	17.1461	19.4457	16.2973	19.1717	16.1724	13.8969	14.8724	0
CPNE1	9.98168	8.46222	15.0861	19.0772	12.7089	14.4605	12.6279	14.2744	13.6191	17.4564	15.2376	15.0059	24.0629	9.52189	12.4869	18.9799	16.2478	14.6387	47.6163	12.4624	10.038	36.4977	19.1742	18.344	13.3532	10.0496	8.92151	19.5796	13.0094	16.041	15.3209	17.3864	18.1457	19.7704	17.6393	18.4382	11.3258	13.2704	13.6334	66.08	62.6869	12.113	66.6574	43.2536	13.7853	17.3851	35.0608	34.797	3.64446
CPNE3	4.77462	6.26333	4.95655	6.22113	4.7852	4.74263	6.82762	6.48875	5.57347	10.1931	10.8201	8.78273	5.88614	12.1159	10.64	16.7042	10.4312	9.70477	13.8957	9.17596	7.71469	14.3774	15.6281	12.3539	6.09448	7.70015	7.53965	9.54035	10.3455	6.6894	6.52689	7.00753	4.67013	11.241	17.1953	9.61781	4.06807	7.00175	2.38583	4.32727	7.19108	8.73403	6.24015	3.851	8.50649	9.19553	10.435	9.20145	10.3679
CPOX	10.9812	13.3979	14.0601	11.2687	12.5814	16.1526	10.1569	9.10208	10.7738	8.77331	9.1486	11.2183	8.6392	10.5673	10.018	9.70571	8.47817	8.98043	6.56965	7.57233	7.03736	5.44384	7.14814	5.69671	11.8379	11.8052	14.6474	13.5257	25.3395	10.6333	12.6514	11.464	12.6351	8.42221	11.6584	19.2621	14.3716	13.238	17.8269	15.2225	15.6526	15.4049	13.2098	8.61447	10.0425	11.8382	10.9867	10.7524	17.6255
CPPED1	1.32143	1.09866	1.32933	1.01223	0.846345	0.873457	0.982694	0.513801	0	0	0	0	0	0.493372	15.7716	0	0.464339	0.440124	0	0.756463	0.513307	0	0	0	0.190786	1.01513	0	0	0.20846	0.926935	0.215749	1.40582	0.274443	0	0	0	0.535973	0	0	0	0.382025	0.260807	0.530644	0.547941	0.900571	0	0	0	0
CPSF1	0.795143	1.43652	1.46724	0.81272	1.1788	1.38858	0.518568	0.914384	1.31907	0.461769	1.04158	0.74871	2.19768	0.545169	1.48578	0.670633	1.4829	1.49668	0.319318	0.465784	0.366762	0.249257	1.06229	1.56655	1.57996	0.627106	0.939041	2.7571	2.18976	1.05382	1.9166	0.356157	0.552728	0.882464	1.71539	0.917566	1.28201	0.85634	0.740567	0.514752	0.587565	0.812971	0.192659	0.35222	0.321951	1.01353	0.453693	1.2176	0.42967
CPSF2	1.39613	4.26486	2.88454	2.73963	3.74219	2.8774	0.946546	1.80665	0.941151	2.21389	0.847377	0.880649	5.7208	1.0462	1.24429	1.97971	1.24926	0.506466	1.58927	0	0.543143	0	0.511969	0.936848	4.71552	0.114803	0.204842	0.128856	0.498338	0.412072	0.0251426	0	0.245649	0.357779	0.403879	0	0.714052	0.092605	0	0	2.27042	2.87435	1.23475	0.541658	3.33421	0.140453	0.445512	2.9218	5.15709
CPSF3	0.923732	0.79798	1.94466	5.03697	2.63054	6.05537	2.41035	4.06889	6.80984	0.693894	1.28408	1.73821	4.46912	3.26318	3.01673	0.423808	0.720508	0.776144	2.01615	0.18872	0.33564	0.615249	0.612578	1.84204	0.671229	0.48299	2.67485	0.505346	2.87872	2.61416	0.490135	1.01191	6.40545	0.875178	1.99352	1.17128	1.33687	2.03043	1.9489	4.85055	1.53853	1.77147	0.467601	2.52652	0.313547	3.99649	3.54266	2.71556	1.12933
CPSF3L	0.894352	0	0.32233	0	0.015406	0	0.170384	0	0	0	0.0218448	0.529841	0.292639	0.318588	0	0.224871	0	0	0.231295	0.202351	0.240551	0	0	0	0	0	0	0	0.240572	0.197783	0	0	0	0	0	0	0.558362	0.751362	0.647058	0.166444	0.53711	0.602628	0.514537	0.475499	0.615328	0.487902	0.540835	0.52371	0.576195
CPSF4	0.135281	1.7732	2.06046	0.220042	1.65488	1.1878	0	0	0.197395	0.228447	0.0735315	0.170845	0.348258	0	0.417558	0	0	0.389958	0	0	0.271988	0.590047	0.54272	0.603257	0.0579503	0.0507809	0	0.0761287	0	0	0.0661892	0.182122	0	0	1.03908	0.151917	1.79942	0	4.34082	0.894635	0	2.8458	0.755868	0	2.15167	0	0	1.26631	0
CPSF6	18.8926	17.7625	16.0131	14.1764	6.57476	11.3248	15.1163	11.1143	14.0963	12.1748	7.96178	15.996	9.8042	15.6988	12.6005	12.9413	6.85297	9.63223	7.28209	11.9908	12.8852	9.62183	9.90346	13.3225	9.37946	12.9723	11.3789	6.42444	8.66657	9.32646	7.47974	9.8433	9.97432	10.7728	11.8108	8.7228	9.53968	11.0708	10.8019	8.34219	8.94865	8.73333	8.97667	6.04039	9.12332	10.5297	7.49329	10.6254	10.3087
CPSF7	7.80643	2.62477	7.58345	3.71241	5.16279	6.30001	3.169	3.13047	6.78822	8.28485	5.07087	6.77568	5.9266	4.46628	3.01179	2.66069	1.97908	2.39452	3.75647	2.75235	1.33199	3.15729	1.988	3.019	2.28523	3.73975	6.53814	1.4818	1.11339	3.40529	1.722	2.50934	0.80386	3.71926	2.17263	2.51099	1.09487	2.74775	3.17703	2.67954	1.15062	31.9322	2.74032	2.67602	32.1511	1.60349	2.52761	1.12171	2.72408
CPT1A	0.924982	0.729044	1.70693	0.586213	0.520799	0.839338	0.49371	0.523416	0.398353	0.373378	0.825328	0.399651	0.490419	0.961243	1.46679	0.697638	0.410796	0.96373	0.43745	0.523586	0.694385	0.144049	0.447189	0.209325	0.490071	0.537995	0.594286	0.107181	0.277565	0.131283	0.222459	0.238221	0.250729	0.060826	0.244224	0.13337	0.569669	0.931921	0.584205	0.157977	0.414292	0.39881	0.120113	0.179329	0.441233	0.111397	0.0817963	0.144256	0.7892
CPT2	6.9082	9.1962	6.74468	6.23044	6.40202	5.75648	5.05116	4.26407	6.33341	5.78913	8.06522	7.34983	6.29712	5.05595	5.31221	4.652	6.35737	5.25678	4.70282	3.52658	5.71744	5.51631	4.97786	8.74965	6.80739	7.8407	5.73556	4.7135	9.21365	3.93162	5.79419	6.14545	4.89941	6.45128	7.18952	4.29574	5.58187	5.76536	6.32088	5.30162	5.53807	3.76155	15.5415	2.80402	4.30646	10.1509	3.60389	3.01662	3.92816
CR2	0.217857	0.882636	2.97901	0	0	0	0.445192	0.260542	0	0.574768	0.904374	1.82304	1.82672	1.33062	0.730891	0	0.233401	0.594163	1.1171	0.766708	0.216985	1.25476	0.907917	0.736474	0.988929	2.00079	2.13646	0	0.319318	0.392805	0.505165	0.149496	0.848755	0.562427	0.917901	0.73667	3.56196	1.61675	2.19594	0.0728765	0.921887	0	1.71994	1.7979	0	2.44881	1.34882	0.391491	2.13956
CRAT	1.53015	0.0892888	0	0	0	0	0.158408	0	0	0.123843	0	0.164267	0	0.0225432	0	0	0.0205363	0	0.0591915	0	0	0	0	0	0	0	0	0	0	0	0	0	0.0629514	0.0614652	0	0	0	0	0	0	0	0	0	0	0	0.0892339	0.0754836	0	0
CRCP	0.426897	0	0.536229	0	0	0.439514	0	0	0	0	0	0.0681472	0.152977	0.341169	0	0	0	0.269544	0	0.300327	0	0.229738	0	0.202749	0	0	0	0	0	0	0	0	0	0	0	0	0	0	0	0	0	0	0	0	0	0	0	0	0
CREB1	5.22511	5.04353	2.06944	4.44506	2.55299	2.38911	4.51918	4.59651	2.78723	4.51281	4.03652	3.58209	3.94733	3.90095	0	3.90097	4.85156	0	7.27666	2.92324	3.24966	4.26482	6.13276	0	4.32089	4.24329	4.69544	0	0	0	2.48542	3.64217	3.90736	0	0	7.19335	1.99542	2.83216	2.09234	2.48285	2.43961	3.83684	2.11919	1.11793	1.53182	1.38856	2.7254	2.24155	0
CRKL	3.50562	4.28009	3.81416	4.66314	5.56749	4.78589	3.31647	2.45263	4.88699	4.29518	2.89192	4.15989	2.2481	4.92091	2.13876	3.88604	0.873836	3.87217	4.54903	1.26638	3.11193	3.22181	5.78418	3.67558	5.23441	7.72363	2.11	5.95699	6.04288	4.24486	5.57055	2.27363	6.00394	9.73325	8.54321	3.29488	5.61615	4.37828	3.17664	3.79507	4.39536	4.75523	5.16711	4.32899	3.93483	6.35048	6.30718	4.70307	1.8954
CRLF3	5.2874	2.87251	3.09167	2.5708	3.13583	2.59287	5.36772	4.79238	2.67433	2.51139	3.00277	2.88271	3.52875	6.36487	8.23699	3.39774	3.76683	9.26336	5.34729	5.39245	3.15819	3.70615	7.50194	7.68405	4.67153	5.07888	5.72571	5.18482	5.70768	4.62242	4.39399	5.0299	3.70836	5.8382	6.59913	6.71076	4.95005	5.05071	4.5977	3.19927	3.43933	3.55204	4.3793	3.4563	2.1833	5.26434	3.96933	3.54847	5.88191
CRYZ	69.0705	70.1672	100.545	101.355	99.0997	93.2761	70.4404	70.9087	72.6561	40.1385	55.2864	57.57	74.7218	78.2303	70.7879	76.2129	90.2202	101.386	85.6013	96.1235	82.0318	37.2718	30.4705	39.5523	64.773	85.5181	79.7292	85.1472	84.2747	80.5316	81.9296	88.7477	92.5435	61.6736	66.3787	61.7571	113.51	73.3137	72.6277	95.763	80.0721	97.8434	80.8872	82.3743	83.1422	72.581	68.5903	47.9594	70.6948
CRYZL1	1.31292	0	0	0.565058	2.47434	0.477627	0.251405	0.272438	0.549496	1.64644	0.44752	1.46573	0	0	0	1.70845	0	0.0887982	1.29389	0.308314	0.454469	1.62796	0	0	0	0	0	0	0.212968	0	0.406628	0.162683	0	0.422883	0.456021	0	0	0	0	0	0	0	0	0.195496	0	0	1.35021	0	0
CS	47.3879	58.6503	48.6786	51.9849	49.3723	47.8989	51.5629	60.9522	58.0062	35.2346	37.4262	32.8531	55.7941	42.2412	46.3198	52.4797	53.1211	45.2498	42.0228	41.1078	51.7979	30.942	35.2748	41.0197	42.6164	46.9426	47.0072	41.6796	51.6489	47.8012	48.8498	52.5489	51.3928	35.7999	49.1159	45.7408	42.2884	63.9468	60.1499	64.0054	66.723	65.8475	58.1445	54.7511	46.2266	42.3735	43.0032	46.1528	51.9741
CSDE1	1.62671	2.45013	2.05469	3.50651	8.17741	4.07076	3.25098	2.80475	2.65956	2.43037	2.21363	2.6772	1.168	2.17851	2.31269	3.51497	1.77008	3.65202	3.29645	3.05031	3.28305	2.40218	4.40464	1.64222	5.79409	5.9829	6.69131	5.76576	7.26553	4.50301	4.54419	7.2356	5.33367	2.52375	6.89991	5.5168	2.06624	1.09922	1.27874	3.01753	2.63298	2.39121	0.818916	2.08713	2.31756	1.2028	1.42835	1.90208	3.99482
CSE1L	13.3989	15.9797	14.9285	11.9555	12.4465	16.4689	11.4262	18.6651	19.5459	13.8312	12.7115	13.5007	20.1892	14.6676	14.9445	11.7266	21.3952	23.7138	13.0429	13.5275	9.67564	18.7383	18.3652	20.3792	12.1273	23.3635	18.9213	11.9946	20.188	29.261	11.8257	15.8016	15.1433	19.2085	21.0969	20.0913	16.3309	19.2305	16.197	17.1102	17.0692	15.4009	15.1101	12.4468	15.5268	15.1688	14.3664	16.0457	25.844
CSK	11.3437	11.5416	10.3248	10.4463	10.6829	7.28333	10.3231	10.0936	12.8962	10.2522	11.1609	15.8401	10.7555	12.2498	15.4669	9.88723	9.31445	11.9184	9.8963	12.1547	10.1619	14.3635	11.6917	12.5555	11.0175	14.3918	13.8331	11.5097	13.3148	14.1758	11.7855	13.2386	11.5461	17.9478	16.9714	19.1659	9.76024	10.6977	12.7204	9.2618	8.64725	10.9697	8.19857	9.43957	8.13062	11.2485	10.9194	13.6825	13.7947
CSNK1D	0.123699	0	0	0	0	0	0	0.210981	0	0	0	0	0.446038	0	0	0.0842101	0	0	0.0851284	0	0	0	0	0	0	0	0	0	0	0	0	0	0	0	0	0	0	0	0	3.39955	0	0	4.74096	0	0	0	0	0	0
CSNK2A1	8.71138	10.5504	10.8423	6.69629	7.33856	7.90319	6.74769	7.44586	0	6.32363	6.61839	5.03091	7.94585	2.13071	3.68632	5.04765	3.0765	2.01607	3.1267	0	0	2.36547	0	2.63607	3.26323	6.77959	7.51814	3.42803	3.84016	5.48653	2.62525	5.13774	7.27209	3.28562	6.61522	7.22072	6.45236	5.65076	6.91744	0	0	0	8.2427	7.68458	0	0	3.02898	0	6.74223
CSNK2A2	2.43982	3.15809	7.64126	4.18583	2.44459	4.18986	2.44946	2.49243	2.4685	3.25375	1.65936	4.70931	2.21063	4.75704	2.86561	0.971509	9.38958	0.890396	2.16736	1.86144	1.99466	3.31885	3.34451	6.23073	4.79017	3.47668	5.13354	4.73585	2.96685	5.16863	3.81137	3.05161	2.04407	3.63778	1.68019	6.46814	1.96841	2.30229	2.2485	2.75862	3.00897	3.24566	3.05008	4.45329	3.90753	1.59918	3.85427	1.60768	2.4364
CSNK2B	10.3477	12.4521	6.92148	3.36824	12.6586	12.0843	3.78232	2.93907	6.02575	4.46505	6.04516	10.0865	13.9486	11.8646	4.46312	4.64927	3.96599	4.09039	4.81627	3.86758	2.35663	3.98723	2.87146	3.74935	15.8602	16.3266	6.76487	16.714	16.0362	5.45461	5.76315	14.6352	5.60706	12.7561	13.2477	5.26882	4.5413	3.70271	3.87021	4.08226	8.25209	0	4.26631	3.74172	3.24855	3.267	7.18434	2.95878	10.929
CSRP1	0.808871	0.706921	0.706161	0.524675	0.0650514	0.682888	0.823136	0.23914	0.777699	0.913338	0.3091	0.418526	0.159759	0	1.27995	1.61689	0.0412305	0.868605	1.87876	0.769005	2.74356	0.867374	1.25904	2.30247	0	0	0	0	0	0.783834	0	0.790859	0.720384	0	0.0387783	0.307295	0	0	0.150103	0.818636	0.845523	0	0.676219	0	0	0	0.732383	0	0
CSTB	20.0686	26.2155	30.3327	25.0213	26.0649	23.7825	14.8683	24.4969	24.1076	28.6742	33.9059	32.744	34.1903	29.4129	28.6041	29.5189	26.0075	24.976	20.5335	22.7936	26.1423	32.2483	34.3182	24.4263	17.408	18.9092	20.2347	19.5272	18.7037	15.3039	19.9926	11.127	9.27157	27.5449	28.0043	24.254	27.4606	19.7485	23.9014	15.4152	23.9315	34.1187	23.7745	0	38.9285	38.0595	32.181	38.0553	46.4965
CSTF1	6.98135	3.90461	6.70658	4.55664	5.62536	6.69462	4.19717	6.50306	5.17764	4.44079	5.4565	4.16388	3.85316	4.14411	3.75012	3.60659	3.75946	3.77878	2.85378	3.41229	3.15365	1.75358	2.98652	2.18701	6.18421	5.7053	6.87742	2.94792	5.72988	4.67151	5.30881	5.83792	2.1311	5.79291	5.09731	3.12103	0.156617	1.65414	3.14087	0.711729	0.820514	1.2441	0.728259	1.4394	0.704184	2.09995	1.75362	0.53987	1.97071
CSTF2	3.90809	3.49873	3.73281	3.14411	2.0324	4.46622	2.88096	4.47868	4.59814	2.0555	4.80596	2.75328	5.37892	3.02005	3.49412	3.64146	4.60722	4.96364	4.82577	2.83612	4.7791	3.15739	1.42468	5.27422	4.16216	5.38219	6.87427	4.18344	5.25972	3.06249	5.9551	4.07151	5.58745	7.5392	4.99967	3.68584	6.90035	1.96368	3.82913	3.75032	3.23185	3.05645	3.78942	3.65474	4.05534	2.43028	3.32341	5.9392	6.72989
CSTF2T	1.94525	2.37132	1.91203	0.600948	1.00405	3.02964	1.55383	2.27607	2.86357	0.580299	2.75091	1.19116	4.23034	1.22995	3.46758	1.62067	2.76538	2.2269	2.94491	1.23867	0	1.9802	0.630294	2.18434	0.844636	2.58596	2.64308	1.02983	2.64704	0.846453	2.88342	1.67217	2.78764	3.26487	2.65423	1.51815	1.76865	1.26428	1.6586	1.47871	0.928962	0.855272	1.2315	1.33339	2.555	1.15305	1.50346	0	0
CSTF3	12.5366	11.2568	11.8395	8.27261	10.7897	1.73487	9.35497	9.8748	10.4366	7.09516	10.7082	12.1709	2.96528	2.71482	2.57541	1.95834	1.25794	2.16254	1.43871	2.53835	2.29174	3.51432	2.25254	2.7174	4.27909	4.32941	3.69466	2.57372	4.97576	2.49271	3.71224	4.61661	2.19488	2.75602	3.27003	3.19024	3.0336	3.70046	4.13671	2.12667	1.87876	1.98956	1.84521	4.51537	1.69426	4.04554	1.47454	2.8765	2.02077
CTAGE5	1.76169	0.387461	1.6095	0.595635	0.345551	0.891391	2.07192	0.425708	0.727383	0.288626	0.0959943	0.257165	0.469543	0.418521	0.411064	0.264258	0.365161	0.344985	0.667369	0.455887	0.411886	0.267876	0.181312	0.263915	0.247209	0.260441	0.23173	0.26747	5.56973	0.207665	0.211671	0.285185	0.0648484	0.158225	4.17033	0.168105	0.225048	1.12247	0.595873	0.369618	1.4624	0.231121	0.36466	1.04056	0.296778	1.03912	1.46364	0.224821	0.279657
CTBP1	3.56588	7.97698	4.36859	3.39548	3.30893	6.36867	2.87976	3.87334	6.21943	5.97888	3.83001	5.68986	1.94849	6.41714	6.98404	5.61658	6.50756	5.45853	5.78973	6.26087	8.14613	3.99485	5.2304	8.12071	5.19369	4.07381	4.35433	8.86991	9.10321	5.50118	5.9572	6.56441	4.55597	3.32687	4.914	5.92433	4.25097	2.79524	3.11966	3.55032	3.05733	5.18286	0.921373	2.57682	6.42365	5.01235	2.75478	3.00511	9.15175
CTCF	6.52149	0.0962284	0	0	0	0	0	0	0	0	55.0946	0	0	0	0	0	0	0	0	0	0	0	0	0	0	0	0	0	0	0	0	0	0	0	0	0	0	0	0	0	0	0	0	0	0	0	0	0	0
CTDP1	0.150643	0.164086	0.171419	0.141555	0.281843	0.214842	0.119885	0	0.117409	0.123189	0.13686	0.141079	0.0218433	0.917958	0.777241	0.797589	0.50093	0.228176	0.592271	0.647893	0.488146	0.19098	0	0.20459	0	0	0	0	0	0	0	0	0	0	0	0	0.139197	0.148682	0	0	0	0	0	0	0	0.151873	0	0	0.132929
CTH	32.2243	36.5308	30.9181	21.7608	23.9913	17.3759	26.6496	26.2773	25.5087	10.1623	11.5121	11.5186	35.9003	41.1947	40.7561	27.4524	25.6172	27.8217	25.3525	29.801	36.2026	10.5514	14.3487	13.8959	39.121	42.7617	33.9049	33.701	30.9499	23.5045	34.0976	30.2631	27.7477	20.8675	19.7833	25.5898	34.6519	33.7327	40.8187	24.599	23.8487	25.5123	25.6858	26.6324	22.713	13.4873	12.8669	9.6846	51.9183
CTNNA1	0.524552	0.643636	0.576081	0	0.528373	0	0.285606	0.79764	0.17487	0.618775	0.517752	0.54713	0.222465	0	0.167395	0.036836	0	0.0857716	0	0.161952	0.341568	0.211264	0.0348909	0.121483	0.108505	0.216216	0.0940403	0	0	0.282603	0.130674	0.178825	0.23542	0	0.0344258	0.28295	0.185438	0	0.113992	0	0	0	0	0.0618613	0	0.206619	0.137512	0	0
CTNNBL1	2.22154	1.86474	2.1077	2.15341	2.82278	1.73727	1.90402	0.609362	3.18263	2.93929	2.19176	1.70643	0.46291	0.975764	1.08646	0.398089	0.189579	0.41154	0.528523	0.592882	0.198717	0.217155	0.0102924	2.13007	1.29337	0.824063	0.992306	0.776653	0.790554	0.819617	0.575701	1.22868	0.884055	0.528107	1.00437	0.618026	1.66121	2.20684	2.96185	1.64488	1.54708	0.954755	0.56834	1.16642	1.11862	3.44158	0.825384	0.472414	1.80914
CTNND1	0.117427	0.0503729	0.0282259	0.0829492	0.0117549	0.011552	0.0623972	0.294674	0.195659	0.0381589	0.381201	0.630266	0.243625	0	0	0	0	0	0.101733	0.0390535	0	0.317322	0	0	0	0	0.0922198	0	0	0	0	0.2211	0	0.0495056	0	0	0.100266	1.07414	0.359961	0.434645	0.325808	0.222239	0.0834397	0.238122	1.77745	0.165373	0.580484	0.591262	0
CTPS1	11.1157	7.84398	7.78073	7.33613	9.81328	7.43105	8.0678	8.98456	7.66913	5.76788	7.71383	6.03859	13.4726	11.2948	10.7052	8.83598	8.93148	8.60052	9.05988	8.76323	5.44869	6.50807	7.11275	4.37295	10.629	10.7754	9.90663	9.12484	9.54279	9.08751	9.67751	9.66571	10.1736	7.61119	8.81619	7.78653	8.20469	8.22396	7.21387	9.07603	6.83837	4.34586	6.90818	6.59488	6.64348	6.52882	4.29027	3.56262	14.7504
CTPS2	2.30009	2.20419	2.09199	1.69825	2.54634	1.55443	1.83128	0.920894	1.13917	1.51379	1.7023	1.40093	2.05464	1.52509	2.74731	1.77571	3.2804	1.34151	1.6762	1.83999	1.71852	2.07524	1.87877	1.54859	1.41258	3.31824	1.61589	0.646638	0.921985	1.18889	1.0591	0	1.40295	0.577572	0.954279	1.739	0.680419	3.96585	0.610235	4.4264	3.40184	6.76129	0.907113	4.05912	2.02665	3.11939	5.0895	1.7121	0.91626
CTR9	0.273295	0.17411	0.277006	0.124335	0.193743	0.15146	0.0510718	0.0943394	0	0	3.74607	0.0944021	2.33904	0.295203	0.160951	0.209498	0.217268	0.236219	1.60752	0.107021	0	0.226838	0.317553	0.131216	3.75026	0.543879	0.389712	2.49007	0	0.230879	2.18374	0	0.249995	0	0.943861	0.458276	0.664562	0.719912	1.04953	0.405068	0.678775	1.08923	0.69012	0.418282	0.930413	1.08018	0.662023	0.62904	0
CTSC	1.42122	0	0	1.17921	0	0	4.08485	1.3733	4.27877	1.3234	1.36673	0	1.70824	2.6474	0.526572	0.527945	1.27215	2.34541	5.15009	5.11971	4.96261	1.59941	0	1.31167	0.821661	1.98515	2.15054	0.850232	0	1.97029	5.85183	4.18682	5.76295	1.50787	0	1.31724	0.910116	1.27737	0.947676	0.452664	0.813565	1.71004	6.3854	1.96128	7.25254	0.650528	0.638047	1.19621	1.09722
CTSD	2.9206	10.2	4.85563	7.82123	8.61023	2.61508	8.39269	0.801475	9.29456	2.6384	4.13273	2.698	1.34168	5.35602	2.6914	1.60137	1.32629	0	2.90711	3.94809	0	3.7892	4.28817	1.23698	1.03189	2.20508	0.514171	2.50426	2.49996	0.912168	0.618175	2.6886	4.28603	2.60606	1.88587	0.542775	3.04255	1.05884	2.0153	2.1589	2.4878	2.93023	2.34694	2.05791	2.81744	3.76808	3.95212	3.6295	2.18953
CTSH	9.56838	9.22977	11.3723	6.43938	6.48295	9.26853	2.85381	2.68166	3.14257	14.1632	14.8295	14.5923	5.65604	4.57177	7.16925	4.53019	5.125	7.29244	1.53502	1.57291	1.28229	12.4997	11.9021	18.1637	4.82058	4.03301	5.69484	3.62604	3.35919	3.18085	1.67302	0.415732	1.30975	8.54316	6.31985	6.348	3.22051	3.03827	1.83609	2.05567	2.67062	2.67551	1.28522	0	1.25298	4.82764	5.52599	5.83687	8.93978
CTSS	6.33986	5.85582	6.19473	6.18571	6.62952	6.17278	5.53868	5.26428	5.3091	8.06062	3.95525	4.4387	5.77849	3.53533	6.04004	6.80431	8.01787	6.45025	5.39028	6.58734	5.26496	8.60756	9.39963	8.67217	0.478347	4.979	6.86839	6.87755	7.58466	7.8592	4.69721	4.94335	5.53633	3.43207	6.08687	7.49202	3.90706	4.80458	4.4789	3.90147	4.21341	2.71749	3.44026	4.94807	3.64297	4.71434	4.81893	2.71673	13.22
CTSZ	3.23766	0.719628	0	0	0	0	1.13883	0	0	1.77143	0	0	0	0	2.21858	1.5367	0	2.5483	0	0.608137	1.46076	1.66951	0	1.90477	1.08142	0	0.88593	2.02279	0	0	2.44068	0	0	0.65364	1.50756	2.3355	1.51036	0	1.13725	0.814945	1.50085	1.07158	1.03858	1.15593	2.23879	2.69082	3.35602	1.23304	1.92747
CTTN	2.72598	3.49981	2.74078	1.07848	1.50791	1.79243	3.3253	2.70301	2.86588	0.665746	0.629089	0.769484	3.30243	5.14903	1.69163	3.57318	3.02672	3.00368	3.95531	2.30777	3.09039	1.53603	1.721	3.88686	1.8569	0.164561	1.84527	0.949851	0.381209	1.48908	2.41833	2.1107	1.37025	0.329607	0.296788	0.417792	1.04537	0	1.09693	0	0.192005	0	1.88982	1.70725	1.88035	0.38189	0	0.690142	0.0836557
CTU2	0.294986	0.539206	0	0.902652	0	0.0587885	0	0.201609	0.423448	0	0	0	0	0	0.277242	0	0.457577	0	0	0	0	0	0	0	0	0	0	0	0	0	0	0	0	0	0	0	0	0	0.0997245	0.415455	0.149406	0	0.559272	0	0.706063	0	0	0	0
CUL1	3.16391	0.9431	3.56715	4.99204	0.739597	5.01661	2.49821	1.99678	0.9737	6.42087	0.741537	6.57278	0.222028	1.1152	1.14561	0.611961	2.44639	2.80886	1.08997	1.64437	1.33142	1.15621	1.06677	0.736964	4.43672	6.57718	6.44848	2.39292	2.53601	5.61714	3.06398	1.23965	3.96591	5.702	6.77142	2.89686	1.90428	1.35057	2.71949	1.73619	0.271656	0.413775	1.9559	1.46443	1.02659	1.16216	1.60038	1.45814	0.34275
CUL2	1.34026	1.26863	0.860057	1.14233	1.50749	0.913421	1.04704	1.34266	1.37395	1.07562	1.13647	1.00975	2.14456	1.06348	1.24278	0.551943	0.945683	0.58287	0.781674	0.741022	0.715772	0.664116	0.986943	1.37959	1.89267	1.4253	1.84693	1.39465	1.27431	1.84517	1.50983	1.24661	1.50223	1.70407	2.56098	2.07573	1.84992	1.23171	2.46811	1.59861	3.23845	1.77186	0.639551	2.99966	3.09408	1.33323	2.03167	2.02735	1.16126
CUL3	15.6406	11.1565	10.7879	15.5004	9.93113	13.5231	7.40998	12.3444	14.8041	12.5741	14.0281	9.20981	8.72488	7.03307	7.07923	6.30119	4.66612	5.61388	6.39758	5.83791	5.39697	3.69716	6.32172	7.93097	1.56858	2.29998	1.63426	1.55771	6.85679	1.95999	1.83858	2.81278	1.89526	2.50506	5.69016	1.67324	4.87328	5.74213	6.1516	5.51402	6.46162	3.45446	3.7124	4.33649	6.57843	6.35318	8.33488	6.13172	1.50171
CUL4A	0.767882	1.55868	1.09157	0.522641	0.544431	0.830285	0.675654	0.375141	0.803844	0.753505	0.460659	0.747328	0.813174	2.87596	1.38319	0.380075	0.520899	0.486424	0.407079	0.246854	0.337304	0	0.501565	0	2.17634	1.70703	1.93456	1.27332	1.33295	2.07374	1.15635	0.976398	0.669737	1.76317	0.918525	2.4545	2.08401	4.72843	4.66333	3.47795	3.69104	1.00282	1.14358	0.647596	0.968844	3.83253	0.847294	0.928518	7.52801
CUL4B	1.57156	2.32583	1.822	1.52326	0.606345	1.83248	1.48725	0.956752	1.38902	2.08378	1.62683	1.79195	1.26188	2.24474	1.47319	2.97004	1.47947	1.11574	0.975552	1.79776	0.808984	3.07585	1.96001	1.37493	1.25065	1.57788	1.82641	0.651551	1.17035	1.31627	0.946746	1.03395	1.39845	1.48738	1.58895	2.04712	1.57154	1.3442	42.0436	1.30462	1.05398	1.00487	0.992555	1.58519	0.943401	0.874025	32.7346	1.22982	1.77609
CUL5	1.96211	2.22856	2.87463	1.62581	1.62636	4.27661	2.15622	1.52801	0.969881	0.935104	1.71548	1.68779	2.91998	2.47634	2.8301	5.81525	6.48548	5.94405	2.85036	5.4711	0.954387	1.56595	0.879649	1.47431	1.43457	0.860395	2.75921	1.47248	1.06812	0.902629	1.20484	0.804728	1.04347	0.700104	0.493726	1.06899	0.409268	0.424858	0.584032	1.4256	0.945756	0.206393	0.431071	0.598558	0	0.493434	1.11859	0.056523	0.614938
CUTA	7.70482	16.854	7.24733	10.3723	18.224	8.77107	10.459	9.16946	6.9849	38.1241	21.899	25.6144	0	0	0	0	0	0	0	0	0	0	0	0	10.5433	33.0943	54.9541	31.46	30.5476	30.8263	33.2986	31.7811	29.571	29.1485	31.2945	31.7029	5.11475	6.7249	0	3.57104	13.0258	14.8567	12.4382	3.03012	12.7021	14.8437	15.9565	14.1926	5.90634
CWC15	0.749946	0.445824	0	0.530109	0	0	0.423724	0.681487	0	0.765299	0	0.172424	1.07205	0	0.981705	0	0.777993	0.690532	0	0	0	0	0.835841	1.97428	0.906008	0.890651	0.967817	0.848773	0.812118	0.754745	0	0.634509	0.632962	1.0355	1.03393	0	0	0	0	0	0	0	0	0	0	0	0	0	0
CWC22	0.320778	7.39246	5.97151	0	0.0133854	0	0.0788586	4.66683	0	5.84115	0.114569	0.0810294	0.101801	0.104094	0.137404	0	0	0.352145	0	0.0178541	0	0	0.117673	0.0908352	0.113662	0.112599	0.391265	0.169692	0.0651574	0.153318	0.589434	0.0591246	0.338406	0.149294	0.0821342	0.127443	0	0	0.147322	0.194489	0	0	0	0	0.350475	0.19509	0	0.127016	0
CWF19L1	1.0927	1.76311	1.7318	0.942164	0.11593	0.843068	0.280402	0.241676	1.19201	0.940224	1.57081	1.59629	0	1.03562	0.870827	0.139324	0.428391	0.383298	0.446238	0.484938	0	1.26918	0.285937	0.174429	2.31309	1.90202	2.54749	1.38642	1.59428	0.630571	0.901463	0.689779	0.545643	1.8503	0.449286	1.49036	0.616734	0	0	1.4888	0.276226	0.346054	0.213616	0	3.06192	1.70213	0.530349	2.03901	0.46437
CYB561D2	2.17241	2.59091	2.05568	0	1.98506	0	0.266155	2.12174	2.95246	0	1.75688	2.07613	0	0.270462	0.228472	1.22079	4.92487	0.299943	0	0	0	0	0	0	0	0	0	0	0	0	0	0	0	0	0	0	0	0.375604	0.534451	0	0.963718	0.895601	0.529184	0	0	0.298783	0	0.345061	0
CYB5A	32.3488	32.7058	31.4919	14.7872	22.4221	23.266	28.6488	23.762	30.8789	20.6289	29.9932	39.8486	36.2031	30.2578	30.132	26.4625	30.1301	17.4265	28.7357	35.6656	23.7926	20.929	19.8344	28.4648	19.5761	12.336	28.539	21.964	14.3156	22.4941	11.0754	11.951	29.5616	18.0703	24.2492	19.4631	34.2046	22.2308	31.7365	21.0374	23.0344	19.8003	20.6254	23.1152	33.5307	17.8714	22.4736	20.7357	38.0553
CYB5B	54.8489	59.6802	63.2243	58.9446	63.537	60.5923	78.0535	70.1314	69.8488	62.1673	58.6843	55.1538	110.903	99.8658	80.616	107.594	93.9246	79.0599	80.0905	117.788	63.7215	90.0415	102.545	96.9904	51.0217	70.2751	57.3251	57.3564	78.0985	57.1823	56.208	78.2379	60.9579	56.5066	56.5435	55.2187	59.8322	70.8556	62.4015	69.1944	77.5296	86.7256	104.33	59.0127	72.7279	84.8298	68.4415	108.587	86.7931
CYB5R3	21.4145	21.7559	19.9452	29.4882	23.9731	20.3944	21.4661	22.0562	27.0027	33.2176	33.9717	25.8293	18.9446	19.0595	16.5401	23.4872	23.1506	21.5028	18.4464	15.3817	15.3258	20.6187	20.9062	21.4315	23.0597	25.3454	22.7937	30.1107	32.5479	24.022	23.0951	25.2564	22.9208	32.1497	30.3221	33.8846	18.0057	14.439	15.5582	20.4533	18.1193	32.6106	16.5376	18.4352	17.3779	35.846	21.9831	15.9474	15.2367
CYBA	3.88283	5.30005	5.02935	5.77045	4.7518	5.88831	2.6516	3.73683	4.24166	6.41311	5.7582	6.41017	3.60216	3.75861	3.8967	6.09695	10.1353	5.54176	3.56406	3.86901	3.14582	12.915	11.0026	19.3144	4.0001	4.1682	4.59841	6.53911	6.92183	5.58014	3.93878	4.66938	4.38211	11.6352	6.02358	11.3862	0	0	0	0	18.1833	0	0	0	0	0	6.52833	32.0561	10.6472
CYBB	1.04257	0.661065	2.17257	0.460436	3.06696	2.17588	0.440589	0.984761	1.82365	0.63011	0.891834	0.620548	1.01292	0	0.884204	0.547245	0.988633	1.42689	0.283694	0.660216	0.537424	3.393	2.45869	2.23159	0.91562	0	0	0.814467	1.40872	6.43412	0.306042	3.61868	0.312841	3.98001	3.41421	3.4332	0.98976	0.603853	0.827633	0.981353	1.71336	2.32169	0.895423	0.315922	1.82933	1.36041	1.9984	1.67846	0.937935
CYBRD1	1.11527	0.535588	0.430226	0.299017	0	0.0720531	0	0	0	0.288051	0.725774	0.845309	0	1.46871	1.36434	0.655976	0.293328	1.00745	1.01053	0.839393	0	0.61274	1.03688	0	0	0.387474	0	0	0.335173	0	0	0	0	1.31824	0.282068	1.04179	0	0.477622	0	0.356024	0.442538	0	0	0	2.60379	0.934311	0.982218	0	0
CYC1	5.18368	7.25514	6.4677	5.84311	6.52491	7.75064	6.45776	5.34754	6.82211	5.59985	4.73881	5.577	4.93247	4.09623	4.24431	5.43079	3.47568	3.98074	5.99311	4.97757	3.94915	3.73406	4.64842	4.006	8.35193	5.92642	8.75151	4.14052	5.12551	3.99394	4.0904	6.36933	6.08097	4.94249	4.84823	5.26729	2.58695	2.13948	2.88043	1.59549	2.83668	2.53141	3.71462	1.83659	6.70467	2.54035	1.80807	4.15234	3.96741
CYCS	27.9626	25.7071	38.8956	20.9998	17.1674	21.1959	31.8816	16.786	24.0428	24.6395	17.6501	19.9844	9.92858	23.5227	30.7364	10.6014	22.4344	16.7087	34.1941	28.2459	32.9724	24.9508	20.545	21.0471	38.3055	41.1207	41.7272	31.7677	23.201	25.8826	39.8985	39.3596	45.9355	29.7609	34.3726	36.6945	30.6136	39.5951	38.6873	15.1828	27.5665	23.7508	33.3354	34.9514	32.7086	37.416	28.7763	22.0797	44.3397
CYFIP1	4.69737	4.54212	3.73182	3.72658	3.91099	3.83936	4.43559	4.57275	3.82463	4.14133	4.25557	2.39566	8.12057	6.12107	6.07039	5.54328	5.49794	7.7552	5.33236	5.80963	5.18181	4.72797	6.1742	4.64617	3.05086	6.61226	6.92706	5.41554	4.67558	7.50744	5.90571	5.56703	5.83564	5.71843	5.21928	7.11496	6.41821	4.52755	4.52074	4.12395	3.41262	5.9236	4.35711	1.63282	4.34	4.73701	2.48905	4.5693	3.2557
CYFIP2	9.42302	8.5465	7.82353	8.34726	8.90979	9.4254	9.4637	8.73485	9.00196	8.7039	9.07103	6.91504	10.8041	8.86766	8.10635	9.82772	8.61992	9.0164	7.59625	10.0382	8.22166	6.85404	9.76864	6.03969	6.79298	9.43034	11.5549	8.99309	8.63952	9.98841	9.81756	8.52364	9.61382	9.27814	9.99143	11.4463	12.3351	11.3123	11.7149	10.3795	9.18705	11.7743	8.34092	7.07577	6.42254	10.5436	7.94501	8.0387	6.94637
CYLD	0.833975	0.133087	0	0.606757	0.114562	0.757063	0.607351	0.588628	0.0900838	0	0	0.121153	0.734462	0	0	0.590462	0.597674	0	0.587865	0	0.467158	0	0	0	0	0	0	0	0	0	0	0	0	0	0	0	0	0.207728	0	0	0	0	0	0	0	0	0	0	0
CYP20A1	0.920824	0.556287	0.353174	0.865764	0.0710295	0.137338	0.962064	0.607699	0.430659	0.646693	0.528755	0.459433	0	0.275838	0	0.258694	0.746933	0.377632	0.370404	0	0.263698	0.364833	0.500009	0	0.243254	0.625356	0.540752	0.764953	0.235728	0.193499	0	0.154443	0.434552	0.31503	0.283374	0.200407	0	0	0	0.421114	0.0883754	0.384961	0	0.12189	0.0972519	0	0	0.091415	0.344388
CYP3A4	6.6422	6.85455	6.70708	3.41726	3.34366	3.3653	3.97145	8.18905	3.78606	13.1479	6.80772	0	8.52255	8.5676	8.70201	4.50891	4.29194	4.26524	5.44737	4.53402	0	8.09366	8.20499	9.00667	0	0	0	0	0	4.45709	0	0	5.20104	0	0	0	7.12684	18.3707	6.32186	3.35264	3.65374	3.58923	3.86607	3.53113	4.14467	7.64949	16.0658	7.78702	0
CYSTM1	3.45869	3.54777	4.01792	2.5735	3.03693	0	0	3.4812	0	0	0	4.23804	0	0	5.15664	3.08767	3.7381	3.37525	0	3.48873	3.77313	4.44072	4.24525	4.6664	3.74874	4.6219	4.38896	3.41834	3.59481	3.1028	3.54619	3.85552	3.0133	6.42603	5.28161	4.5147	0	0	0	0	0	0	0	0	0	0	3.35835	0	0
CYTH1	0.288146	0.137891	0.179224	0.272433	1.33727	1.93877	1.39973	0.206221	0.242907	0.304114	1.28713	0.483272	1.95443	0	0	0.786611	0	0	0	0.337363	0	0.38937	0	1.16365	0.527801	2.83192	1.10042	1.07665	0.881792	0.555318	0.799033	0.84942	3.2733	6.97076	3.61304	5.51173	0.92548	1.18211	1.87182	0.317273	1.60242	3.07297	0.913098	0.916452	1.25992	1.2152	1.66621	1.63256	0
CYTIP	1.45575	0	0	0	0	0	0.327729	0.129222	1.2501	0	0	0	0	0	0	0	0	0	0	0	0	0	0	0	0.272775	0	0	0.311956	0.376005	0	0.326792	0.950665	0	0	0	0	0	0	0.59268	0.937557	0.944631	0	0	0	0.44463	0.48492	1.08907	0	0
DAD1	40.3263	18.3454	50.5257	44.2528	43.8964	40.7367	46.5271	46.6443	74.1433	38.4346	31.4051	49.9549	28.1642	32.2497	31.0946	57.2029	39.6632	47.605	37.0166	56.0726	43.3148	21.5014	16.694	26.6238	36.9579	36.1652	29.841	50.3201	41.1203	35.5606	52.4956	45.6795	40.4083	31.9712	29.4008	30.3392	46.3407	46.7288	38.2829	28.3671	64.6362	55.2415	61.7805	55.5608	83.973	51.8814	28.0181	55.3408	54.9387
DAK	4.94375	5.74593	6.34064	2.15631	4.43523	3.13526	4.05299	4.5712	3.74196	3.25622	3.29147	2.67398	4.83334	3.70456	3.30721	2.58467	5.32829	5.19819	4.4025	2.78113	2.7377	4.16764	4.97746	4.46916	2.85353	7.21077	6.82228	3.0129	4.89011	3.84189	5.68032	6.18775	7.16138	4.71925	5.19065	4.52796	4.34049	3.94231	5.5013	3.95782	3.7479	4.48331	3.82959	4.33222	4.64325	3.32905	2.36575	2.81933	6.8101
DAP3	21.3509	4.89941	26.5368	8.24216	16.2163	19.6939	11.8215	12.2626	16.9457	37.7883	15.3546	25.9365	2.52831	22.258	22.6261	16.7329	6.24685	3.81311	17.0121	4.56281	4.85335	2.85707	3.65009	1.7945	5.92665	8.33049	0.10631	4.48703	4.25445	5.67306	4.40001	2.62413	9.09802	6.43747	6.72116	2.51581	4.5951	2.81648	5.45524	3.62455	4.65294	4.7154	3.49119	4.38951	4.34311	5.35983	26.6347	6.08002	10.0891
DARS	64.5338	64.5373	68.7293	57.6672	60.1039	60.4659	68.5151	68.0456	68.0626	50.2308	50.5464	49.7867	67.3268	57.291	68.0224	64.6154	64.7491	62.1587	74.5445	66.917	67.8036	33.3672	55.0685	55.7407	49.4914	52.8626	53.7925	56.9435	53.8518	46.1963	55.1697	60.311	53.9236	32.6417	38.9311	46.726	58.866	32.4873	41.0323	37.1923	37.5671	32.8926	39.565	38.3775	64.296	28.7408	43.1055	48.251	88.8635
DARS2	4.98906	2.70024	3.33577	2.36808	2.16248	1.65967	2.22551	1.77339	3.00329	2.42531	1.94231	2.41835	1.2079	0.21524	1.02596	0.557277	2.68771	0	0.415708	0.180498	0	0	0.343894	2.04879	3.92432	2.39231	2.34342	4.4755	3.34602	0.711902	1.28636	1.86493	3.19944	2.30869	1.25954	1.31523	0.961993	1.49926	1.03611	0.671861	1.44848	1.78915	1.12365	0.805303	2.17667	0.856739	1.24333	1.66452	0.333345
DAZAP1	14.1679	13.6542	16.7963	11.3615	13.3534	12.7622	11.3775	12.0419	11.0344	14.0679	13.8541	14.42	9.77951	15.2798	13.5432	6.81099	8.68134	7.86742	7.36001	8.67701	7.91555	9.84335	10.1305	11.1028	14.4104	18.9699	20.2848	14.3785	23.1735	15.5366	12.344	16.6084	14.8427	19.7784	19.0648	18.0294	19.4824	22.0909	13.4748	18.3901	16.0095	18.6398	14.9952	12.4395	13.6847	14.954	19.9788	20.0267	19.1697
DBI	81.3605	99.0867	130.403	174.961	102.574	131.136	138.756	132.569	121.481	167.736	130.051	174.196	33.4788	58.7457	44.4935	89.3755	95.6011	81.8066	98.9009	52.3752	53.6932	92.3835	121.015	102.104	71.3888	73.8773	82.4034	93.0063	104.894	111.615	176.72	112.577	111.207	120.089	146.461	176.775	110.085	106.999	85.6225	122.411	132.793	131.503	161.57	131.927	166.041	199.174	176.197	162.229	65.6372
DBN1	23.6871	22.7064	26.3264	8.41209	21.7014	16.4524	11.3792	9.99658	12.0441	19.1046	14.9432	21.5023	22.4792	25.9767	22.2226	9.12441	14.4149	17.6431	18.9187	27.3161	16.2685	18.3359	16.3952	17.0399	17.6414	22.5878	26.1735	14.5776	14.5643	12.8932	18.8611	11.0857	18.5444	20.0211	17.4021	18.6752	19.3389	17.5587	16.5938	11.675	7.17065	7.98639	18.7401	14.2323	8.68655	10.7625	12.1197	11.6032	20.7798
DBNL	103.406	99.6144	71.0556	79.8633	81.8366	121.772	88.8275	65.7987	66.4312	66.753	78.0619	42.0141	145.869	84.4053	138.774	67.4081	149.847	169.758	65.3108	124.617	128.743	187.111	156.975	159.26	59.1265	70.8019	58.9221	150.825	64.4261	58.6721	56.639	57.7089	56.2478	146.789	137.644	63.2961	67.6058	54.2248	56.3542	54.4532	28.5397	42.0003	140.168	54.6807	17.5673	16.8032	72.4782	27.492	43.705
DBR1	0.206856	0	0.1374	0	0.178582	0.0681681	0	3.13447	0.15832	0.787498	0.665535	0.220084	0.11993	0.280701	0.566133	0	0.33634	0.432858	0.611232	0	0.090738	0	0.081393	0	0.924554	0.257526	0	0.258977	0.271034	0.125169	0.527487	0	0	0	0.154179	0.265091	0.518098	0.503235	0.296413	0.407867	0	0.554973	0	0	0	0.394197	0	0	0.245797
DBT	4.9349	0	3.28488	2.58509	1.51621	2.94893	2.89999	0.438245	2.64595	0	0	2.6711	1.65635	28.0839	4.96238	1.04466	4.96346	4.01285	0.75926	0.617845	3.34909	0.0608162	0.570906	0	5.12776	4.68411	5.88943	5.9183	5.51434	5.31232	5.29591	5.32204	5.0257	0.531463	0.762151	0.74586	6.55126	0.0892667	0.240904	6.21409	6.87536	0.589106	0.104249	0.256803	0.844361	0	0	0.374891	4.40097
DCAF13	0.320241	0.233666	0.548153	0	0	0.132344	0	0	0	0	0	0	0	0.133616	1.33942	0	0	0	0.329336	0	0.164814	0	0.339136	0.193255	0	0	0.250842	0	0	0	0	0	0	0	0	0	0	0.257944	0	0	0.177238	0.188448	0	0	0	0	0	0	0
DCAF7	0.634516	0.77883	3.93755	0.14655	2.53467	0.0236536	0.222214	1.47801	0.138215	0.141005	0	3.54907	0	0.417461	0.286131	1.71826	0	2.40851	3.7866	1.72183	0	1.98182	4.46098	0	3.8106	0.610991	3.93891	3.44493	0.746398	1.27656	1.67389	0.670158	1.29539	2.9879	0.770469	0.50596	2.15439	2.00333	1.79813	1.32679	0.0996008	5.8744	2.89571	1.58725	5.91489	1.33749	0.0417262	0.233757	0
DCK	14.9794	10.0931	10.6698	9.71523	11.9564	12.0873	13.0615	13.7678	13.1318	7.85565	9.2001	9.7645	0	0	0	1.05662	0	0	0	0	0	0	0	0	0	3.39109	7.36541	0	4.00355	1.68778	0	1.78002	3.13368	0	0.367058	0	18.2288	18.6645	18.789	18.029	20.5833	1.08295	20.5579	17.8098	19.9321	0	14.1474	0.637554	0
DCP1A	1.41332	0.882111	2.28106	0.306739	1.60193	1.28361	1.22171	2.61506	1.01163	0.337883	1.34686	1.67669	2.12505	0.908764	0.467623	0.255216	0.142121	0.205019	1.02377	0.472724	0.382489	0.636709	0.66296	0.629929	5.42477	2.51699	2.54206	0.679021	1.24995	1.10671	1.896	3.59669	1.44533	3.82829	1.31546	2.99314	0.0624773	1.50107	0.530203	3.2053	3.45424	0.658213	0.0466661	0.223123	4.28834	3.84923	0.287879	0.292683	0.990741
DCPS	10.6523	8.78868	9.46831	8.26563	9.87753	8.06354	11.2007	14.4576	13.926	9.3295	12.2099	8.80063	11.9311	7.68378	7.73913	8.47173	6.07305	12.1206	10.9545	7.538	6.95455	10.9059	9.18059	8.06964	13.5261	11.308	10.8392	12.5836	13.519	13.7311	15.1542	18.3279	15.7393	17.278	14.9763	11.7223	6.88318	9.29143	11.2218	10.872	9.12765	9.94274	10.8761	9.62424	15.7309	9.26381	11.9992	11.4186	13.8959
DCTN1	5.01859	7.17671	6.65512	6.59779	4.17467	8.60938	3.83267	4.86308	5.15537	5.97614	5.2427	6.20721	5.47716	4.96579	4.52363	3.52781	3.78782	6.01034	3.9281	6.95498	5.17946	6.12043	4.32063	7.3625	4.45677	5.64401	7.47927	6.27999	6.59822	5.94898	6.88116	6.11012	7.25487	8.00237	9.08787	9.69647	6.86523	5.91792	6.91568	5.68272	3.92532	6.13015	6.12098	5.02824	6.12214	7.14926	6.37772	10.1858	8.0867
DCTN2	16.4513	16.043	15.0926	13.8703	14.9425	17.5406	13.0471	18.7633	14.1027	17.6585	15.6861	19.3736	15.5634	8.51845	16.9339	20.1899	15.2916	14.0345	21.1591	20.9368	16.8645	12.5811	14.8686	14.7945	15.2769	20.4244	20.2354	20.8203	18.0755	16.08	15.7209	16.6925	18.5054	14.6033	16.643	20.4802	11.8234	12.5507	17.2032	11.1019	19.8534	12.35	11.4384	13.8458	12.449	16.8515	21.0173	14.9835	14.3055
DCTN3	1.43491	2.30028	0	2.69015	0	0.825264	0	2.92839	0	2.20216	2.55494	1.39183	2.65087	3.20835	1.03617	1.70387	1.05907	3.21808	1.56035	3.73695	1.18326	0	2.10693	3.31371	0	3.69873	3.06181	3.67668	4.43308	1.33591	1.91706	1.50123	3.48456	4.87999	5.37903	5.41996	1.66179	0	0.639021	0	0.621414	0	1.38467	0.964235	1.19522	1.8966	1.89297	1.82176	0
DCTN4	0.917129	0.78616	0.833914	1.31941	1.29941	0.895884	0.718465	0.588251	0.496039	1.25332	1.05085	1.18855	1.57592	1.77137	1.21019	1.29951	0.943801	0.998888	1.32218	1.1964	1.22631	1.27691	1.78042	1.68429	1.03135	4.3258	0.365565	1.49085	3.44244	1.3933	1.08148	0.906599	3.34111	1.38607	4.81131	0.900827	0.654604	1.07513	0.71243	0.351953	1.21191	0.932283	0.694755	0.668418	0.695118	0.452241	0.669698	0.753538	0.69848
DCTN6	4.40342	6.22809	5.19853	3.64839	5.47842	0	6.25493	5.5217	6.15104	0	8.03575	9.08478	0	0	0	0	0	6.54436	0	0	0	8.47997	9.11464	9.97613	0	0.504509	0	0	0	0	0	0	0	0	0	0	2.48044	2.29826	0	2.64865	2.52679	2.73797	3.72992	2.45669	3.19439	0	0	0	0
DCTPP1	6.0637	6.0625	6.32619	9.88082	19.5499	11.1464	20.258	21.3939	11.4972	15.2972	7.40657	12.5242	16.0958	7.7701	9.92074	20.057	6.34348	5.684	4.93443	8.17309	5.9655	5.60755	5.47811	7.34444	4.63698	4.55861	3.30052	4.42664	4.8813	4.33786	5.3901	3.06088	5.54851	5.40513	5.55037	4.84217	8.88025	4.39203	5.40247	3.47881	1.68879	6.96924	9.16354	3.69955	7.32668	3.59553	4.08938	6.13487	0
DCUN1D1	0.672626	0.752539	0.751905	1.1284	0.773151	1.97682	1.14234	1.2754	0.866375	1.07414	0.950781	1.01709	0	0	0	1.9439	0	0	0.129399	0	0	0	0.279379	0	0.554769	0	0	0.627214	0	1.44029	0.661295	1.88567	1.93787	0.816466	0.865353	1.93341	0.617315	0.432796	0.536889	0.478228	0.482587	0.564001	0.800222	0.715685	0.233826	0.543939	0.556269	0.747616	0
DCUN1D5	0.149136	0.142464	0.652086	0.0962239	0.12392	0.418612	0.0971419	0	0	0.0903705	0.0923583	0	0	0	0	0	0	0	0	0	0	0	0	0	0.276496	0	0	0	0	0.17833	0	0	0	0	0	0	0.256152	0.275367	0.769299	0.133278	0.144551	0.133916	0.166747	0.143223	0.174507	0.173886	0.149875	0.471573	0.210994
DCXR	4.87285	4.21323	10.1177	7.14453	4.66056	5.09246	3.00916	4.20731	7.87607	2.51201	8.01379	4.01957	0	2.91387	1.44596	4.25475	3.99024	1.17098	4.62978	5.52442	4.71096	2.39582	2.09738	3.47366	2.76653	3.81916	4.12935	2.61181	2.29402	3.63518	4.11996	1.89723	4.13773	1.57521	2.4411	3.34866	1.09609	2.0363	1.29697	1.79612	1.93262	2.07093	5.31601	1.26262	1.7615	0.660758	1.96731	1.40858	2.4381
DDB1	6.73781	6.25393	5.61804	5.82184	4.45624	5.67729	6.17339	5.71802	5.77795	5.26577	6.63301	6.1971	3.40379	4.15689	5.08726	3.04773	4.39584	6.49018	3.89419	3.88751	4.89327	4.65691	4.84811	4.69685	7.63869	7.33404	7.43129	7.38851	7.04806	6.27835	7.50055	7.31787	6.92754	8.13139	9.2195	10.0489	6.15123	6.0923	8.61785	4.53558	4.78671	6.39537	5.41258	4.98166	5.68802	7.43701	6.93641	7.29516	7.21902
DDB2	1.04919	2.70474	0.305138	0.683277	1.57443	0.331552	0.265683	0.592724	5.00895	0.994131	5.77302	2.92504	1.3182	1.65883	1.75896	0.679819	2.04893	1.098	1.26796	0	0.409981	2.78028	3.57265	2.77591	0.664635	1.24839	0.448105	0.516242	0.64973	0.612342	0.505598	0.532918	0	3.99592	2.55843	3.97301	3.4702	1.80785	1.76639	1.75337	1.77327	1.47364	0	0.210098	1.8185	4.23553	2.71864	4.04842	0
DDI2	4.11817	3.9873	6.59136	4.9332	6.30441	3.81687	2.74804	2.17771	3.59711	8.20814	3.13877	4.17579	4.4674	6.05319	4.09738	7.15965	2.93069	2.11684	4.4203	3.34232	2.27974	2.55421	1.71831	2.24426	5.38151	4.78827	7.21507	7.39223	3.01701	4.86179	5.60358	5.39366	2.85186	4.27867	5.8731	4.82598	3.63154	3.75135	3.34603	4.30079	3.01897	3.79245	2.22994	2.23329	3.11683	2.65676	3.72015	3.04652	1.23511
DDOST	15.9404	16.4427	14.2306	24.0583	21.0887	22.3714	21.7093	21.0914	28.022	13.2559	12.2033	14.689	11.3726	11.3176	8.42461	16.9961	22.7132	24.801	13.347	14.8902	16.1501	10.478	7.58996	14.1723	18.4216	17.2277	20.9833	27.7203	27.099	26.3945	28.0373	27.2051	30.1036	14.9922	15.0537	15.4046	19.2015	14.7105	20.9464	27.1968	31.9467	24.8854	29.5185	33.5442	31.4459	13.0937	17.9817	12.4925	15.1757
DDRGK1	4.68683	2.25371	1.71256	3.81851	3.30544	1.47032	4.64064	4.32046	1.19013	3.65179	2.95717	2.33856	5.12503	6.77596	7.74248	7.35373	3.60874	6.18097	6.71652	11.4069	6.47333	6.11924	3.5774	8.67584	5.6877	4.95159	6.41797	7.22071	5.54458	6.31821	6.14809	6.24414	6.96192	6.63152	7.86582	6.42234	2.57006	4.35146	5.01297	3.63407	9.24415	7.96389	8.13598	4.41768	6.92882	4.45729	5.72373	7.04966	3.90985
DDT	7.20706	11.1084	14.2127	13.5199	7.47895	10.8437	12.7006	12.5269	12.1354	10.0288	0	0	0	0	0	0	0	0	0	0	0	0	0	0	10.753	0	0	9.23169	9.94954	0	13.6278	11.4104	0	0	0	0	5.61453	3.23909	9.77838	9.56243	11.2438	4.92749	6.8141	18.8655	9.00789	8.71186	10.594	7.28232	0
DDX1	19.7193	18.6875	20.3278	19.9988	20.5703	22.2965	22.7739	21.5751	20.6037	21.4382	21.0579	21.3413	17.0124	16.5046	12.1783	13.5068	13.0445	14.4602	20.6799	18.874	17.7117	23.4962	18.9751	20.0005	19.4561	24.9496	19.4435	24.7472	19.4407	20.026	24.6293	26.1844	25.2783	22.9984	26.6029	20.1613	20.1492	23.0351	18.8463	16.5735	16.7497	20.5441	22.0155	23.2415	22.9337	21.1224	24.2049	22.027	25.9291
DDX10	0.0346571	0	0	0	0	0	0	0	0	0	0	0	0.300956	0.261078	0.0895535	0.148916	0	0	0.20977	0	0	0	0.0492957	0.0975269	0.06704	0	0	0	0	0	0.0787919	0	0	0	0	0.0419714	0.237082	0.526646	0.453308	0.0364877	0.0296477	0	0.460205	0.0805866	0.0556984	0.101041	0.133285	0	0
DDX17	46.8857	49.2082	59.6883	41.9826	44.6683	41.6351	33.7823	33.7084	32.6275	35.9067	31.6271	36.3047	55.8225	59.609	49.0051	57.2015	43.2153	54.1363	40.9949	39.1815	37.4632	29.4012	37.2074	44.4328	52.9144	59.9971	52.1347	51.1378	50.1891	44.8201	46.0201	45.7379	38.0812	39.1353	41.7512	39.1678	54.1916	69.0883	65.179	46.1245	49.6007	50.5771	44.8978	40.0366	50.7564	38.1078	44.2803	45.156	68.4657
DDX18	12.661	12.0045	7.78721	3.14099	8.59643	4.44484	5.10336	4.43133	5.53057	2.99926	3.49547	3.37526	5.46928	10.2437	8.24799	4.04446	7.63693	3.77766	3.70648	5.66962	3.38989	2.96742	2.2112	2.20321	12.2758	15.0273	41.7412	13.8285	11.6081	11.4004	28.8568	3.79326	39.8844	13.2705	1.96586	12.9252	6.34057	5.98266	7.3249	2.56526	2.69926	5.07306	4.06475	5.64569	4.27858	3.40242	5.25092	3.56727	9.45923
DDX19B	12.1259	13.2697	14.8847	8.54345	12.6715	11.9595	15.0885	6.3632	14.9379	11.735	10.5642	10.126	14.0999	0	0	9.57904	13.0055	0	13.8297	0	8.59392	0	0	13.2997	0	5.42194	7.33136	11.4523	0	6.82615	0	8.95661	8.40201	7.34537	6.44808	0	5.72775	5.51795	8.23889	6.30035	9.19378	12.3578	11.7334	0	17.3335	5.58399	6.60467	9.56972	6.62071
DDX20	0.54058	0.996507	0.0900948	0.632002	0.0878489	0.180456	0.199912	0.195819	0	0	0.014594	0	0.178123	0	0	0.0621289	0.167287	0	0.304362	0.0127607	0.460469	0.119611	0	0	1.50965	1.80945	1.58274	9.47787	0	1.96564	0	0	2.14865	0	0	0	0.0897419	0	0	0	0	0	0	0	0	0.0969359	0	0	0
DDX21	13.7331	22.6184	20.477	13.5826	14.3265	11.9954	8.82451	12.3157	10.2063	12.7223	15.2531	12.7368	19.7537	14.5605	19.7136	12.6132	9.24855	9.21979	10.4879	11.6303	10.1981	10.9397	6.61194	4.77868	12.2114	21.5889	16.8952	11.9043	11.1487	7.60564	11.4868	13.4133	10.425	12.1465	11.8522	11.262	16.6238	9.89786	11.627	9.70224	17.04	6.38691	19.3888	12.162	10.0167	10.0688	7.4297	6.69973	16.7659
DDX23	3.21177	7.00852	5.10395	6.64356	4.78352	5.63434	3.12338	2.55025	5.09399	4.47939	3.52794	4.17723	3.25581	6.13316	1.38444	6.20692	3.27928	2.68701	1.15176	1.8804	2.49661	2.62997	2.53682	1.19622	3.47122	6.76813	2.75367	3.5878	2.91436	2.59518	1.76119	2.80138	3.25377	6.60273	1.6375	2.13888	4.84898	7.89833	3.19061	5.45426	5.73925	5.36505	5.12145	5.46423	5.57251	5.73525	4.37761	2.31505	4.72704
DDX24	4.35454	1.9303	2.68612	2.49152	2.1359	2.05251	4.81836	5.92096	4.32434	3.37912	3.34942	2.94199	1.70878	4.11198	4.11301	2.59322	2.37647	4.01452	2.48431	3.96646	4.42543	4.12945	2.97093	3.00492	3.24885	2.54178	1.09412	1.44513	2.53383	2.99608	2.54273	3.16358	2.3745	2.48567	3.79236	2.77071	3.24967	2.98005	12.2685	9.50479	3.19329	1.62685	6.24041	3.96886	6.46152	2.9513	3.14658	4.06056	0.348785
DDX27	2.32357	2.33157	2.22325	2.0193	1.58163	1.46829	3.4296	2.39493	1.88672	0.741348	1.47088	2.02076	3.14641	4.80145	2.50912	2.61859	3.27595	2.34394	2.02344	2.38611	2.94952	2.47291	0.718674	2.29477	4.51863	3.27447	3.27412	0.841528	1.48325	3.93048	1.92325	3.92783	4.17591	1.96594	3.77038	3.23454	4.94065	2.85023	3.4336	1.98497	3.23146	1.64453	2.47723	2.94403	2.64822	1.77775	2.38435	1.35365	3.63765
DDX39A	58.2317	57.6375	54.4877	47.7056	39.0065	44.7544	49.2089	50.1731	41.3576	41.9599	39.7907	42.9587	42.6808	52.6979	47.971	35.524	34.7858	43.6699	39.1265	39.3349	38.7829	36.4081	39.1271	45.1016	47.1693	59.6814	70.8363	51.2406	47.7934	53.2752	44.9313	53.3152	54.097	43.8287	54.3119	54.7371	42.6608	54.3143	66.3716	47.236	41.3499	44.989	39.1267	38.055	51.7071	40.0107	40.4682	47.5575	55.684
DDX39B	65.6659	64.2184	62.7065	57.2538	46.6881	54.3857	59.1774	59.0326	50.8792	46.7601	42.2495	48.1048	50.2098	59.9612	57.1276	42.032	37.3437	53.3721	49.0802	47.5772	46.5221	43.7024	40.7158	50.2377	55.7403	66.9906	78.5539	57.1828	54.6823	60.8663	51.4526	62.1689	63.0848	48.9949	60.6903	61.7967	55.9277	68.8456	77.1586	59.0132	52.3	56.485	57.3396	48.1743	62.2312	50.6888	51.4984	57.5639	63.9983
DDX3X	12.0145	12.165	12.4459	9.99249	11.6967	11.6192	8.02948	9.06184	6.66003	9.22845	10.5135	10.4064	11.2622	10.7185	13.7012	9.55684	11.4658	8.24262	6.49929	6.98395	7.36554	5.29705	4.99227	7.94823	13.3866	12.6871	13.0351	11.9482	12.6702	9.83883	8.54862	7.49866	8.81916	9.59874	10.563	8.75577	14.7027	15.9868	16.5772	13.7003	15.3132	14.1878	10.3888	6.94695	11.6743	11.5267	13.1198	12.0282	18.1533
DDX41	0.120965	0.499358	0.830685	0.694388	0.248456	0.317326	0	0	0	0.568587	0.189897	0.601234	0.996305	0.485612	0.734903	0.595406	0.91455	0.189721	0.535855	0.533234	0.194217	0.180654	7.15924	0.111011	0.463034	1.47729	0.553798	0.372738	0.25389	0.385449	0.441063	0.387644	0.427801	0.397347	0.222569	0.319962	0.873409	1.292	1.19249	1.0466	0.393941	0.797397	0.908656	0.598329	0	0.207385	0.394585	0.283502	0.786579
DDX42	2.00689	1.84011	2.0724	1.38222	1.43639	0.941984	2.03924	0.983201	1.32192	2.61264	1.87817	2.741	1.4364	3.8673	5.38579	1.09292	0.439635	4.10698	1.5199	4.81523	0.996134	4.64603	3.79129	4.77317	2.28709	1.8662	2.38798	1.76186	1.73822	1.49445	2.12092	2.02253	2.20966	1.0105	1.27109	0.779135	2.04975	1.41312	1.79723	0.827336	1.3743	1.59655	1.01287	1.51958	1.21168	1.25547	2.53805	3.17628	0.241815
DDX46	10.7779	9.54355	10.9211	6.79046	6.76563	7.9624	5.22307	7.13525	5.10253	8.84185	5.54273	7.54398	4.29344	5.31903	5.45702	3.9759	6.51782	4.17896	6.22071	7.52589	4.73499	7.11819	4.75523	3.92372	7.63008	10.6937	6.48657	5.1483	5.04251	4.12143	8.43132	6.97272	6.1775	4.33902	3.6044	3.7442	5.14857	7.86408	5.91607	4.35932	4.40267	7.47858	6.08188	3.9984	6.60836	4.57671	3.39912	4.94019	4.95067
DDX47	2.89892	1.36711	2.10626	1.59737	1.8312	1.73227	1.58015	0.668763	3.80401	0.613439	2.82868	0.161956	1.01315	2.44546	1.40842	0.320304	2.55326	0.53274	1.29609	0.927089	1.27542	0.682002	0.818423	0.763104	5.51545	3.56253	3.59229	3.69676	3.43763	2.19755	5.97919	3.90392	4.23014	1.21715	1.78474	1.68508	5.80834	3.36303	6.10995	2.11763	2.60611	2.79338	3.32871	3.4143	5.52007	1.78677	1.12553	1.72024	2.5145
DDX49	5.2629	5.14371	0	3.64632	0	0	2.33566	2.40959	2.24411	1.99817	2.19396	0	5.8513	5.68129	4.94835	3.72216	3.90771	3.1606	2.66839	2.87945	2.23957	3.07208	2.86159	2.64223	6.91577	7.11832	6.85981	5.5215	4.99531	4.89126	0	4.18876	4.29745	4.68922	4.36169	5.16395	4.60426	5.17528	4.83483	0	2.91166	3.33997	0	2.17523	2.39575	2.96429	2.4208	2.39165	7.97403
DDX5	54.119	41.7377	39.4559	32.2342	42.2591	36.8153	58.35	43.4422	55.0436	40.7443	39.3757	33.3105	55.9905	45.9484	30.4218	39.0068	34.2669	62.2318	46.4679	28.6227	48.2674	16.9651	29.0329	58.4133	44.1128	47.8009	35.7847	43.0717	38.8015	33.4149	36.5855	34.7601	33.7991	29.5341	29.9577	29.5635	48.3794	51.4697	45.1142	50.269	36.5312	43.806	49.5215	40.4439	43.1148	41.3764	40.8351	38.1018	54.5852
DDX50	1.79964	0.939446	1.55508	0.558985	0	0.480324	0.424429	0.27974	1.27321	1.14033	1.07199	0	10.6263	1.74103	3.33318	1.30566	0	1.30326	1.76681	1.70856	2.14794	1.3196	1.39469	1.67043	1.45689	1.41486	1.36345	0.765669	0.0935099	0	1.06827	0.406929	0	0.717229	1.03184	0	2.42828	1.58037	2.27999	0	7.62557	0	8.31832	2.20608	0	7.45048	1.06226	0	0
DDX51	1.80125	0.134845	0.16528	0.101417	0.104172	0.108455	0.10195	0.1265	0.146141	0	0.176748	0	0	0	0.238262	0	0.142349	0.0819884	0.331761	0.123207	0.149189	0.120324	0	0.164544	23.167	24.947	24.9795	27.6455	0.105397	0	27.2381	0.0455285	25.9697	27.1843	0.752469	0.0565216	0.191705	0.126036	0.099526	0.0647534	0.070498	0	0	0.132447	0	0	0	0.156654	0.163998
DDX52	0.0674075	0.108275	0	0	0	0	0.105361	0.101165	0	0	0	0	1.77482	0.16631	0.19534	0	0	0	0	0.0595044	0	0	0	0	0.79812	1.98908	0.197999	0	0	0	0.121853	1.43635	0.126042	0	0	0	0.270359	0.313592	0.200222	0.112309	0	0	0.210032	0.120616	0.15153	0.190648	0	0.125686	0
DDX54	1.96248	0.611471	1.38409	1.67704	1.79285	0.872723	0.576441	1.14334	0.493888	2.2669	1.87021	0.306773	1.30036	1.83359	2.49239	0.273778	0	0.833127	0.473792	0.424445	0.454238	0.680226	0.455757	0.746968	1.61844	1.11773	1.21373	1.20709	0.0516624	1.21334	1.94987	2.15876	1.84828	1.96771	0.333752	1.49031	0	0.461622	0	0.139135	0	0	0.064532	1.26297	0	0.220618	0	0.118794	1.089
DDX55	0.187668	0.18903	0.155218	0.108089	0.252016	0.126204	0.323106	0.177846	0.12039	0.0839392	0	0.0898234	0.387496	0.20325	0.812921	0.102164	0.0350024	1.2351	0.0507917	0	0.124323	0	0.107357	0.0889366	0	0.106993	0.194967	0.155941	0.161964	0.13651	0	0	0.0784905	0	0.0982827	0.395383	0	0.0831029	0	0	0	0	0	0	0	0	0	0	0
DDX56	2.68189	3.19295	1.05149	3.62402	0.136337	0.766954	2.02567	2.87947	2.70809	1.10943	1.24602	0.282471	0.651021	0.847281	1.10328	0	0.698483	0.698358	0.270578	0.867538	2.73039	0.51934	2.18357	0.661756	3.70127	0.367555	0.421325	0.197011	0.220554	0.21624	0.220985	0.236294	0.225193	0.278904	2.7399	0.22235	1.31605	2.02724	2.28684	0.809128	1.39868	6.91864	1.25145	0.765076	0.688356	0.988287	1.03077	0.375459	0.914391
DDX58	0.210365	1.06712	0.656472	0.242087	0.326315	0.448304	0.425546	0	0.416566	0.773517	0.879985	0.650672	0.358115	0.914602	0.575156	0	0.266992	0.259578	0	0	0.103954	0.61272	0.876949	0.819979	0.594976	0.597791	0.604254	0.238607	0.355318	0.272652	0.207911	0.136934	0.175381	0.312809	0.419416	0.623518	0.204115	0.203648	0.196597	0.115971	0	0.210536	0	0	0	0.285577	0.292866	0.371098	0.343578
DDX59	1.78689	9.26198	0.885331	0.0320524	8.55209	1.39291	3.08896	0.0421198	7.19086	2.06147	5.41141	0.0195257	0	0	0	0	0	0	0	0	0	0	0	0	0	0	0.165517	0	0	0	0.765147	0	0	0	0	0	0	0	0	0	0	0	0	0	0	0	0	0	0
DDX6	10.3862	21.9976	11.5119	14.7054	23.1712	21.5223	9.25048	24.0921	12.9512	11.6161	11.9913	11.9821	14.3424	10.3839	8.91624	13.5099	11.1967	13.4777	10.6167	12.3981	10.3526	10.9628	10.9666	9.62705	11.6667	12.2061	9.8491	12.8107	15.8745	10.7205	13.4397	16.167	14.9	12.6083	13.2981	15.4208	9.38069	9.21971	9.44527	12.6898	11.5669	9.89683	11.5496	8.72368	9.12899	9.65564	9.73006	10.5277	11.027
DDX60	0.143785	0.0631365	0.29947	0.340737	0.232105	0.421904	0.254917	0.371045	0.382231	1.65255	1.14463	1.17425	0	0.0658174	0	0.428736	0.621742	0	0.219604	0.173735	0.605436	1.14648	1.74385	1.45575	0.317579	0.203559	0	0.230242	0.498872	0.627368	0.363899	0.435573	0.406618	1.08702	2.94385	1.45693	0	0.0644382	0.0897114	0.0750674	0.308573	0.229312	0.229601	0.192515	0.128797	0.967883	0.705408	0.5614	0
DECR1	20.4889	27.2474	26.9624	28.5892	34.4199	37.9324	29.1118	31.1851	29.1692	27.1268	26.4524	25.4865	40.2983	30.0476	28.5157	35.1231	44.9971	43.0387	31.9231	34.2778	31.35	32.4825	25.9684	25.3549	22.7646	18.8794	24.6057	34.2329	47.091	30.0222	39.8233	28.7232	27.6867	27.8915	27.3805	23.3158	13.9063	13.2582	17.6476	27.0323	23.5052	29.1009	22.1653	26.0485	34.0276	21.3032	25.8129	22.174	27.8294
DEF6	2.19679	2.49023	1.4668	3.5993	3.14401	3.17786	7.4468	1.22619	3.69745	2.10174	9.48775	10.586	2.68435	0.92814	3.24056	4.7297	0.38062	1.48094	2.94577	1.3803	2.91792	2.11602	4.04602	3.47351	2.62595	0.610756	2.44133	4.19929	2.14982	2.17802	0.682763	0.397769	0.796193	1.49072	2.69538	3.04377	1.01305	1.53538	1.12747	0.518135	0.958793	0.556393	0.838426	0.996989	1.53789	2.67503	0.7821	1.57224	0.793439
DEK	33.361	758.969	938.909	714.679	28.0095	831.058	19.9386	681.29	18.685	607.823	26.837	25.3858	56.828	44.5203	67.6965	65.2827	67.2944	41.913	17.5381	72.3065	58.0923	64.3495	34.8559	62.4937	30.7867	29.632	36.0721	18.8455	19.651	17.2046	24.2881	19.1805	1319.19	23.5683	20.3356	1250.9	834.161	21.299	858.658	20.1769	856.822	19.9125	7.81465	749.268	7.29183	19.989	13.4716	17.9381	40.9582
DENND2D	0.343653	1.54923	0.254373	0.412542	0.244605	0	0.783165	0	0	0.192279	1.64202	0.155921	1.87336	1.22072	0.359252	0	0	0	0	0	0.35001	0	0.540677	0	0.83791	0	0	0	0	0	0.322531	0	0.0595961	0.0568205	0	0	0.871216	0.851396	1.26905	0.36949	0.453163	0.786044	0.371981	0.421521	0.363297	0	0.236383	0.461213	0
DENND4A	0.191154	0	1.40382	0.107881	1.1355	0.327959	0.100269	0	0	0.395612	0.431262	0.55591	0.401092	0.583419	0.202741	0.140198	0.287981	0.14681	0.285695	0.733589	0.107181	0.493728	0.310001	0.341149	0.207247	0.238508	0.157801	0.86357	0.0944645	3.42898	0.0746848	0.16953	0.381928	0.194471	0.124847	3.45607	0.0784335	0.667355	0.124036	0.0590908	0.0628185	0	0.0695667	0.0689568	0.0357838	0.738889	0.0956652	0	1.0796
DENND4C	0.217057	0.221282	0.325596	0.0379887	0.0627711	0.123754	0	0.544533	0.16999	0.716163	0.198679	0.101799	0	0.3084	0.0502762	0.0213903	0	0.0528957	0.0533428	0.06622	0.177262	0.160564	1.33062	0.512798	0.0758818	0.144924	0.082282	0	0.0571911	0.0607269	0.0660974	0.0439239	0.0631937	0.219863	0.179373	0.0839371	0.17276	0.0757387	0.0950912	0.0902809	0.156466	0.145718	0.0479368	0.137776	0.149817	0.223759	0.103011	0.246109	0.72134
DENR	6.56891	6.50495	7.80785	5.16492	5.94431	6.50181	5.73262	5.9524	7.20786	5.26042	5.66586	5.81416	9.32267	6.73506	5.80583	4.72407	4.75719	7.89738	6.56824	5.29104	5.10967	10.9339	7.94768	8.2616	12.3269	10.8878	5.73781	10.9154	13.5889	5.69915	14.7703	7.22803	5.73888	10.2873	10.5051	8.3227	7.52449	7.93819	6.01777	9.37313	4.7946	7.14215	7.92358	6.03806	7.39857	9.80288	7.57757	5.9396	13.3716
DERA	0.210389	9.34595	8.63924	12.2913	4.39611	1.88065	2.52866	2.55575	6.69682	2.09094	8.34807	1.03125	12.7568	0	10.4109	8.3683	0	6.75889	0	0.231825	5.38416	9.33146	10.1328	9.73296	5.93289	1.93255	2.06393	2.17268	2.41879	2.52952	1.93058	2.16687	1.49699	2.55666	9.07918	9.18288	2.83605	2.23639	2.69894	2.75299	2.91722	2.52835	1.8333	2.1918	1.74679	3.00099	2.86911	3.27169	1.99292
DERL1	0.474474	0	1.67483	8.9492	1.05169	0	0	0	0	0	0	0	0	0	0	0.996477	0	0	0.818193	0	0	0	0	0	0	1.55164	1.06055	1.17524	0.979716	2.15578	0	0.644303	1.41499	0	0.696575	0	0	0.176979	0.153072	0.250838	0.227617	0.243608	0.205859	0.268203	0.123924	0.14442	0.201783	0.176586	0
DFFA	6.64078	5.88209	5.38815	5.01253	2.26399	5.53428	2.60525	8.47489	10.2507	2.49768	2.01547	6.93101	5.92792	8.57328	3.77135	5.93183	10.5783	10.4778	7.61314	9.07034	5.78118	8.26689	6.37025	12.1939	7.44271	6.11861	7.98357	9.88032	6.69233	2.69643	7.54266	6.09569	5.48469	4.17502	3.53549	11.3941	6.11931	4.74472	3.71418	3.009	2.68689	4.67585	2.68953	2.12274	9.82648	1.9977	2.3757	2.676	1.42363
DFNA5	19.8081	20.1067	18.4784	10.6727	11.1138	11.331	9.54175	10.8716	10.7042	9.11099	9.41893	12.6325	17.1396	12.8113	12.9602	8.63351	6.43329	8.81665	4.66161	11.1925	5.65399	7.78122	9.55539	5.73804	23.9702	24.9744	24.7576	14.8478	15.8272	9.72812	17.5422	9.10452	9.97234	13.7974	17.8346	13.4129	16.067	17.5176	19.1226	6.69141	8.8688	7.72219	10.0586	8.82951	10.0643	11.1641	10.7581	11.4927	19.5788
DGKA	1.08402	4.66904	3.56076	0.893105	0.455625	0.480299	2.40203	0.616962	1.8427	13.7233	2.05418	0.0183619	0.168567	0	0.121534	0.353278	0.410513	2.1435	0	0.165072	2.69959	0.243956	0.574283	0.274326	1.20907	0.287289	0.420846	0.0705517	0.594471	0	0	0.442149	0.165115	0.509152	0.599393	0.241456	0.307841	0.143581	0.0700004	0.526146	0.733416	0.433201	0	0.0346056	0.0592202	0.279705	0.222703	0.275874	0.180685
DGUOK	2.08985	1.56016	0	0.964668	1.00534	1.97856	1.30711	0	1.21315	1.04009	0	1.19128	0	1.54064	1.63841	0	0	1.5678	0	2.10926	0	1.11841	1.96294	1.2973	0	2.70491	2.60648	0	1.7465	1.04789	0	1.3983	0	2.16991	1.67304	0	0	0	1.11274	0	0	0	0	0	0	0	0	0	0
DHCR24	0.471347	0.800274	0.45914	0.194307	0.447661	0.732252	0.218321	0.51404	0	0	0.148786	0.0375682	0	0	0.299802	0	0.454413	2.95454	0	0	0.275043	0.526592	0.532753	0.27089	1.12599	1.27984	1.0453	1.74658	1.52675	0.963436	0.452429	0	0.831652	0	0.183971	0	0.469233	0.511571	0.4531	0.356848	0.452634	0.359197	0	0.259337	0	0	0	0.26106	0
DHODH	2.70487	0.275565	0	0.0711791	0.303157	0	0	0.109392	0.208272	0.18074	0.161655	0.162401	0.871241	1.27796	1.70334	1.23602	0.150409	0.137485	0.979292	0.563214	0.366373	0.181745	3.20426	3.24977	0.478274	0.595144	0.0477034	0	0	0.173706	0.254616	0	0	0.389424	1.06739	2.03638	0	0	0	0	0.301619	0	0	0	0.0565245	0	0	0.312106	0
DHRS4	0.347386	0.339871	0	0	0	0.476587	2.18608	0.741416	1.65657	0	0.295429	0	0.428551	0.41222	0.442553	0.466443	1.28629	0.458846	0	1.63721	0	0.220298	0	0	1.05154	1.03302	0.444348	2.56081	0.81274	1.66881	4.18093	4.7927	3.05209	1.02729	2.62104	1.5737	2.21471	0.31673	0	0.249507	1.25349	0	3.30368	2.74323	2.91564	0.922426	0	0.696631	0.945076
DHRS7	7.76445	10.5921	2.82485	6.17785	6.43094	4.25582	9.628	7.09783	9.01938	2.05425	4.16253	4.82886	11.252	4.14967	6.53257	20.8675	5.29445	5.17579	12.6702	5.24921	8.35429	3.82172	4.31098	6.7026	1.98206	2.68121	4.82189	6.0591	3.68833	5.01743	7.47875	6.45559	6.40581	4.58847	3.19145	3.29666	9.34303	7.65253	10.4816	8.33857	11.686	9.95696	9.00939	8.43546	5.77784	4.62451	7.41088	2.41375	3.14627
DHRS7B	0.171723	0	0	0	0.153301	0.394257	0	0	0	0	0	0	0.58071	0	0.164945	0.112298	0	0.190064	0	0	0.676476	0	0.102798	0.171622	0	0	0	6.38791	0	0.606713	0	6.72937	0.359183	0	0	0	0.232301	0.174786	0.196473	0.259809	0.27431	0.398651	2.31304	0.268556	0.780537	0.136444	0	1.35741	0
DHTKD1	1.43705	2.46159	2.8061	1.51293	1.66838	1.23692	2.51821	2.26973	3.14317	3.106	1.23496	1.70585	0.779007	0.631249	0.999524	1.02459	0.344996	1.61486	1.25398	1.85902	1.54996	0.339776	0.637035	1.28522	2.11567	1.32464	0.776853	1.31568	1.71225	0.550902	2.68948	1.57864	1.19275	1.26122	3.30611	1.29481	1.25767	1.00757	1.46063	1.17848	1.04205	0.452916	3.50804	2.45782	1.3091	4.61335	0.86255	1.83397	1.99031
DHX15	25.5402	29.564	26.8027	19.1759	23.3007	18.1296	21.6319	25.9078	23.1986	24.1419	26.4968	18.8633	31.9864	25.3587	20.9803	32.4044	19.383	24.2329	21.1823	18.1856	15.739	16.8836	21.0522	22.9756	26.3122	33.228	29.1107	24.932	24.2576	23.0949	20.8072	25.8167	30.8057	26.01	24.3247	25.4663	30.3761	31.5546	30.2335	27.7058	37.9587	27.0354	23.6125	23.5944	25.1627	22.5614	25.8213	21.7439	49.5334
DHX16	3.64502	3.68275	10.7961	0	3.25231	3.67333	3.44752	3.18563	3.6068	9.09596	4.14057	12.3052	0.209665	0.189125	15.3944	7.70077	17.5272	7.51513	15.6182	15.4961	6.77335	16.5766	39.2681	4.84211	2.74177	3.24652	0.398702	2.981	3.16277	0.207082	0.0672466	3.17635	0.171086	4.00855	4.23849	0.147891	0.242217	0.225583	0.159305	0.184805	0.25416	0	0.175369	0.121226	0.174607	0.111013	0.074362	0.107765	0
DHX29	0.0620196	0.0923428	0	0.0666443	0.0376722	0.216652	0.262234	0.257842	0.669629	0.0603358	0.0591425	0.0784544	0.118132	0.0242729	0	0.0886952	0.0669552	0	0.060882	0.294222	0.0447425	0	0.0271563	0.0349438	0	0.0313344	0	0.128098	0.17206	0.24051	0.213627	0.099491	0.0773828	0.0643588	0.319539	0.035369	0.044418	0	0	0	0.0105216	0.125814	0.0155133	0.504759	0.053357	0.0827303	0.0918152	0.10272	0.0227024
DHX30	1.01491	0.782725	0	0	0.0234234	0.975143	0.928648	0	0	0.960383	0.0732457	0.987789	0.0343717	0	0.267847	0	0	0.0727402	0.441824	0.0381428	0.101909	0.0935238	0	0.147962	0.156809	0.247252	0	0.0576861	0.0517255	0.0683377	0.0756736	2.69173	0.064264	2.16901	0.550584	0.222449	0.162695	0.052352	0.698696	0	0.201124	0.0476012	0.0793068	0.197223	0.156806	0.0352377	0.076208	0.217409	0
DHX33	1.29886	0.563217	0.68606	0	0	0	0	0	0	0	0.479251	0.00988344	0.347061	0.123645	0	0	0	1.18742	0.628818	0	0	0	0.0597735	0.166295	0	0.122385	0	0	0.0932103	0.394633	0	0	0	0	0	0.249631	0	0	0.355403	0.0451518	0.0380466	0	0	0.0547677	0	0	0	0	0
DHX36	11.9292	0.17654	0	0.00855022	0	0.144077	0.257182	0	0.0532616	0.0494904	0.0680844	0.0349601	0.185919	0.020459	0.0783291	0.141059	0.108919	0.664167	0.17388	0.15749	0	0.0858252	0.691173	0	0.679623	0.651895	0.881174	0.663946	0.747459	0.574046	0.315777	0.530737	0.404377	0.673261	0	0.345103	0.216222	0.442584	0.311264	0.2775	0.736885	0.0614824	0.71892	0.607565	0.854055	0.252873	0.251452	0.347888	0.30984
DHX37	1.14091	0.0480559	0	0	0.0172318	0.0196627	0	1.26254	0.016993	0.0397097	0.0511702	0.0384046	0.301069	0.0371946	0	0	0.0820017	0	0	0.163689	1.15407	0.0417479	0.106687	0	0	0	0	0.141527	0	0	0	0	0	0	0.147117	0	0.0814435	0	0	0.343514	0	0.493686	0.393641	0	0	0	0	0.47148	0
DHX38	9.56276	2.72282	10.4507	9.29108	9.7226	9.05759	9.21489	0.0921685	6.84877	7.7327	6.287	8.25624	0	0.437796	3.45248	0	0	7.86982	0	0.29533	2.14458	0.348502	0.806069	5.84289	0.777002	0.632358	0.915359	0.214779	3.47234	1.25127	4.04965	0.299957	0.248862	0.244366	1.17271	0.309354	0.463287	0.954269	0.441886	1.11063	0.231458	0.336941	0.221778	0	0.172767	0	0.295632	0.437849	12.0282
DHX9	37.9524	36.8059	38.273	32.9066	33.2519	32.0513	30.5526	33.6546	29.7293	28.6357	30.033	31.1819	28.788	30.4703	28.0724	26.5806	26.4085	25.4768	23.7323	23.0909	23.5893	20.7518	24.9125	21.051	38.8969	39.6552	41.9321	36.518	35.0135	30.1444	35.5546	34.9972	28.7954	34.0363	32.7116	28.025	43.0197	41.1243	34.3251	31.9183	33.8485	32.1363	27.7476	24.7836	30.7404	25.7536	30.0479	24.2824	29.2523
DIABLO	7.02833	7.27334	6.45971	5.76117	8.13427	7.07719	6.68103	6.99384	5.67744	8.31476	6.45467	6.37678	12.2573	12.3549	18.4301	9.39541	13.6827	11.5256	10.5876	7.12472	7.63366	10.1994	11.5505	7.20037	13.2632	14.1506	9.24288	11.2706	10.0794	4.32948	15.6139	16.5485	11.1508	12.1473	12.0864	3.61571	7.86202	4.73415	11.8688	5.39387	7.52851	3.20982	4.73489	6.82177	1.40301	6.37906	6.90334	3.65547	9.57821
DIAPH1	6.04776	5.78486	5.58887	3.78172	7.87356	5.46747	5.18289	6.46466	5.34227	4.30807	3.84001	4.11344	13.0785	13.3572	5.18012	6.52724	6.74185	5.82337	6.1903	12.6294	4.22832	6.32078	5.57026	10.8502	5.1019	5.83746	8.00689	5.78864	7.16339	4.79497	6.39617	5.55102	5.91827	5.08472	5.30342	6.22121	3.38442	4.63466	3.69057	4.57532	5.80593	4.78089	5.80568	4.1383	5.34094	3.81745	6.36829	4.66696	7.52608
DIDO1	0.755145	1.30119	0.741114	0.758187	0.0233418	1.22011	1.46316	0.985195	0.417104	0.84732	0.0293857	1.17171	0.387724	0.288979	0.629789	0.773409	0.968389	0.498243	2.23438	1.04781	0.435004	1.2906	1.02932	0.0423775	0.0105714	0.782205	0.0494679	0.026754	1.17304	0	0.0171078	1.09348	0	0.0202291	1.26865	0.0159181	0.558607	0	0.0207918	0.0199531	0.0239519	0.109409	0.0128455	0	0.0563678	0.104109	0	0.00907022	0
DIEXF	0.43213	0.545593	0.993798	0.33592	0.245909	0	0	0.239982	0.283881	0.219084	0.274837	0.186547	3.64417	0.377592	0.202135	0	0	0.194947	0	0	0	0	0	0	0.475444	0.449155	0.703459	0.441491	0.391959	0.0841799	0.372932	0.332461	0.109582	0.28958	0.364935	0.0818698	0	0	0.0384366	0	0	0	0	0	0	0	0	0	0.197671
DIMT1	2.12642	3.15188	2.57651	0.259981	1.16523	1.29137	0.617745	2.69886	1.47557	0.558713	1.46056	1.16169	2.77664	0.534363	0.297526	0.378746	2.30954	0	0.85098	4.49125	0	0	0	2.57457	2.97521	3.36433	2.78279	2.99522	4.42815	2.37144	3.81752	5.10306	2.31549	3.72297	1.91018	3.59166	5.71703	1.8741	3.39069	1.7387	0.902797	2.29182	3.16356	3.61713	2.95009	0	0.775876	2.34024	3.15591
DIP2B	0.289149	1.14098	0.557101	0.710836	0.46806	0.160534	0.154402	1.15884	0.882243	0.781439	0.286653	0.978609	0.650406	1.91445	1.30572	0.357351	0.839254	0.247096	0.173461	0.174692	0.636383	1.80135	0.739722	0.369876	0.462161	0.504122	0.784921	0.27265	0.529894	0.437707	0.152739	0.417349	0.234161	0.389413	0.474761	0.748767	0.0452646	0.421265	0.47557	0.149564	0.260727	0.15961	0.183672	0.0486877	0.193923	0.188621	0.635122	0.425436	0.539801
DIS3	6.02748	12.2712	4.76293	3.34094	7.83641	3.36582	3.25345	5.99017	6.31948	3.87098	7.70162	5.40725	4.7558	5.23628	7.38106	3.01108	1.98317	2.51221	1.69823	3.5008	2.34269	2.99749	3.13272	4.36736	12.5199	9.84	11.3891	9.67241	4.64582	5.84749	8.80867	9.73835	6.016	8.24703	7.50057	9.57779	4.45535	4.08304	5.78646	3.67095	3.32857	3.17017	2.96651	4.26013	6.34598	3.42519	1.6118	3.26541	3.7047
DKC1	17.3781	16.1156	15.9755	10.0729	14.7221	11.7311	13.7535	11.5318	14.5553	10.2708	11.5149	11.3953	12.9867	14.3966	17.6707	6.8025	12.7635	9.63365	12.3424	24.2421	14.1518	10.2931	10.1998	11.1228	21.7862	20.1809	17.378	13.823	17.3316	16.7024	12.5	16.1529	14.047	16.6904	14.6885	16.0852	24.1454	20.4445	17.0385	11.6657	11.1632	10.3931	14.5791	14.1149	13.5078	16.9172	11.3699	16.8256	19.7353
DLAT	10.3019	9.848	8.7563	8.22036	5.06635	6.83475	7.88751	14.1082	5.88441	5.69892	2.93422	6.5858	7.91321	5.61436	4.50199	5.93913	3.86158	5.42065	6.2421	4.5094	3.73303	4.40428	4.11212	4.44275	19.5395	18.2438	17.5711	17.5423	17.3341	16.0656	22.2259	18.9744	9.36043	19.8856	23.2676	10.1737	9.31376	12.1252	9.34845	9.49569	8.46245	9.50423	12.3923	4.55391	11.9334	7.19552	5.70734	9.87604	8.03956
DLD	42.3549	40.8136	45.1552	41.6144	44.2312	46.5916	46.4288	47.6127	48.6972	34.7714	35.6606	32.8011	45.6908	34.35	44.8788	41.4975	45.4543	50.0112	58.6908	45.6137	52.1222	37.7835	42.1215	47.5981	41.0316	54.2423	48.9206	43.9533	44.0719	39.8016	61.7236	59.2893	56.9675	40.1697	41.4108	40.9049	32.0934	30.7569	31.5308	35.2388	35.0095	30.0257	36.3062	37.6394	37.5589	27.627	33.6706	28.9511	74.0778
DLGAP4	0.0609573	0	0.541135	0.0373774	0.0629167	0.12325	0	0.0556107	0.043848	0.118024	0.131448	0.137114	0.158384	0	0.458522	0	0	0.204242	0	0	0.920085	0.0871338	0.278022	0.723054	0.0608164	0.0416592	0	0.703763	0.39816	0	0	0	0	0.438458	0	0	0.179022	0.137214	0.137468	0	0.0814951	0	0	0	0	0.0732302	0.140576	0.123529	0
DLST	34.7041	39.7616	33.9808	33.4296	32.1224	30.7708	32.3292	30.2012	31.7556	26.3135	22.1704	22.1561	24.281	58.607	47.5804	72.9506	50.0104	43.1395	38.1423	44.7214	34.4958	52.5337	46.4191	53.0136	38.8741	40.9664	31.7834	36.2743	37.0974	32.9062	28.0369	38.2097	25.6998	23.7283	27.0393	24.4972	71.087	64.0752	65.2423	101.512	65.4153	66.0272	48.8973	63.0628	57.5365	56.4767	56.2029	46.894	29.9925
DNAJA1	22.1053	19.7985	26.5283	19.4005	11.2578	25.1366	14.3493	23.7385	24.4647	18.7106	26.4388	6.96954	11.3404	11.0871	4.19095	11.1124	11.0162	18.9973	9.41898	10.2775	12.409	5.25562	6.39702	23.6934	12.2887	11.7609	8.94681	14.0281	11.2462	9.99039	12.2567	10.1644	10.7013	11.9547	13.8136	10.4182	8.19838	12.6379	9.71863	7.87154	11.2188	12.0924	10.959	8.12957	10.6032	7.87083	4.83604	12.6401	11.6558
DNAJA2	13.2211	14.6582	12.8726	18.2325	14.9098	11.8082	17.7646	11.4883	15.3487	13.2314	15.9859	15.2326	9.20689	8.86956	9.63619	14.4955	12.062	12.3385	15.4673	9.39927	4.9137	5.68303	9.02489	2.61326	5.94	5.99021	9.17684	5.35764	9.24881	5.33974	7.44162	6.62558	7.84109	9.89946	10.7123	11.5581	6.42315	6.69061	6.81813	5.20557	7.75473	6.75901	6.67475	9.90409	7.59091	6.76571	7.31217	8.78756	5.35589
DNAJA3	6.80392	6.32922	7.2908	29.4564	4.22695	4.91291	2.18717	4.8912	3.32082	2.51645	2.202	2.86215	3.54954	2.62285	4.19975	3.06375	2.55882	2.89344	1.60216	2.25274	1.83505	1.93488	2.32222	1.20044	7.20952	5.72153	9.75653	3.48805	4.13478	3.59887	5.71111	9.77112	3.59662	3.61214	5.56981	2.72566	4.80308	4.54761	5.85346	2.91555	1.28087	2.97427	2.84427	1.60425	4.14233	1.72888	0.484027	3.26832	2.30622
DNAJB1	3.87956	5.01364	4.95786	9.2596	47.6643	9.64821	7.1368	6.30054	4.51154	40.8154	2.94493	3.10432	1.55739	1.67451	4.1083	8.24488	7.12597	3.71194	8.946	2.5692	4.52925	0.539921	0.726861	1.12167	2.76955	3.07789	2.8291	13.3054	12.5725	9.34541	13.7372	6.74547	9.84137	5.53236	5.47223	1.47373	126.516	29.3723	3.39635	118.2	34.2599	8.4177	105.587	26.4151	34.3344	1.69876	0.49452	32.5164	5.18078
DNAJB11	15.0951	13.4643	11.1979	26.4929	23.6923	22.1511	26.7175	122.236	24.6976	13.8771	10.0123	11.2676	18.7074	10.5037	20.2006	45.5238	47.4751	50.0601	52.9924	51.0691	43.9284	12.3119	17.5289	30.3703	16.3356	16.4515	10.5069	35.5603	31.9542	21.2848	35.303	36.5448	28.2731	17.3075	15.552	14.0597	14.1316	20.0259	17.0192	27.3416	41.8481	37.6395	33.5623	32.6432	34.6802	14.6032	15.0803	18.2919	13.7159
DNAJC10	0.158807	0	0.115882	1.39431	0.0208807	0.221832	1.18372	0.6372	0.585038	0	0	0.52571	0.459612	0.486177	0.516498	0	1.37018	0.515201	0.725882	0.611072	0	0.316514	0.296975	0.0338259	0	0.323522	0.34534	0.332548	0.268115	0.215604	0	0	0.288829	0.0829751	0	0	0	3.54584	0	2.90588	0	1.03635	0.192964	0	0.268606	3.04268	0	0	0
DNAJC11	0.514383	0.967298	1.50069	1.0014	0	5.1324	0.831258	2.85259	2.72373	0.402975	0.916344	1.01291	6.08753	6.03821	0.51317	4.57259	0.82766	0.496709	5.97754	6.71315	4.64594	3.90279	2.89115	0.197141	3.81191	4.08182	4.58731	0.31155	3.83573	1.08362	10.053	1.30829	4.83515	0	3.37067	0.208413	4.50082	1.14045	0	0	0	1.69749	0.483228	2.06443	0.788416	0.177654	1.48748	0.684194	0.943479
DNAJC13	1.14679	1.83793	0.979001	0.997766	2.14651	1.34286	0.685406	0.776943	2.02805	1.04813	0.670056	0.832329	0.984286	0.91423	1.01307	0.918458	0.660738	1.85605	0.539373	0.38318	0.483453	0.715758	0.619775	1.55622	1.23196	1.21712	1.28758	1.2207	1.69047	1.45554	1.0784	0.670736	3.82388	0.922135	0.664582	5.43531	3.35969	3.41422	3.24381	2.79298	0.841253	2.23033	1.92852	2.00405	5.824	1.4052	1.63958	1.39726	0.577924
DNAJC17	5.00914	0	12.1509	10.568	2.89136	0	0	4.58059	3.39654	6.42814	11.7765	10.0774	0	0	0	0	0	0	0.0355519	0	0	0	7.47973	7.78992	0.183543	0.227716	0.534054	0	0	0.0216049	0	0	0	0	0	0.0250123	0.350404	6.85516	0.317435	0.187047	0.309996	0	0	0	0	0	3.50225	0	0
DNAJC2	0.627204	0.444709	0.455791	0.489306	0.347514	0.357384	0.329242	0.315961	0.412269	0.586312	0.746447	0.545015	1.78791	1.24523	2.22441	1.29815	0.886169	2.57468	2.26919	1.84114	1.6783	0.959734	1.37519	1.39757	33.895	24.8915	2.37041	1.22036	1.15681	1.13696	1.46914	1.49682	0.579899	34.5975	1.11638	0.485841	2.79927	0.317132	1.16608	0.534711	1.95398	1.74571	2.01185	2.2749	1.88108	1.08283	2.3345	0.819093	1.28885
DNAJC21	0.29629	0.26259	0	0	0	0	0.132355	0.217862	0	0	0.313626	0	1.27085	0.0282676	0.213043	0.905035	0.169908	2.65849	0.927758	1.00943	1.21046	1.23868	0.056344	0.0699249	0	0.168763	0.376215	0	0	0.0966874	0	0	0.236571	0.395198	0	0.755567	0.809483	3.0465	0.980668	3.19516	3.31093	0	0.671272	0.733768	0.789676	1.05301	0.73594	0.671815	0.0538782
DNAJC5	2.28489	2.36976	25.8581	2.39054	2.3509	2.59507	1.6842	2.11375	24.2568	0.308835	2.32644	4.31579	1.5372	1.5551	1.61005	1.01194	1.82662	2.05161	1.70991	1.47186	0.897859	0.942475	0.878954	10.3372	6.51773	1.71505	1.98051	1.62505	1.51857	1.85276	1.15789	1.10387	5.29549	1.99916	1.06882	1.55035	0	0	0	0	0	0	0	17.0221	0	1.49185	3.68682	2.00195	1.36783
DNAJC7	4.96522	3.64142	15.1119	2.65848	2.44836	6.71771	4.29845	5.64448	141.047	1.91315	5.73928	3.69241	5.68539	5.17607	6.61902	13.9098	7.45268	5.92232	5.06291	5.31604	5.49568	1.77356	4.1524	3.81362	4.52009	3.07939	2.75892	2.22448	2.69417	2.97913	3.85078	3.39402	5.16695	1.5978	3.61951	2.84192	2.88568	6.51649	3.45459	6.26122	4.5375	3.28899	3.98193	3.5708	4.63148	4.24259	4.5401	4.07025	3.76597
DNAJC8	27.6166	25.8273	28.5756	8.07613	21.3647	6.09861	15.342	21.6301	22.3227	10.3718	17.2467	14.4811	17.8001	12.4649	12.3337	16.4128	11.7079	13.3929	9.39633	9.35515	7.78243	12.3576	13.1663	15.5703	19.2683	12.318	8.64247	7.01799	10.2063	11.5007	11.9426	16.6793	7.7066	8.6356	15.743	11.6487	10.4586	9.84788	10.5842	3.78084	5.82	4.59797	5.08478	4.26786	17.6016	5.24094	6.90326	10.7783	19.6379
[truncated: 11,193 more rows]
[truncated: 391 more columns]
