# Supplementary material for: Quartet protein reference materials and datasets for multi-platform assessment of label-free proteomics
Source: Genome Biol. 2023 Sep 7;24:202. doi: 10.1186/s13059-023-03048-y (PMC10483797; doi:10.1186/s13059-023-03048-y)
Supplement: Supplementary file 3 — Additional file 3: Table S2. Upregulated proteins. [file 13059_2023_3048_MOESM3_ESM.xlsx]

## Sheet: D5 VS D6
GeneSymbol	IDF
A1BG	1
A4GALT	1
AADACL4	1
AAGAB	1
ABAT	1
ABCC12	1
ABCF1	1
ABHD14B	1
ABHD16A	1
ABL1	1
ACD	1
ACN9	1
ACO1	1
ACOT13	1
ACOXL	1
ACRC	1
ACSM3	1
ACTB	1
ACTR10	1
ACTR1B	1
ACTR3	1
ADA	1
ADAD2	1
ADGB	1
ADH6	1
ADI1	1
ADPRH	1
ADPRHL2	1
ADRBK2	1
ADRM1	1
ADSL	1
AEBP2	1
AES	1
AFF1	1
AFG3L2	1
AGL	1
AGMAT	1
AGO3	1
AGPAT9	1
AGPS	1
AHCYL2	1
AIDA	1
AIFM2	1
AIMP1	1
AIP	1
AIRE	1
AKAP11	1
AKAP12	1
AKAP4	1
AKR1A1	1
AKT1S1	1
AKT3	1
ALAS1	1
ALDH18A1	1
ALG2	1
ALG5	1
ALKBH3	1
ALKBH4	1
ALLC	1
AMFR	1
AMMECR1L	1
ANAPC13	1
ANK2	1
ANKHD1-EIF4EBP3	1
ANKRD1	1
ANKRD13D	1
ANKRD62	1
ANO1	1
ANP32A	1
ANP32E	1
AP1B1	1
AP2A1	1
AP2B1	1
AP3B1	1
AP5M1	1
APBB1IP	1
APCDD1	1
APH1A	1
APMAP	1
APOC3	1
ARC	1
ARCN1	1
ARF5	1
ARFGAP3	1
ARFIP1	1
ARHGAP15	1
ARHGAP18	1
ARHGAP26	1
ARHGAP27	1
ARHGAP5	1
ARHGEF11	1
ARHGEF12	1
ARHGEF15	1
ARHGEF2	1
ARID5A	1
ARL14EP	1
ARL15	1
ARL6	1
ARL8A	1
ARPC5L	1
ARRDC1	1
ARRDC5	1
ARSA	1
ASB15	1
ATAD2B	1
ATAD3A	1
ATG3	1
ATL3	1
ATM	1
ATP10B	1
ATP1A1	1
ATP5D	1
ATP5H	1
ATP5I	1
ATP5SL	1
ATP6AP2	1
ATP6V1D	1
ATP8B3	1
ATPAF1	1
ATPIF1	1
ATXN10	1
AURKB	1
B3GAT3	1
BAG2	1
BAP1	1
BATF	1
BCAS3	1
BCL2	1
BCORL1	1
BCR	1
BDH1	1
BEND3	1
BHLHA15	1
BHLHB9	1
BHLHE40	1
BICD1	1
BID	1
BIN1	1
BIRC2	1
BLVRA	1
BRCA2	1
BRIP1	1
BRMS1L	1
BRPF1	1
BRPF3	1
BTBD11	1
BTNL10	1
BZW2	1
C10orf76	1
C11orf58	1
C11orf73	1
C14orf182	1
C15orf39	1
C15orf57	1
C17orf49	1
C17orf80	1
C19orf47	1
C19orf66	1
C19orf82	1
C1orf173	1
C1QBP	1
C1QTNF7	1
C20orf24	1
C2orf40	1
C2orf44	1
C2orf48	1
C3	1
C3orf30	1
C4orf32	1
C5	1
C5orf45	1
C6orf62	1
C7orf25	1
C7orf26	1
C7orf43	1
C7orf55	1
C8orf37	1
C8orf82	1
C9orf40	1
C9orf41	1
CABIN1	1
CACNA2D3	1
CAMK1D	1
CAMK2D	1
CAMK2G	1
CAMSAP1	1
CAPN10	1
CAPN11	1
CAPN15	1
CAPNS1	1
CAPSL	1
CAPZB	1
CARD14	1
CARD17	1
CARM1	1
CASC4	1
CASC5	1
CASK	1
CASP10	1
CASP3	1
CASP7	1
CBR1	1
CBWD2	1
CBX3	1
CBX5	1
CBX6	1
CBX8	1
CC2D2A	1
CCBE1	1
CCBL1	1
CCDC110	1
CCDC115	1
CCDC117	1
CCDC137	1
CCDC61	1
CCDC63	1
CCDC70	1
CCDC71L	1
CCDC79	1
CCDC82	1
CCDC83	1
CCM2	1
CCNB1	1
CCP110	1
CCS	1
CD226	1
CD2AP	1
CD84	1
CD99L2	1
CDC37L1	1
CDC45	1
CDH22	1
CDK17	1
CDK5RAP2	1
CDKAL1	1
CDKN2C	1
CDR2	1
CEBPB	1
CECR1	1
CELF1	1
CELF2	1
CENPJ	1
CENPP	1
CEP104	1
CEP135	1
CEP152	1
CEP192	1
CEP350	1
CEP68	1
CEP85	1
CFL2	1
CHAC2	1
CHAF1A	1
CHCHD2	1
CHCHD5	1
CHD4	1
CHD7	1
CHEK2	1
CHMP1B	1
CHMP4A	1
CHORDC1	1
CHPF	1
CHRNA3	1
CIR1	1
CISH	1
CKAP2	1
CKAP5	1
CLASP1	1
CLEC16A	1
CLIC4	1
CLPP	1
CLPTM1	1
CLPTM1L	1
CNDP1	1
CNN3	1
CNOT1	1
CNOT8	1
CNPY2	1
CNST	1
CNTROB	1
COA1	1
COBLL1	1
COL6A2	1
COL6A3	1
COMMD5	1
COPS5	1
COPZ1	1
CORO7	1
COX1	1
COX2	1
COX6B1	1
COX7C	1
CP	1
CPOX	1
CPSF6	1
CRBN	1
CREB1	1
CREBBP	1
CREG1	1
CREM	1
CRKL	1
CRYZL1	1
CSK	1
CSNK1G1	1
CTAGE1	1
CTBS	1
CTCFL	1
CTDSP1	1
CTH	1
CTNNA2	1
CTPS1	1
CTSH	1
CUL3	1
CUTA	1
CWF19L2	1
CX3CR1	1
CXorf22	1
CYB5R4	1
CYCS	1
CYHR1	1
CYLC2	1
CYP19A1	1
CYP27B1	1
DAD1	1
DAG1	1
DAK	1
DBN1	1
DBNDD1	1
DCAF12L2	1
DCLK3	1
DCTN1	1
DCTN2	1
DCUN1D4	1
DCXR	1
DDX23	1
DDX46	1
DDX59	1
DDX60	1
DEDD	1
DEGS1	1
DERL1	1
DES	1
DGKZ	1
DHRS9	1
DIP2C	1
DMD	1
DNAH10	1
DNAH8	1
DNAH9	1
DNAJA2	1
DNAJB12	1
DNAJB2	1
DNAJC1	1
DNAJC10	1
DNAJC9	1
DNLZ	1
DNM1L	1
DNM3	1
DNMT3A	1
DNPH1	1
DOLPP1	1
DPPA4	1
DRG1	1
DSCAM	1
DTD2	1
DTX4	1
DTYMK	1
DUSP22	1
DUSP23	1
DVL2	1
DYNC1LI1	1
DYNC2H1	1
DZIP1	1
DZIP3	1
E2F5	1
E4F1	1
EAF2	1
EBLN2	1
EBP	1
ECE1	1
ECE2	1
ECHS1	1
EEF1B2	1
EEF1E1	1
EFCAB5	1
EFHD2	1
EGLN1	1
EGLN3	1
EGR3	1
EHBP1L1	1
EHHADH	1
EIF2A	1
EIF2AK3	1
EIF3A	1
EIF3G	1
EIF4H	1
ELFN1	1
ELL2	1
ELP5	1
EMB	1
EMC6	1
ENDOV	1
ENGASE	1
ENO2	1
ENO3	1
ENOPH1	1
ENPEP	1
EPB41L2	1
EPC2	1
EPG5	1
EPS8L2	1
ERC1	1
ERH	1
ERN1	1
ERP44	1
ERRFI1	1
ESRP1	1
ETF1	1
EVI2B	1
EVI5L	1
EWSR1	1
EXOC3L4	1
EXOC6B	1
EXTL3	1
F2	1
F5	1
FABP3	1
FABP5	1
FADS2	1
FAHD2B	1
FAIM3	1
FAM104A	1
FAM111B	1
FAM114A2	1
FAM126A	1
FAM134A	1
FAM149A	1
FAM193A	1
FAM195B	1
FAM198B	1
FAM206A	1
FAM213B	1
FAM3C	1
FAM43B	1
FAM60A	1
FAM65C	1
FAM98A	1
FAM98B	1
FANCA	1
FAS	1
FAT1	1
FAT2	1
FBP1	1
FBXL12	1
FBXO22	1
FBXO3	1
FBXO30	1
FBXO45	1
FCRLA	1
FDPS	1
FGF2	1
FHAD1	1
FHL3	1
FHOD1	1
FIG4	1
FILIP1L	1
FIP1L1	1
FKBP15	1
FLCN	1
FLII	1
FLVCR1	1
FN1	1
FOPNL	1
FOSL2	1
FOXJ2	1
FPGS	1
FREM2	1
FSCN1	1
FTSJD2	1
FUBP3	1
FXR1	1
FZR1	1
G3BP1	1
G3BP2	1
GABBR2	1
GABRG3	1
GALK2	1
GALNT1	1
GALT	1
GAREM	1
GBA2	1
GBP4	1
GCA	1
GCDH	1
GCLM	1
GDAP2	1
GDE1	1
GDPD2	1
GDPGP1	1
GET4	1
GFAP	1
GGACT	1
GGT1	1
GH2	1
GIGYF1	1
GIMAP2	1
GINS1	1
GINS4	1
GLA	1
GLB1	1
GLO1	1
GLRX2	1
GLRX5	1
GLT8D1	1
GMIP	1
GNA15	1
GNAI1	1
GNAI3	1
GNAO1	1
GNAT3	1
GNE	1
GNG5	1
GNGT2	1
GOLGA1	1
GOLGA2	1
GORAB	1
GPAA1	1
GPC3	1
GPCPD1	1
GPHN	1
GPN2	1
GPNMB	1
GPR110	1
GPR112	1
GPR133	1
GRAMD1B	1
GRAMD4	1
GRAP	1
GRASP	1
GRIA1	1
GRID2	1
GRIN3A	1
GRIP1	1
GRK4	1
GSS	1
GSTA3	1
GSTM3	1
GSTT1	1
GTF2H5	1
GTF2I	1
GTF3C6	1
GTPBP2	1
GTPBP8	1
GUSB	1
GYS1	1
GZF1	1
H2AFY	1
HABP4	1
HACE1	1
HACL1	1
HARS	1
HAS1	1
HAT1	1
HAUS2	1
HAVCR2	1
HCN3	1
HDAC10	1
HDAC4	1
HDAC5	1
HDAC8	1
HEATR7B1	1
HEBP1	1
HELB	1
HERC1	1
HES6	1
HIC2	1
HIGD2A	1
HIP1R	1
HIRA	1
HIST1H1B	1
HIST1H1C	1
HIST1H2BA	1
HIVEP1	1
HIVEP3	1
HLA-A	1
HLA-DMB	1
HLA-DOB	1
HLA-DPB1	1
HMGA2	1
HMGB2	1
HMGN5	1
HMHA1	1
HMOX2	1
HNRNPA0	1
HNRNPA1	1
HNRNPDL	1
HNRNPL	1
HNRNPLL	1
HNRNPUL1	1
HOMER1	1
HOOK2	1
HPS3	1
HRAS	1
HRNR	1
HSD17B1	1
HSH2D	1
HSPA2	1
HSPE1-MOB4	1
HTATIP2	1
HTT	1
HYDIN	1
IBTK	1
ICK	1
ICMT	1
IDE	1
IDH3G	1
IDI1	1
IFFO2	1
IFIT3	1
IFT172	1
IFT20	1
IGF1	1
IGHMBP2	1
IGJ	1
IL17B	1
IL3RA	1
ILF3	1
ILVBL	1
IMPACT	1
INA	1
INO80B	1
INPP1	1
IQCF3	1
IQSEC2	1
IRF3	1
ISG15	1
ISG20L2	1
ISOC2	1
IST1	1
ISYNA1	1
ITGAE	1
ITGAV	1
ITGB1BP1	1
ITIH2	1
IVD	1
IWS1	1
JDP2	1
JMJD4	1
JMJD7	1
KANK1	1
KANSL1	1
KANSL1L	1
KANSL2	1
KAT6B	1
KATNB1	1
KCNAB1	1
KCNIP1	1
KCNN4	1
KCTD10	1
KCTD15	1
KCTD5	1
KDELC2	1
KDM3A	1
KDM4C	1
KDM6A	1
KEL	1
KIAA0195	1
KIAA0226L	1
KIAA0430	1
KIAA0922	1
KIAA1024	1
KIAA1143	1
KIAA1468	1
KIAA1549	1
KIAA1551	1
KIF15	1
KIF16B	1
KIF1B	1
KIF20B	1
KIF21A	1
KIF4A	1
KIF5C	1
KLB	1
KLHL11	1
KMT2B	1
KMT2E	1
KRIT1	1
KRT222	1
KRT32	1
KRT8	1
KRTCAP2	1
KYNU	1
L1TD1	1
L3MBTL2	1
LAMA4	1
LARP1B	1
LASP1	1
LENG1	1
LENG8	1
LETM1	1
LGALS3	1
LGALS8	1
LGALS9	1
LGR6	1
LIMD2	1
LIME1	1
LIX1	1
LMBRD1	1
LNPEP	1
LOC100506248	1
LOC100509457	1
LOC100996516	1
LOC100996619	1
LOC100996646	1
LOC101060373	1
LOC101060751	1
LOC400499	1
LOC728026	1
LOC728763	1
LONRF2	1
LONRF3	1
LRRC16B	1
LRRC36	1
LRRC37B	1
LRRC40	1
LRRC42	1
LRRC48	1
LRRC59	1
LRRC71	1
LRRIQ1	1
LSM12	1
LSM7	1
LSS	1
LUZP2	1
LXN	1
LYN	1
LYPLA1	1
LYPLA2	1
LYRM5	1
LYST	1
LZTS1	1
M6PR	1
MACC1	1
MACROD1	1
MAF1	1
MAGI1	1
MAGI3	1
MAGT1	1
MALSU1	1
MAML2	1
MAN1A1	1
MANEA	1
MANSC1	1
MAP1S	1
MAP2K6	1
MAP2K7	1
MAP3K11	1
MAP3K2	1
MAP3K8	1
MAP4	1
MAPK1IP1L	1
MAPK3	1
MAPRE1	1
MARCKS	1
MARCKSL1	1
MARVELD1	1
MAST3	1
MAT2A	1
MB21D1	1
MBNL3	1
MBTPS1	1
MCCC2	1
MCEE	1
MCF2L2	1
MCM3	1
MCM8	1
MCM9	1
MCOLN2	1
MEA1	1
MED12	1
MED19	1
MED26	1
MED9	1
MEF2A	1
MEF2D	1
MEMO1	1
METAP2	1
METTL21A	1
METTL21D	1
METTL2A	1
METTL7A	1
MFGE8	1
MFI2	1
MFSD6	1
MGAT1	1
MGEA5	1
MICAL3	1
MICU1	1
MICU2	1
MKL1	1
MKNK1	1
MLF1IP	1
MLH3	1
MLLT6	1
MME	1
MMP3	1
MON1A	1
MON2	1
MPP2	1
MPP5	1
MRC2	1
MRPL4	1
MRPL41	1
MRPL49	1
MRPS22	1
MRPS31	1
MS4A7	1
MSANTD2	1
MSANTD3	1
MSL3	1
MTF2	1
MTFMT	1
MTFR2	1
MTHFS	1
MTIF3	1
MTMR3	1
MTMR6	1
MTR	1
MTRF1L	1
MTRR	1
MTUS2	1
MUS81	1
MX2	1
MXRA7	1
MYBPC3	1
MYCBPAP	1
MYEOV2	1
MYL7	1
MYO18B	1
MYO1C	1
MYO9A	1
MZT1	1
MZT2B	1
N4BP2L1	1
N4BP3	1
NAA16	1
NAE1	1
NAGK	1
NANP	1
NARF	1
NASP	1
NAV2	1
NBPF3	1
NCAM2	1
NCAPD2	1
NCAPG	1
NCEH1	1
NCKIPSD	1
NCLN	1
ND5	1
NDUFA1	1
NDUFA10	1
NDUFA13	1
NDUFA5	1
NDUFA6	1
NDUFA8	1
NDUFA9	1
NDUFAF4	1
NDUFB2	1
NDUFS3	1
NDUFV2	1
NEBL	1
NEDD9	1
NEFM	1
NEIL2	1
NEK5	1
NEK6	1
NENF	1
NEO1	1
NEURL4	1
NEXN	1
NFKBIA	1
NFKBIB	1
NFYB	1
NHS	1
NIT2	1
NKIRAS2	1
NLRP10	1
NLRP12	1
NLRP13	1
NLRX1	1
NME2	1
NMRK1	1
NOL3	1
NOS1	1
NOTCH1	1
NOTCH2	1
NOX3	1
NPAS3	1
NPC1	1
NPHS1	1
NPPB	1
NPR1	1
NPR2	1
NPRL3	1
NR2C2	1
NT5C3B	1
NT5DC3	1
NUBP1	1
NUBP2	1
NUCB1	1
NUDT16L1	1
NUDT8	1
NUP210L	1
NUPL1	1
NUSAP1	1
NUTF2	1
NXT1	1
OAS2	1
ODF2	1
OPALIN	1
OR10A7	1
OR13G1	1
OR2G3	1
OR4D11	1
OR56B4	1
ORM1	1
OSGEP	1
OSMR	1
OVCA2	1
OXSM	1
P2RX7	1
PABPC1	1
PABPN1	1
PAFAH1B1	1
PAIP1	1
PALB2	1
PAN2	1
PAN3	1
PANX1	1
PAPOLA	1
PARP16	1
PARP2	1
PARP3	1
PBXIP1	1
PCBD1	1
PCDH15	1
PCGF5	1
PCMTD1	1
PCMTD2	1
PCNX	1
PCYOX1L	1
PDCD2	1
PDCD5	1
PDCD6	1
PDE4D	1
PDE5A	1
PDE6A	1
PDHX	1
PDLIM2	1
PDP2	1
PDSS1	1
PDXK	1
PECAM1	1
PEX10	1
PEX19	1
PFDN4	1
PFKFB2	1
PFKFB3	1
PGK2	1
PGLS	1
PGRMC2	1
PGS1	1
PHKG2	1
PHLDA1	1
PHLDA2	1
PHOSPHO1	1
PI4K2A	1
PIBF1	1
PIGG	1
PIGN	1
PIGO	1
PIK3C2B	1
PIK3R2	1
PIKFYVE	1
PINX1	1
PIP4K2B	1
PIR	1
PITPNB	1
PIWIL1	1
PKD1L3	1
PKLR	1
PKMYT1	1
PLA2G15	1
PLAGL2	1
PLCB3	1
PLCG1	1
PLD3	1
PLEKHO1	1
PLK1S1	1
PLOD1	1
PLOD3	1
PLXNA1	1
PLXND1	1
PMFBP1	1
PMM2	1
PMPCB	1
PNMA3	1
PNPLA8	1
PNPT1	1
POC5	1
POGK	1
POLD4	1
POLK	1
POLM	1
POLQ	1
POLR2F	1
POLR2M	1
POLR3H	1
POP4	1
PPAPDC2	1
PPCDC	1
PPFIA1	1
PPIL1	1
PPIL3	1
PPIP5K1	1
PPM1A	1
PPP1R13L	1
PPP1R3D	1
PPP1R7	1
PPP2R2A	1
PPP4R4	1
PPP5C	1
PPP6C	1
PRAF2	1
PRCP	1
PRDM10	1
PRDM2	1
PREP	1
PREPL	1
PRKAA1	1
PRKACB	1
PRKAG2	1
PRKCB	1
PRKCE	1
PRKCH	1
PRKD1	1
PRKRIR	1
PRKX	1
PRMT1	1
PRMT5	1
PRMT7	1
PROCR	1
PROSC	1
PRPF19	1
PRPF40A	1
PRPF8	1
PRR12	1
PRX	1
PSAP	1
PSMB1	1
PSMB10	1
PSMD10	1
PSMD11	1
PSME3	1
PSPH	1
PSTPIP1	1
PTCD3	1
PTDSS2	1
PTEN	1
PTGES3	1
PTK2	1
PTPLAD2	1
PTPN13	1
PTPRQ	1
PTRH2	1
PTTG1IP	1
PUF60	1
PUS1	1
PUSL1	1
PXDNL	1
PYCR2	1
QARS	1
QRSL1	1
QSOX1	1
R3HCC1L	1
R3HDM1	1
RAB11A	1
RAB11FIP1	1
RAB11FIP4	1
RAB12	1
RAB3D	1
RAB3GAP1	1
RAB3GAP2	1
RAB3IP	1
RAB40C	1
RAB43	1
RAB4B	1
RAB8A	1
RABL2B	1
RAD50	1
RAET1G	1
RAF1	1
RALGAPA2	1
RAPH1	1
RASA3	1
RASAL3	1
RASL10B	1
RASSF5	1
RBBP4	1
RBM14	1
RBM18	1
RBM23	1
RBMX2	1
RBMXL1	1
RCC1	1
RCHY1	1
RCN2	1
REL	1
RER1	1
RERE	1
REV3L	1
REXO1	1
RFC4	1
RGPD4	1
RGPD8	1
RGS8	1
RHBDD1	1
RHBDD2	1
RHBDF2	1
RHOF	1
RHOQ	1
RHPN1	1
RIC8A	1
RINT1	1
RMI1	1
RMI2	1
RNASEH1	1
RND1	1
RNF121	1
RNF13	1
RNF138	1
RNF168	1
RNF169	1
RNF219	1
RNF220	1
RNF34	1
RNF44	1
RNH1	1
RPA2	1
RPAP2	1
RPL13A	1
RPL14	1
RPL23	1
RPL23A	1
RPL26L1	1
RPL27	1
RPL28	1
RPL34	1
RPL36AL	1
RPL38	1
RPL39	1
RPL7A	1
RPL8	1
RPP25	1
RPS10	1
RPS18	1
RPS27A	1
RPS28	1
RPS6KA3	1
RPS6KA5	1
RPUSD4	1
RRAGA	1
RRAGD	1
RRAS	1
RSBN1	1
RTCA	1
RUVBL2	1
RWDD4	1
RYR1	1
S100PBP	1
S1PR2	1
SAG	1
SAMD13	1
SAMD8	1
SAMD9	1
SAP30	1
SAV1	1
SCAI	1
SCARB2	1
SCFD2	1
SCLT1	1
SCNM1	1
SCT	1
SCYL1	1
SDHB	1
SDHC	1
SDK1	1
SEC14L6	1
SEC61G	1
SECISBP2L	1
SEMA4A	1
SEMA4C	1
SEMA4G	1
SEMA6C	1
SENP6	1
SEPHS1	1
SEPHS2	1
SEPT4	1
SEPT8	1
SERPINB8	1
SETMAR	1
SF3B3	1
SF3B5	1
SFT2D1	1
SFT2D3	1
SGIP1	1
SGK196	1
SGOL1	1
SH2B2	1
SH2D2A	1
SH2D7	1
SH3BGRL3	1
SH3D21	1
SH3GLB1	1
SH3TC2	1
SHOX2	1
SHPRH	1
SHROOM4	1
SIN3B	1
SIRT1	1
SIRT2	1
SKA1	1
SKA2	1
SKA3	1
SLC15A3	1
SLC25A1	1
SLC25A36	1
SLC25A4	1
SLC25A5	1
SLC26A3	1
SLC2A3	1
SLC35E3	1
SLC36A1	1
SLC38A10	1
SLC39A7	1
SLC44A1	1
SLC4A11	1
SLC4A1AP	1
SLC50A1	1
SLC7A11	1
SLC8A1	1
SLC8A2	1
SLC9A1	1
SLC9A3R2	1
SMAD1	1
SMARCA4	1
SMCR7L	1
SMIM11	1
SMIM15	1
SMIM4	1
SMTNL1	1
SNAP23	1
SNED1	1
SNRNP27	1
SNRPD1	1
SNRPD2	1
SNRPE	1
SNUPN	1
SNX30	1
SNX31	1
SOGA1	1
SORBS2	1
SOWAHA	1
SP140L	1
SPATA1	1
SPATA20	1
SPATS2	1
SPC25	1
SPCS1	1
SPDL1	1
SPECC1L	1
SPEG	1
SPERT	1
SPOP	1
SPRYD7	1
SPTBN2	1
SPTLC1	1
SQLE	1
SRP19	1
SRPR	1
SRRD	1
SRRT	1
SSH1	1
SSNA1	1
ST6GAL1	1
ST7	1
STAG3	1
STAP1	1
STARD10	1
STARD3	1
STAT2	1
STEAP3	1
STIM2	1
STK17A	1
STK24	1
STK4	1
STON2	1
STRAP	1
STRBP	1
STX19	1
SUCLA2	1
SUCLG1	1
SUMO1	1
SUN2	1
SURF2	1
SUV39H2	1
SV2C	1
SYAP1	1
SYN3	1
SYNGR1	1
SYNJ1	1
SYT10	1
SZT2	1
TADA1	1
TADA3	1
TAF1	1
TAF11	1
TAF9B	1
TANGO6	1
TAPBP	1
TAPBPL	1
TARBP2	1
TAX1BP1	1
TAX1BP3	1
TBC1D10A	1
TBC1D10B	1
TBC1D16	1
TBC1D20	1
TBC1D22B	1
TBCB	1
TBKBP1	1
TBL2	1
TCEA2	1
TCEANC2	1
TCF15	1
TCF25	1
TCN1	1
TCP11L1	1
TCTN3	1
TDRP	1
TESC	1
TEX14	1
TEX2	1
TEX264	1
TEX35	1
TEX9	1
TFDP2	1
TFEB	1
TFPT	1
TFRC	1
THAP5	1
THEMIS2	1
THOP1	1
THUMPD3	1
TIFA	1
TIMM13	1
TJAP1	1
TKT	1
TLR3	1
TM6SF1	1
TMBIM1	1
TMED4	1
TMED5	1
TMEM102	1
TMEM109	1
TMEM11	1
TMEM135	1
TMEM147	1
TMEM14C	1
TMEM163	1
TMEM165	1
TMEM167B	1
TMEM177	1
TMEM178B	1
TMEM179B	1
TMEM184C	1
TMEM206	1
TMEM243	1
TMEM245	1
TMEM259	1
TMEM64	1
TMEM65	1
TMOD1	1
TMOD3	1
TMPRSS5	1
TMX1	1
TNFAIP2	1
TNFAIP8	1
TNFRSF11B	1
TNIP2	1
TNR	1
TNS1	1
TOP2B	1
TOR1AIP1	1
TOR1B	1
TP53INP2	1
TPD52	1
TPD52L3	1
TPM1	1
TPP2	1
TRA2B	1
TRADD	1
TRAF7	1
TRAFD1	1
TRAK1	1
TRAM2	1
TRANK1	1
TRERF1	1
TRIM14	1
TRIM16	1
TRIM22	1
TRIM59	1
TRNAU1AP	1
TRPC4AP	1
TRPM3	1
TSEN15	1
TSEN2	1
TSG101	1
TSPAN3	1
TSR2	1
TTC12	1
TTC19	1
TTC5	1
TTC7B	1
TTC9	1
TTLL11	1
TTPAL	1
TUBA8	1
TUBGCP5	1
TXLNA	1
TXLNB	1
TXNDC16	1
TXNDC2	1
TXNRD1	1
U2AF2	1
UBE2B	1
UBE2D2	1
UBE2E1	1
UBE2H	1
UBE2J1	1
UBE2K	1
UBE2L3	1
UBE2L6	1
UBE2N	1
UBE2R2	1
UBL3	1
UBL5	1
UBL7	1
UBQLN1	1
UBQLN4	1
UBR1	1
UCHL5	1
UEVLD	1
UGT2A1	1
UHRF1BP1L	1
UNC119B	1
UNC13D	1
UNC80	1
UNG	1
UPP1	1
URGCP	1
USP18	1
USP40	1
USP9X	1
VAMP3	1
VASN	1
VDAC2	1
VHL	1
VMA21	1
VPS13D	1
VPS25	1
VPS26A	1
VPS28	1
VPS35	1
VPS4A	1
VPS4B	1
VPS54	1
VRK2	1
WDFY1	1
WDFY3	1
WDR17	1
WDR20	1
WDR34	1
WDR41	1
WDR45	1
WDR60	1
WDR7	1
WDR83	1
WEE1	1
WHSC1	1
WIBG	1
WNT8B	1
XKRX	1
XPNPEP1	1
XPO5	1
XPOT	1
XXYLT1	1
XYLB	1
YAF2	1
YEATS2	1
YES1	1
YIF1B	1
YIPF5	1
YIPF6	1
YWHAB	1
YWHAE	1
YY1AP1	1
ZACN	1
ZBTB11	1
ZBTB2	1
ZBTB32	1
ZBTB33	1
ZBTB40	1
ZC3H12D	1
ZCCHC10	1
ZCCHC7	1
ZCRB1	1
ZDHHC17	1
ZDHHC20	1
ZER1	1
ZFHX4	1
ZFP64	1
ZFYVE1	1
ZFYVE19	1
ZKSCAN1	1
ZNF174	1
ZNF213	1
ZNF24	1
ZNF281	1
ZNF365	1
ZNF382	1
ZNF407	1
ZNF408	1
ZNF428	1
ZNF451	1
ZNF470	1
ZNF483	1
ZNF518B	1
ZNF546	1
ZNF574	1
ZNF581	1
ZNF593	1
ZNF605	1
ZNF608	1
ZNF609	1
ZNF629	1
ZNF639	1
ZNF783	1
ZNF8	1
ZNF800	1
ZNF862	1
ZNHIT3	1
ZSCAN18	1
ZUFSP	1
ZYG11A	1
ZYG11B	1
A2M	2
ABLIM1	2
ABRACL	2
ACAA1	2
ACBD3	2
ACOT9	2
ACSL3	2
ACTL6A	2
ACTN2	2
ACTR5	2
ACYP1	2
ADAR	2
AFF4	2
AGAP2	2
AGAP3	2
AGPAT1	2
AK9	2
AKAP10	2
ALDH1L2	2
ALDH4A1	2
ALG1	2
ALG14	2
ALG6	2
ALKBH8	2
ALOX5AP	2
ALYREF	2
ANAPC15	2
ANGEL2	2
ANKRD27	2
ANO6	2
AP3S1	2
APEH	2
APIP	2
APLF	2
APOA1	2
APOB	2
APOM	2
APPL1	2
ARFGAP2	2
ARFIP2	2
ARFRP1	2
ARHGAP35	2
ARID2	2
ARID4A	2
ARL2BP	2
ARMC9	2
ARPC5	2
ASF1A	2
ASL	2
ASNSD1	2
ASXL1	2
ATP13A1	2
ATP1A3	2
ATP1B3	2
ATP5L	2
ATP5S	2
ATP6	2
ATP6V1F	2
ATP6V1G1	2
ATP7A	2
ATPAF2	2
AZI1	2
B4GALT1	2
BANF1	2
BCAS4	2
BCKDHB	2
BCMO1	2
BDH2	2
BMF	2
BMP2K	2
BPHL	2
BPIFA3	2
BRAF	2
BRAP	2
BRD1	2
BRI3BP	2
BST2	2
BTF3	2
C10orf112	2
C10orf118	2
C10orf137	2
C10orf2	2
C12orf4	2
C14orf166	2
C17orf104	2
C1orf131	2
C1orf52	2
C21orf2	2
C2orf47	2
C2orf49	2
C4orf33	2
C5orf22	2
C6orf163	2
C6orf203	2
C9orf78	2
CAB39L	2
CAD	2
CARD11	2
CARHSP1	2
CAST	2
CCAR1	2
CCDC124	2
CCDC147	2
CCDC22	2
CCDC50	2
CCDC88B	2
CCDC91	2
CCNDBP1	2
CCNL2	2
CD200	2
CD55	2
CD79A	2
CD82	2
CD97	2
CDAN1	2
CDC123	2
CDC42EP3	2
CDC42SE2	2
CDC5L	2
CDCA5	2
CDH6	2
CDK11B	2
CDK5RAP1	2
CDKN2A	2
CDKN2AIP	2
CDKN2AIPNL	2
CDS2	2
CEP57	2
CEP63	2
CHAF1B	2
CHCHD6	2
CHERP	2
CHID1	2
CHKA	2
CHMP2A	2
CHMP2B	2
CIAPIN1	2
CIRBP	2
CISD2	2
CLASP2	2
CLASRP	2
CLCC1	2
CLINT1	2
CLIP1	2
CLTB	2
CMTM6	2
CNP	2
COL4A3BP	2
COMMD6	2
COPS4	2
COX15	2
COX17	2
COX6A1	2
COX6C	2
COX7A2	2
COX7B	2
CPSF3	2
CROCC	2
CSNK1D	2
CTC1	2
CTDNEP1	2
CTSA	2
CTSD	2
CTSZ	2
CUL2	2
CUTC	2
CYB5A	2
CYFIP1	2
CYP4A11	2
CYSTM1	2
CYTIP	2
D2HGDH	2
DAB2IP	2
DAPK1	2
DAZAP1	2
DCAF11	2
DCAF7	2
DCAF8	2
DCK	2
DDHD2	2
DDX11	2
DDX26B	2
DDX6	2
DEK	2
DENND3	2
DEPDC5	2
DESI1	2
DGCR14	2
DGKE	2
DHRS4	2
DHX34	2
DHX35	2
DIS3L	2
DKC1	2
DMXL1	2
DNAJB14	2
DNAJC7	2
DNPEP	2
DOCK10	2
DOCK8	2
DPM3	2
DPYSL2	2
DSCC1	2
DSTN	2
DTD1	2
DTWD1	2
DYNC1I2	2
DYNLRB1	2
E2F3	2
EAPP	2
EFCAB4B	2
EGR2	2
EHBP1	2
EHD4	2
EIF3B	2
EIF3D	2
EIF3J	2
EIF4EBP2	2
EIF4G1	2
ELP4	2
EMC1	2
EMC10	2
EMC2	2
EML3	2
EML5	2
EPPK1	2
EPS15	2
EPSTI1	2
ERCC1	2
ERCC6L	2
ERI3	2
ESCO2	2
ESYT2	2
EXOG	2
EYA3	2
FADD	2
FAM102A	2
FAM118A	2
FAM118B	2
FAM120B	2
FAM175A	2
FAM195A	2
FAM20B	2
FAM210A	2
FAM21A	2
FAM49A	2
FAM53C	2
FANCD2	2
FARP2	2
FASTKD3	2
FAU	2
FBXL8	2
FBXO46	2
FBXO6	2
FCHSD2	2
FDX1L	2
FGB	2
FGD3	2
FGF11	2
FGL2	2
FIS1	2
FLOT2	2
FLT4	2
FMNL1	2
FNDC3A	2
FOXO1	2
FOXRED1	2
FRK	2
FRMD8	2
FSIP2	2
FTSJ1	2
FUK	2
FUNDC1	2
GATM	2
GCC1	2
GCFC2	2
GCH1	2
GCN1L1	2
GEMIN8	2
GGH	2
GHDC	2
GINS2	2
GIT2	2
GLG1	2
GLIPR2	2
GLMN	2
GLRX3	2
GLS	2
GLUL	2
GLYR1	2
GMFG	2
GMPR2	2
GNAS	2
GOLGA3	2
GOLGA7	2
GOLPH3L	2
GOPC	2
GPATCH2L	2
GPD1L	2
GPKOW	2
GPR180	2
GPS1	2
GPS2	2
GPX3	2
GRPEL1	2
GRPEL2	2
GSPT2	2
GSR	2
GYG1	2
HAUS1	2
HCFC1	2
HDAC7	2
HDHD1	2
HDHD2	2
HECTD3	2
HECTD4	2
HIBADH	2
HIBCH	2
HINT2	2
HINT3	2
HK2	2
HLA-DPA1	2
HLA-DRB3	2
HLA-DRB5	2
HLA-F	2
HLCS	2
HMBOX1	2
HMGXB4	2
HP1BP3	2
HPS6	2
HRSP12	2
HSD17B4	2
HSD17B7	2
HSDL1	2
ICAM3	2
IFI30	2
IFI35	2
IFI44	2
IFIT1	2
IFIT5	2
IGF2BP2	2
IGF2R	2
IL11	2
IL2RG	2
INCENP	2
INO80C	2
IP6K1	2
IPO7	2
IPO9	2
IQCB1	2
IQCC	2
IQSEC1	2
IRAK1	2
IRAK4	2
IREB2	2
ITGA11	2
ITGAL	2
ITGB7	2
ITPR1	2
ITPRIP	2
KAT8	2
KCNAB2	2
KDELC1	2
KDM5A	2
KDSR	2
KHNYN	2
KIAA0196	2
KIAA0895	2
KIAA1147	2
KIAA1407	2
KIAA1715	2
KIF13B	2
KIF1A	2
KIF2A	2
KIFAP3	2
KLF16	2
KLHL22	2
KMT2C	2
KRT2	2
KXD1	2
LACE1	2
LAMP3	2
LAMTOR2	2
LAMTOR3	2
LAT2	2
LEMD3	2
LEPRE1	2
LIAS	2
LOC81691	2
LPCAT1	2
LPCAT3	2
LRRC20	2
LRRC41	2
LRRC57	2
LRRC8A	2
LRRFIP1	2
LRRK1	2
LSM6	2
LUC7L3	2
LUZP1	2
LZTR1	2
MACF1	2
MAD2L1BP	2
MAN2A2	2
MAN2C1	2
MAP3K5	2
MAP4K2	2
MAP7D3	2
MAPK14	2
MAPKAP1	2
MARCH5	2
MARS2	2
MAST4	2
MAT2B	2
MATR3	2
MAZ	2
MBD2	2
MBD4	2
MCM2	2
MCM5	2
MCM6	2
ME1	2
MED10	2
MED16	2
MED17	2
MED21	2
MED25	2
MED27	2
MED31	2
MED6	2
MEF2BNB	2
METTL5	2
[truncated: 3,419 more rows]

## Sheet: D5 VS F7
GeneSymbol	IDF
A1BG	1
A2M	1
A4GALT	1
AADACL4	1
AAGAB	1
ABCC12	1
ABCD3	1
ABHD6	1
ABI1	1
ABL1	1
ABTB2	1
ACD	1
ACIN1	1
ACN9	1
ACOT13	1
ACOX1	1
ACOXL	1
ACRC	1
ACSM3	1
ACTR6	1
ACTR8	1
ACYP1	1
ADAD2	1
ADAM17	1
ADGB	1
ADH6	1
ADRM1	1
AES	1
AFF1	1
AGAP3	1
AGMAT	1
AGPAT9	1
AGTPBP1	1
AK3	1
AK5	1
AK9	1
AKAP12	1
AKAP5	1
AKT3	1
ALAS1	1
ALDH16A1	1
ALDH2	1
ALDH4A1	1
ALDH9A1	1
ALG8	1
ALKBH4	1
ALKBH8	1
AMFR	1
AMMECR1L	1
ANKHD1-EIF4EBP3	1
ANKIB1	1
ANKRD1	1
ANKRD12	1
ANKRD13D	1
ANKRD27	1
ANO1	1
ANP32A	1
ANXA3	1
AP1B1	1
AP1G1	1
AP1G2	1
AP1M1	1
AP2B1	1
AP5M1	1
APBA3	1
APCDD1	1
APH1A	1
APMAP	1
APOL2	1
APRT	1
ARCN1	1
ARF6	1
ARFGAP3	1
ARHGAP26	1
ARHGAP31	1
ARHGDIB	1
ARHGEF11	1
ARHGEF12	1
ARHGEF15	1
ARID5A	1
ARL1	1
ARL15	1
ARL3	1
ARL5A	1
ARL6IP1	1
ARL6IP5	1
ARPC1A	1
ARPC5	1
ARRDC1	1
ARRDC5	1
ARSA	1
ASB15	1
ATAD2B	1
ATF6B	1
ATF7	1
ATF7IP	1
ATG16L1	1
ATG3	1
ATG4C	1
ATG9A	1
ATP10B	1
ATP11B	1
ATP1B3	1
ATP2A3	1
ATP2C1	1
ATP5H	1
ATP5I	1
ATP5S	1
ATP6V1E1	1
ATP7A	1
ATXN2L	1
B4GALT1	1
BAG2	1
BAG6	1
BANP	1
BAP1	1
BATF	1
BAX	1
BCAP31	1
BCAR1	1
BCCIP	1
BCKDHA	1
BCLAF1	1
BCORL1	1
BCR	1
BDH2	1
BECN1	1
BEND3	1
BET1L	1
BHLHA15	1
BHLHE40	1
BICD1	1
BIRC2	1
BLMH	1
BNIP1	1
BNIP2	1
BPIFA3	1
BRCC3	1
BRIP1	1
BRMS1	1
BRMS1L	1
BRPF1	1
BRPF3	1
BSG	1
BST2	1
BTBD11	1
BTF3	1
BTNL10	1
BYSL	1
BZW1	1
BZW2	1
C10orf88	1
C11orf57	1
C11orf58	1
C12orf10	1
C12orf4	1
C14orf182	1
C15orf39	1
C16orf91	1
C17orf80	1
C19orf82	1
C1orf173	1
C1QTNF7	1
C20orf24	1
C20orf26	1
C21orf2	1
C2orf40	1
C2orf44	1
C2orf47	1
C2orf48	1
C2orf49	1
C2orf69	1
C3orf30	1
C4orf33	1
C5orf22	1
C5orf45	1
C6orf120	1
C6orf211	1
C6orf62	1
C7orf43	1
C7orf55	1
C8orf37	1
C8orf47	1
C9orf40	1
C9orf89	1
CABIN1	1
CACNA1S	1
CACNA2D3	1
CACNG6	1
CACYBP	1
CADPS2	1
CALCOCO1	1
CALML4	1
CAPN10	1
CAPN11	1
CAPNS1	1
CAPZB	1
CARD14	1
CARD17	1
CARM1	1
CASC5	1
CASK	1
CASP7	1
CAST	1
CBR1	1
CBWD2	1
CBX8	1
CC2D1B	1
CC2D2A	1
CCBE1	1
CCBL1	1
CCBL2	1
CCDC110	1
CCDC111	1
CCDC124	1
CCDC134	1
CCDC174	1
CCDC61	1
CCDC63	1
CCDC70	1
CCDC71L	1
CCDC79	1
CCDC82	1
CCDC83	1
CCNB1	1
CD274	1
CD2AP	1
CD47	1
CD96	1
CDAN1	1
CDC26	1
CDC37L1	1
CDC45	1
CDC5L	1
CDK11B	1
CDK5RAP1	1
CDK5RAP2	1
CDKN1B	1
CDR2	1
CEBPB	1
CENPF	1
CENPJ	1
CENPN	1
CENPP	1
CEP104	1
CEP135	1
CEP192	1
CEP350	1
CEP44	1
CEP57	1
CEP68	1
CEP85	1
CFL2	1
CHAC2	1
CHAF1A	1
CHCHD6	1
CHD7	1
CHEK2	1
CHKA	1
CHKB	1
CHORDC1	1
CHPF	1
CHRNA3	1
CIRBP	1
CISD2	1
CISH	1
CKB	1
CLASP1	1
CLASRP	1
CLCN6	1
CLEC16A	1
CLIP1	1
CLPP	1
CMTM6	1
CNOT4	1
CNST	1
COA1	1
COBLL1	1
COL6A2	1
COL6A3	1
COMMD3	1
COMMD5	1
COMMD7	1
COPS4	1
COPZ1	1
CORO7	1
COX5B	1
COX7C	1
CP	1
CPEB4	1
CPOX	1
CRBN	1
CREM	1
CROCC	1
CROT	1
CRYZL1	1
CSDE1	1
CSF1	1
CSNK1D	1
CSNK1G1	1
CSTF2	1
CSTF3	1
CTAGE1	1
CTBP1	1
CTCFL	1
CTDNEP1	1
CTDSP1	1
CTNNA2	1
CUEDC2	1
CWF19L2	1
CX3CR1	1
CXorf22	1
CYB5R4	1
CYFIP1	1
CYHR1	1
CYLC2	1
CYP19A1	1
CYP1B1	1
CYP27B1	1
D2HGDH	1
DAGLB	1
DAK	1
DBNDD1	1
DCAF11	1
DCAF12L2	1
DCAF5	1
DCLK3	1
DCTN1	1
DCTN2	1
DCTPP1	1
DDRGK1	1
DDX24	1
DDX6	1
DDX60	1
DEDD	1
DEGS1	1
DENND4B	1
DFFA	1
DGAT1	1
DHRS7	1
DHRS9	1
DHX35	1
DIS3L2	1
DLG1	1
DMD	1
DNAH2	1
DNAH8	1
DNAH9	1
DNAJB1	1
DNAJB12	1
DNLZ	1
DNM1L	1
DNM3	1
DOLPP1	1
DPM3	1
DPP9	1
DPPA4	1
DRG1	1
DRG2	1
DSCAM	1
DSTN	1
DTD2	1
DTX4	1
DUSP10	1
DUSP23	1
DYNC1LI1	1
DYNC2H1	1
DZIP1	1
DZIP3	1
E2F5	1
EBLN2	1
ECE1	1
ECE2	1
ECHS1	1
ECI1	1
ECI2	1
EEA1	1
EFCAB4B	1
EFCAB5	1
EGLN3	1
EGR3	1
EHBP1	1
EIF2AK3	1
EIF2B4	1
EIF3B	1
EIF3D	1
EIF3F	1
EIF3G	1
EIF3H	1
EIF3I	1
EIF3K	1
EIF3M	1
EIF4G1	1
ELFN1	1
ELL2	1
ELP5	1
EMB	1
EMC1	1
EMC3	1
ENGASE	1
ENO2	1
ENOSF1	1
ENPEP	1
EPB41L2	1
EPS15	1
EPS8L2	1
ERC1	1
ERH	1
ERI3	1
ERLEC1	1
ERRFI1	1
ESRP1	1
ESYT1	1
EXOC3L4	1
EXOG	1
EXOSC6	1
EXTL3	1
FADS2	1
FAHD2B	1
FAIM3	1
FAM111B	1
FAM114A2	1
FAM149A	1
FAM198B	1
FAM206A	1
FAM20B	1
FAM213B	1
FAM21A	1
FAM3C	1
FAM43B	1
FAM49A	1
FAM49B	1
FAM53C	1
FAM65C	1
FAM98A	1
FANCA	1
FARP2	1
FAT1	1
FAT2	1
FAT3	1
FAU	1
FBLN1	1
FBP1	1
FBXL4	1
FBXL8	1
FBXO21	1
FBXO3	1
FBXO30	1
FCRLA	1
FDX1L	1
FERMT3	1
FES	1
FEZ1	1
FGF2	1
FGGY	1
FHAD1	1
FHL3	1
FHOD1	1
FILIP1L	1
FIS1	1
FKBP11	1
FKBP15	1
FKBP1A	1
FLCN	1
FLT4	1
FLVCR1	1
FNBP1	1
FOPNL	1
FOSL2	1
FOXJ2	1
FOXP4	1
FREM2	1
FRMD8	1
FRMPD4	1
FTSJ1	1
FUK	1
FUS	1
FZR1	1
G6PD	1
GABBR2	1
GABRG3	1
GALK1	1
GALNT6	1
GAREM	1
GART	1
GATM	1
GBA	1
GBP4	1
GC	1
GCFC2	1
GDAP2	1
GDPD2	1
GDPGP1	1
GET4	1
GFAP	1
GFI1	1
GGACT	1
GH2	1
GINS1	1
GLB1	1
GLIPR2	1
GLRX2	1
GLS2	1
GLT8D1	1
GMPR2	1
GNAI1	1
GNAI3	1
GNAO1	1
GNAT3	1
GNG5	1
GNGT2	1
GNL3	1
GNPAT	1
GNPNAT1	1
GNPTAB	1
GOLGA1	1
GOLGA2	1
GORAB	1
GPC3	1
GPN2	1
GPNMB	1
GPR110	1
GPR112	1
GPR133	1
GPR18	1
GPR180	1
GPR183	1
GPX1	1
GRAMD1B	1
GRASP	1
GRHPR	1
GRIA1	1
GRID2	1
GRIN3A	1
GRIP1	1
GRK4	1
GRPEL1	1
GSDMA	1
GSPT1	1
GSR	1
GSS	1
GSTA3	1
GSTK1	1
GTF2H5	1
GTPBP2	1
GTPBP8	1
GUSB	1
GYS1	1
GYS2	1
GZF1	1
H2AFY	1
HABP2	1
HACE1	1
HAPLN1	1
HARS	1
HAUS2	1
HAVCR2	1
HCN3	1
HDAC1	1
HDAC4	1
HDAC5	1
HDAC7	1
HDGF	1
HEATR7B1	1
HEBP1	1
HECA	1
HECTD4	1
HELB	1
HERC1	1
HES6	1
HEXA	1
HIBADH	1
HIC2	1
HIGD1A	1
HIP1R	1
HIRA	1
HIST1H2BA	1
HIVEP1	1
HIVEP3	1
HLA-DOA	1
HMBOX1	1
HMGA1	1
HMGXB4	1
HNRNPA0	1
HNRNPA1	1
HOMEZ	1
HOOK2	1
HRAS	1
HRNR	1
HRSP12	1
HSD17B1	1
HSD17B8	1
HSDL1	1
HSPA14	1
HSPA4L	1
HSPB11	1
HSPE1-MOB4	1
HVCN1	1
HYDIN	1
HYPK	1
ICK	1
ICMT	1
IDE	1
IDH3G	1
IER3IP1	1
IFI44	1
IFT172	1
IGF1	1
IGF2R	1
IGFLR1	1
IGHMBP2	1
IL17B	1
IL2RG	1
IL3RA	1
INA	1
ING4	1
INIP	1
INO80B	1
INO80C	1
IP6K1	1
IPO13	1
IQCB1	1
IQCD	1
IQCF3	1
IQSEC2	1
IREB2	1
IRF4	1
IRF5	1
IRGQ	1
ISOC1	1
ISOC2	1
IST1	1
ITGA11	1
ITGAE	1
ITGAV	1
IYD	1
JARID2	1
JDP2	1
JMJD4	1
KANK1	1
KANSL1	1
KANSL1L	1
KANSL2	1
KAT6B	1
KBTBD4	1
KCNAB1	1
KCNAB2	1
KCNIP1	1
KCNN4	1
KCTD10	1
KCTD5	1
KDELC2	1
KDELR1	1
KDM4A	1
KDM6A	1
KDSR	1
KEL	1
KIAA0195	1
KIAA0430	1
KIAA0922	1
KIAA1143	1
KIAA1468	1
KIAA1524	1
KIAA1551	1
KIAA1715	1
KIAA1967	1
KIAA2013	1
KIF1B	1
KIF20B	1
KIF2A	1
KIF5C	1
KLC1	1
KLF16	1
KLHL11	1
KMT2D	1
KMT2E	1
KNOP1	1
KPNA3	1
KRIT1	1
KRT222	1
KRT32	1
KRT8	1
L3MBTL2	1
LACE1	1
LAMA4	1
LAMP3	1
LARP1B	1
LARS	1
LAT2	1
LBH	1
LCP2	1
LCT	1
LDHAL6B	1
LENG9	1
LGALS8	1
LGR6	1
LIAS	1
LIME1	1
LIN52	1
LIN9	1
LIX1	1
LMAN2	1
LMF2	1
LMNB2	1
LMO7	1
LOC100506248	1
LOC100996516	1
LOC100996619	1
LOC100996646	1
LOC101060373	1
LOC400499	1
LOC728763	1
LONP2	1
LONRF2	1
LONRF3	1
LRRC14	1
LRRC16B	1
LRRC36	1
LRRC37B	1
LRRC42	1
LRRC48	1
LRRC57	1
LRRC59	1
LRRC8A	1
LRRIQ1	1
LSM4	1
LSP1	1
LTV1	1
LUZP2	1
LYST	1
LZTR1	1
LZTS1	1
MACC1	1
MACROD1	1
MAD2L1BP	1
MAGI1	1
MAGT1	1
MAML2	1
MAN1A2	1
MAN2A2	1
MAN2C1	1
MANEA	1
MANSC1	1
MAP2K1	1
MAP2K6	1
MAP3K11	1
MAP3K2	1
MAP3K5	1
MAP3K8	1
MAPK1	1
MARCH5	1
MARCKS	1
MARCKSL1	1
MARVELD1	1
MAST3	1
MATR3	1
MBNL3	1
MBOAT1	1
MBOAT7	1
MBTPS1	1
MCF2L2	1
MCFD2	1
MCM2	1
MCM5	1
MCTS1	1
MEA1	1
MED19	1
MED26	1
MED9	1
MEF2A	1
MEF2D	1
METAP2	1
METTL21A	1
METTL21D	1
METTL2A	1
MFGE8	1
MFI2	1
MFSD5	1
MGAT1	1
MICAL3	1
MICU1	1
MIF	1
MKL1	1
MKNK1	1
MKRN1	1
MLF1IP	1
MLH3	1
MME	1
MMP3	1
MMRN2	1
MON1A	1
MORF4L2	1
MPP5	1
MRC2	1
MROH1	1
MROH6	1
MROH8	1
MRPL34	1
MRPL46	1
MRPL49	1
MRPS12	1
MRPS22	1
MRPS35	1
MS4A7	1
MSANTD2	1
MSANTD3	1
MSL1	1
MSL3	1
MTA2	1
MTFMT	1
MTFP1	1
MTFR2	1
MTIF3	1
MTMR11	1
MTMR3	1
MTMR6	1
MTMR9	1
MTO1	1
MTR	1
MTRF1	1
MTRF1L	1
MTUS2	1
MUS81	1
MXRA7	1
MYBBP1A	1
MYBPC3	1
MYCBPAP	1
MYL7	1
MYO18B	1
MYO9A	1
MZT1	1
MZT2B	1
N4BP2L1	1
N4BP3	1
N6AMT1	1
NAA10	1
NAA15	1
NAA50	1
NABP2	1
NADK	1
NANP	1
NAPA	1
NARF	1
NARG2	1
NARS	1
NASP	1
NAV2	1
NBPF3	1
NCAM2	1
NCAPH2	1
NCK1	1
NCKAP1L	1
NCL	1
NDC80	1
NDUFA10	1
NDUFA3	1
NDUFA6	1
NDUFAF6	1
NDUFB3	1
NDUFB8	1
NDUFS8	1
NDUFV2	1
NDUFV3	1
NEBL	1
NEDD4L	1
NEFM	1
NEK5	1
NEK6	1
NEMF	1
NEURL4	1
NF1	1
NFATC1	1
NFX1	1
NFYB	1
NHLRC3	1
NHS	1
NISCH	1
NLRP10	1
NLRP12	1
NLRX1	1
NMRK1	1
NNT	1
NONO	1
NOP56	1
NOP58	1
NOS1	1
NOS3	1
NOTCH1	1
NOTCH2	1
NPAS3	1
NPHS1	1
NPPB	1
NPR1	1
NPR2	1
NRAS	1
NT5C2	1
NT5C3B	1
NUDT1	1
NUDT16L1	1
NUDT5	1
NUDT8	1
NUGGC	1
NUP155	1
NUP210L	1
NUSAP1	1
OBSCN	1
OGDH	1
OR10A7	1
OR13G1	1
OR2G3	1
OR4D11	1
OR56B4	1
OSBP	1
OSBPL7	1
OSMR	1
OTUD7B	1
OXR1	1
OXSM	1
P2RX4	1
PABPC4	1
PABPN1	1
PAFAH1B3	1
PALB2	1
PAN2	1
PAN3	1
PANX1	1
PAPPA	1
PARP16	1
PARP2	1
PARP3	1
PCCB	1
PCDH15	1
PCGF6	1
PCMTD2	1
PDCD2	1
PDCD7	1
PDE5A	1
PDE6D	1
PDHA1	1
PDK1	1
PDP1	1
PDP2	1
PDS5B	1
PDSS1	1
PDXK	1
PECAM1	1
PEX1	1
PEX19	1
PEX6	1
PFDN1	1
PFDN2	1
PGLS	1
PGRMC2	1
PHF23	1
PHF8	1
PHLDA1	1
PHLDA2	1
PHOSPHO1	1
PHYKPL	1
PIGG	1
PIGO	1
PIK3C2B	1
PIK3CA	1
PIK3R2	1
PINX1	1
PIP4K2C	1
PIWIL1	1
PKD1L3	1
PKLR	1
PKMYT1	1
PKP2	1
PLA2G15	1
PLAA	1
PLAGL2	1
PLCH1	1
PLK1S1	1
PLOD3	1
PLXNA1	1
PLXND1	1
PMF1	1
PMFBP1	1
PNKD	1
PNPLA2	1
PNPT1	1
POLD4	1
POLG2	1
POLK	1
POLM	1
POLQ	1
POLR2M	1
POLR3H	1
POLRMT	1
PPAPDC2	1
PPAT	1
PPCDC	1
PPIL1	1
PPIP5K1	1
PPME1	1
PPP1CA	1
PPP1CC	1
PPP1R13L	1
PPP1R14B	1
PPP1R42	1
PPP4R4	1
PPP5C	1
PPP6R2	1
PRAF2	1
PRC1	1
PRDM2	1
PRICKLE1	1
PRKACB	1
PRKAG2	1
PRKAR1A	1
PRKAR2A	1
PRKCE	1
PRKCH	1
PRKD1	1
PRKD3	1
PRKRA	1
PRKRIR	1
PRKX	1
PRMT7	1
PROCR	1
PRPF40A	1
PRR12	1
PRX	1
PSMA4	1
PSMA7	1
PSMB1	1
PSMB8	1
PSMD4	1
PSPH	1
PSTPIP1	1
PTBP3	1
PTCD3	1
PTER	1
PTGR1	1
PTMA	1
PTPN11	1
PTPN13	1
PTPRC	1
PTPRQ	1
PTTG1IP	1
PUSL1	1
PXDNL	1
PXK	1
PYCR2	1
PYGB	1
QDPR	1
QPRT	1
QRSL1	1
QSOX1	1
R3HCC1L	1
RAB11A	1
RAB11FIP4	1
RAB27A	1
RAB2B	1
RAB35	1
RAB3D	1
RAB3GAP2	1
RAB43	1
RAB6A	1
RABL2B	1
RACGAP1	1
RAET1G	1
RANBP1	1
RAPH1	1
RASA3	1
RASGRP3	1
RASL10B	1
RBBP4	1
RBBP9	1
RBM23	1
RBM25	1
RBM3	1
RBM38	1
RBMX2	1
RBMXL1	1
RBX1	1
RCC1	1
RCHY1	1
RCSD1	1
RDH11	1
RDX	1
RELA	1
RERE	1
REV3L	1
REXO1	1
RFXANK	1
RGPD8	1
RGS3	1
RGS8	1
RHBDD1	1
RHBDD2	1
RHBDF2	1
RHOQ	1
RHOT2	1
RHPN1	1
RICTOR	1
RIN3	1
RIOK2	1
RIPK2	1
RIPK3	1
RMI1	1
RMI2	1
RNASEL	1
RND1	1
RNF14	1
RNF146	1
RNF214	1
RNF220	1
RNF34	1
RNF44	1
RNH1	1
RPA3	1
RPL19	1
RPL22	1
RPL24	1
RPL26	1
RPL27A	1
RPL29	1
RPL30	1
RPL31	1
RPL32	1
RPL36	1
RPL38	1
RPL8	1
RPL9	1
RPP25	1
RPS11	1
RPS15	1
RPS27	1
RPS27A	1
RPS29	1
RPS6	1
RPS6KA5	1
RPS9	1
RRAGA	1
RRAGD	1
RREB1	1
RRM2	1
RTCA	1
RUFY2	1
RWDD4	1
RYR1	1
S100PBP	1
SAG	1
SAMD8	1
SAP30	1
SAR1B	1
SAT2	1
SAV1	1
SBDS	1
SCAI	1
SCAMP2	1
SCAMP3	1
SCARB2	1
SCCPDH	1
SCFD2	1
SCGN	1
SCLT1	1
SCNM1	1
SCO1	1
SCRN2	1
SCT	1
SCYL1	1
SDF2	1
SDHB	1
SDK1	1
SEC13	1
SEC14L6	1
SEC61A1	1
SEC61B	1
SECISBP2L	1
SEMA4G	1
SEMA6C	1
SENP5	1
SENP7	1
SEPHS1	1
SEPT6	1
SEPT8	1
SERPINB8	1
SERPINB9	1
SESN1	1
SF3B14	1
SF3B3	1
SFPQ	1
SFR1	1
SFT2D1	1
SFT2D2	1
SGIP1	1
SGK196	1
SGOL1	1
SH2B2	1
SH2D2A	1
SH3BGRL3	1
SH3BP1	1
SH3D21	1
SH3GLB1	1
SH3TC2	1
SHCBP1	1
SHOX2	1
SHPK	1
SHROOM4	1
SIK3	1
SIRT2	1
SKA1	1
SKA2	1
SKA3	1
SKIV2L	1
SLC15A1	1
SLC15A3	1
SLC16A7	1
SLC22A4	1
SLC22A8	1
SLC25A1	1
SLC25A22	1
SLC25A26	1
SLC25A36	1
SLC25A42	1
SLC25A44	1
SLC2A5	1
SLC2A6	1
SLC35B3	1
SLC35F2	1
SLC36A1	1
SLC37A4	1
SLC39A9	1
SLC44A1	1
SLC4A11	1
SLC4A2	1
SLC6A9	1
SLC7A5	1
SLC8A1	1
SLC8A2	1
SLC9A3R1	1
SLC9A3R2	1
SLC9A7	1
SLMAP	1
SMAD1	1
SMCR7L	1
SMG7	1
SMIM7	1
SMTNL1	1
SMYD3	1
SNAP23	1
SNED1	1
SNRNP27	1
SNRNP70	1
SNRPC	1
SNRPD2	1
SNRPE	1
SNRPF	1
SNX1	1
SNX14	1
SOD1	1
SOD2	1
SOGA1	1
SOWAHA	1
SPATA1	1
SPATA13	1
SPATA20	1
SPATS2	1
SPC25	1
SPCS3	1
SPDL1	1
SPEG	1
SPERT	1
SPG11	1
SPOP	1
SPTBN2	1
SQLE	1
SRM	1
SRP14	1
SRP19	1
SRRD	1
SRRM1	1
SRRT	1
SRSF1	1
SRSF2	1
SSH1	1
SSR3	1
STAG3	1
STARD10	1
STAT5B	1
STAU1	1
STIM2	1
STK11IP	1
STK17A	1
STON2	1
STT3A	1
STUB1	1
STX19	1
STX5	1
SUCLG1	1
SUPT3H	1
SURF2	1
SV2C	1
SYNGR1	1
SYNGR2	1
SYT10	1
SZT2	1
TADA1	1
TAF1	1
TAF11	1
TAF1A	1
TAF3	1
TAF5L	1
TAF9B	1
TALDO1	1
TANGO2	1
TAPBP	1
TARDBP	1
TAX1BP3	1
TBC1D10B	1
TBC1D20	1
TBC1D22B	1
TBC1D7	1
TBCE	1
TBCK	1
TBKBP1	1
TBXAS1	1
TCEA2	1
TCEAL1	1
TCEB3	1
TCF15	1
TCL1A	1
TCN1	1
TCTN3	1
TDRP	1
TECR	1
TESC	1
TEX14	1
TEX2	1
TEX35	1
TEX9	1
TF	1
TFAM	1
TFDP2	1
TFEB	1
TFPT	1
TGFB1	1
TGOLN2	1
THAP4	1
THAP5	1
THEM6	1
THEMIS2	1
THNSL1	1
THOP1	1
THUMPD1	1
THUMPD3	1
TIFA	1
TIMELESS	1
TIMM13	1
TJP1	1
TM6SF1	1
TM9SF3	1
TMCC1	1
TMED2	1
TMEM102	1
TMEM11	1
TMEM120B	1
TMEM135	1
TMEM147	1
TMEM163	1
TMEM177	1
TMEM178B	1
TMEM184C	1
TMEM186	1
TMEM206	1
TMEM243	1
TMEM50B	1
TMEM57	1
TMEM64	1
TMEM65	1
TMPRSS5	1
TMX1	1
TNFAIP8	1
TNFRSF11B	1
TNPO3	1
TNR	1
TNS1	1
TOP3B	1
TP53INP2	1
TPD52	1
TPD52L3	1
TPK1	1
TPM1	1
TPP2	1
TPR	1
TRADD	1
TRAF4	1
TRAK1	1
TRAM2	1
TRERF1	1
TRIAP1	1
TRIM11	1
TRIM14	1
TRIM41	1
TRIM59	1
TRNAU1AP	1
TRPM3	1
TSEN15	1
TSEN2	1
TSN	1
TSPAN14	1
TSPAN3	1
TSR2	1
TTC12	1
TTC19	1
TTC7B	1
TTPAL	1
TTYH3	1
TUBAL3	1
TUBB2B	1
TUBGCP5	1
TWF2	1
TXLNB	1
TXN	1
TXN2	1
TXNDC16	1
TXNDC2	1
TYMP	1
UBAP1	1
UBE2B	1
UBE2D2	1
UBE2E1	1
UBE2H	1
UBE2K	1
UBE2M	1
UBE2NL	1
UBE2R2	1
UBE2V1	1
UBL5	1
UBXN4	1
UFL1	1
UGT2A1	1
UNC80	1
UNG	1
UQCR10	1
USP18	1
USP40	1
USP7	1
USP8	1
VAMP8	1
VAPA	1
VASN	1
VASP	1
VEZF1	1
VEZT	1
VPS26B	1
VPS37C	1
VPS54	1
VTA1	1
WAS	1
WASF2	1
WBP2	1
WDFY1	1
WDFY3	1
WDR17	1
WDR20	1
WDR34	1
WDR52	1
WDR60	1
WDR83	1
WEE1	1
WHSC1	1
WNT8B	1
XKRX	1
XPOT	1
XXYLT1	1
XYLB	1
YAF2	1
YEATS2	1
YEATS4	1
YES1	1
YIPF6	1
YKT6	1
YWHAG	1
YY1AP1	1
ZACN	1
ZBTB2	1
ZBTB32	1
ZBTB33	1
ZBTB40	1
ZBTB7A	1
ZCCHC4	1
ZCCHC7	1
ZCCHC9	1
ZCRB1	1
ZDHHC13	1
ZDHHC17	1
ZDHHC3	1
ZFHX4	1
ZFP64	1
ZFYVE19	1
ZKSCAN1	1
ZNF174	1
ZNF213	1
ZNF24	1
ZNF259	1
ZNF346	1
ZNF365	1
ZNF382	1
ZNF407	1
ZNF408	1
ZNF428	1
ZNF451	1
ZNF460	1
ZNF462	1
ZNF470	1
ZNF483	1
ZNF518B	1
ZNF546	1
ZNF581	1
ZNF605	1
ZNF608	1
ZNF609	1
ZNF639	1
ZNF706	1
ZNF783	1
ZNF8	1
ZNF800	1
ZNF862	1
ZNHIT3	1
ZSCAN1	1
ZSCAN18	1
ZUFSP	1
ZYG11A	1
ZYG11B	1
ZYX	1
AACS	2
ACSS2	2
ACTR1B	2
ADA	2
ADD3	2
AEBP2	2
AGK	2
AGPAT1	2
AGPAT6	2
AIMP2	2
AKAP10	2
AKAP9	2
AKR1E2	2
AKT1S1	2
ALDH18A1	2
ALG14	2
ALG5	2
ALYREF	2
ANGEL2	2
ANK2	2
ANKRD62	2
ANP32E	2
ANXA11	2
ANXA4	2
AP2A1	2
AP2A2	2
AP3M1	2
AP5S1	2
APIP	2
APLF	2
APOB	2
APOE	2
APOM	2
APPL1	2
ARC	2
ARFIP1	2
ARFRP1	2
ARHGAP1	2
ARHGAP29	2
ARHGAP35	2
ARID2	2
ARID4A	2
ARL14EP	2
ARMC9	2
ARMCX2	2
ARPC5L	2
ASNSD1	2
ATAD3A	2
ATF2	2
ATG13	2
ATG2A	2
ATG2B	2
ATG5	2
ATHL1	2
ATP1A3	2
ATP1B1	2
ATP5SL	2
ATP6AP1	2
ATP6V1G1	2
ATPAF1	2
ATXN2	2
AURKB	2
B2M	2
B3GNT2	2
BAD	2
BCAS3	2
BCAS4	2
BCKDHB	2
BCMO1	2
BID	2
BIRC6	2
BMP2K	2
BRAT1	2
BRD1	2
BRD7	2
BTLA	2
C10orf118	2
C10orf137	2
C10orf2	2
C11orf54	2
C12orf29	2
C14orf169	2
C14orf2	2
C15orf57	2
C16orf58	2
C17orf104	2
C17orf62	2
C19orf25	2
C19orf47	2
C2orf43	2
C3	2
C4BPA	2
C5	2
C5orf51	2
C6orf163	2
C6orf203	2
C8orf82	2
C9orf64	2
C9orf78	2
CAB39	2
CABLES1	2
CAD	2
CAMK2G	2
CAMSAP1	2
CAPN15	2
CASP4	2
CBL	2
CBX5	2
CCDC147	2
CCDC91	2
CD300A	2
CD38	2
CD44	2
CD59	2
CD80	2
CD82	2
CDC37	2
CDC42EP3	2
CDCA5	2
CDH6	2
CECR1	2
CEP120	2
CEP63	2
CEP97	2
CHCHD1	2
CHCHD3	2
CHD5	2
CHMP4A	2
CHMP4C	2
CIR1	2
CKAP2	2
CKS1B	2
CLASP2	2
CLCC1	2
CLIC2	2
CLIC4	2
CLTB	2
CNN2	2
CNOT1	2
CNOT8	2
CNPY2	2
COG3	2
COPS3	2
COPS8	2
COX1	2
COX3	2
COX6A1	2
COX8A	2
CREBBP	2
CREG1	2
CRKL	2
CTC1	2
CTSD	2
CTU2	2
CUL3	2
CUTA	2
CUTC	2
CYSTM1	2
DAB2IP	2
DBN1	2
DCAF8	2
DCTN3	2
DCUN1D1	2
DDX11	2
DDX18	2
DDX19B	2
DDX21	2
DDX26B	2
DDX46	2
DENR	2
DGKZ	2
DHFR	2
DHX32	2
DHX34	2
DIAPH1	2
DIS3L	2
DKC1	2
DNAH10	2
DNAJA2	2
DNAJC1	2
DNAJC13	2
DNPEP	2
DOCK10	2
DPH5	2
DSCC1	2
DSP	2
DTD1	2
DTWD1	2
DUSP3	2
DVL2	2
DYNC1I2	2
DYNLRB1	2
E2F3	2
EAPP	2
EBAG9	2
EBP	2
ECD	2
EDC3	2
EHBP1L1	2
EHD4	2
EIF2A	2
EIF2B5	2
EIF4E	2
EIF4EBP2	2
ELMOD2	2
ELP3	2
EMC4	2
EML2	2
EML5	2
ENDOV	2
ENO3	2
ENOPH1	2
EPC2	2
EPPK1	2
EPS15L1	2
ERGIC1	2
ERGIC2	2
ERGIC3	2
ERMP1	2
ERN1	2
ESCO2	2
ESD	2
EXOC6	2
EXOSC3	2
EXOSC7	2
FAAH2	2
FAH	2
FAHD2A	2
FAM118B	2
FAM120B	2
FAM134A	2
FAM175A	2
FAM188A	2
FAM193A	2
FAM195A	2
FAM213A	2
FAM60A	2
FBXO4	2
FBXO46	2
FCHSD2	2
FGL2	2
FIP1L1	2
FMNL1	2
FOXO1	2
FPGS	2
FSIP2	2
FTL	2
FUBP3	2
FUT8	2
FXN	2
G3BP1	2
GAA	2
GABARAP	2
GABARAPL2	2
GADD45GIP1	2
GALK2	2
GALNT1	2
GALNT7	2
GALT	2
GAR1	2
GATC	2
GCH1	2
GCLM	2
GCN1L1	2
GCSAM	2
GDE1	2
GEMIN8	2
GFER	2
GGCT	2
GIGYF1	2
GINS2	2
GIPC1	2
GK	2
GLRX3	2
GMDS	2
GMFB	2
GNA11	2
GNAS	2
GNB1L	2
GOLGA3	2
GOLPH3L	2
GOPC	2
GPATCH2L	2
GPCPD1	2
GPD1L	2
GPKOW	2
GPN3	2
GPS2	2
GRPEL2	2
GSDMD	2
GSTP1	2
GSTT1	2
GYPC	2
H2AFX	2
HARS2	2
HAS1	2
HEXB	2
HIGD2A	2
HINT3	2
HIP1	2
HIST1H1C	2
HIST2H2AB	2
HK1	2
HK2	2
HLA-E	2
HMGN2	2
HNRNPF	2
HNRNPH3	2
HOMER1	2
HPS3	2
HS2ST1	2
HSD17B4	2
HSH2D	2
HSPA2	2
HSPB1	2
IARS2	2
IBTK	2
IDI1	2
IFI35	2
IFIH1	2
IFIT5	2
IFT74	2
IL11	2
INCENP	2
ING3	2
INO80	2
INPP4A	2
INPP5D	2
INSR	2
IPO4	2
IQCC	2
IRAK1	2
ITGB1BP1	2
ITGB7	2
ITIH2	2
ITPR1	2
JMJD7	2
KAT6A	2
KAT8	2
KCMF1	2
KDELC1	2
KDM5A	2
KEAP1	2
KHNYN	2
KIAA0020	2
KIAA0895	2
KIAA1147	2
KIAA1430	2
KIAA1432	2
KIF16B	2
KIF1A	2
KIF4A	2
KLC2	2
KLHL22	2
KMT2C	2
KRTCAP2	2
KSR1	2
KTN1	2
KXD1	2
LAMC1	2
LASP1	2
LENG8	2
LEPRE1	2
LGMN	2
LIMK2	2
LIN54	2
LIPA	2
LNPEP	2
LOC101060165	2
LPCAT1	2
LPCAT3	2
LRBA	2
LRRC16A	2
LRRC20	2
LRRC40	2
LRRC6	2
LRRC71	2
LSS	2
LUC7L2	2
LYN	2
LYPLA1	2
LYRM4	2
MAGI3	2
MALSU1	2
MAN1A1	2
MAP2K4	2
MAP3K4	2
MAP7D3	2
MAPK8	2
MAPK9	2
MAPKAP1	2
MAPRE1	2
MAST4	2
MASTL	2
MAVS	2
MAZ	2
MBD4	2
MCCC2	2
MCM6	2
MED12	2
MED17	2
MED21	2
MED27	2
MEF2BNB	2
METAP1	2
METTL8	2
MGEA5	2
MGST2	2
MICALL1	2
MINOS1	2
MKLN1	2
MLLT1	2
MMAA	2
MOB3A	2
MON2	2
MOV10	2
MPP1	2
MPV17	2
MRPL12	2
MRPL37	2
MRPL39	2
MRPS31	2
MRPS36	2
MRRF	2
MSMO1	2
MTCH2	2
MTERFD1	2
MTF2	2
MTFR1L	2
MTG2	2
MTHFR	2
MTMR12	2
MTX1	2
MTX2	2
MYH11	2
MYO1C	2
MYO1F	2
NAA38	2
NABP1	2
NADK2	2
NAF1	2
NAT2	2
NBAS	2
NBEAL1	2
NCEH1	2
NCKIPSD	2
NCLN	2
NCOR2	2
ND2	2
ND5	2
NDUFA7	2
NDUFAB1	2
NDUFAF5	2
NDUFB9	2
NDUFS7	2
NEDD9	2
NEK3	2
NF2	2
NFU1	2
NHP2L1	2
NIT1	2
NMI	2
NMT2	2
NOX3	2
NPC1	2
NR2C2	2
NRDE2	2
NSUN6	2
[truncated: 3,460 more rows]

## Sheet: D5 VS M8
GeneSymbol	IDF
A1BG	1
A4GALT	1
AADACL4	1
ABCC12	1
ABCF1	1
ABHD14B	1
ABHD6	1
ABI1	1
ABI3	1
ABL1	1
ABLIM1	1
ABTB2	1
ACAA2	1
ACADVL	1
ACAN	1
ACAT1	1
ACD	1
ACIN1	1
ACN9	1
ACO2	1
ACOT8	1
ACOXL	1
ACP1	1
ACRC	1
ACSL3	1
ACTL6A	1
ACTR1B	1
ACTR3	1
ACTR6	1
ACTR8	1
ADA	1
ADAD2	1
ADH6	1
ADRBK2	1
AEBP2	1
AGO3	1
AGTPBP1	1
AGTRAP	1
AIDA	1
AIFM1	1
AIRE	1
AKAP12	1
AKR1A1	1
AKR1B1	1
AKT3	1
ALAD	1
ALAS1	1
ALDH16A1	1
ALDH8A1	1
ALG14	1
ALKBH3	1
ALKBH4	1
ALKBH8	1
ALLC	1
ALOX5	1
AMFR	1
AMMECR1L	1
AMPD3	1
ANAPC15	1
ANKIB1	1
ANKRD1	1
ANKRD12	1
ANKRD13D	1
ANKRD18A	1
ANO1	1
ANP32E	1
ANXA3	1
AP1G2	1
AP1M1	1
AP1S3	1
AP2M1	1
APBA3	1
APCDD1	1
APH1A	1
APOA1BP	1
APOBEC3D	1
APOL2	1
ARCN1	1
ARF6	1
ARHGAP12	1
ARHGAP26	1
ARHGAP29	1
ARHGAP35	1
ARHGAP5	1
ARHGEF1	1
ARHGEF11	1
ARHGEF12	1
ARHGEF15	1
ARHGEF7	1
ARID4A	1
ARID5A	1
ARL14EP	1
ARL15	1
ARMC9	1
ARPC4	1
ARPC5	1
ARRDC1	1
ARSA	1
ASAP1	1
ASB15	1
ASF1B	1
ASNA1	1
ATAD2	1
ATAD2B	1
ATF5	1
ATF6B	1
ATG16L1	1
ATP10B	1
ATP11B	1
ATP1B1	1
ATP5F1	1
ATP5H	1
ATP6AP1	1
ATP6V1B2	1
ATP6V1G1	1
ATP7A	1
AUH	1
AURKB	1
AVEN	1
B2M	1
BANP	1
BAP1	1
BCAR1	1
BCAS3	1
BCAS4	1
BCL2L1	1
BCR	1
BDH2	1
BEND3	1
BHLHA15	1
BHLHE40	1
BICD1	1
BID	1
BIN1	1
BLMH	1
BLVRB	1
BMP2K	1
BPGM	1
BRAP	1
BRD7	1
BRIP1	1
BRMS1	1
BRMS1L	1
BRPF1	1
BRPF3	1
BST2	1
BTBD11	1
BTNL10	1
BZW2	1
C10orf112	1
C11orf57	1
C12orf4	1
C12orf43	1
C14orf182	1
C14orf93	1
C15orf39	1
C15orf57	1
C16orf70	1
C19orf10	1
C19orf47	1
C19orf54	1
C19orf70	1
C1orf131	1
C1orf173	1
C1QTNF7	1
C20orf24	1
C20orf26	1
C2orf40	1
C2orf44	1
C2orf48	1
C3orf30	1
C5orf45	1
C6orf163	1
C6orf62	1
C6orf89	1
C7orf25	1
C7orf26	1
C7orf43	1
C8orf37	1
C9orf40	1
C9orf64	1
CAB39	1
CABIN1	1
CACNA1S	1
CACNA2D3	1
CADPS2	1
CALR	1
CAMK2D	1
CAMK2G	1
CAPG	1
CAPN10	1
CAPN11	1
CAPSL	1
CARD14	1
CARD17	1
CARHSP1	1
CASC4	1
CASC5	1
CASK	1
CASP6	1
CBLL1	1
CBWD2	1
CBX3	1
CBX5	1
CBX8	1
CC2D1A	1
CC2D2A	1
CCBE1	1
CCBL1	1
CCBL2	1
CCDC111	1
CCDC115	1
CCDC117	1
CCDC174	1
CCDC61	1
CCDC63	1
CCDC70	1
CCDC82	1
CCDC83	1
CCNB1	1
CCPG1	1
CCT6A	1
CD2AP	1
CD81	1
CD96	1
CD99L2	1
CDC26	1
CDC45	1
CDK2AP1	1
CDK5RAP2	1
CDK5RAP3	1
CDKAL1	1
CDKN2AIPNL	1
CEBPB	1
CENPJ	1
CENPO	1
CENPP	1
CEP104	1
CEP120	1
CEP135	1
CEP152	1
CEP350	1
CEP44	1
CEP57	1
CEP68	1
CHAC2	1
CHAF1A	1
CHCHD3	1
CHD5	1
CHEK2	1
CHKA	1
CHKB	1
CHMP4B	1
CHMP6	1
CHPF	1
CHRNA3	1
CHST7	1
CIAPIN1	1
CISH	1
CKAP2	1
CLASP1	1
CLASRP	1
CLCN6	1
CLEC16A	1
CLINT1	1
CLPP	1
CMPK2	1
CNDP1	1
CNN2	1
CNN3	1
CNTROB	1
COA1	1
COBLL1	1
COG1	1
COL6A2	1
COL6A3	1
COMMD5	1
COPB2	1
COPRS	1
COPS2	1
CORO1C	1
CORO7	1
COX2	1
COX5A	1
COX5B	1
COX6A1	1
COX6C	1
COX7B	1
CPN1	1
CPSF6	1
CREBBP	1
CREM	1
CROT	1
CSK	1
CSNK1G1	1
CTAGE1	1
CTBP1	1
CTCFL	1
CTDNEP1	1
CTDSP1	1
CTNNA2	1
CTPS1	1
CTSA	1
CUL3	1
CX3CR1	1
CXorf22	1
CXorf38	1
CYC1	1
CYFIP1	1
CYFIP2	1
CYHR1	1
CYLC2	1
CYP19A1	1
CYP1B1	1
CYP27B1	1
DAGLB	1
DAP	1
DAPK1	1
DBNDD1	1
DCAF12L2	1
DCLK3	1
DCTN3	1
DCUN1D4	1
DDHD1	1
DDX1	1
DDX11	1
DDX24	1
DDX43	1
DEDD	1
DENND4C	1
DERL2	1
DFNA5	1
DGKE	1
DGKZ	1
DHFR	1
DHRS11	1
DHRS9	1
DHX9	1
DIAPH1	1
DIP2C	1
DIS3L2	1
DMD	1
DNAH10	1
DNAH8	1
DNAJA2	1
DNAJB12	1
DNAJC1	1
DNLZ	1
DNM1L	1
DOCK5	1
DOK3	1
DPP3	1
DPPA4	1
DRG1	1
DSCC1	1
DST	1
DTD2	1
DTX4	1
DUSP23	1
DVL2	1
DYNC1I2	1
DYNC1LI1	1
DYNC2H1	1
DZIP1	1
DZIP3	1
E2F5	1
EAF2	1
EBI3	1
EBLN2	1
ECE1	1
ECE2	1
EEF1B2	1
EFCAB4B	1
EFCAB5	1
EFTUD1	1
EFTUD2	1
EGR3	1
EHD1	1
EIF2A	1
EIF2AK3	1
EIF2B5	1
EIF2S1	1
EIF3A	1
EIF3B	1
EIF3D	1
EIF3H	1
EIF3L	1
EIF4A2	1
EIF4A3	1
EIF4B	1
EIF4ENIF1	1
EIF4G1	1
EIF4H	1
EIF6	1
ELF4	1
ELFN1	1
ELL2	1
ELOVL5	1
ELP5	1
EMB	1
ENDOV	1
ENGASE	1
ENO2	1
ENO3	1
ENPEP	1
ENTPD1	1
EPC1	1
EPM2AIP1	1
EPS15	1
EPSTI1	1
ERC1	1
ERH	1
ERO1LB	1
ERRFI1	1
ESRP1	1
ESYT1	1
ETFA	1
EXOC6B	1
EXOSC3	1
EXTL3	1
FADD	1
FADS2	1
FAIM3	1
FAM104A	1
FAM111B	1
FAM114A2	1
FAM115C	1
FAM117A	1
FAM126A	1
FAM149A	1
FAM175A	1
FAM184A	1
FAM188A	1
FAM195B	1
FAM198B	1
FAM206A	1
FAM20B	1
FAM213B	1
FAM217A	1
FAM43B	1
FAM60A	1
FAM98B	1
FANCA	1
FANCD2	1
FAR1	1
FASTKD3	1
FAT1	1
FAT3	1
FBP1	1
FBRS	1
FBXL12	1
FBXL4	1
FBXO21	1
FBXO3	1
FBXO4	1
FCHSD2	1
FEZ1	1
FGF2	1
FGGY	1
FHAD1	1
FHL3	1
FILIP1L	1
FIP1L1	1
FLVCR1	1
FNBP1	1
FOPNL	1
FOSL2	1
FOXJ2	1
FOXK2	1
FOXP4	1
FOXRED1	1
FREM2	1
FRMPD4	1
FSCN1	1
FTSJ3	1
FUCA1	1
FUNDC1	1
FXR1	1
FYTTD1	1
FZR1	1
G3BP2	1
GABBR2	1
GABRG3	1
GALK1	1
GALNT1	1
GAREM	1
GBA	1
GCA	1
GCHFR	1
GDAP2	1
GDPD2	1
GET4	1
GFPT1	1
GGCT	1
GGT1	1
GH2	1
GINS4	1
GIPC1	1
GLB1	1
GLRX2	1
GLRX3	1
GLS2	1
GLT8D1	1
GMEB2	1
GMFG	1
GNA11	1
GNA15	1
GNAI1	1
GNAO1	1
GNAT3	1
GNG5	1
GNGT2	1
GNPNAT1	1
GNPTG	1
GOLGA1	1
GOLGA4	1
GOLT1B	1
GORAB	1
GORASP2	1
GPAA1	1
GPBP1	1
GPC3	1
GPKOW	1
GPN2	1
GPNMB	1
GPR110	1
GPR112	1
GPR133	1
GPR18	1
GPX1	1
GRAMD1B	1
GRASP	1
GRHPR	1
GRIA1	1
GRID2	1
GRIN3A	1
GRIP1	1
GRK4	1
GTF2H5	1
GTF2I	1
GTPBP2	1
GTPBP8	1
GUSB	1
GZF1	1
HAAO	1
HABP4	1
HACE1	1
HADH	1
HAT1	1
HAVCR2	1
HCN3	1
HDAC10	1
HDAC4	1
HDAC5	1
HDAC8	1
HEATR7B1	1
HELB	1
HELZ	1
HES6	1
HIGD1A	1
HIP1R	1
HIRA	1
HIST1H1C	1
HIST1H2BA	1
HIVEP1	1
HIVEP3	1
HLA-DPB1	1
HLA-E	1
HMGA2	1
HMGN2	1
HMGN5	1
HMMR	1
HMOX2	1
HMX3	1
HNRNPAB	1
HNRNPC	1
HNRNPDL	1
HNRNPU	1
HOMER1	1
HOMEZ	1
HOOK2	1
HOOK3	1
HRAS	1
HS2ST1	1
HSD17B1	1
HSD17B12	1
HSPA14	1
HSPE1-MOB4	1
HSPH1	1
HTT	1
HYDIN	1
IARS	1
ICK	1
IFFO2	1
IFIH1	1
IFIT1	1
IFT172	1
IGF1	1
IGF2BP2	1
IGHMBP2	1
IGJ	1
IKBIP	1
IKZF2	1
IL17B	1
IL3RA	1
ILF2	1
INA	1
ING4	1
INIP	1
INO80B	1
INO80E	1
INPP5B	1
IQCF3	1
IRF7	1
ISG20L2	1
ISYNA1	1
ITGAV	1
ITGB1BP1	1
ITGB2	1
ITPRIP	1
IYD	1
JARID2	1
JDP2	1
JMJD7	1
KANSL1	1
KANSL1L	1
KAT6B	1
KBTBD4	1
KCNAB1	1
KCNIP1	1
KCTD10	1
KCTD15	1
KCTD5	1
KDELC1	1
KDM3A	1
KDM4A	1
KDM4C	1
KEL	1
KIAA0247	1
KIAA0368	1
KIAA0922	1
KIAA1143	1
KIAA1524	1
KIAA1549	1
KIAA1551	1
KIAA1967	1
KIAA2013	1
KIF15	1
KIF16B	1
KIF1B	1
KIF23	1
KIF4A	1
KIFAP3	1
KLB	1
KLF16	1
KLHL11	1
KMT2D	1
KMT2E	1
KRT222	1
KRT32	1
KRT8	1
KTN1	1
L1TD1	1
L3MBTL2	1
LACE1	1
LAMA4	1
LCT	1
LENG1	1
LETM1	1
LGALS3	1
LGALS8	1
LGR6	1
LIAS	1
LIG4	1
LIMK1	1
LIN54	1
LIN9	1
LIX1	1
LOC100996516	1
LOC100996619	1
LOC100996646	1
LOC101059922	1
LOC400499	1
LOC728763	1
LONRF2	1
LONRF3	1
LPGAT1	1
LRPPRC	1
LRRC16B	1
LRRC36	1
LRRC41	1
LRRC42	1
LRRC48	1
LSM4	1
LSP1	1
LUZP2	1
LYRM5	1
LYST	1
LZTS1	1
MACROD1	1
MAD2L1	1
MAF1	1
MAGOH	1
MAML2	1
MAN1A2	1
MAN2A1	1
MAN2C1	1
MANSC1	1
MAP1S	1
MAP2K1	1
MAP2K6	1
MAP3K11	1
MAP3K8	1
MAP7D1	1
MAP7D3	1
MAPK14	1
MAPK1IP1L	1
MAPK3	1
MARCH5	1
MARVELD1	1
MAZ	1
MBNL3	1
MBTPS1	1
MCCC1	1
MCF2L2	1
MCM2	1
MCM3	1
MCM5	1
MCM6	1
MCM8	1
MCM9	1
MCOLN2	1
MCRS1	1
MCU	1
ME1	1
ME2	1
MED12	1
MED16	1
MED17	1
MED21	1
MED24	1
MED8	1
MEF2BNB	1
MEF2D	1
METTL21A	1
METTL21D	1
METTL2A	1
MFGE8	1
MIB1	1
MICAL3	1
MICU1	1
MIF4GD	1
MKL1	1
MKNK1	1
MLH3	1
MMAB	1
MME	1
MMP23B	1
MMP3	1
MON2	1
MPDU1	1
MPP1	1
MPP2	1
MPP5	1
MR1	1
MRC2	1
MRGBP	1
MROH6	1
MRPS31	1
MS4A7	1
MSANTD2	1
MSANTD3	1
MSL1	1
MSL3	1
MSRA	1
MTA2	1
MTFMT	1
MTFR2	1
MTIF3	1
MTM1	1
MTMR11	1
MTMR12	1
MTRF1	1
MTRF1L	1
MTUS2	1
MUS81	1
MYCBPAP	1
MYEOV2	1
MYL7	1
MYO18B	1
MYO19	1
MYO9A	1
MYO9B	1
NACC1	1
NADK	1
NANP	1
NAPA	1
NARF	1
NARG2	1
NAV2	1
NBAS	1
NBPF3	1
NCALD	1
NCAM2	1
NCAPD2	1
NCAPG2	1
NCK1	1
NCKAP1	1
NCKAP1L	1
NCOR2	1
NDUFA1	1
NDUFB2	1
NDUFS1	1
NEBL	1
NECAP2	1
NEDD4L	1
NEFM	1
NEK3	1
NEK5	1
NEK6	1
NEK9	1
NEO1	1
NEU3	1
NEURL4	1
NEXN	1
NFRKB	1
NFU1	1
NFX1	1
NHLRC3	1
NHS	1
NIPA1	1
NIPA2	1
NISCH	1
NKIRAS2	1
NLRP1	1
NLRP12	1
NLRP13	1
NME1	1
NMI	1
NMRK1	1
NMT2	1
NNT	1
NOL3	1
NOS3	1
NOTCH1	1
NOTCH2	1
NPAS3	1
NPHS1	1
NPPB	1
NPR1	1
NPR2	1
NPR3	1
NSDHL	1
NT5C	1
NT5C3B	1
NT5DC1	1
NUBP1	1
NUCB1	1
NUCB2	1
NUDT1	1
NUDT15	1
NUDT5	1
NUDT8	1
NUP210L	1
NUP85	1
NXT1	1
OBSCN	1
OGDH	1
OPLAH	1
OR10A7	1
OR13G1	1
OR2G3	1
OR4D11	1
OR56B4	1
OS9	1
OSBPL8	1
OSTM1	1
OTUD4	1
OVCA2	1
OXNAD1	1
P2RX4	1
PAAF1	1
PABPC1	1
PABPN1	1
PAFAH1B1	1
PAK2	1
PALB2	1
PALD1	1
PANX1	1
PARP16	1
PARP3	1
PBK	1
PBXIP1	1
PCDH15	1
PCGF5	1
PCLO	1
PCM1	1
PCMTD1	1
PCMTD2	1
PCNX	1
PCSK6	1
PDCD4	1
PDCL	1
PDE5A	1
PDP2	1
PDSS1	1
PDXK	1
PEPD	1
PEX10	1
PEX6	1
PFAS	1
PFDN4	1
PFKFB2	1
PFKFB3	1
PHF11	1
PHF15	1
PHF21A	1
PHF23	1
PHF8	1
PHLDA1	1
PHLDA2	1
PHOSPHO1	1
PHYKPL	1
PIAS1	1
PIGG	1
PIGO	1
PIK3AP1	1
PIK3C2B	1
PIK3R2	1
PINX1	1
PIP5K1C	1
PIWIL1	1
PKD1L3	1
PKLR	1
PKMYT1	1
PLA2G15	1
PLAGL2	1
PLBD2	1
PLCG2	1
PLEK	1
PLEKHG1	1
PLK1S1	1
PLOD3	1
PLXNA1	1
PLXND1	1
PMFBP1	1
PNKP	1
PNP	1
POLD4	1
POLK	1
POLL	1
POLM	1
POLQ	1
POLR3G	1
POLR3H	1
POT1	1
POU2F2	1
PPA1	1
PPAPDC2	1
PPCDC	1
PPEF1	1
PPIP5K1	1
PPM1A	1
PPP1CA	1
PPP1CC	1
PPP1R11	1
PPP1R12A	1
PPP1R13L	1
PPP1R18	1
PPP1R3D	1
PPP2R5C	1
PPP2R5D	1
PPP6R1	1
PPP6R3	1
PRAF2	1
PRDM10	1
PRDX2	1
PRDX4	1
PREPL	1
PREX1	1
PRICKLE1	1
PRKAA1	1
PRKAG2	1
PRKCH	1
PRKCSH	1
PRKD1	1
PRKRIR	1
PRKX	1
PRMT5	1
PRMT7	1
PROCR	1
PROSC	1
PRPF19	1
PRRC1	1
PRX	1
PSMA2	1
PSMB1	1
PSMB3	1
PSMB9	1
PSMD12	1
PSMD2	1
PSMD7	1
PSMD8	1
PSMF1	1
PTCD3	1
PTEN	1
PTGES3	1
PTPLAD1	1
PTPN13	1
PTPRC	1
PTPRQ	1
PTTG1IP	1
PUSL1	1
PWWP2A	1
PXDNL	1
PYCR1	1
PYGL	1
QARS	1
QRSL1	1
QSOX1	1
R3HCC1L	1
RAB10	1
RAB11A	1
RAB11B	1
RAB11FIP4	1
RAB12	1
RAB13	1
RAB21	1
RAB27A	1
RAB3GAP2	1
RAB40C	1
RAB43	1
RAB5B	1
RAB8B	1
RABAC1	1
RABIF	1
RABL2B	1
RAET1G	1
RALA	1
RALB	1
RALGPS2	1
RALYL	1
RANBP3	1
RAPGEF6	1
RAPH1	1
RASA3	1
RASAL3	1
RASGRP3	1
RASL10B	1
RBM12	1
RBM18	1
RBM23	1
RBM38	1
RBM39	1
RBMX2	1
RBX1	1
RCCD1	1
RCHY1	1
REEP4	1
REEP5	1
RERE	1
REV3L	1
REXO1	1
REXO2	1
RFX1	1
RFXAP	1
RGPD4	1
RGPD8	1
RGS8	1
RHBDD1	1
RHBDD2	1
RHBDF2	1
RHOF	1
RHPN1	1
RIN3	1
RIOK3	1
RIPK2	1
RMI1	1
RMI2	1
RNASEH1	1
RND1	1
RNF13	1
RNF138	1
RNF181	1
RNF34	1
RNF44	1
RNF5	1
RNH1	1
RNPC3	1
RNPS1	1
ROCK1	1
RPL10	1
RPL13A	1
RPL18	1
RPL27	1
RPL35A	1
RPLP1	1
RPP25	1
RPS16	1
RPS18	1
RPS23	1
RPS26	1
RPS27A	1
RPS28	1
RPS5	1
RPS6KA1	1
RPS6KA3	1
RPS6KA5	1
RRAGD	1
RRAS	1
RREB1	1
RTN4IP1	1
RTTN	1
RUFY2	1
RUVBL1	1
RUVBL2	1
RYR1	1
S1PR3	1
SAAL1	1
SAG	1
SAMD8	1
SAMM50	1
SAP30	1
SAR1B	1
SASH3	1
SAT2	1
SAV1	1
SBF1	1
SCAI	1
SCAMP2	1
SCOC	1
SCRN2	1
SCT	1
SDHA	1
SDK1	1
SEC14L1	1
SEC23B	1
SEC61B	1
SECISBP2L	1
SEMA4G	1
SEMA6C	1
SENP6	1
SENP8	1
SERPINH1	1
SETDB1	1
SF3B14	1
SFPQ	1
SFR1	1
SFT2D1	1
SGIP1	1
SGOL1	1
SH2B2	1
SH2D2A	1
SH2D7	1
SH3D21	1
SH3TC2	1
SHOX2	1
SHPRH	1
SHROOM3	1
SHROOM4	1
SIK3	1
SIRPA	1
SIRT6	1
SKA1	1
SKA2	1
SLC15A1	1
SLC15A3	1
SLC16A7	1
SLC25A11	1
SLC25A22	1
SLC25A25	1
SLC25A26	1
SLC25A36	1
SLC25A5	1
SLC26A3	1
SLC2A3	1
SLC2A5	1
SLC2A6	1
SLC35B2	1
SLC35B3	1
SLC35E3	1
SLC36A1	1
SLC39A7	1
SLC39A9	1
SLC4A11	1
SLC50A1	1
SLC5A3	1
SLC6A9	1
SLC7A11	1
SLC8A2	1
SLC9A3R2	1
SLC9A7	1
SMC1A	1
SMC4	1
SMCR7L	1
SMIM11	1
SMIM15	1
SMYD3	1
SNED1	1
SNRPG	1
SNUPN	1
SNX11	1
SNX14	1
SNX31	1
SOGA1	1
SORBS2	1
SORD	1
SOWAHA	1
SP140L	1
SPAG5	1
SPAST	1
SPATA1	1
SPATA20	1
SPC25	1
SPDL1	1
SPEG	1
SPERT	1
SPPL2B	1
SPRYD7	1
SPTBN2	1
SPTBN5	1
SPTLC1	1
SPTLC2	1
SQRDL	1
SRFBP1	1
SRI	1
SRP68	1
SRP72	1
SRSF5	1
SS18	1
SSH1	1
SSR4	1
STAG3	1
STAT2	1
STEAP3	1
STIM2	1
STK11IP	1
STK17A	1
STK4	1
STON2	1
STRAP	1
STX19	1
STXBP2	1
SUMO2	1
SUMO3	1
SUPT16H	1
SURF2	1
SUV39H2	1
SV2C	1
SYAP1	1
SYK	1
SYN3	1
SYNE1	1
SYNGR1	1
SYNGR2	1
SYNJ1	1
SYT10	1
SYT8	1
TAF1	1
TAF11	1
TAF12	1
TAF2	1
TAF5L	1
TAF9B	1
TAGLN3	1
TANGO2	1
TANGO6	1
TANK	1
TAOK1	1
TAZ	1
TBC1D10A	1
TBC1D20	1
TBC1D22B	1
TBC1D7	1
TBCK	1
TBKBP1	1
TBL1X	1
TBXAS1	1
TCEA1	1
TCEA2	1
TCEANC2	1
TCEB2	1
TCF15	1
TCN1	1
TCP1	1
TCTN3	1
TDRD3	1
TDRD5	1
TDRP	1
TECPR1	1
TEP1	1
TESC	1
TEX14	1
TEX2	1
TEX35	1
TFDP2	1
TFEB	1
TFG	1
TFRC	1
TGM2	1
THAP5	1
THEMIS	1
THNSL1	1
THTPA	1
THUMPD3	1
TIMM13	1
TIMM44	1
TIPRL	1
TJP1	1
TLR3	1
TM6SF1	1
TMBIM1	1
TMED1	1
TMED2	1
TMEM102	1
TMEM109	1
TMEM11	1
TMEM115	1
TMEM147	1
TMEM163	1
TMEM167A	1
TMEM167B	1
TMEM177	1
TMEM178B	1
TMEM206	1
TMEM222	1
TMEM259	1
TMEM50A	1
TMEM57	1
TMEM64	1
TMEM65	1
TMEM87A	1
TMPRSS5	1
TMSB10	1
TNFAIP2	1
TNFAIP3	1
TNFAIP8	1
TNFRSF21	1
TNFSF11	1
TNIP2	1
TNR	1
TNS1	1
TOMM22	1
TP53INP2	1
TPD52L3	1
TPI1	1
TPK1	1
TPM4	1
TPR	1
TRA2B	1
TRAF6	1
TRAF7	1
TRAM2	1
TRAP1	1
TRIM16	1
TRIM59	1
TRIT1	1
TRPM3	1
TRPT1	1
TSC22D3	1
TSEN2	1
TSN	1
TSNARE1	1
TSPAN14	1
TSPAN3	1
TSR2	1
TTC12	1
TTC19	1
TTC33	1
TTC39C	1
TTC7A	1
TTC7B	1
TUBB4A	1
TUBB4B	1
TXLNB	1
TXN	1
TXNDC11	1
TXNDC16	1
TXNDC2	1
TXNRD1	1
TYMP	1
UAP1	1
UBA6	1
UBE2B	1
UBE2D2	1
UBE2E1	1
UBE2L3	1
UBE2N	1
UBE2NL	1
UBE4A	1
UBL3	1
UBL5	1
UBLCP1	1
UBQLN1	1
UBR4	1
UGT2A1	1
UHRF1BP1L	1
UIMC1	1
UNC119	1
UNC13B	1
UNC80	1
UNG	1
UPF1	1
UQCR10	1
UQCRB	1
URM1	1
UROD	1
USE1	1
USF1	1
USO1	1
USP11	1
USP14	1
USP22	1
USP40	1
USP9X	1
VAMP3	1
VASN	1
VASP	1
VAV2	1
VDAC1	1
VDAC2	1
VHL	1
VLDLR	1
VPS13D	1
VPS35	1
VPS37B	1
VPS54	1
VRK1	1
VRK2	1
VTA1	1
WASF2	1
WBP2	1
WDFY3	1
WDFY4	1
WDR34	1
WDR45	1
WDR52	1
WDR60	1
WDR61	1
WDR83	1
WEE1	1
WHSC1	1
WIBG	1
WIPI1	1
WIZ	1
WNT8B	1
WRB	1
XKRX	1
XPA	1
XRCC5	1
XYLB	1
YEATS2	1
YES1	1
YIPF6	1
YY1AP1	1
ZACN	1
ZBTB2	1
ZBTB32	1
ZBTB40	1
ZCCHC4	1
ZCCHC7	1
ZCRB1	1
ZDHHC17	1
ZER1	1
ZFAND1	1
ZFHX4	1
ZFP64	1
ZFYVE1	1
ZFYVE19	1
ZMAT3	1
ZMPSTE24	1
ZNF174	1
ZNF213	1
ZNF24	1
ZNF330	1
ZNF382	1
ZNF407	1
ZNF408	1
ZNF414	1
ZNF428	1
ZNF451	1
ZNF460	1
ZNF462	1
ZNF470	1
ZNF483	1
ZNF518B	1
ZNF546	1
ZNF593	1
ZNF605	1
ZNF608	1
ZNF609	1
ZNF622	1
ZNF639	1
ZNF783	1
ZNF8	1
ZNF800	1
ZNF830	1
ZNF862	1
ZNHIT3	1
ZSCAN18	1
ZSWIM8	1
ZUFSP	1
ZYG11A	1
ZYX	1
AACS	2
AAGAB	2
ABAT	2
ABCB7	2
ABCF2	2
ABHD10	2
ACAA1	2
ACADSB	2
ACO1	2
ACOT13	2
ACSL1	2
ACYP1	2
ADRBK1	2
ADSS	2
AHCYL1	2
AHCYL2	2
AK3	2
AK9	2
AKAP11	2
AKR1E2	2
ALG8	2
ANAPC16	2
ANGEL2	2
ANK2	2
ANKRD27	2
ANKRD62	2
ANO6	2
ANP32A	2
ANP32B	2
AP1B1	2
AP2A1	2
AP2B1	2
AP4B1	2
AP5M1	2
APIP	2
APLF	2
APOB	2
APOM	2
APOOL	2
ARC	2
ARHGAP17	2
ARHGAP27	2
ARID3A	2
ARPC1A	2
ARPC5L	2
ASB10	2
ASNS	2
ASNSD1	2
ATG2A	2
ATG2B	2
ATG3	2
ATL3	2
ATM	2
ATP1A3	2
ATP5I	2
ATP5S	2
ATP6AP2	2
ATXN10	2
ATXN2	2
ATXN7L3B	2
B4GALT7	2
BABAM1	2
BAD	2
BASP1	2
BAZ2A	2
BCAP31	2
BCKDHB	2
BCL7A	2
BIRC6	2
BPHL	2
BPIFA3	2
BRAF	2
BRD1	2
BRD9	2
BTBD6	2
BTF3L4	2
C10orf2	2
C10orf76	2
C12orf57	2
C19orf25	2
C19orf82	2
C1orf123	2
C1QBP	2
C2orf49	2
C2orf69	2
C4orf33	2
C5	2
C6orf203	2
C9orf41	2
CAD	2
CALCOCO1	2
CAMLG	2
CAPN15	2
CARKD	2
CASP3	2
CASP4	2
CASP7	2
CC2D1B	2
CCDC124	2
CCDC134	2
CCDC141	2
CCDC147	2
CCDC71L	2
CCS	2
CCT6B	2
CD200	2
CD48	2
CD59	2
CD70	2
CDAN1	2
CDC37	2
CDC37L1	2
CDC42BPB	2
CDC42EP3	2
CDC5L	2
CDH6	2
CDK11B	2
CDK17	2
CFL2	2
CHM	2
CHMP5	2
CHTF18	2
CIR1	2
CISD1	2
CKS1B	2
CLDND1	2
CNOT1	2
CNOT8	2
COASY	2
COG3	2
COL4A3BP	2
COMMD3	2
COMMD7	2
COPE	2
COPS4	2
COPS5	2
COPS6	2
COPS8	2
COX11	2
CP	2
CPT2	2
CRELD2	2
CRKL	2
CROCC	2
CRTC2	2
CRYZ	2
CSDE1	2
CSE1L	2
CSNK1D	2
CSNK2B	2
CSTF2	2
CSTF3	2
CTC1	2
CTDSPL2	2
CTSS	2
CUL2	2
CUTC	2
CXXC1	2
CYB5A	2
D2HGDH	2
DAB2IP	2
DCP1A	2
DCTN1	2
DDX19B	2
DDX23	2
DDX46	2
DDX6	2
DEGS1	2
DEPDC5	2
DHRS7	2
DHX34	2
DKC1	2
DNAH6	2
DNAJB2	2
DNAJC9	2
DOCK10	2
DOCK7	2
DSCAM	2
DSP	2
DTWD1	2
DUSP3	2
E2F3	2
EAPP	2
ECI2	2
EDC4	2
EDF1	2
EHBP1	2
EIF2B1	2
EIF3J	2
EIF3K	2
EIF4E	2
EIF4EBP2	2
EIF4G2	2
EIF5	2
ELL	2
ELP6	2
EMC4	2
EML5	2
ENOSF1	2
EPC2	2
EPPK1	2
EPS15L1	2
EPS8L2	2
ERCC1	2
ERI3	2
ERN1	2
ERO1L	2
ETFB	2
ETHE1	2
EXOC4	2
EXOG	2
EXOSC6	2
FAAH2	2
FAF1	2
FAHD2B	2
FAM103A1	2
FAM111A	2
FAM118B	2
FAM162A	2
FAM172A	2
FAM193A	2
FAM21A	2
FAM53C	2
FARP2	2
FAS	2
FBLN1	2
FBXO30	2
FBXO45	2
FBXO46	2
FGF11	2
FGL2	2
FIS1	2
FKBP4	2
FOXO1	2
FRMD8	2
FSD1L	2
FSIP2	2
FTH1	2
FTL	2
FTSJ1	2
FUK	2
FUT8	2
G3BP1	2
G6PD	2
GALT	2
GAN	2
GATAD2A	2
GATAD2B	2
GATC	2
GATM	2
GBF1	2
GCFC2	2
GCH1	2
GDE1	2
GEMIN8	2
GIGYF1	2
GK	2
GM2A	2
GMFB	2
GMPPB	2
GOT1	2
GPATCH2L	2
GPATCH8	2
GPD1L	2
GPS2	2
GPSM3	2
GRPEL2	2
GSDMD	2
GSTK1	2
GTF2F1	2
GTF3C6	2
GXYLT1	2
GYPC	2
GYS1	2
GYS2	2
HADHB	2
HARS	2
HAS1	2
HAUS2	2
HCFC1	2
HDAC1	2
HDAC2	2
HDAC7	2
HDLBP	2
HECTD3	2
HIBCH	2
HIGD2A	2
HINT3	2
HIST2H2AB	2
HLA-DMA	2
HLA-DPA1	2
HMBOX1	2
HMGN1	2
HMGN3	2
HMGXB4	2
HMHA1	2
HN1	2
HPS3	2
HRNR	2
HSBP1	2
HSDL1	2
HSPB11	2
HSPE1	2
IBTK	2
ICMT	2
IFIT2	2
IFT20	2
IKBKG	2
IL11	2
IL2RG	2
ILK	2
INCENP	2
ING3	2
INO80C	2
IP6K1	2
IPO13	2
IPO7	2
IQCB1	2
IQCC	2
IRAK1	2
IREB2	2
IRF2	2
IRF2BP2	2
IRF8	2
IRGQ	2
IST1	2
ITGA11	2
ITGAE	2
KANSL2	2
KAT6A	2
KCNN4	2
KDELC2	2
KDM5C	2
KDSR	2
KEAP1	2
KHNYN	2
KIAA0895	2
KIAA1024	2
KIAA1147	2
KIAA1430	2
KIAA1432	2
KIAA1468	2
KIF1A	2
KIF2C	2
KLHDC4	2
KLHL22	2
KMO	2
KMT2C	2
KSR1	2
KXD1	2
LACTB2	2
LAGE3	2
LAMC1	2
LANCL2	2
LARP1	2
LDLRAP1	2
LENG8	2
LIG1	2
LIMA1	2
LIME1	2
LIMK2	2
LIPA	2
LOC643037	2
LOC81691	2
LONP2	2
LRP1	2
LRRC20	2
LRRC59	2
LRRC71	2
LRRC8A	2
LRRFIP1	2
LRRIQ1	2
LSM3	2
LSM5	2
LSM7	2
LTV1	2
LUZP1	2
LXN	2
LYPLA1	2
LZTFL1	2
LZTR1	2
M6PR	2
MAD2L1BP	2
MAGI3	2
MANF	2
MAP2K2	2
MAP3K4	2
MAPK1	2
MAPK8	2
MAPKAP1	2
MAPRE1	2
MARCKS	2
MAST4	2
MASTL	2
MAT2A	2
MBD4	2
MCFD2	2
MCTS1	2
MEA1	2
MECR	2
MED10	2
MED19	2
MED31	2
MEF2B	2
MEMO1	2
METTL8	2
MFSD5	2
MFSD6	2
MGAT2	2
MGEA5	2
MICALL1	2
MINOS1	2
MKLN1	2
MKRN1	2
MLST8	2
MON1A	2
MOV10	2
MPC2	2
MPI	2
MPRIP	2
MPV17	2
MRPL11	2
MRPL32	2
MRPL49	2
MRPS12	2
MTA3	2
MTCH2	2
MTERFD1	2
MTF2	2
MTFR1L	2
MTG1	2
MTG2	2
MTHFS	2
MTMR9	2
MTO1	2
MTRR	2
MTX1	2
MUT	2
MVK	2
MYCBP	2
MYD88	2
MYH11	2
MYO18A	2
MYO1F	2
MZT2B	2
N4BP2L1	2
NAA16	2
NAA30	2
NABP1	2
NADK2	2
NAF1	2
NANS	2
NARFL	2
NBEAL1	2
NCAPG	2
NCAPH	2
NCKIPSD	2
NDUFA5	2
NDUFA8	2
NDUFAF6	2
NDUFV2	2
NELFA	2
NELFE	2
NF1	2
NFYB	2
NIF3L1	2
NMD3	2
NOP56	2
NOS1	2
NOVA2	2
NPC1	2
NR2C2	2
NRAS	2
NRBF2	2
NRF1	2
NSMCE2	2
NSUN6	2
NT5DC3	2
NTHL1	2
NUDT16	2
NUDT21	2
NUGGC	2
NUP133	2
NUP210	2
NUP214	2
NUSAP1	2
OASL	2
ODF2	2
OPALIN	2
P2RX7	2
P4HA1	2
PAGR1	2
PAK4	2
PARL	2
PARP12	2
[truncated: 3,564 more rows]

## Sheet: D6 VS F7
GeneSymbol	IDF
ABCA13	1
ABCA2	1
ABCB11	1
ABCB5	1
ABCC5	1
ABCD1	1
ABHD17B	1
ABL1	1
ABLIM1	1
ABRACL	1
ABT1	1
ACADSB	1
ACAP1	1
ACD	1
ACOT13	1
ACP1	1
ACRBP	1
ACSL3	1
ACTBL2	1
ACTR6	1
ACTR8	1
ADAM8	1
ADH5	1
ADRM1	1
AEBP2	1
AFF1	1
AFF4	1
AFG3L2	1
AGK	1
AGMAT	1
AGO1	1
AGPAT3	1
AGTPBP1	1
AGTRAP	1
AHCYL2	1
AHSG	1
AICDA	1
AIM2	1
AIMP1	1
AIMP2	1
AK5	1
AK9	1
AKAP1	1
AKAP10	1
AKAP5	1
AKR1B1	1
AKT1S1	1
ALDH1B1	1
ALDH8A1	1
ALDH9A1	1
ALG10	1
ALG13	1
ALG14	1
ALPK3	1
AMACR	1
AMBRA1	1
AMH	1
AMMECR1	1
ANK1	1
ANK3	1
ANKFN1	1
ANKLE1	1
ANKRD11	1
ANKRD12	1
ANKRD13D	1
ANKS1A	1
ANKS3	1
ANP32E	1
ANXA3	1
ANXA4	1
AP1B1	1
AP2A1	1
AP2B1	1
AP3B2	1
AP3S1	1
AP5B1	1
AP5M1	1
APBA3	1
APBB1IP	1
APIP	1
APOA1	1
APOBEC3B	1
APOC3	1
APOLD1	1
APOM	1
APOO	1
APRT	1
ARAP3	1
ARC	1
ARF6	1
ARHGAP20	1
ARHGAP35	1
ARHGAP6	1
ARHGEF15	1
ARID2	1
ARL2BP	1
ARMCX3	1
ARPC5	1
ARPC5L	1
ARSF	1
ASAH1	1
ASB10	1
ASCC1	1
ASNS	1
ATAD1	1
ATAD2B	1
ATAD3A	1
ATAD5	1
ATF3	1
ATF6B	1
ATF7	1
ATF7IP	1
ATG13	1
ATL3	1
ATP13A3	1
ATP1A2	1
ATP1A3	1
ATP5I	1
ATP5O	1
ATP6V1B2	1
ATP6V1C2	1
ATP6V1E1	1
ATPIF1	1
ATXN1	1
ATXN2L	1
ATXN7L3B	1
BABAM1	1
BAG3	1
BAG5	1
BAG6	1
BAX	1
BCAN	1
BCAP29	1
BCAR1	1
BCAS1	1
BCAS4	1
BCCIP	1
BCMO1	1
BCORL1	1
BCR	1
BDH2	1
BICD1	1
BICD2	1
BIRC3	1
BMP2K	1
BMS1	1
BPIFA3	1
BRCA2	1
BRCC3	1
BRIX1	1
BRMS1L	1
BRWD1	1
BSDC1	1
BSG	1
BTBD2	1
BTF3L4	1
BTK	1
BTLA	1
BUB1B	1
C10orf118	1
C10orf32	1
C10orf90	1
C11orf16	1
C11orf57	1
C11orf84	1
C12orf23	1
C12orf4	1
C12orf44	1
C12orf45	1
C15orf39	1
C15orf40	1
C16orf54	1
C16orf70	1
C16orf91	1
C19orf25	1
C19orf47	1
C19orf70	1
C19orf82	1
C1GALT1	1
C1orf94	1
C20orf195	1
C20orf26	1
C20orf27	1
C21orf2	1
C21orf33	1
C2orf69	1
C2orf76	1
C4A	1
C4BPA	1
C5	1
C5orf22	1
C5orf42	1
C6orf211	1
C6orf223	1
C6orf47	1
C6orf70	1
C6orf89	1
C7orf25	1
C7orf55	1
C8orf59	1
C9orf171	1
CACNA1F	1
CACNA1S	1
CACUL1	1
CADPS2	1
CALML3	1
CALML4	1
CALU	1
CAMKK2	1
CAMSAP1	1
CANT1	1
CAPN15	1
CAPNS1	1
CAPSL	1
CAPZB	1
CARD16	1
CAST	1
CBR4	1
CBX3	1
CBX8	1
CCBL1	1
CCDC102A	1
CCDC11	1
CCDC137	1
CCDC146	1
CCDC154	1
CCDC170	1
CCDC174	1
CCDC176	1
CCDC42	1
CCDC61	1
CCDC66	1
CCDC83	1
CCDC88A	1
CCNY	1
CCPG1	1
CCT6B	1
CD274	1
CD300A	1
CD44	1
CD47	1
CD55	1
CD69	1
CD80	1
CD82	1
CD99	1
CDC25B	1
CDC26	1
CDC42SE1	1
CDH22	1
CDK2AP1	1
CDKN1B	1
CDR2	1
CDS2	1
CDT1	1
CEBPG	1
CECR5	1
CELF2	1
CELSR3	1
CENPJ	1
CENPN	1
CENPQ	1
CEP41	1
CEP57	1
CEP85	1
CGN	1
CHAC2	1
CHAT	1
CHCHD2	1
CHCHD6	1
CHD1	1
CHEK2	1
CHKA	1
CHL1	1
CHMP4A	1
CHMP6	1
CHPF2	1
CINP	1
CIT	1
CKAP4	1
CKS1B	1
CLCN6	1
CLEC16A	1
CLEC4C	1
CLIC1	1
CLIC4	1
CLINT1	1
CLN6	1
CMIP	1
CNIH4	1
CNKSR3	1
CNN2	1
CNOT1	1
CNOT4	1
CNOT8	1
CNST	1
CNTLN	1
CNTN5	1
COL28A1	1
COL4A3	1
COL6A6	1
COMMD10	1
COPG2	1
COPS2	1
COPS3	1
COPS4	1
COPS5	1
COPS8	1
COTL1	1
COX18	1
COX5A	1
COX7A2	1
CP	1
CPB2	1
CPOX	1
CRADD	1
CRAT	1
CRBN	1
CRELD1	1
CRELD2	1
CRIP1	1
CSDE1	1
CSGALNACT2	1
CSNK1E	1
CSTF3	1
CTBP1	1
CTDSP1	1
CTNND1	1
CTPS1	1
CUTA	1
CUX2	1
CXorf56	1
CYP1B1	1
CYP3A4	1
CYP4F22	1
CYP7B1	1
DAAM1	1
DAAM2	1
DAB2IP	1
DAD1	1
DAP3	1
DAPK1	1
DARS2	1
DAZAP1	1
DBN1	1
DCAF11	1
DCAF5	1
DCTPP1	1
DCUN1D4	1
DDRGK1	1
DDX18	1
DDX19B	1
DDX26B	1
DDX47	1
DENND3	1
DEPDC5	1
DGAT1	1
DGKH	1
DGKZ	1
DHRS7	1
DHRSX	1
DHX58	1
DIAPH1	1
DLL3	1
DNAAF2	1
DNAJA2	1
DNAJC11	1
DNAJC12	1
DNAJC2	1
DNAJC7	1
DNASE1	1
DNHD1	1
DNPEP	1
DNPH1	1
DOPEY1	1
DPM3	1
DPP8	1
DPP9	1
DPPA4	1
DPY19L1	1
DPYD	1
DPYSL3	1
DRG1	1
DSCAM	1
DSE	1
DUS2L	1
DUSP10	1
DYNC1LI1	1
E2F5	1
EAF1	1
EBF1	1
ECE2	1
ECHS1	1
ECI1	1
ECI2	1
ECM2	1
EDEM3	1
EEF1A2	1
EFHD2	1
EGF	1
EGLN2	1
EI24	1
EIF2A	1
EIF2AK4	1
EIF2B1	1
EIF3B	1
EIF3F	1
EIF3H	1
EIF4B	1
EIF4E	1
EIF5A	1
ELOVL1	1
ELP5	1
ELP6	1
EMB	1
EMC1	1
EMC2	1
EMC6	1
EML2	1
ENGASE	1
ENOSF1	1
ENSA	1
ENTPD5	1
EPAS1	1
EPC2	1
EPHX2	1
EPPK1	1
EPT1	1
ERCC6L	1
ERH	1
ERI3	1
ERICH1	1
ERLEC1	1
ERN1	1
ERP29	1
ESAM	1
ESD	1
ESPL1	1
EXOSC3	1
EXOSC6	1
F11	1
F11R	1
FAF2	1
FAH	1
FAHD2A	1
FAM111A	1
FAM114A1	1
FAM161B	1
FAM172A	1
FAM175B	1
FAM177A1	1
FAM179A	1
FAM193A	1
FAM207A	1
FAM208B	1
FAM20B	1
FAM210A	1
FAM213B	1
FAM60A	1
FAM64A	1
FAM98A	1
FAR1	1
FASTKD2	1
FAT1	1
FAT2	1
FBXL4	1
FBXO11	1
FBXO17	1
FBXO21	1
FBXO30	1
FBXO33	1
FCGR2B	1
FDX1L	1
FES	1
FEZ1	1
FICD	1
FIG4	1
FILIP1L	1
FIS1	1
FITM2	1
FKBP15	1
FLAD1	1
FLII	1
FLNA	1
FLRT1	1
FNTA	1
FOXJ3	1
FOXP4	1
FOXRED1	1
FOXS1	1
FPGS	1
FREM3	1
FRMD4A	1
FTSJ3	1
FTSJD2	1
FZD6	1
FZR1	1
G3BP1	1
G3BP2	1
GABARAPL2	1
GALK1	1
GAMT	1
GAS2L2	1
GATC	1
GATM	1
GBF1	1
GBP1	1
GC	1
GCDH	1
GCHFR	1
GDF15	1
GFER	1
GFI1	1
GGCT	1
GIGYF2	1
GJA4	1
GLIPR2	1
GLRX3	1
GLS2	1
GLTSCR2	1
GLUL	1
GMPPA	1
GMPR	1
GNA11	1
GNB2L1	1
GNG8	1
GNGT2	1
GNL3	1
GNPDA1	1
GNPNAT1	1
GNPTAB	1
GOLGA1	1
GOLGA3	1
GOLGA7	1
GOSR1	1
GPD1L	1
GPN2	1
GPR112	1
GPR114	1
GPR155	1
GPR176	1
GPS2	1
GREB1L	1
GRHPR	1
GRIA1	1
GRID2	1
GRIN1	1
GRK5	1
GRPEL1	1
GRSF1	1
GSDMA	1
GSPT1	1
GSR	1
GSTK1	1
GTDC1	1
GTF2A2	1
GTF2H5	1
GTF2I	1
H2AFX	1
HAAO	1
HABP4	1
HAPLN1	1
HARS	1
HAUS7	1
HDAC4	1
HDAC7	1
HDDC2	1
HDGF	1
HDGFRP3	1
HECA	1
HES2	1
HIC1	1
HIGD1A	1
HIP1	1
HIP1R	1
HIRA	1
HIST2H2AB	1
HK1	1
HMBOX1	1
HMGN3	1
HNF1B	1
HNRNPDL	1
HNRNPR	1
HOMEZ	1
HOXD9	1
HPCA	1
HPS1	1
HRNR	1
HSD17B6	1
HSD17B8	1
HTRA2	1
HTT	1
HUS1	1
HVCN1	1
ICAM3	1
IDE	1
IFI35	1
IFIT1B	1
IFITM1	1
IFT74	1
IGFLR1	1
IGJ	1
IGSF8	1
IL11	1
IL1A	1
IMPA1	1
ING4	1
INIP	1
INO80C	1
INO80E	1
INSRR	1
IPO4	1
IQCB1	1
IQCD	1
IQCF3	1
IQGAP2	1
IQSEC2	1
IRAK3	1
IREB2	1
IRF2BP1	1
ISCU	1
ISG15	1
ISG20	1
ISL1	1
ISOC2	1
ITCH	1
ITFG3	1
ITGA11	1
ITGAE	1
ITGAX	1
ITM2A	1
IVD	1
IVNS1ABP	1
IYD	1
JAKMIP1	1
JAM3	1
JMJD1C	1
JMJD7	1
JUN	1
KANK2	1
KANK3	1
KANSL1	1
KANSL3	1
KAT8	1
KATNAL2	1
KBTBD4	1
KCNIP1	1
KCTD10	1
KDELC1	1
KDELC2	1
KDELR2	1
KDM1B	1
KDM4A	1
KDM6A	1
KHK	1
KIAA0195	1
KIAA0226	1
KIAA0226L	1
KIAA0247	1
KIAA0368	1
KIAA0430	1
KIAA1143	1
KIAA1217	1
KIAA1468	1
KIAA1704	1
KIAA1731	1
KIDINS220	1
KIF14	1
KIF1C	1
KIF20A	1
KIF5B	1
KIF5C	1
KLF5	1
KMT2A	1
KPNA3	1
KREMEN2	1
KRT23	1
KRT9	1
KSR1	1
L3MBTL2	1
LACTB	1
LAD1	1
LAMA3	1
LAMA5	1
LAMB1	1
LAMP3	1
LAPTM5	1
LARP1B	1
LCT	1
LDHAL6A	1
LENG9	1
LETM1	1
LGALS12	1
LGALS3	1
LIAS	1
LIG4	1
LIMK2	1
LIN37	1
LIN52	1
LMAN1	1
LMAN2	1
LMTK3	1
LNPEP	1
LOC100652824	1
LOC100996820	1
LOC101060661	1
LOC554223	1
LOC651536	1
LOXHD1	1
LPCAT4	1
LRRC14	1
LRRC16A	1
LRRC40	1
LRRC48	1
LRRC6	1
LRRC71	1
LRRCC1	1
LRRD1	1
LSM12	1
LSM6	1
LSP1	1
LSS	1
LUC7L2	1
LYPLAL1	1
LYST	1
MACROD1	1
MAF1	1
MAGEC3	1
MAGI3	1
MAN1B1	1
MAN2C1	1
MAP3K11	1
MAP3K15	1
MAP3K19	1
MAP3K2	1
MAP3K7	1
MAP4	1
MAP4K5	1
MAPK1	1
MAPK12	1
MAPK7	1
MAPK8	1
MARCH2	1
MARCKSL1	1
MBD4	1
MBOAT1	1
MCCC2	1
MCEE	1
MCF2	1
MCF2L	1
MCF2L2	1
MCM2	1
MCM9	1
MCOLN2	1
MEA1	1
MECR	1
MED13	1
MED29	1
MED31	1
MED8	1
MEF2BNB-MEF2B	1
MEF2D	1
METAP1	1
METTL17	1
METTL21A	1
METTL21D	1
MFI2	1
MGA	1
MGST3	1
MINOS1	1
MIPEP	1
MKI67IP	1
MKL2	1
MKNK1	1
MLF1IP	1
MMP13	1
MNS1	1
MNX1	1
MOB4	1
MOCS3	1
MOGS	1
MORC2	1
MORC3	1
MOV10	1
MPC1	1
MPDZ	1
MPHOSPH10	1
MR1	1
MRM1	1
MROH8	1
MRPL12	1
MRPL2	1
MRPL22	1
MRPL27	1
MRPL49	1
MRPS12	1
MRPS14	1
MRPS15	1
MRPS2	1
MRPS22	1
MRPS26	1
MRPS35	1
MRRF	1
MRS2	1
MSANTD3	1
MSH6	1
MSL1	1
MSL3	1
MTCH2	1
MTF2	1
MTFR1L	1
MTG1	1
MTG2	1
MTHFD1L	1
MTHFS	1
MTM1	1
MTMR11	1
MTMR12	1
MTPN	1
MTR	1
MTRR	1
MTX1	1
MTX2	1
MTX3	1
MUC20	1
MUM1	1
MYH13	1
MYH15	1
MYH3	1
MYLK	1
MYO18B	1
MYO1C	1
MZT2B	1
N4BP2L1	1
NADK	1
NAP1L2	1
NAP1L4	1
NARS2	1
NASP	1
NAT10	1
NBR1	1
NCAPH2	1
NCF1	1
NCKAP5L	1
NCLN	1
ND4	1
NDC80	1
NDOR1	1
NDRG3	1
NDUFA10	1
NDUFA2	1
NDUFA3	1
NDUFA5	1
NDUFA7	1
NDUFAF5	1
NDUFAF6	1
NDUFB11	1
NDUFB3	1
NDUFB6	1
NDUFC2	1
NDUFS8	1
NDUFV1	1
NDUFV2	1
NEBL	1
NEK3	1
NEK6	1
NEU1	1
NEU3	1
NF1	1
NFATC1	1
NFIC	1
NFXL1	1
NGEF	1
NHLRC3	1
NIN	1
NINL	1
NIPA1	1
NISCH	1
NKIRAS1	1
NLRC3	1
NLRC4	1
NLRP1	1
NME9	1
NMRK1	1
NOD2	1
NOG	1
NOL10	1
NOL4	1
NOP14	1
NOP56	1
NOS1	1
NOS3	1
NOTCH1	1
NOTUM	1
NPAS2	1
NPLOC4	1
NPRL2	1
NRIP3	1
NSFL1C	1
NSMCE1	1
NSRP1	1
NSUN6	1
NT5C1A	1
NT5C3B	1
NTAN1	1
NTF3	1
NTHL1	1
NTPCR	1
NUBP1	1
NUCB1	1
NUCB2	1
NUDT15	1
NUDT16L1	1
NUDT21	1
NUDT4	1
NUDT9	1
NUF2	1
NUP155	1
NUP214	1
NUP85	1
NUP93	1
OBSCN	1
OGDH	1
OGFR	1
OMA1	1
OPA1	1
OPALIN	1
OR4D6	1
OR52A5	1
OR52N2	1
OSBPL2	1
OSBPL7	1
OSMR	1
OTUD4	1
OXLD1	1
PABPC3	1
PABPC4	1
PABPN1	1
PACSIN2	1
PAN2	1
PAN3	1
PANX1	1
PARD3	1
PARL	1
PARP16	1
PARP3	1
PARP6	1
PAWR	1
PAX9	1
PBX3	1
PBXIP1	1
PCDHGA7	1
PCIF1	1
PCMTD1	1
PCNA	1
PCYT1B	1
PDDC1	1
PDE1C	1
PDE2A	1
PDE5A	1
PDF	1
PDIA5	1
PDILT	1
PDK3	1
PDLIM1	1
PDLIM2	1
PDXP	1
PECR	1
PELP1	1
PES1	1
PEX1	1
PEX16	1
PEX5L	1
PEX6	1
PGLS	1
PGM2	1
PGM3	1
PHC2	1
PHF12	1
PHF2	1
PHF21A	1
PIGO	1
PIK3CA	1
PIK3CG	1
PILRA	1
PIP4K2A	1
PIP5K1A	1
PIRT	1
PKD1	1
PKN2	1
PKN3	1
PKP2	1
PLAA	1
PLCL2	1
PLD1	1
PLEK	1
PLXNC1	1
PML	1
PMPCA	1
PMS1	1
PNN	1
PNPLA2	1
PNPO	1
POGK	1
POLD4	1
POLG2	1
POLQ	1
POLR3A	1
POLR3D	1
POLR3F	1
POLR3H	1
POMT2	1
POP7	1
PPFIBP1	1
PPIP5K1	1
PPP1CA	1
PPP1CB	1
PPP1CC	1
PPP1R12B	1
PPP1R12C	1
PPP1R3D	1
PPP1R42	1
PPP2R5A	1
PPP3CC	1
PPRC1	1
PQLC1	1
PRC1	1
PRDM10	1
PRDX5	1
PREB	1
PREPL	1
PRG4	1
PRIM1	1
PRKAG2	1
PRKAR2A	1
PRKCB	1
PRKCD	1
PRKD3	1
PRMT10	1
PRPH	1
PRPSAP2	1
PSMA7	1
PSMB4	1
PSMC4	1
PSMD6	1
PSME3	1
PSMG1	1
PSTPIP1	1
PTAFR	1
PTBP2	1
PTBP3	1
PTCD3	1
PTER	1
PTGFRN	1
PTGR2	1
PTPMT1	1
PTPN1	1
PTPN11	1
PTPN13	1
PTPN6	1
PUS1	1
PXDNL	1
PXK	1
PXN	1
PYCR1	1
PYCR2	1
PYGB	1
PYROXD2	1
QDPR	1
QPRT	1
RAB12	1
RAB33B	1
RAB34	1
RAB3A	1
RAB40C	1
RAB8A	1
RAB8B	1
RABAC1	1
RABIF	1
RAD21	1
RAE1	1
RAI14	1
RALGAPA2	1
RALY	1
RANBP1	1
RANGAP1	1
RANGRF	1
RAP2B	1
RASA3	1
RASGRP1	1
RASSF1	1
RAVER1	1
RB1CC1	1
RBBP7	1
RBFA	1
RBL2	1
RBM3	1
RBX1	1
RCL1	1
RDX	1
REL	1
RELA	1
RERE	1
RETSAT	1
REV3L	1
REXO2	1
RFX1	1
RFX4	1
RFX5	1
RFXANK	1
RGP1	1
RGPD4	1
RGS19	1
RHBDF2	1
RHEBL1	1
RHOB	1
RHOQ	1
RINL	1
RINT1	1
RNF144A	1
RNF146	1
RNF212	1
RNF220	1
RNF25	1
RNF32	1
RNF44	1
RNPEP	1
RNPS1	1
ROR1	1
RP2	1
RPA1	1
RPL18A	1
RPL24	1
RPL26	1
RPL27A	1
RPL30	1
RPL35	1
RPL35A	1
RPL37A	1
RPL38	1
RPP25	1
RPP30	1
RPS15	1
RPS23	1
RPS25	1
RPS26	1
RPS27	1
RPS27A	1
RRAGC	1
RREB1	1
RRM1	1
RRP12	1
RRP15	1
RSAD1	1
RSAD2	1
RSL1D1	1
RSPRY1	1
RTN2	1
RTN4	1
RWDD2B	1
RXRA	1
S1PR4	1
SAMD11	1
SAMD8	1
SAMM50	1
SAPCD2	1
SART3	1
SASH1	1
SAT2	1
SCAMP3	1
SCLT1	1
SCYL3	1
SDCCAG3	1
SDCCAG8	1
SDF2L1	1
SDHAF1	1
SDHD	1
SEC16A	1
SEC23A	1
SEC24A	1
SEC61B	1
SECISBP2	1
SEL1L	1
SELL	1
SEMA7A	1
SENP7	1
SENP8	1
SEPHS1	1
SEPT6	1
SERAC1	1
SERF2	1
SERINC3	1
SERPINA10	1
SERPINA7	1
SERPIND1	1
SERPINF1	1
SETDB1	1
SF3A1	1
SF3A3	1
SF3B14	1
SFT2D2	1
SFXN4	1
SGPP2	1
SGSM2	1
SGTA	1
SH2B2	1
SH3BGRL3	1
SH3BP1	1
SH3D21	1
SH3GLB1	1
SHCBP1	1
SHKBP1	1
SHMT1	1
SIDT1	1
SIL1	1
SIN3B	1
SIRPA	1
SIRPG	1
SKA3	1
SKIV2L	1
SKIV2L2	1
SLAMF1	1
SLC12A4	1
SLC12A6	1
SLC15A3	1
SLC16A1	1
SLC17A5	1
SLC19A2	1
SLC1A5	1
SLC22A9	1
SLC25A12	1
SLC25A22	1
SLC25A27	1
SLC25A32	1
SLC25A4	1
SLC26A11	1
SLC26A3	1
SLC27A3	1
SLC27A4	1
SLC2A6	1
SLC35A3	1
SLC35B4	1
SLC35F2	1
SLC39A1	1
SLC39A10	1
SLC39A9	1
SLC41A3	1
SLC44A2	1
SLC4A11	1
SLC4A2	1
SLC5A4	1
SLC5A6	1
SLC6A9	1
SLC7A11	1
SLC7A6	1
SLC7A6OS	1
SLC9A9	1
SLIT1	1
SMAD1	1
SMAP1	1
SMAP2	1
SMARCA5	1
SMARCAL1	1
SMC1A	1
SMEK2	1
SMPD4	1
SMTN	1
SMTNL1	1
SMYD3	1
SNRNP40	1
SNRPA	1
SNRPD2	1
SNRPE	1
SNRPG	1
SNTB2	1
SNW1	1
SNX1	1
SNX31	1
SOD1	1
SOD3	1
SOGA3	1
SOS1	1
SP4	1
SP9	1
SPATA22	1
SPG7	1
SPIN1	1
SPPL2B	1
SPRYD3	1
SRP14	1
SRP9	1
SRPK1	1
SRPR	1
SRRD	1
SRRM1	1
SRRM2	1
SRRT	1
SRSF6	1
SS18	1
SSR1	1
SSX2IP	1
SSX5	1
ST5	1
ST7	1
STARD3	1
STARD3NL	1
STARD4	1
STAT3	1
STAT5B	1
STAU1	1
STK25	1
STK36	1
STMN1	1
STRA13	1
STT3B	1
STX12	1
STXBP2	1
STXBP6	1
SUCLG1	1
SURF1	1
SYNGR1	1
SYNGR2	1
SYNGR3	1
SYS1	1
SZT2	1
TAB2	1
TAF1	1
TAF15	1
TAF1A	1
TAF3	1
TAF5L	1
TAF6L	1
TAGLN3	1
TAP2	1
TAPBP	1
TAPT1	1
TARDBP	1
TAS2R40	1
TATDN1	1
TATDN3	1
TBC1D16	1
TBC1D25	1
TBC1D7	1
TBCE	1
TBCEL	1
TBCK	1
TBL3	1
TBP	1
TCEAL4	1
TCEANC2	1
TCERG1	1
TCERG1L	1
TCF20	1
TCHH	1
TCIRG1	1
TCOF1	1
TDP2	1
TDRD1	1
TDRD3	1
TENM2	1
TENM3	1
TERF1	1
TESK2	1
TEX10	1
TEX9	1
TF	1
TFAP4	1
TFCP2	1
TFDP2	1
THAP5	1
THUMPD3	1
TIMM13	1
TIMM23	1
TIMM50	1
TIMM8B	1
TIPRL	1
TJP1	1
TLR10	1
TLR9	1
TM6SF1	1
TM7SF2	1
TM7SF3	1
TM9SF1	1
TM9SF3	1
TMCO1	1
TMED2	1
TMED3	1
TMEM101	1
TMEM11	1
TMEM115	1
TMEM147	1
TMEM159	1
TMEM161A	1
TMEM164	1
TMEM186	1
TMEM199	1
TMEM206	1
TMEM208	1
TMEM229A	1
TMEM237	1
TMEM38B	1
TMEM43	1
TMEM50B	1
TMEM57	1
TMEM62	1
TMEM67	1
TMEM68	1
TMEM9	1
TMEM97	1
TMOD4	1
TMX1	1
TNFAIP8	1
TNFAIP8L3	1
TNFRSF11B	1
TNFSF14	1
TNKS1BP1	1
TNNT2	1
TNPO3	1
TOMM40L	1
TOP1	1
TOP3A	1
TOP3B	1
TOR2A	1
TOR4A	1
TPBG	1
TPD52	1
TPD52L2	1
TPK1	1
TPM4	1
TPR	1
TPT1	1
TRA2A	1
TRAF3	1
TRAF5	1
TRAK1	1
TRAPPC10	1
TRIM11	1
TRIM25	1
TRIM37	1
TRIM41	1
TRIM59	1
TRIOBP	1
TRIT1	1
TRMT10C	1
TRMT2A	1
TROVE2	1
TRPC1	1
TRPM5	1
TRPM6	1
TSEN15	1
TSPAN14	1
TSPAN33	1
TSR2	1
TSSC1	1
TTC25	1
TTC37	1
TTF1	1
TTLL11	1
TTLL12	1
TTPAL	1
TUBA8	1
TUBAL3	1
TUBB1	1
TUBB2B	1
TUBB4B	1
TUBB8	1
TUBE1	1
TUBGCP5	1
TWF2	1
TXNL1	1
TXNL4B	1
TXNRD1	1
U2AF1	1
UAP1	1
UBA2	1
UBA3	1
UBA5	1
UBA7	1
UBE2L3	1
UBE2M	1
UBIAD1	1
UBLCP1	1
UBQLN2	1
UBQLNL	1
UBXN1	1
UBXN11	1
UBXN7	1
UGDH	1
UGT3A1	1
UGT3A2	1
ULK3	1
UMODL1	1
UMPS	1
UNC119	1
UNC13B	1
URGCP	1
USE1	1
USP18	1
USP20	1
USP36	1
UTP14A	1
UVSSA	1
VAMP2	1
VAMP5	1
VAMP8	1
VAPB	1
VARS2	1
VASP	1
VEZF1	1
VHL	1
VLDLR	1
VPS13D	1
VPS26A	1
VPS35	1
VPS72	1
VRK1	1
VRK3	1
VTN	1
WAS	1
WASF2	1
WBSCR16	1
WDFY1	1
WDR12	1
WDR18	1
WDR20	1
WDR24	1
WDR3	1
WDR36	1
WDR43	1
WDR62	1
WDSUB1	1
WEE1	1
WHSC1	1
WRAP53	1
XPNPEP1	1
XPNPEP3	1
YAF2	1
YBEY	1
YBX1	1
YBX3	1
YEATS2	1
YKT6	1
YTHDC2	1
YTHDF1	1
YWHAG	1
YY1AP1	1
ZBTB1	1
ZBTB4	1
ZC3H6	1
ZCCHC17	1
ZCCHC3	1
ZCCHC7	1
ZDHHC15	1
ZDHHC18	1
ZDHHC3	1
ZFP14	1
ZFYVE1	1
ZMAT2	1
ZMPSTE24	1
ZMYM4	1
ZNF100	1
ZNF22	1
ZNF251	1
ZNF274	1
ZNF280C	1
ZNF292	1
ZNF330	1
ZNF346	1
ZNF365	1
ZNF408	1
ZNF428	1
ZNF444	1
ZNF451	1
ZNF460	1
ZNF462	1
ZNF470	1
ZNF518A	1
ZNF574	1
ZNF593	1
ZNF608	1
ZNF622	1
ZNF662	1
ZNF787	1
ZNF806	1
ZNF891	1
ZNHIT3	1
ZRANB2	1
ZSWIM8	1
ZYG11B	1
ZYX	1
A2M	2
AACS	2
ABCB8	2
ABCD3	2
ABHD14B	2
ABHD16A	2
ABTB2	2
ACAA1	2
ACAD9	2
ACBD3	2
ACSM3	2
ACTA1	2
ACTL6A	2
ACYP1	2
ADAM17	2
ADSS	2
AGPAT1	2
AGPS	2
AGRN	2
AKAP13	2
AKNA	2
AKR1E2	2
AKR7A2	2
ALDH18A1	2
ALG11	2
ALKBH8	2
AMDHD2	2
AMFR	2
AMPD2	2
ANK2	2
ANKHD1-EIF4EBP3	2
ANKRD62	2
ANO10	2
ANO6	2
AP1S3	2
AP2M1	2
AP3M1	2
AP3M2	2
APPL1	2
ARF1	2
ARFGAP3	2
ARFIP2	2
ARFRP1	2
ARHGAP18	2
ARHGAP4	2
ARHGEF12	2
ARHGEF2	2
ARL5A	2
ARL5B	2
ARL6IP5	2
ARMC9	2
ARNT	2
ARRDC1	2
ASF1B	2
ASNA1	2
ATF5	2
ATG2A	2
ATG4C	2
ATG9A	2
ATL2	2
ATOX1	2
ATP10B	2
ATP1B1	2
ATP2A1	2
ATP2B1	2
ATP2C1	2
ATP5SL	2
ATP6	2
ATP6V0A2	2
ATP6V1G1	2
ATP9B	2
ATXN10	2
AUP1	2
BAG2	2
BATF	2
BBC3	2
BCAP31	2
BCAS2	2
BCAS3	2
BCL7A	2
BEND3	2
BET1L	2
BID	2
BIN3	2
BMF	2
BNIP2	2
BPHL	2
BPNT1	2
BRD7	2
BRD9	2
BRMS1	2
BTBD6	2
BYSL	2
C10orf88	2
C11orf54	2
C12orf10	2
C14orf93	2
C17orf49	2
C1orf122	2
C1orf123	2
C1orf27	2
C1orf52	2
C2orf47	2
C2orf49	2
C3orf17	2
C4orf32	2
C7orf43	2
C9orf78	2
CAB39	2
CACYBP	2
CAMK2G	2
CAMLG	2
CASC3	2
CASK	2
CASP1	2
CASP2	2
CBX6	2
CCDC111	2
CCDC168	2
CCDC28B	2
CCDC59	2
CCDC6	2
CCNH	2
CCNK	2
CD37	2
CD59	2
CD63	2
CD79B	2
CD86	2
CDC5L	2
CDK11B	2
CDKL5	2
CELF1	2
CEND1	2
CENPF	2
CENPK	2
CENPM	2
CEP120	2
CETN3	2
CHAF1B	2
CHCHD3	2
CHD5	2
CHD8	2
CHFR	2
CHKB	2
CHORDC1	2
CHTF18	2
CIRH1A	2
CKB	2
CLK3	2
CLP1	2
CLPTM1	2
CLUH	2
CMSS1	2
COA1	2
COA4	2
COA6	2
COASY	2
COG8	2
COPS7A	2
COPZ2	2
COX5B	2
COX6C	2
COX8A	2
CPEB4	2
CPNE3	2
CPNE8	2
CPPED1	2
CPT2	2
CR2	2
CRCP	2
CREBBP	2
CREG1	2
CROCC	2
CROT	2
CRTC2	2
CSF1	2
CSNK2A2	2
CSTF1	2
CTNNA1	2
CTNNBL1	2
CTSA	2
CTSO	2
CTTNBP2NL	2
CTU1	2
CUL3	2
CYB5R3	2
CYSTM1	2
DAGLB	2
DCP1A	2
DCTN4	2
DCXR	2
DDAH2	2
DDI2	2
DDX19A	2
DDX27	2
DDX60L	2
DENND1A	2
DENND4C	2
DERL2	2
DERL3	2
DES	2
DFFA	2
DGCR14	2
DGKE	2
DHODH	2
DHRS1	2
DHX29	2
DIABLO	2
DIEXF	2
DIS3L	2
DIS3L2	2
DLST	2
DNAH2	2
DNAH6	2
DNAJA1	2
DNAJA3	2
DNAJB12	2
DNAJB14	2
DNAJB4	2
DNLZ	2
DNM3	2
DOCK5	2
DOK2	2
DOLPP1	2
DPH5	2
DPH6	2
DRAP1	2
DRP2	2
DSP	2
DST	2
DSTN	2
DUSP22	2
DUSP3	2
DVL2	2
EARS2	2
EBP	2
ECSIT	2
EDC4	2
EFCAB4B	2
EHBP1	2
EHBP1L1	2
EHD3	2
EHD4	2
EIF1B	2
EIF2B4	2
EIF2B5	2
EIF3D	2
EIF3I	2
EIF4E2	2
EIF4EBP1	2
EIF4EBP2	2
ELAVL2	2
EMC3	2
ENDOV	2
ENO3	2
ENTPD1	2
EP400	2
EPHB4	2
EPS8L2	2
ERAL1	2
ERGIC1	2
ERI1	2
ERO1LB	2
ESYT1	2
ETV6	2
EXD2	2
EXOC5	2
EXOSC2	2
EXOSC7	2
FAAH2	2
FADS2	2
FAM102A	2
FAM118A	2
FAM118B	2
FAM120A	2
FAM188A	2
FAM195A	2
FAM213A	2
FAM3C	2
FAM76B	2
FAM96A	2
FAM96B	2
FAM98B	2
FANCD2	2
FANCI	2
FARS2	2
FASTKD1	2
FAT3	2
FBXL12	2
FBXL20	2
FBXO28	2
FGB	2
FGF1	2
FGGY	2
FHIT	2
FIP1L1	2
FKBP1A	2
FKBP2	2
FLCN	2
FLT4	2
FN3KRP	2
FRMPD4	2
FSD1L	2
FTSJ1	2
FUT8	2
FXR1	2
FYN	2
GADD45GIP1	2
GALNT6	2
GALT	2
GAN	2
GART	2
GCN1L1	2
GCSAM	2
GDAP1	2
GDE1	2
GDPGP1	2
GEMIN7	2
GFM2	2
GGACT	2
GHITM	2
GK	2
GLA	2
GLRX5	2
GLYR1	2
GMEB2	2
GMFB	2
GMFG	2
GMPR2	2
GNAS	2
GNL2	2
GNL3L	2
GNPAT	2
GNPDA2	2
GOLGA2	2
GOLM1	2
GOLT1B	2
GPR18	2
GPS1	2
GSS	2
GSTCD	2
GTF3C2	2
GTPBP1	2
GTPBP2	2
GYS2	2
H1FX	2
HAUS3	2
HAUS4	2
HAUS6	2
HBS1L	2
HDAC2	2
HDHD3	2
HEATR1	2
HELB	2
HELLS	2
HERC1	2
HIBADH	2
HINT1	2
HIRIP3	2
HK2	2
HLA-B	2
HLA-DQA1	2
HLA-E	2
HLA-F	2
HLTF	2
HMG20A	2
HMGA2	2
HMGCL	2
HMGN1	2
HMGN4	2
HMGXB4	2
HNRNPAB	2
HNRNPH2	2
HOMER1	2
HPDL	2
HSBP1	2
HSPA14	2
HSPE1-MOB4	2
HYPK	2
IBTK	2
ICAM2	2
IFT27	2
IGFN1	2
IKBKAP	2
IL22	2
IMP3	2
IMPAD1	2
INF2	2
INO80	2
IP6K1	2
IPO13	2
IQSEC1	2
IRGQ	2
ISOC1	2
ISYNA1	2
ITGA4	2
ITGB1	2
ITGB1BP1	2
ITPRIP	2
JARID2	2
JMJD6	2
KATNB1	2
KCNAB2	2
KCNN4	2
KCTD15	2
KDM4B	2
KDM5C	2
KEAP1	2
[truncated: 3,390 more rows]

## Sheet: D6 VS M8
GeneSymbol	IDF
AARS	1
ABCA13	1
ABCA2	1
ABCB11	1
ABCB7	1
ABCC5	1
ABCG8	1
ABHD14B	1
ABI3	1
ABLIM1	1
ABRACL	1
ABTB2	1
ACAA2	1
ACAN	1
ACAT1	1
ACAT2	1
ACBD3	1
ACD	1
ACO2	1
ACOT2	1
ACOT4	1
ACOX3	1
ACP1	1
ACRBP	1
ACSL1	1
ACSM3	1
ACTA1	1
ACTL6A	1
ACTR6	1
ADAM8	1
ADD1	1
ADH5	1
AFF1	1
AFF4	1
AGAP3	1
AGPAT1	1
AGPS	1
AGTPBP1	1
AGTRAP	1
AHSA1	1
AHSG	1
AIM2	1
AK1	1
AKAP1	1
AKAP8L	1
AKNA	1
AKR1A1	1
AKT1	1
ALAD	1
ALG13	1
ALKBH3	1
ALPK3	1
ALYREF	1
AMBRA1	1
AMH	1
ANAPC2	1
ANK1	1
ANK3	1
ANKFN1	1
ANKHD1-EIF4EBP3	1
ANKLE1	1
ANKRD11	1
ANKRD13D	1
ANKRD18A	1
ANKRD44	1
ANKRD62	1
ANKS3	1
ANP32A	1
ANP32E	1
ANXA1	1
ANXA3	1
AP1B1	1
AP1M1	1
AP2B1	1
AP3B2	1
AP4E1	1
APBA3	1
APOBEC3B	1
APOBEC3D	1
APOLD1	1
APOM	1
APPL1	1
ARAP3	1
ARC	1
ARHGAP12	1
ARHGAP17	1
ARHGAP20	1
ARHGAP31	1
ARHGAP5	1
ARHGAP6	1
ARHGEF12	1
ARHGEF15	1
ARID4A	1
ARL5A	1
ARNT	1
ARPC4	1
ARRDC1	1
ARSF	1
ASAH1	1
ASB10	1
ASF1B	1
ASMTL	1
ASNA1	1
ASPSCR1	1
ASRGL1	1
ASXL2	1
ATAD5	1
ATG7	1
ATG9A	1
ATL3	1
ATOX1	1
ATP13A3	1
ATP1A2	1
ATP1A3	1
ATP2A3	1
ATP5I	1
ATP5O	1
ATP6V1C2	1
ATP6V1G1	1
ATXN2L	1
ATXN7L3B	1
AUH	1
B2M	1
B4GALT7	1
BABAM1	1
BAD	1
BAG3	1
BAIAP2L1	1
BAZ2A	1
BBC3	1
BCAN	1
BCAR1	1
BCAS1	1
BCAS3	1
BCL7C	1
BCLAF1	1
BCORL1	1
BEND3	1
BICD1	1
BLMH	1
BLVRA	1
BMP2K	1
BMS1	1
BPHL	1
BPIFA3	1
BRAT1	1
BRCA2	1
BRD1	1
BRD7	1
BRD9	1
BRMS1L	1
BRWD1	1
BSG	1
BTBD2	1
BTF3	1
BTF3L4	1
BTK	1
BUB1B	1
BUB3	1
BZW1	1
C10orf32	1
C10orf88	1
C10orf90	1
C11orf57	1
C11orf84	1
C12orf57	1
C14orf182	1
C15orf39	1
C16orf54	1
C17orf49	1
C19orf25	1
C19orf54	1
C19orf70	1
C1GALT1	1
C1orf35	1
C1orf52	1
C1orf94	1
C20orf195	1
C20orf26	1
C3orf17	1
C5orf42	1
C6orf120	1
C6orf223	1
C6orf47	1
C6orf70	1
C7orf26	1
C8orf59	1
C9orf117	1
C9orf171	1
C9orf41	1
C9orf78	1
CACNA1A	1
CACNA1F	1
CACNA1S	1
CACNG6	1
CACYBP	1
CADPS2	1
CALML3	1
CALML4	1
CAMK2D	1
CAMK2G	1
CAMSAP1	1
CANX	1
CAPN15	1
CAPN2	1
CAPSL	1
CARD16	1
CARM1	1
CASK	1
CBX8	1
CCDC102A	1
CCDC109B	1
CCDC110	1
CCDC137	1
CCDC154	1
CCDC167	1
CCDC170	1
CCDC174	1
CCDC176	1
CCDC28B	1
CCDC42	1
CCDC61	1
CCDC66	1
CCDC69	1
CCDC83	1
CCT6B	1
CD180	1
CD38	1
CD40	1
CD53	1
CD55	1
CD69	1
CD72	1
CD96	1
CDC25B	1
CDC26	1
CDC5L	1
CDH22	1
CDK2AP1	1
CDK5RAP1	1
CDK6	1
CDKN2A	1
CDR2	1
CDT1	1
CEBPG	1
CELSR3	1
CENPF	1
CENPO	1
CENPQ	1
CEP120	1
CEP41	1
CEP55	1
CEP57	1
CEP63	1
CEP85	1
CGN	1
CHAC2	1
CHAF1B	1
CHAT	1
CHD1	1
CHEK2	1
CHFR	1
CHKA	1
CHL1	1
CHMP4A	1
CHMP4B	1
CHP1	1
CHPF2	1
CHST7	1
CKAP2	1
CKS1B	1
CLCN6	1
CLEC4C	1
CLIC1	1
CLN6	1
CMC1	1
CNDP1	1
CNKSR3	1
CNST	1
CNTLN	1
CNTN5	1
CNTNAP1	1
CNTROB	1
COA6	1
COL28A1	1
COL6A6	1
COPA	1
COPB1	1
COPRS	1
COPS4	1
COPS7A	1
CORO1C	1
COTL1	1
COX18	1
COX2	1
COX4I1	1
COX5B	1
COX7A2	1
COX7B	1
CP	1
CPEB4	1
CPT1B	1
CRAT	1
CRELD1	1
CRYL1	1
CSGALNACT2	1
CSNK1E	1
CSTF2	1
CSTF2T	1
CSTF3	1
CTBP1	1
CTDNEP1	1
CTDSP1	1
CTNNA1	1
CTNND1	1
CTPS1	1
CTSO	1
CUL2	1
CUL4B	1
CUX2	1
CWC27	1
CXorf56	1
CYB5A	1
CYBRD1	1
CYC1	1
CYP1B1	1
CYP4F22	1
CYP51A1	1
D2HGDH	1
DAAM2	1
DAB2IP	1
DARS2	1
DCTN4	1
DCUN1D4	1
DDB2	1
DDX19A	1
DDX28	1
DDX31	1
DDX3Y	1
DDX42	1
DDX46	1
DECR2	1
DENND4A	1
DENND4C	1
DES	1
DFFB	1
DGKH	1
DHFR	1
DHRS11	1
DHRSX	1
DHTKD1	1
DHX30	1
DHX58	1
DIP2B	1
DKC1	1
DLL3	1
DMD	1
DMXL1	1
DNAAF2	1
DNAH10	1
DNAH2	1
DNAH6	1
DNAJC12	1
DNAJC2	1
DNASE1	1
DNHD1	1
DNM1L	1
DOCK2	1
DOCK5	1
DOK2	1
DOPEY1	1
DPCD	1
DPH5	1
DPP3	1
DPP8	1
DPY19L1	1
DPYSL3	1
DRG1	1
DSE	1
DUOX1	1
DUSP10	1
DYNC1I2	1
E2F5	1
EAF1	1
ECD	1
ECE2	1
ECH1	1
ECI1	1
ECM2	1
EEF1A2	1
EFHD2	1
EFTUD1	1
EGF	1
EGLN2	1
EGR2	1
EHD1	1
EI24	1
EIF3H	1
EIF3I	1
EIF3L	1
EIF4B	1
EIF4EBP2	1
EIF4G1	1
EIF4H	1
EIF5	1
EIF6	1
ELAVL2	1
ELF4	1
ELL2	1
ELOVL1	1
ELP4	1
ELP6	1
EMB	1
EMC6	1
EMG1	1
ENDOV	1
ENO3	1
ENOPH1	1
ENTPD5	1
EPAS1	1
EPB41L2	1
EPC1	1
EPC2	1
EPS15	1
EPS8L2	1
ERAL1	1
ERH	1
ERP29	1
ESD	1
ESPL1	1
ESRP1	1
ESRRA	1
ESYT1	1
ETFB	1
EVI5L	1
EXOC6B	1
EXOSC3	1
FADD	1
FAF2	1
FAIM	1
FAM102A	1
FAM103A1	1
FAM111A	1
FAM114A1	1
FAM117A	1
FAM120A	1
FAM177A1	1
FAM179A	1
FAM184A	1
FAM207A	1
FAM208B	1
FAM20B	1
FAM217A	1
FAM21A	1
FAM60A	1
FAM64A	1
FAM73A	1
FANCI	1
FAR1	1
FASTKD2	1
FAT2	1
FBRS	1
FBXL15	1
FBXL20	1
FBXL4	1
FBXO11	1
FBXO17	1
FBXO21	1
FBXO33	1
FEZ1	1
FICD	1
FIG4	1
FIS1	1
FITM2	1
FKBP4	1
FLCN	1
FLII	1
FLRT1	1
FLT4	1
FOXS1	1
FPGS	1
FRMD4A	1
FSD1L	1
FUK	1
FYTTD1	1
FZD6	1
FZR1	1
G3BP1	1
G6PD	1
GABARAP	1
GABBR2	1
GALNT6	1
GANAB	1
GAS2L2	1
GATAD1	1
GATC	1
GBP3	1
GCC1	1
GCFC2	1
GDE1	1
GDF15	1
GEMIN7	1
GET4	1
GFAP	1
GFER	1
GIMAP8	1
GINS1	1
GJA4	1
GLIPR2	1
GLRX	1
GLS2	1
GNB2L1	1
GNGT2	1
GNPTG	1
GOLGA1	1
GOLGA7	1
GORASP1	1
GPBP1	1
GPD1L	1
GPN2	1
GPR112	1
GPR114	1
GPR155	1
GPR176	1
GPS2	1
GRAMD4	1
GREB1L	1
GRHPR	1
GRIN1	1
GRK4	1
GSDMD	1
GSR	1
GTF2A1	1
GTF2H5	1
GTF3C2	1
GTF3C6	1
GXYLT1	1
HABP4	1
HADH	1
HADHB	1
HAGH	1
HAPLN1	1
HAT1	1
HAUS2	1
HAUS6	1
HAUS7	1
HDAC1	1
HDGFRP2	1
HDHD1	1
HEATR1	1
HEATR5A	1
HECTD4	1
HELLS	1
HERC1	1
HES2	1
HIC1	1
HIGD1A	1
HINT1	1
HIST1H1D	1
HIST2H2AB	1
HK1	1
HLA-DMB	1
HLA-DRB1	1
HLA-E	1
HLCS	1
HMGA2	1
HMGN2	1
HMGN5	1
HMGXB4	1
HMMR	1
HMX3	1
HNRNPAB	1
HNRNPH3	1
HOMEZ	1
HOXD9	1
HPCA	1
HPDL	1
HPS1	1
HSD17B12	1
HSD17B6	1
HSDL2	1
HSH2D	1
HSPE1-MOB4	1
IARS2	1
ICAM3	1
IFI35	1
IFI44	1
IFIT1B	1
IFIT5	1
IFT20	1
IGFN1	1
IL10RB	1
IL11	1
IL16	1
IL1A	1
IMPAD1	1
INF2	1
ING4	1
INIP	1
INSRR	1
INTS12	1
IPCEF1	1
IPO4	1
IQCB1	1
IQCF3	1
IQSEC2	1
IRF7	1
ISCU	1
ISL1	1
IST1	1
ITCH	1
ITFG3	1
ITGA11	1
ITGAX	1
ITGB1BP1	1
ITM2A	1
ITPK1	1
ITPRIP	1
ITSN2	1
IVNS1ABP	1
IYD	1
JAKMIP1	1
JAM3	1
JMJD1C	1
JUN	1
KANK2	1
KANK3	1
KANSL1	1
KANSL2	1
KANSL3	1
KATNAL2	1
KBTBD4	1
KCNIP1	1
KCTD10	1
KCTD15	1
KDELR2	1
KDM1B	1
KDM4A	1
KEAP1	1
KHK	1
KIAA0226	1
KIAA1024	1
KIAA1468	1
KIAA1549L	1
KIAA1731	1
KIDINS220	1
KIF14	1
KIF20A	1
KIF22	1
KIF2C	1
KIF5C	1
KIFC1	1
KLC1	1
KLF5	1
KMT2A	1
KMT2D	1
KPNA3	1
KRT23	1
KTN1	1
KYNU	1
L3MBTL2	1
LAMA3	1
LAMA5	1
LAMB1	1
LAP3	1
LARP1B	1
LCP2	1
LCT	1
LDHAL6A	1
LENG8	1
LETM1	1
LGALS12	1
LGALS3	1
LGALS8	1
LIG1	1
LIMA1	1
LIMD2	1
LIMK2	1
LIN37	1
LIN54	1
LIN9	1
LMBRD2	1
LMCD1	1
LOC100652824	1
LOC101060373	1
LOC101060661	1
LOC554223	1
LOC651536	1
LOC81691	1
LONP2	1
LOXHD1	1
LRIF1	1
LRRC16A	1
LRRC48	1
LRRC71	1
LRRCC1	1
LRRD1	1
LRRFIP1	1
LSM3	1
LSP1	1
LYRM5	1
LYST	1
LZTR1	1
LZTS1	1
MACROD1	1
MAD2L1	1
MAEA	1
MAF1	1
MAGEC3	1
MAGED1	1
MAGI3	1
MAGOH	1
MAN1B1	1
MAN2C1	1
MANEA	1
MAP3K11	1
MAP3K15	1
MAP3K19	1
MAP3K7	1
MAP4K5	1
MAPK12	1
MAPK14	1
MAPK1IP1L	1
MAPK3	1
MAPK7	1
MAPRE1	1
MARCH2	1
MARCKSL1	1
MASTL	1
MBD4	1
MBD5	1
MBP	1
MCF2	1
MCF2L	1
MCF2L2	1
MCM9	1
MCOLN2	1
MCTP2	1
MCTS1	1
MDH2	1
ME2	1
MED12	1
MED13	1
MED16	1
MED21	1
MED27	1
MED29	1
MED31	1
MED8	1
MED9	1
MEF2BNB-MEF2B	1
MFSD5	1
MGEA5	1
MGMT	1
MGST2	1
MIB1	1
MICU1	1
MIPEP	1
MKL1	1
MKL2	1
MKNK1	1
MLLT3	1
MMAB	1
MMP13	1
MMP23B	1
MMRN2	1
MNS1	1
MNX1	1
MOB4	1
MOCS3	1
MON1A	1
MORC3	1
MPC1	1
MPDZ	1
MPP1	1
MPRIP	1
MPV17	1
MR1	1
MRPL11	1
MRPL34	1
MRPS12	1
MRPS18B	1
MRS2	1
MSL1	1
MTA2	1
MTF2	1
MTG1	1
MTG2	1
MTMR9	1
MTRR	1
MTX3	1
MUC20	1
MUM1	1
MVK	1
MYBBP1A	1
MYCBP	1
MYD88	1
MYH15	1
MYH3	1
MYLK	1
MYO18B	1
MYO19	1
MYO6	1
N4BP2L1	1
N6AMT1	1
NAA30	1
NAA40	1
NABP2	1
NAP1L2	1
NAPA	1
NAPSA	1
NARS	1
NAT1	1
NAT14	1
NBAS	1
NBR1	1
NCAPD2	1
NCAPG	1
NCK1	1
NCK2	1
NCKAP5L	1
NCOA2	1
NCOR2	1
NDE1	1
NDOR1	1
NDUFA8	1
NDUFAF5	1
NELFA	1
NELFCD	1
NF1	1
NFKB1	1
NFKB2	1
NFKBIB	1
NFKBIE	1
NFKBIL1	1
NFRKB	1
NFXL1	1
NGEF	1
NHLRC3	1
NHP2	1
NINL	1
NIPA1	1
NIPA2	1
NKIRAS1	1
NLRC3	1
NLRC4	1
NLRP13	1
NLRP3	1
NME1	1
NME4	1
NME7	1
NMI	1
NMRK1	1
NOG	1
NOL12	1
NOL4	1
NOP14	1
NOP2	1
NOP58	1
NOS3	1
NOTCH1	1
NOTUM	1
NPAS2	1
NPR3	1
NPRL2	1
NRD1	1
NRIP3	1
NSFL1C	1
NSRP1	1
NSUN2	1
NSUN6	1
NSUN7	1
NT5C1A	1
NT5C3B	1
NT5DC1	1
NT5DC3	1
NTAN1	1
NTF3	1
NTHL1	1
NUDC	1
NUDCD2	1
NUDT13	1
NUDT2	1
NUDT21	1
NUDT5	1
NUDT8	1
NUDT9	1
NUF2	1
NUP107	1
NUP54	1
NUPL1	1
NUSAP1	1
OASL	1
OAT	1
OBSCN	1
OGDH	1
OMA1	1
OPA1	1
OPALIN	1
OR4D6	1
OR52A5	1
OR52N2	1
OR56B4	1
ORC1	1
OSBPL8	1
OSTM1	1
OTUD4	1
OXCT1	1
OXLD1	1
OXNAD1	1
P4HA3	1
PABPC1	1
PABPC3	1
PABPN1	1
PAFAH1B3	1
PAFAH2	1
PAGR1	1
PAIP2	1
PAN3	1
PANX1	1
PAPD4	1
PAPD5	1
PARD3	1
PARL	1
PARP16	1
PARP3	1
PARP6	1
PATL1	1
PAX5	1
PBX3	1
PCDHGA7	1
PCGF5	1
PCGF6	1
PCMTD1	1
PCNP	1
PCSK6	1
PDCD10	1
PDE1C	1
PDE2A	1
PDE5A	1
PDF	1
PDHB	1
PDIA3	1
PDILT	1
PDLIM7	1
PDSS1	1
PEA15	1
PEF1	1
PEX5L	1
PEX6	1
PFDN1	1
PFDN4	1
PFKFB2	1
PFKP	1
PHACTR4	1
PHAX	1
PHB	1
PHC2	1
PHF1	1
PHF12	1
PHF14	1
PHF2	1
PHF6	1
PHGDH	1
PHLPP2	1
PIBF1	1
PIGN	1
PIGQ	1
PIK3CG	1
PIK3R2	1
PILRA	1
PINX1	1
PIP4K2C	1
PIP5K1B	1
PIRT	1
PITPNB	1
PITPNM1	1
PJA2	1
PKD1	1
PKHD1L1	1
PKN2	1
PKN3	1
PLAA	1
PLBD2	1
PLCG1	1
PLCL2	1
PLK1	1
PLRG1	1
PLXNA4	1
PLXNB2	1
PML	1
PMS1	1
PMVK	1
PNN	1
PNPLA4	1
PNPLA8	1
PNPT1	1
POGK	1
POGZ	1
POLD1	1
POLG2	1
POLQ	1
POLR2A	1
POLR2F	1
POLR2M	1
POLR3G	1
POLR3H	1
POMT2	1
PON2	1
PPA2	1
PPAT	1
PPFIA1	1
PPFIBP1	1
PPIL2	1
PPIP5K1	1
PPM1A	1
PPP1CA	1
PPP1CC	1
PPP1R12B	1
PPP1R14B	1
PPP1R14D	1
PPP1R18	1
PPP1R3D	1
PPP1R7	1
PPP2CA	1
PPP2CB	1
PPP6C	1
PPRC1	1
PQLC1	1
PRCP	1
PREX1	1
PRG4	1
PRKAG2	1
PRKCD	1
PRKCSH	1
PRMT10	1
PROSC	1
PRPF38A	1
PRPF40A	1
PRPH	1
PRRC2A	1
PRRC2C	1
PRUNE	1
PSAT1	1
PSEN1	1
PSEN2	1
PSMB4	1
PSMD12	1
PSMD13	1
PSME3	1
PSME4	1
PSMG1	1
PTGES3	1
PTGFRN	1
PTGR1	1
PTPN11	1
PTPN13	1
PTPN9	1
PTPRC	1
PTRH1	1
PUF60	1
PWWP2A	1
PWWP2B	1
PYROXD2	1
QRICH1	1
RAB11A	1
RAB12	1
RAB14	1
RAB35	1
RAB3GAP1	1
RAB9A	1
RABIF	1
RACGAP1	1
RAD21	1
RAD23A	1
RAD50	1
RAI1	1
RAI14	1
RALB	1
RALGAPB	1
RALY	1
RAP1GDS1	1
RASA1	1
RASGRP1	1
RASSF1	1
RB1CC1	1
RBBP4	1
RBFA	1
RBL2	1
RBM10	1
RBM17	1
RBM25	1
RBM34	1
RBMX2	1
RBX1	1
RC3H1	1
RCC2	1
RCSD1	1
REEP4	1
REEP5	1
REPS1	1
RERE	1
REV3L	1
REXO2	1
REXO4	1
RFC2	1
RFX4	1
RFXAP	1
RGPD4	1
RGPD8	1
RHEBL1	1
RHOB	1
RHOT2	1
RIOK3	1
RIPK3	1
RIT1	1
RNASET2	1
RNF13	1
RNF144A	1
RNF212	1
RNF25	1
RNF32	1
RNF44	1
RNF5	1
RNF6	1
RNMT	1
RNPEP	1
ROCK1	1
ROR1	1
RPF1	1
RPL11	1
RPL18A	1
RPL29	1
RPL35	1
RPL3L	1
RPP25L	1
RPP38	1
RPP40	1
RPS12	1
RPS18	1
RPS21	1
RPS24	1
RPS25	1
RPS27A	1
RPS6	1
RPS6KA1	1
RPS6KA3	1
RPS6KA4	1
RRAGD	1
RREB1	1
RRP36	1
RSAD1	1
RSAD2	1
RSPRY1	1
RTCB	1
RWDD2A	1
RWDD2B	1
RXRA	1
S100A4	1
S1PR4	1
SAAL1	1
SAE1	1
SAMD11	1
SAMM50	1
SAP130	1
SAPCD2	1
SART1	1
SASH1	1
SAT2	1
SCAF1	1
SCAI	1
SCIMP	1
SCOC	1
SCRN2	1
SCYL3	1
SDCBP	1
SDCCAG3	1
SDHAF1	1
SEC22B	1
SECISBP2	1
SEH1L	1
SENP1	1
SENP3	1
SEPT1	1
SEPT7	1
SEPT8	1
SERAC1	1
SERINC3	1
SERPINA10	1
SERPINA7	1
SERPINB8	1
SERPIND1	1
SERPINF1	1
SETD2	1
SF3A1	1
SF3B14	1
SF3B4	1
SFR1	1
SGK223	1
SGPP2	1
SGSM2	1
SH2B2	1
SH3BGRL3	1
SH3BP5L	1
SH3D21	1
SH3TC1	1
SHCBP1	1
SHKBP1	1
SIAE	1
SIL1	1
SIN3A	1
SIN3B	1
SIPA1	1
SIRPG	1
SKA3	1
SKIV2L2	1
SLAIN2	1
SLC12A9	1
SLC15A4	1
SLC17A5	1
SLC19A2	1
SLC1A1	1
SLC22A9	1
SLC25A13	1
SLC25A22	1
SLC25A26	1
SLC25A27	1
SLC25A32	1
SLC26A11	1
SLC26A3	1
SLC27A3	1
SLC30A1	1
SLC35B3	1
SLC35B4	1
SLC35D1	1
SLC35F2	1
SLC38A2	1
SLC39A10	1
SLC44A2	1
SLC4A10	1
SLC4A11	1
SLC4A2	1
SLC5A3	1
SLC5A4	1
SLC5A6	1
SLC6A9	1
SLC7A1	1
SLC7A6	1
SLC9A9	1
SMAD1	1
SMAP1	1
SMARCAL1	1
SMARCE1	1
SMC1A	1
SMC2	1
SMC4	1
SMCR8	1
SMG9	1
SMIM7	1
SMS	1
SMTN	1
SMTNL1	1
SMU1	1
SMYD3	1
SNAP23	1
SNAP29	1
SNIP1	1
SNRNP27	1
SNRNP35	1
SNRPB2	1
SNRPD3	1
SNRPG	1
SNUPN	1
SNW1	1
SNX12	1
SNX25	1
SNX3	1
SNX4	1
SOAT1	1
SOCS2	1
SOD1	1
SOD3	1
SOGA3	1
SOS1	1
SP100	1
SP140L	1
SP2	1
SP9	1
SPAG5	1
SPAST	1
SPATA13	1
SPATA22	1
SPC25	1
SPINK5	1
SPPL2B	1
SPRYD3	1
SPRYD4	1
SPTA1	1
SPTBN5	1
SPTLC1	1
SQRDL	1
SRP72	1
SRRM2	1
SRSF5	1
SRSF9	1
SSPO	1
SSX2IP	1
SSX5	1
ST5	1
ST7	1
STAG2	1
STAM2	1
STARD10	1
STARD3	1
STARD5	1
STAT5A	1
STK11IP	1
STK25	1
STK36	1
STRN4	1
STXBP6	1
SUCLG2	1
SUGT1	1
SUPT20H	1
SWAP70	1
SYAP1	1
SYMPK	1
SYNE2	1
SYNGR2	1
SYNGR3	1
SYS1	1
SYT8	1
TAB2	1
TACC1	1
TACC2	1
TACC3	1
TADA2B	1
TADA3	1
TAF1	1
TAF2	1
TAF4	1
TAF5L	1
TAF6L	1
TANK	1
TAOK1	1
TAOK3	1
TAP2	1
TAPBPL	1
TAPT1	1
TARSL2	1
TATDN3	1
TAZ	1
TBC1D16	1
TBC1D25	1
TBC1D4	1
TBC1D5	1
TBC1D7	1
TBCK	1
TBP	1
TBPL1	1
TCEAL3	1
TCEANC2	1
TCERG1L	1
TCF3	1
TCHH	1
TDRD1	1
TDRD3	1
TDRD5	1
TEF	1
TENM2	1
TERF1	1
TESPA1	1
TEX264	1
TFAM	1
TFAP4	1
TFCP2	1
TFRC	1
THAP5	1
THEMIS	1
THOC2	1
THOP1	1
TIMM13	1
TIMM17B	1
TIMM23	1
TIMMDC1	1
TIPRL	1
TJP1	1
TLR9	1
TM6SF1	1
TM7SF2	1
TM7SF3	1
TM9SF1	1
TMBIM1	1
TMEM109	1
TMEM11	1
TMEM115	1
TMEM120A	1
TMEM126B	1
TMEM147	1
TMEM161A	1
TMEM206	1
TMEM229A	1
TMEM237	1
TMEM38B	1
TMEM50A	1
TMEM57	1
TMEM62	1
TMEM67	1
TMEM9	1
TMOD4	1
TMSB10	1
TNFAIP3	1
TNFAIP8	1
TNFRSF21	1
TNFSF14	1
TNFSF9	1
TNIP1	1
TNNT2	1
TNPO3	1
TOMM40	1
TOMM40L	1
TOP3A	1
TOR1B	1
TOR2A	1
TOR4A	1
TOX	1
TOX4	1
TPBG	1
TPI1	1
TPK1	1
TPM1	1
TPM4	1
TPR	1
TRAF2	1
TRAK1	1
TRANK1	1
TRAP1	1
TRIM11	1
TRIM37	1
TRIM38	1
TRIM59	1
TRPC1	1
TRPM5	1
TRPM6	1
TRPV3	1
TRUB1	1
TRUB2	1
TSC22D2	1
TSEN15	1
TSNARE1	1
TSPAN14	1
TSR2	1
TSSC4	1
TTC19	1
TTC25	1
TTC33	1
TTC39C	1
TTF1	1
TTLL11	1
TTLL12	1
TUBB1	1
TUBB2A	1
TUBB4A	1
TUBB8	1
TUBGCP5	1
TUFM	1
TXNDC12	1
TXNDC17	1
TXNL4B	1
UAP1L1	1
UBE2H	1
UBE3A	1
UBQLN2	1
UBQLNL	1
UBXN11	1
UCHL5	1
UGT2B7	1
UGT3A1	1
UGT3A2	1
UHRF1	1
UIMC1	1
UMODL1	1
UMPS	1
UNC13B	1
UQCR10	1
URGCP	1
UROS	1
USE1	1
USO1	1
USP13	1
USP18	1
USP6NL	1
USP9X	1
UTP14A	1
UXS1	1
VAC14	1
VASP	1
VNN2	1
VPS13D	1
VPS26A	1
VPS35	1
VPS72	1
VRK1	1
WAPAL	1
WBP11	1
WDFY4	1
WDR13	1
WDR41	1
WDR45	1
WDR61	1
WDR62	1
WDR91	1
WDSUB1	1
WEE1	1
WHSC1L1	1
WIBG	1
WIPI2	1
WIZ	1
WRAP53	1
WWP2	1
XPC	1
XPNPEP1	1
XRN2	1
YEATS2	1
YLPM1	1
YY1AP1	1
ZAK	1
ZBTB2	1
ZBTB4	1
ZC3H6	1
ZCCHC17	1
ZCCHC3	1
ZCCHC4	1
ZDHHC15	1
ZDHHC18	1
ZDHHC20	1
ZDHHC5	1
ZEB1	1
ZFC3H1	1
ZFP14	1
ZFPL1	1
ZFYVE1	1
ZKSCAN1	1
ZMAT2	1
ZMPSTE24	1
ZMYM2	1
ZNF100	1
ZNF207	1
ZNF217	1
ZNF22	1
ZNF251	1
ZNF274	1
ZNF316	1
ZNF408	1
ZNF444	1
ZNF460	1
ZNF462	1
ZNF470	1
ZNF518A	1
ZNF528	1
ZNF608	1
ZNF609	1
ZNF622	1
ZNF662	1
ZNF891	1
ZNHIT3	1
ZSCAN1	1
ZSWIM8	1
ZWILCH	1
ZYX	1
AACS	2
AARS2	2
ABHD16A	2
ABI1	2
ACBD6	2
ACO1	2
ACOT13	2
ACSF3	2
ACSL3	2
ACTBL2	2
ACTR5	2
ACY1	2
ACYP1	2
ADAM17	2
ADK	2
ADNP	2
AFG3L2	2
AGFG1	2
AGL	2
AGRN	2
AHCYL1	2
AHCYL2	2
AIDA	2
AK9	2
AKAP10	2
AKAP8	2
AKR1E2	2
ALKBH8	2
AMFR	2
ANAPC13	2
ANAPC16	2
ANKLE2	2
ANKRD12	2
ANO10	2
AP2A1	2
AP2M1	2
AP3M1	2
AP5B1	2
AP5M1	2
APIP	2
APOA1BP	2
APOO	2
ARF1	2
ARHGEF7	2
ARID2	2
ARL14EP	2
ARL3	2
ARL5B	2
ARMC6	2
ARMC9	2
ARPC5L	2
ASL	2
ATF1	2
ATG2A	2
ATP10B	2
ATP1B3	2
ATP2A2	2
ATP2B1	2
ATP5F1	2
ATP5L	2
ATP6V1B2	2
ATP9B	2
ATPIF1	2
ATXN10	2
AURKB	2
BAG4	2
BATF3	2
BCAS4	2
BCCIP	2
BCKDHA	2
BCL2L13	2
BCMO1	2
BICD2	2
BID	2
BIN3	2
BLOC1S5	2
BOP1	2
BRCC3	2
BRD8	2
BRIX1	2
BRMS1	2
BST2	2
BUD13	2
C10orf118	2
C11orf31	2
C12orf10	2
C12orf43	2
C12orf44	2
C14orf93	2
C15orf57	2
C16orf70	2
C18orf25	2
C19orf47	2
C19orf82	2
C2orf69	2
C3orf37	2
C4A	2
C4BPA	2
C4orf33	2
C5orf22	2
C6orf211	2
C7orf43	2
C9orf64	2
CALU	2
CAMLG	2
CARHSP1	2
CASP2	2
CASP6	2
CBFB	2
CBLL1	2
CBX4	2
CBX6	2
CCDC111	2
CCDC168	2
CCDC18	2
CCDC91	2
CCNH	2
CCNK	2
CCPG1	2
CD274	2
CD2BP2	2
CD79B	2
CD99L2	2
CDK5RAP3	2
CDKL5	2
CECR1	2
CENPB	2
CENPJ	2
CENPK	2
CEP97	2
CFL2	2
CHCHD4	2
CHD8	2
CHMP5	2
CHTF18	2
CHTOP	2
CHUK	2
CIB1	2
CIR1	2
CKAP4	2
CLASRP	2
CLEC16A	2
CLK3	2
CLP1	2
CLPTM1	2
CLPX	2
CMBL	2
CNN2	2
CNOT1	2
CNOT8	2
CNTRL	2
COA1	2
COL4A3BP	2
COMMD5	2
COPE	2
COPS5	2
COPS6	2
COX11	2
COX3	2
COX5A	2
COX6B1	2
COX8A	2
CPNE1	2
CPOX	2
CRBN	2
CRCP	2
CREG1	2
CRKL	2
CROCC	2
CROT	2
CRYZL1	2
CSF1	2
CSNK1D	2
CSNK2B	2
CTSA	2
CTSB	2
CTSZ	2
CTTNBP2NL	2
CUL1	2
CUL3	2
CWC15	2
CWF19L1	2
CXXC1	2
CYP3A4	2
CYSTM1	2
DAGLB	2
DAK	2
DAP	2
DAP3	2
DDAH2	2
DDX10	2
DDX19B	2
DDX23	2
DDX26B	2
DENND4B	2
DEPDC5	2
DERA	2
DERL3	2
DHX37	2
DHX40	2
DLG1	2
DLST	2
DNAJA2	2
DNAJB12	2
DNAJB14	2
DNAJC8	2
DNLZ	2
DNM3	2
DNMT1	2
DOCK10	2
DPH1	2
DPH6	2
DRAP1	2
DRP2	2
DSCAM	2
DSP	2
DUS3L	2
DUSP12	2
DUSP22	2
DVL2	2
DYNC1LI1	2
EARS2	2
ECI2	2
EDEM3	2
EFCAB4B	2
EHBP1	2
EHMT1	2
EIF2AK4	2
EIF2D	2
EIF3C	2
ELL	2
EML2	2
ENOSF1	2
ENSA	2
EP400	2
EPHB4	2
EPHX2	2
EPM2AIP1	2
EPN1	2
EPPK1	2
EPSTI1	2
ERCC1	2
ERCC2	2
ERCC3	2
ERICH1	2
ERN1	2
ESAM	2
EVI2B	2
EXD2	2
EXOG	2
EXOSC1	2
EXOSC10	2
EXOSC7	2
EYA3	2
FAAH2	2
FAHD2B	2
FAM115C	2
FAM172A	2
FAM175A	2
FAM188A	2
FAM193A	2
FAM213A	2
FAM21C	2
FANCD2	2
FAT3	2
FAU	2
FBXO30	2
FBXO45	2
FBXO7	2
FCHSD1	2
FCHSD2	2
FDX1	2
FGB	2
FGF1	2
FGGY	2
FMNL1	2
FOXK2	2
FRG1	2
FRMD8	2
FRMPD4	2
FUZ	2
FXR1	2
FYCO1	2
G3BP2	2
GADD45GIP1	2
GALT	2
GAN	2
GCA	2
GCDH	2
GCHFR	2
GFM1	2
GGCT	2
GINS4	2
GLA	2
GLB1	2
GLCCI1	2
GM2A	2
GMEB1	2
GMFG	2
GNAS	2
GNG5	2
GNG8	2
GNL3	2
GOLM1	2
GOT2	2
GPN3	2
GPR18	2
GPS1	2
GRAP	2
GRIA1	2
GSPT1	2
GTF2F1	2
GTF2H3	2
GYS2	2
H1F0	2
HABP2	2
HARS	2
HAUS1	2
HAUS3	2
HAUS4	2
HCCS	2
HDAC4	2
HDAC7	2
HELB	2
HELZ	2
HINT3	2
HIRA	2
HIRIP3	2
HIST1H1C	2
HLA-DMA	2
HLA-DPB1	2
HLTF	2
HMGN3	2
HMHA1	2
HN1L	2
HNRNPDL	2
HOMER1	2
HOOK1	2
HPS5	2
HRNR	2
HSBP1	2
HSCB	2
HSD17B4	2
HTRA2	2
IBTK	2
IFI30	2
IFI44L	2
IFIH1	2
IKZF3	2
IL22	2
IL2RG	2
INTS3	2
IP6K1	2
IPO13	2
IREB2	2
IRF2BPL	2
IRF8	2
ITGA4	2
ITGB1	2
JARID2	2
JMJD6	2
JMY	2
KCNAB1	2
KDELC2	2
KDM1A	2
KDM3B	2
KDM4B	2
KDM5A	2
KDM5C	2
KIAA0195	2
KIAA0247	2
KIAA0907	2
KIAA1147	2
KIAA1430	2
KIAA1432	2
KIF15	2
KIF16B	2
KIF3B	2
KLF13	2
KY	2
LAMC1	2
LAPTM5	2
LARP7	2
LBR	2
LDHAL6B	2
LDLR	2
LGALSL	2
LIG3	2
LILRB1	2
LIMD1	2
LIN7C	2
LIPA	2
LOC101060165	2
LRBA	2
LRMP	2
LRRC59	2
LRRC6	2
LRRC8D	2
LRRK1	2
LRRK2	2
LSM5	2
LSM7	2
LSR	2
LUC7L3	2
LUZP1	2
LYPLA1	2
LYSMD2	2
MAD1L1	2
MADD	2
MAN1A2	2
MAN2B1	2
MAP1S	2
MAP2K1	2
MAP2K2	2
MAP4K1	2
MAP7D1	2
MAPRE2	2
MAST4	2
MAT1A	2
MAX	2
MBD2	2
MCCC1	2
MCFD2	2
MDM4	2
MDN1	2
ME1	2
MEA1	2
MECR	2
MED1	2
[truncated: 3,412 more rows]

## Sheet: F7 VS M8
GeneSymbol	IDF
A1CF	1
ABCB6	1
ABCB7	1
ABCC4	1
ABCD3	1
ABCF1	1
ABCF2	1
ABCG8	1
ABHD13	1
ABHD16A	1
ABRACL	1
ACAA2	1
ACACB	1
ACAN	1
ACOT13	1
ACOT2	1
ACSL4	1
ACTA1	1
ACTBL2	1
ACTN2	1
ACTR1B	1
ACTR3	1
ACTRT1	1
ADAM17	1
ADAM29	1
ADAM8	1
ADD1	1
ADPRM	1
ADRBK1	1
ADRM1	1
AFAP1L2	1
AGK	1
AGL	1
AGO3	1
AGPAT4	1
AGTRAP	1
AHCYL1	1
AHNAK	1
AHNAK2	1
AIRE	1
AK3	1
AKAP8L	1
AKR1A1	1
ALG8	1
ALKBH3	1
ALKBH4	1
ALLC	1
ALOX12B	1
ALPPL2	1
ALYREF	1
AMIGO1	1
ANAPC16	1
ANGEL2	1
ANGPT1	1
ANKHD1-EIF4EBP3	1
ANKIB1	1
ANKLE1	1
ANKRD13D	1
ANKRD16	1
ANKRD18A	1
ANKRD27	1
ANKRD31	1
ANKRD45	1
ANKRD62	1
AP1AR	1
AP5M1	1
AP5S1	1
APC2	1
APOBEC3D	1
APOL1	1
APPL1	1
ARAP2	1
ARF4	1
ARF5	1
ARHGAP12	1
ARHGAP17	1
ARHGAP25	1
ARHGAP31	1
ARHGAP5	1
ARHGEF4	1
ARHGEF7	1
ARID1A	1
ARID2	1
ARID3B	1
ARID4B	1
ARID5B	1
ARL14EP	1
ARL3	1
ARL6	1
ARMC4	1
ARMC9	1
ARMCX5	1
ARNT	1
ARPC1B	1
ARPC4	1
ARRDC1	1
ARRDC5	1
ASB1	1
ASB10	1
ASB6	1
ASF1A	1
ASPH	1
ASXL2	1
ATAD2	1
ATF5	1
ATF6B	1
ATF7	1
ATF7IP	1
ATG16L1	1
ATG2A	1
ATP10B	1
ATP13A4	1
ATP1A1	1
ATP1B1	1
ATP2A3	1
ATP5C1	1
ATP5D	1
ATP5I	1
ATP5SL	1
ATP6V1A	1
ATP6V1B2	1
ATP6V1E1	1
ATP9B	1
ATRAID	1
ATRX	1
ATXN10	1
AUH	1
AVL9	1
AZI1	1
B2M	1
B4GALT7	1
BABAM1	1
BAG3	1
BANK1	1
BAP1	1
BAZ2B	1
BCAR1	1
BCAS3	1
BCAS4	1
BCL2L13	1
BCLAF1	1
BHLHA15	1
BID	1
BIRC7	1
BLMH	1
BMF	1
BMP2K	1
BPIFA3	1
BRD1	1
BRPF3	1
BSG	1
BZW2	1
C10orf112	1
C10orf32	1
C10orf68	1
C11orf30	1
C12orf43	1
C12orf45	1
C14orf93	1
C15orf57	1
C16orf70	1
C16orf91	1
C16orf96	1
C17orf49	1
C17orf53	1
C19orf25	1
C19orf43	1
C19orf66	1
C19orf70	1
C19orf82	1
C1QTNF7	1
C2	1
C20orf112	1
C20orf26	1
C21orf2	1
C2orf54	1
C2orf69	1
C3	1
C5orf15	1
C5orf22	1
C6orf106	1
C6orf62	1
C7orf25	1
C8orf37	1
C9orf117	1
C9orf41	1
C9orf78	1
C9orf91	1
CABP4	1
CACNA1A	1
CACTIN	1
CAMK2D	1
CAMK2G	1
CAMSAP1	1
CANX	1
CAPSL	1
CARHSP1	1
CARS	1
CASP2	1
CASP3	1
CASP6	1
CASP8	1
CAV3	1
CBX4	1
CBX5	1
CCBL2	1
CCDC104	1
CCDC109B	1
CCDC110	1
CCDC117	1
CCDC141	1
CCDC146	1
CCDC167	1
CCDC178	1
CCDC18	1
CCDC28B	1
CCDC39	1
CCDC71L	1
CCND2	1
CCNH	1
CCNL2	1
CD164L2	1
CD226	1
CD2AP	1
CD37	1
CD38	1
CD40	1
CD55	1
CD81	1
CD82	1
CDAN1	1
CDC26	1
CDC42BPA	1
CDC45	1
CDC5L	1
CDCA3	1
CDK1	1
CDK11B	1
CDK19	1
CDK2AP1	1
CDK4	1
CDK6	1
CDKL5	1
CDKN2AIPNL	1
CELF2	1
CENPB	1
CENPC1	1
CENPH	1
CENPJ	1
CENPM	1
CENPO	1
CEP41	1
CEP55	1
CEP57	1
CEP63	1
CEP97	1
CETN3	1
CGGBP1	1
CGRRF1	1
CHAMP1	1
CHD8	1
CHERP	1
CHFR	1
CHI3L1	1
CHL1	1
CHM	1
CHP1	1
CHPF2	1
CHRDL1	1
CHRNB3	1
CHST7	1
CHTF18	1
CIB1	1
CINP	1
CIR1	1
CISD2	1
CKMT2	1
CKS1B	1
CLASRP	1
CLCN6	1
CLIP2	1
CLPTM1	1
CMYA5	1
CNDP1	1
CNGB1	1
CNNM2	1
CNOT1	1
CNTN5	1
COBL	1
COL12A1	1
COL26A1	1
COL28A1	1
COL9A1	1
COMMD8	1
COMTD1	1
COPA	1
COPB2	1
COPRS	1
COPS4	1
COPS7A	1
CORO1C	1
COTL1	1
COX14	1
COX2	1
COX4I1	1
COX5A	1
COX5B	1
CP	1
CPN1	1
CPVL	1
CR2	1
CRB2	1
CRCP	1
CREBBP	1
CREBZF	1
CRELD1	1
CROCC	1
CROT	1
CRTC3	1
CSE1L	1
CSF1	1
CSK	1
CSNK2B	1
CTCF	1
CTDNEP1	1
CTNNA1	1
CTNNA2	1
CTPS2	1
CTSS	1
CTSZ	1
CUEDC2	1
CUL4B	1
CUTA	1
CWC25	1
CYC1	1
CYCS	1
CYP2D6	1
CYSTM1	1
DAGLB	1
DAPK1	1
DARS2	1
DCAF5	1
DCP1A	1
DCP2	1
DCUN1D4	1
DDAH2	1
DDI2	1
DDX19B	1
DDX24	1
DDX26B	1
DDX46	1
DDX6	1
DECR2	1
DENND1C	1
DERL3	1
DES	1
DFNA5	1
DGCR14	1
DGCR6L	1
DGKQ	1
DHPS	1
DHRSX	1
DIDO1	1
DIP2C	1
DIRAS3	1
DKC1	1
DLGAP4	1
DMPK	1
DNA2	1
DNAH12	1
DNAH6	1
DNAH9	1
DNAJB13	1
DNAJB14	1
DNAJC1	1
DNAJC12	1
DNM3	1
DNMT3A	1
DNPEP	1
DOCK10	1
DOK1	1
DOK2	1
DOLK	1
DPH6	1
DPP10	1
DPPA4	1
DPY19L3	1
DPY30	1
DRAP1	1
DSCC1	1
DSN1	1
DUSP11	1
DUSP22	1
DVL2	1
DYNC1I2	1
DYNC1LI1	1
DYNC2H1	1
DYNLRB1	1
DYTN	1
E2F3	1
E4F1	1
EAF2	1
ECE2	1
ECI2	1
EDEM2	1
EDEM3	1
EED	1
EFCAB4A	1
EFTUD2	1
EGFR	1
EHBP1L1	1
EHD1	1
EHHADH	1
EHMT1	1
EHMT2	1
EIF1B	1
EIF2A	1
EIF2B1	1
EIF2S2	1
EIF3A	1
EIF3F	1
EIF3L	1
EIF4E	1
EIF4EBP2	1
EIF5	1
EIF6	1
ELF4	1
ELL2	1
ELMSAN1	1
EMB	1
EMCN	1
EMILIN2	1
EML5	1
ENGASE	1
ENKUR	1
ENOPH1	1
ENOSF1	1
ENTPD1	1
ENTPD5	1
EOGT	1
EPM2AIP1	1
EPPK1	1
EPS8L2	1
ERAL1	1
ERBB2IP	1
ERI3	1
ERN1	1
ESCO1	1
ESD	1
ESRP1	1
ESRRA	1
ETS1	1
EVI5L	1
EVPL	1
EXD2	1
EXOC5	1
EXOC6B	1
EXOC7	1
EXOSC10	1
EXOSC4	1
EYA3	1
FAAH2	1
FABP5	1
FAIM	1
FAM104A	1
FAM114A1	1
FAM117A	1
FAM161B	1
FAM172A	1
FAM175A	1
FAM179A	1
FAM184A	1
FAM184B	1
FAM186B	1
FAM188B	1
FAM208A	1
FAM213B	1
FAM217A	1
FAM221A	1
FAM43B	1
FAM49A	1
FAM49B	1
FAM53C	1
FAM65B	1
FAM65C	1
FAM73A	1
FAM76B	1
FAM98A	1
FARP1	1
FARP2	1
FAS	1
FAT4	1
FBRS	1
FBXL15	1
FBXL18	1
FBXO17	1
FBXO18	1
FBXO3	1
FBXO7	1
FBXO9	1
FCHSD1	1
FEZF1	1
FGD6	1
FH	1
FHL3	1
FIS1	1
FKBP15	1
FKBP4	1
FLVCR2	1
FNTB	1
FOPNL	1
FOXK2	1
FPGT	1
FRAS1	1
FSCN1	1
FTL	1
FTSJ1	1
FUBP3	1
FURIN	1
FYCO1	1
FZD3	1
GABBR2	1
GALNT6	1
GALT	1
GAN	1
GAP43	1
GATAD1	1
GATAD2A	1
GATC	1
GBAS	1
GBP3	1
GCHFR	1
GDI1	1
GFAP	1
GGACT	1
GGT1	1
GIMAP2	1
GLA	1
GLCCI1	1
GLO1	1
GLRX	1
GLTP	1
GLTSCR1L	1
GLUD1	1
GM2A	1
GMFB	1
GMIP	1
GMPR	1
GNA15	1
GNAO1	1
GNB1L	1
GNB2L1	1
GNG7	1
GNL1	1
GNL3	1
GNL3L	1
GNPTG	1
GOLGA1	1
GOT1	1
GPAT2	1
GPATCH2L	1
GPBP1	1
GPD1L	1
GPHN	1
GPR152	1
GPR55	1
GPS2	1
GPSM1	1
GPX1	1
GRHPR	1
GRIA1	1
GRIPAP1	1
GRK4	1
GSPT1	1
GSTK1	1
GTF2F1	1
GTF2H3	1
GTF3C2	1
GTF3C3	1
GTPBP2	1
GUF1	1
GYPC	1
HABP4	1
HACL1	1
HADHB	1
HAPLN4	1
HARS	1
HAS1	1
HAUS3	1
HAUS6	1
HAUS7	1
HCCS	1
HDAC10	1
HDAC5	1
HDAC7	1
HDGFRP2	1
HEATR1	1
HEATR4	1
HEATR5A	1
HECW2	1
HES6	1
HEXIM1	1
HGS	1
HIATL1	1
HIC1	1
HIGD2A	1
HINT1	1
HIP1	1
HIRIP3	1
HIST1H1D	1
HIST2H2AB	1
HLA-DOB	1
HMBOX1	1
HMGB3	1
HMGN3	1
HMGXB4	1
HMHA1	1
HMMR	1
HNRNPDL	1
HOMER1	1
HOOK2	1
HPS3	1
HPS5	1
HPS6	1
HRNR	1
HSCB	1
HSDL1	1
HSPA14	1
HSPB11	1
HSPBP1	1
HSPE1	1
HTT	1
HYDIN	1
IBTK	1
ICAM1	1
IFFO2	1
IFIH1	1
IFIT2	1
IFNGR1	1
IFT57	1
IGF2BP2	1
IGHMBP2	1
IKBKB	1
IL10RB	1
IL11	1
ILK	1
IMPACT	1
IMPG2	1
INIP	1
INO80C	1
INPP5B	1
IP6K1	1
IPCEF1	1
IPO11	1
IPO8	1
ISCU	1
ITFG3	1
ITGA11	1
ITGA4	1
ITGAL	1
IVNS1ABP	1
JAK3	1
JAKMIP1	1
JHDM1D	1
JMJD6	1
JUND	1
KANK3	1
KANSL2	1
KAT6A	1
KATNBL1	1
KCNH4	1
KCNK6	1
KCTD15	1
KDM1A	1
KDM4C	1
KEAP1	1
KEL	1
KHNYN	1
KIAA0226	1
KIAA0247	1
KIAA0319L	1
KIAA0368	1
KIAA0895L	1
KIAA0947	1
KIAA1210	1
KIAA1211	1
KIAA1549	1
KIAA1549L	1
KIAA2013	1
KIAA2018	1
KIF11	1
KIF13A	1
KIF21B	1
KIF27	1
KIF9	1
KLHL18	1
KMT2D	1
KPNA3	1
KPTN	1
KRT12	1
KRT222	1
KRT73	1
KTN1	1
L1TD1	1
LACTB2	1
LAMTOR3	1
LAPTM5	1
LCA5L	1
LDHAL6B	1
LDOC1	1
LENG1	1
LENG8	1
LETM1	1
LGALS3	1
LGALSL	1
LHFPL2	1
LHPP	1
LIAS	1
LIG4	1
LIN37	1
LIN7A	1
LIPA	1
LIPE	1
LMAN2L	1
LMBRD2	1
LMF1	1
LMTK3	1
LOC100288568	1
LOC100506667	1
LOC100507656	1
LOC100507747	1
LOC100653251	1
LOC100996768	1
LRGUK	1
LRPAP1	1
LRPPRC	1
LRRC14	1
LRRC48	1
LRRC49	1
LRRC66	1
LRRC8A	1
LRRC8D	1
LRRK1	1
LRRN1	1
LSM3	1
LSM4	1
LTA4H	1
LUC7L3	1
LUZP1	1
LYPLA1	1
LYRM5	1
LYRM9	1
LYST	1
LZTS1	1
MAD2L1	1
MAD2L1BP	1
MAEA	1
MAF1	1
MAGED1	1
MAGI2	1
MAGI3	1
MAGOH	1
MANEA	1
MAP2K1	1
MAP2K7	1
MAP3K12	1
MAP3K2	1
MAP3K8	1
MAP3K9	1
MAP7D3	1
MAPK12	1
MAPK14	1
MAPK1IP1L	1
MAU2	1
MB21D2	1
MBD3	1
MBOAT1	1
MCCC1	1
MCM10	1
MCM5	1
MCM8	1
MCM9	1
MCTP2	1
MCU	1
MDH2	1
ME1	1
MED1	1
MED10	1
MED19	1
MED25	1
MED30	1
MED4	1
MED6	1
MEF2D	1
MESDC1	1
METAP1D	1
METTL15	1
METTL21D	1
METTL2B	1
METTL7A	1
METTL8	1
MFSD1	1
MFSD5	1
MIIP	1
MISP	1
MKL1	1
MKRN1	1
MLLT3	1
MMRN1	1
MMRN2	1
MNS1	1
MON1A	1
MORC2	1
MOS	1
MPDZ	1
MPP1	1
MPP2	1
MPP5	1
MPRIP	1
MR1	1
MRE11A	1
MRFAP1	1
MRGBP	1
MRPL12	1
MRPL32	1
MRPL41	1
MSANTD3	1
MSH2	1
MSH6	1
MTA2	1
MTAP	1
MTERFD1	1
MTFR1L	1
MTG2	1
MTIF3	1
MTRF1L	1
MTTP	1
MUL1	1
MVK	1
MXRA8	1
MYADM	1
MYBBP1A	1
MYCBPAP	1
MYEOV2	1
MYH11	1
MYL6B	1
MYLK2	1
MYO18A	1
MYO19	1
MYO9B	1
MZT2B	1
NAA50	1
NABP1	1
NABP2	1
NACAD	1
NACC1	1
NAE1	1
NAF1	1
NAGS	1
NANP	1
NAPA	1
NARFL	1
NAT10	1
NAT14	1
NBEAL1	1
NBR1	1
NCAM2	1
NCAPG	1
NCAPG2	1
NCK2	1
NCOA2	1
NCOA3	1
NCOA6	1
NCOA7	1
NCOR2	1
NDEL1	1
NDUFA8	1
NDUFAF6	1
NEB	1
NELFA	1
NENF	1
NEO1	1
NEU4	1
NFATC2	1
NFATC2IP	1
NFKBIB	1
NFKBID	1
NFKBIZ	1
NFYA	1
NHLRC3	1
NHS	1
NHSL1	1
NKAIN1	1
NKAP	1
NKIRAS2	1
NKX1-2	1
NLRP1	1
NLRP7	1
NME1	1
NME7	1
NME9	1
NNMT	1
NOA1	1
NOP2	1
NOP56	1
NOP58	1
NOSTRIN	1
NOTCH3	1
NPAS2	1
NPHP1	1
NR2C2	1
NR3C1	1
NRBP2	1
NRD1	1
NRDE2	1
NRF1	1
NRIP1	1
NRXN2	1
NSMCE4A	1
NSUN6	1
NT5C	1
NT5DC3	1
NTAN1	1
NTHL1	1
NUB1	1
NUBPL	1
NUCB1	1
NUDC	1
NUDT21	1
NUDT5	1
NUDT9	1
NUFIP1	1
NUP107	1
NUP160	1
NUP188	1
NUP214	1
NUP43	1
NUP85	1
NUP93	1
NUSAP1	1
OAZ2	1
OCLN	1
OCRL	1
OFD1	1
OLIG3	1
OPALIN	1
OR10X1	1
OR56B4	1
ORC3	1
OSBPL7	1
OSTM1	1
OTUD4	1
OXA1L	1
P2RX7	1
P4HA3	1
PABPC1	1
PABPN1	1
PAK4	1
PAPD5	1
PAPPA	1
PARL	1
PARP12	1
PARP16	1
PARP2	1
PARVB	1
PATL2	1
PAX9	1
PC	1
PCBD1	1
PCDP1	1
PCGF5	1
PCIF1	1
PCK2	1
PCNT	1
PCNX	1
PCSK6	1
PCYOX1L	1
PDCD10	1
PDCD11	1
PDCD1LG2	1
PDCD4	1
PDCD7	1
PDCL	1
PDE3A	1
PDLIM2	1
PDSS1	1
PDSS2	1
PDZD8	1
PECR	1
PEG10	1
PEPD	1
PEX26	1
PFDN6	1
PFKFB4	1
PGLS	1
PGS1	1
PHB2	1
PHF3	1
PHLPP2	1
PI4K2B	1
PI4KB	1
PIAS4	1
PIBF1	1
PIGA	1
PIGN	1
PIGO	1
PIGQ	1
PIK3R1	1
PIK3R2	1
PIP5K1B	1
PIP5K1C	1
PITHD1	1
PITPNB	1
PJA2	1
PKHD1L1	1
PKN2	1
PLA2G4C	1
PLAA	1
PLCD1	1
PLCZ1	1
PLEKHA2	1
PLXNA4	1
PMFBP1	1
PML	1
PNN	1
PNPLA2	1
POGZ	1
POLA1	1
POLD1	1
POLD3	1
POLE	1
POLL	1
POLN	1
POLR2A	1
POLR2B	1
POLR2D	1
POLR2F	1
POLR2M	1
POLR3B	1
POLR3G	1
POMGNT1	1
PPA2	1
PPEF1	1
PPIH	1
PPIP5K1	1
PPL	1
PPP1CA	1
PPP1CC	1
PPP1R11	1
PPP1R13L	1
PPP1R1C	1
PPP1R3D	1
PPP1R8	1
PPP2CB	1
PPP2R1B	1
PPP2R2A	1
PPP2R2D	1
PPP2R4	1
PPP6R1	1
PRDX2	1
PRDX4	1
PREPL	1
PRICKLE1	1
PRKG2	1
PRKRIP1	1
PRMT10	1
PRMT7	1
PROSC	1
PRPF3	1
PRPF38A	1
PRR12	1
PRRC1	1
PRRC2B	1
PRRC2C	1
PRUNE	1
PSMA4	1
PSMA7	1
PSMB3	1
PSMB7	1
PSMC2	1
PSMC3	1
PSMD10	1
PSMD11	1
PSMD13	1
PSMD2	1
PSMD4	1
PSMG1	1
PTBP2	1
PTBP3	1
PTCD3	1
PTP4A2	1
PTPLB	1
PTPN11	1
PTPN9	1
PTPRCAP	1
PTRHD1	1
PUF60	1
PUS3	1
PUSL1	1
PWWP2B	1
PXN	1
PYCARD	1
PYCR2	1
PYGL	1
QARS	1
QDPR	1
QKI	1
QRICH1	1
QRICH2	1
QSOX2	1
R3HDM1	1
RAB10	1
RAB11FIP1	1
RAB3GAP2	1
RAB3IP	1
RAB5B	1
RAB8A	1
RABIF	1
RAD17	1
RAD21	1
RAD23A	1
RADIL	1
RAI1	1
RALGAPA2	1
RALGAPB	1
RALGPS2	1
RANBP2	1
RANBP3	1
RANGRF	1
RARS	1
RASAL1	1
RASSF2	1
RASSF4	1
RASSF8	1
RAVER1	1
RB1CC1	1
RBL2	1
RBM10	1
RBM12	1
RBM15	1
RBM15B	1
RBM18	1
RBM25	1
RBM41	1
RBMX	1
RBMX2	1
RBX1	1
RC3H1	1
RCAN1	1
RCCD1	1
RCE1	1
RCOR1	1
RD3	1
RECQL4	1
REEP4	1
REL	1
REPIN1	1
RFC1	1
RFC2	1
RFTN1	1
RFX1	1
RGPD8	1
RHBDD2	1
RHBDD3	1
RHBDL3	1
RHOB	1
RHOC	1
RHOF	1
RILPL2	1
RIN1	1
RING1	1
RINL	1
RIOK3	1
RIPK1	1
RMI2	1
RNASEH2B	1
RNF130	1
RNF138	1
RNF14	1
RNF144A	1
RNF157	1
RNF44	1
RNF6	1
RNPC3	1
RNPEP	1
ROMO1	1
RPL11	1
RPL13A	1
RPL15	1
RPL18	1
RPL22	1
RPL23	1
RPL27	1
RPL27A	1
RPL36	1
RPL38	1
RPLP1	1
RPP25	1
RPP25L	1
RPRD1B	1
RPS12	1
RPS14	1
RPS2	1
RPS20	1
RPS24	1
RPS5	1
RPS6	1
RPS6KL1	1
RPS8	1
RPS9	1
RPUSD3	1
RRM2	1
RTCB	1
RTF1	1
RTN2	1
RTN4	1
RUNX2	1
RUVBL1	1
RWDD2A	1
RXRA	1
RYR2	1
RYR3	1
S1PR2	1
SAAL1	1
SACS	1
SAE1	1
SAMD13	1
SAMD9L	1
SART3	1
SBF1	1
SCAI	1
SCAP	1
SCARB1	1
SCFD1	1
SCRN1	1
SDCCAG8	1
SDF4	1
SEC22B	1
SEC31A	1
SECISBP2L	1
SEMA4D	1
SENP6	1
SENP8	1
SEPT8	1
SERPINB2	1
SF3B14	1
SFMBT2	1
SFR1	1
SFSWAP	1
SFXN1	1
SH2B3	1
SH3BGR	1
SH3BGRL3	1
SH3BP5L	1
SH3PXD2B	1
SHOC2	1
SHPRH	1
SIAE	1
SIN3A	1
SIRPA	1
SKA1	1
SLAMF1	1
SLC12A2	1
SLC12A4	1
SLC25A16	1
SLC25A26	1
SLC25A40	1
SLC25A42	1
SLC25A5	1
SLC26A11	1
SLC29A1	1
SLC30A1	1
SLC35E3	1
SLC38A2	1
SLC38A5	1
SLC39A11	1
SLC4A1	1
SLC4A10	1
SLC5A3	1
SLC9A7	1
SMAD1	1
SMARCA5	1
SMARCAD1	1
SMARCAL1	1
SMARCC1	1
SMC1A	1
SMDT1	1
SMG6	1
SMIM1	1
SMIM12	1
SMIM15	1
SMPD2	1
SMS	1
SMU1	1
SMYD4	1
SNAP29	1
SNCAIP	1
SND1	1
SNRNP27	1
SNRNP35	1
SNRPA	1
SNRPB2	1
SNRPG	1
SNTB2	1
SNTG2	1
SNUPN	1
SNW1	1
SNX1	1
SNX3	1
SOD1	1
SOGA3	1
SORBS2	1
SORD	1
SP140	1
SP2	1
SPAG17	1
SPATA13	1
SPATA5L1	1
SPEG	1
SPESP1	1
SPG7	1
SPHK1	1
SPINK5	1
SPRYD3	1
SPRYD4	1
SPRYD7	1
SPTA1	1
SPTBN5	1
SPTLC2	1
SRCAP	1
SRFBP1	1
SRRT	1
SSBP1	1
SSNA1	1
SSPO	1
SSUH2	1
ST3GAL2	1
ST3GAL3	1
ST7	1
STAC	1
STAM	1
STAP2	1
STARD5	1
STARD7	1
STAT2	1
STAT3	1
STK24	1
STK33	1
STK4	1
STK40	1
STRAP	1
STRN	1
STXBP2	1
SUCLG1	1
SUCLG2	1
SUDS3	1
SUFU	1
SULT6B1	1
SUMF1	1
SUMF2	1
SUMO2	1
SUMO3	1
SUPT3H	1
SUPT4H1	1
SUPT7L	1
SUV39H2	1
SWAP70	1
SYF2	1
SYN3	1
SYNGR2	1
SYNJ1	1
SYNRG	1
SYT8	1
SZRD1	1
TACC2	1
TACC3	1
TACO1	1
TADA1	1
TADA2A	1
TAF10	1
TAF4	1
TAF6	1
TAGLN2	1
TANGO2	1
TANK	1
TAOK1	1
TAP1	1
TAPBP	1
TARBP2	1
TARSL2	1
TAX1BP1	1
TAZ	1
TBC1D10A	1
TBC1D2B	1
TBC1D7	1
TBC1D9	1
TBCEL	1
TBCK	1
TBK1	1
TBPL1	1
TCEAL3	1
TCERG1	1
TCF7	1
TDP2	1
TDRD3	1
TDRKH	1
TEC	1
TECRL	1
TEF	1
TEKT1	1
TERF2IP	1
TESC	1
TFEB	1
TFG	1
TGM2	1
TGS1	1
THAP1	1
THAP11	1
THAP4	1
THEGL	1
THEMIS	1
THOC5	1
THRAP3	1
TIMM13	1
TIMM21	1
TIMM50	1
TLR8	1
TM6SF1	1
TMBIM1	1
TMCO4	1
TMEFF2	1
TMEM109	1
TMEM11	1
TMEM115	1
TMEM126B	1
TMEM161A	1
TMEM161B	1
TMEM165	1
TMEM168	1
TMEM184C	1
TMEM206	1
TMEM259	1
TMEM38B	1
TMEM57	1
TMEM63A	1
TMEM63B	1
TMEM9	1
TMPPE	1
TMSB10	1
TMX1	1
TMX4	1
TNFAIP8	1
TNFAIP8L2	1
TNFAIP8L3	1
TNFRSF21	1
TNFSF4	1
TNKS2	1
TNPO1	1
TOM1L2	1
TOP3A	1
TOP3B	1
TOX	1
TPBGL	1
TPI1	1
TPM1	1
TPM4	1
TPP2	1
TRAF3IP1	1
TRAF5	1
TRAF6	1
TRAK1	1
TRAM2	1
TRIM16	1
TRIM24	1
TRIM41	1
TRIO	1
TRIOBP	1
TRMT13	1
TRMT5	1
TRMU	1
TRPV3	1
TRUB2	1
TSC1	1
TSC2	1
TSC22D4	1
TSNARE1	1
TSTA3	1
TTC1	1
TTC12	1
TTC9	1
TTF1	1
TTLL2	1
TTN	1
TTPAL	1
TUBB4A	1
TWSG1	1
TXNDC12	1
TXNDC9	1
TYK2	1
TYW5	1
UBAC1	1
UBAP1L	1
UBE2E1	1
UBE2F	1
UBE2I	1
UBE2N	1
UBE2V1	1
UBL3	1
UBLCP1	1
UBQLN1	1
UBQLN2	1
UBTF	1
UGT2B7	1
UHRF1	1
UHRF1BP1L	1
ULK3	1
UNC13A	1
UNC13B	1
UNG	1
UNK	1
UPP1	1
UQCR11	1
UQCRFS1	1
UROS	1
USF1	1
USH1C	1
USP10	1
USP15	1
USP2	1
USP32	1
USP39	1
USP4	1
USP6NL	1
UST	1
UXS1	1
VAMP4	1
VARS	1
VAV1	1
VCAN	1
VEZT	1
VGF	1
VIT	1
VPS13B	1
VPS26A	1
VPS9D1	1
VRK1	1
VRK2	1
VWA5A	1
WAPAL	1
WBP11	1
WBSCR27	1
WDFY3	1
WDFY4	1
WDR18	1
WDR41	1
WDR44	1
WDR53	1
WDR87	1
WDSUB1	1
WHSC1L1	1
WIBG	1
WIPI2	1
WIZ	1
WNT2B	1
WRAP53	1
WRNIP1	1
WWOX	1
WWP2	1
XPA	1
YDJC	1
YEATS4	1
YIPF2	1
YOD1	1
ZBTB1	1
ZBTB2	1
ZBTB7A	1
ZC3H7B	1
ZCCHC3	1
ZCCHC4	1
ZCRB1	1
ZDHHC16	1
ZER1	1
ZFAND1	1
ZFP112	1
ZFPL1	1
ZFYVE1	1
ZFYVE26	1
ZMAT2	1
ZMYM4	1
ZMYM5	1
ZMYM6NB	1
ZNF131	1
ZNF146	1
ZNF174	1
ZNF197	1
ZNF207	1
ZNF300	1
ZNF318	1
ZNF319	1
ZNF382	1
ZNF384	1
ZNF436	1
ZNF501	1
ZNF511	1
ZNF528	1
ZNF655	1
ZNF706	1
ZNF768	1
ZNHIT2	1
ZNRF2	1
ZSCAN1	1
ZSWIM8	1
ZWILCH	1
AARS	2
ABCC1	2
ABHD14B	2
ABI1	2
ABI3	2
ABTB2	2
ACADVL	2
ACAP2	2
ACBD3	2
ACBD6	2
ACO2	2
ACOT4	2
ACOT8	2
ACSF3	2
ACTB	2
ADCK4	2
ADPRH	2
AGFG1	2
AGFG2	2
AGPAT1	2
AGPAT6	2
AGPS	2
AICDA	2
AK9	2
AKAP1	2
AKAP10	2
AKAP8	2
ALAD	2
ALDH8A1	2
ALOX5AP	2
AMBRA1	2
AMPD2	2
ANAPC10	2
ANGEL1	2
ANK2	2
ANKRD12	2
ANKRD54	2
AP1B1	2
AP2A1	2
AP2B1	2
AP4M1	2
AP5Z1	2
APOA1BP	2
APOL3	2
APOOL	2
ARHGAP27	2
ARHGEF12	2
ARL2BP	2
ARPC5L	2
ARSA	2
ASAH1	2
ASAP1	2
ASMTL	2
ASNA1	2
ASRGL1	2
ASS1	2
ATF1	2
ATF2	2
ATG2B	2
ATP5F1	2
ATP6AP1	2
ATP6V1G1	2
ATXN2L	2
B3GAT3	2
BCL2	2
BCL7C	2
BDP1	2
BIN1	2
BIRC3	2
BNIP2	2
BOD1L1	2
BOP1	2
BRAF	2
BRAP	2
BRAT1	2
BRD3	2
BRD4	2
BRD9	2
BRI3BP	2
BST2	2
BTF3	2
BUB3	2
BZW1	2
C10orf76	2
C11orf31	2
C12orf4	2
C12orf57	2
C14orf142	2
C18orf25	2
C18orf32	2
C1orf122	2
C1orf35	2
C20orf27	2
C3orf17	2
C3orf38	2
C6orf211	2
C6orf47	2
C7orf26	2
C7orf43	2
C7orf50	2
CALML3	2
CALU	2
CAMSAP2	2
CAPZB	2
CARKD	2
CARM1	2
CAST	2
CBFB	2
CBLL1	2
CBX1	2
CCDC101	2
CCDC111	2
CCDC173	2
CCDC25	2
CCDC50	2
CCDC59	2
CCDC88C	2
CCNK	2
CCNY	2
CCT6B	2
CD19	2
CD2BP2	2
CD99L2	2
CDC37	2
CDC42EP4	2
CDC42SE2	2
CDH22	2
CDK13	2
CENPV	2
CEP152	2
CEP290	2
CHAF1B	2
CHD1	2
CHD5	2
CHMP4C	2
CHMP6	2
CHMP7	2
CHRAC1	2
CIZ1	2
CLASP1	2
CLCF1	2
CLCN7	2
CLEC16A	2
CLK3	2
CLN6	2
CLNS1A	2
CMBL	2
CNNM4	2
CNTLN	2
CNTROB	2
COA6	2
COPE	2
COPG1	2
COPS5	2
COPZ2	2
COQ3	2
COQ7	2
COX7B	2
CPOX	2
CPSF1	2
CPSF3L	2
CPSF7	2
CPT1B	2
CPT2	2
CRBN	2
CREB1	2
CRK	2
CRKL	2
CRLF3	2
CSDE1	2
CSNK2A1	2
CSRP1	2
CSTB	2
CSTF2	2
CTBS	2
CTDSPL2	2
CTSB	2
CUL1	2
CUL2	2
CWC27	2
CWF19L1	2
CXorf38	2
CYP3A4	2
CYTH1	2
DAXX	2
DBR1	2
DCTN3	2
DCTN4	2
DCTN6	2
DDX31	2
DDX41	2
DDX49	2
DEK	2
DENND4A	2
DENND4B	2
DENND4C	2
DEPDC5	2
DERA	2
DFFB	2
DGAT1	2
DGKE	2
DGKH	2
DGKZ	2
DHRS1	2
DHRS11	2
DHX32	2
DHX40	2
DIAPH2	2
DMD	2
DMXL1	2
DNAJA2	2
DNAJA4	2
DNAJB12	2
DNAJC2	2
DNAJC21	2
DOCK5	2
DOLPP1	2
DPAGT1	2
DPF2	2
DR1	2
DSCAM	2
DTYMK	2
DUS2L	2
DUS3L	2
DZIP3	2
ECHS1	2
EFR3A	2
EIF1AD	2
EIF4B	2
EIF4ENIF1	2
EIF4H	2
ELAC2	2
ELP6	2
EMID1	2
EPC1	2
EPG5	2
EPN1	2
ERCC4	2
ERLIN1	2
ETNK1	2
EVI2B	2
EXOSC1	2
EXOSC3	2
EXOSC6	2
EXOSC7	2
EXOSC8	2
EXOSC9	2
FADD	2
FAM114A2	2
FAM120A	2
FAM193A	2
FAM21A	2
FAM3C	2
FAM65A	2
FANCI	2
FASTKD3	2
FAU	2
FBXO30	2
FCF1	2
FCHO1	2
FGF11	2
FGFR1OP2	2
FIG4	2
FKBP1A	2
FN1	2
FOXK1	2
FRMD8	2
FTH1	2
FUK	2
FUZ	2
FXR1	2
G6PD	2
GALNT1	2
GBF1	2
GEMIN2	2
GEMIN7	2
GFER	2
GFPT1	2
GIGYF2	2
GIMAP8	2
GINS3	2
GIT2	2
GK	2
GLB1	2
GLIPR2	2
GLYR1	2
GNA13	2
GNAS	2
GNG5	2
GOLGA7	2
GOLIM4	2
GORASP1	2
GORASP2	2
GPATCH8	2
GPN1	2
GPR162	2
GPSM3	2
GPX4	2
GRAMD4	2
GSPT2	2
GSTM3	2
GSTZ1	2
GTF2H4	2
GTF3C5	2
GTF3C6	2
GXYLT1	2
HABP2	2
HAUS1	2
HAUS2	2
HDAC3	2
HDAC4	2
HDAC8	2
HDDC2	2
HDLBP	2
HECTD1	2
HELLS	2
HELZ2	2
HINT2	2
HIP1R	2
HIRA	2
HLA-DPB1	2
HLA-DQA1	2
HLA-F	2
HMGN2	2
HMX3	2
HS2ST1	2
HSD17B12	2
HSPH1	2
HTATSF1	2
HYPK	2
IAH1	2
IARS2	2
ICAM3	2
IFIT5	2
IKZF1	2
IKZF2	2
IL2RG	2
IMPAD1	2
ING1	2
ING3	2
INPP4A	2
IPO4	2
IPO7	2
IPO9	2
IRAK3	2
IREB2	2
IRF2BPL	2
ITGB1	2
ITGB7	2
ITPK1	2
JAM3	2
KATNA1	2
KATNB1	2
KCNAB1	2
KCTD10	2
KDM2A	2
KDM3A	2
KDM5A	2
KIAA0195	2
KIAA0907	2
KIAA1024	2
KIAA1432	2
KIAA1468	2
KIF1B	2
KIF20B	2
KLB	2
KLC1	2
KNTC1	2
KPNA4	2
KRAS	2
KRIT1	2
LAD1	2
LAMP2	2
LAMTOR4	2
LANCL2	2
LARP1	2
LARP1B	2
LDLR	2
LIMS1	2
LMBRD1	2
LOC101060459	2
LOC651959	2
LONP2	2
LRCH1	2
LRIF1	2
LRP1	2
[truncated: 3,284 more rows]
