# Supplementary material for: Quartet protein reference materials and datasets for multi-platform assessment of label-free proteomics
Source: Genome Biol. 2023 Sep 7;24:202. doi: 10.1186/s13059-023-03048-y (PMC10483797; doi:10.1186/s13059-023-03048-y)
Supplement: Supplementary file 4 — Additional file 4: Table S3. Downregulated proteins. [file 13059_2023_3048_MOESM4_ESM.xlsx]

## Sheet: D5 VS D6
GeneSymbol	IDF
AAR2	1
ABCA13	1
ABCA2	1
ABCB11	1
ABCB5	1
ABCB8	1
ABCC1	1
ABCC4	1
ABCC5	1
ABCD1	1
ABCG8	1
ABHD10	1
ABHD14B	1
ABHD17B	1
ABT1	1
ACADSB	1
ACAT2	1
ACRBP	1
ACTA1	1
ACTG1	1
ACTN2	1
ACTR1A	1
ACTR5	1
ADAM8	1
ADCK3	1
ADPRHL2	1
ADSS	1
AFF1	1
AGAP3	1
AGK	1
AGO1	1
AGPAT1	1
AGTRAP	1
AHCYL2	1
AHSA1	1
AHSG	1
AIM1	1
AIM2	1
AK1	1
AK3	1
AKAP10	1
AKAP13	1
AKAP3	1
AKAP5	1
AKAP8L	1
AKNA	1
ALDH16A1	1
ALDH1L2	1
ALDH8A1	1
ALDOC	1
ALG10	1
ALG12	1
ALG3	1
ALKBH8	1
ALOX5	1
ALPK3	1
AMACR	1
AMH	1
ANAPC2	1
ANK1	1
ANK3	1
ANKFN1	1
ANKLE1	1
ANKRD11	1
ANKRD12	1
ANKRD13D	1
ANKRD44	1
ANKRD62	1
ANKS3	1
ANP32A	1
ANP32E	1
ANXA11	1
AP1B1	1
AP1M1	1
AP1S1	1
AP2B1	1
AP3B2	1
AP3M2	1
AP4B1	1
AP4E1	1
AP5M1	1
APBA3	1
APMAP	1
APOBEC3B	1
APOLD1	1
APOM	1
APOO	1
ARAP1	1
ARAP3	1
ARCN1	1
ARF4	1
ARHGAP15	1
ARHGAP20	1
ARHGAP25	1
ARHGEF15	1
ARID1B	1
ARID4A	1
ARL14EP	1
ARL5A	1
ARL6IP5	1
ARMC6	1
ARMC9	1
ARPC5L	1
ARRDC1	1
ARSF	1
ASF1B	1
ASNA1	1
ASRGL1	1
ASXL2	1
ATAD3A	1
ATAD5	1
ATF3	1
ATG13	1
ATG3	1
ATG4C	1
ATG9A	1
ATL3	1
ATP13A3	1
ATP1A2	1
ATP1A3	1
ATP2B1	1
ATP5E	1
ATP5I	1
ATP5L	1
ATP5SL	1
ATP6	1
ATP6V1C2	1
ATXN1	1
ATXN10	1
ATXN7L3B	1
AUH	1
B3GNT2	1
B4GALT7	1
BAG3	1
BAG4	1
BAHCC1	1
BCAN	1
BCAP29	1
BCAP31	1
BCAR1	1
BCAS3	1
BCAS4	1
BCKDHA	1
BCL10	1
BCL7A	1
BCL7C	1
BCORL1	1
BCR	1
BICD1	1
BIN3	1
BIRC3	1
BLNK	1
BMF	1
BMP2K	1
BOP1	1
BPIFA3	1
BPIFB6	1
BRAT1	1
BRCA2	1
BRD3	1
BRD9	1
BRI3BP	1
BRIX1	1
BRMS1L	1
BRWD1	1
BTBD2	1
BTF3	1
BTN3A2	1
BUB1B	1
BUD13	1
BUD31	1
BZW1	1
C10orf118	1
C10orf32	1
C10orf88	1
C10orf90	1
C11orf16	1
C11orf30	1
C11orf84	1
C12orf10	1
C12orf4	1
C14orf182	1
C15orf40	1
C16orf70	1
C18orf25	1
C19orf47	1
C1GALT1	1
C1orf35	1
C1orf52	1
C1orf94	1
C20orf195	1
C2CD5	1
C2orf47	1
C2orf76	1
C4BPA	1
C4orf33	1
C5	1
C5orf42	1
C6orf223	1
C6orf47	1
C6orf70	1
C7orf25	1
C7orf26	1
C7orf50	1
C8orf59	1
C9orf117	1
C9orf171	1
C9orf78	1
CAB39	1
CACNA1F	1
CACNA1S	1
CACUL1	1
CACYBP	1
CALML3	1
CALML4	1
CAMK2G	1
CAMSAP1	1
CANT1	1
CAPNS1	1
CAPSL	1
CARD16	1
CBFB	1
CBR4	1
CBX3	1
CBX4	1
CBX5	1
CBX8	1
CCBL1	1
CCDC102A	1
CCDC11	1
CCDC110	1
CCDC111	1
CCDC137	1
CCDC146	1
CCDC154	1
CCDC167	1
CCDC170	1
CCDC176	1
CCDC42	1
CCDC6	1
CCDC61	1
CCDC66	1
CCDC83	1
CCNY	1
CCPG1	1
CCT6B	1
CD2AP	1
CD37	1
CD40	1
CD55	1
CD59	1
CD69	1
CD74	1
CD82	1
CD97	1
CD99	1
CD99L2	1
CDC25B	1
CDC42SE1	1
CDC42SE2	1
CDH22	1
CDK11B	1
CDK2AP1	1
CDK4	1
CDK5	1
CDKN1B	1
CDR2	1
CDT1	1
CEBPG	1
CELSR3	1
CENPF	1
CENPK	1
CENPQ	1
CEP55	1
CEP57	1
CEP85	1
CGN	1
CHAT	1
CHCHD2	1
CHCHD6	1
CHD1	1
CHD5	1
CHD8	1
CHEK2	1
CHKA	1
CHL1	1
CHORDC1	1
CHPF2	1
CHST7	1
CHTF18	1
CHTOP	1
CIB1	1
CINP	1
CIRH1A	1
CIT	1
CKAP5	1
CKS1B	1
CLEC4C	1
CLIC1	1
CLIC4	1
CLK3	1
CLPP	1
CLPX	1
CLTA	1
CMC1	1
CMIP	1
CNKSR3	1
CNOT4	1
CNST	1
CNTLN	1
CNTN5	1
CNTNAP1	1
CNTROB	1
COA6	1
COL6A6	1
COPB1	1
COPG1	1
COPS3	1
COPS4	1
COPS5	1
COPS7A	1
COPS7B	1
COX18	1
COX3	1
COX5A	1
COX5B	1
COX7A2	1
COX7B	1
CPSF1	1
CPSF2	1
CPT1B	1
CRBN	1
CRCP	1
CREG1	1
CRELD1	1
CRIP1	1
CROT	1
CRYZ	1
CSGALNACT2	1
CSNK1D	1
CSNK1E	1
CSNK2A2	1
CTCF	1
CTDNEP1	1
CTDSP1	1
CTNNA1	1
CTNND1	1
CTPS1	1
CTSH	1
CTTN	1
CUEDC2	1
CUL2	1
CUTA	1
CUX2	1
CXorf56	1
CYB5R3	1
CYBRD1	1
CYC1	1
CYP4F22	1
DAAM1	1
DAAM2	1
DAB2IP	1
DAGLB	1
DAP	1
DAPK1	1
DBI	1
DCAF5	1
DCUN1D4	1
DDRGK1	1
DDX10	1
DDX24	1
DDX26B	1
DDX28	1
DDX3Y	1
DDX42	1
DDX46	1
DDX50	1
DDX52	1
DDX54	1
DDX56	1
DECR2	1
DEK	1
DENND1A	1
DENND2D	1
DENND4C	1
DENR	1
DERA	1
DFFA	1
DFFB	1
DGKH	1
DHRSX	1
DHX30	1
DHX58	1
DLD	1
DLL3	1
DLST	1
DNAH2	1
DNAJA1	1
DNAJB14	1
DNAJC13	1
DNASE1	1
DNASE2	1
DNHD1	1
DNLZ	1
DNMBP	1
DOCK8	1
DOPEY1	1
DPAGT1	1
DPF2	1
DPP8	1
DPPA4	1
DPY19L1	1
DPYSL3	1
DSE	1
DTD1	1
DTYMK	1
DUS3L	1
DYNC1I2	1
EAF1	1
EBF1	1
ECE2	1
ECI1	1
ECM2	1
ECSIT	1
EDEM2	1
EEF1A2	1
EFHD2	1
EGF	1
EGLN2	1
EHD4	1
EI24	1
EIF2A	1
EIF2B1	1
EIF2D	1
EIF3B	1
EIF3E	1
EIF3L	1
EIF4E	1
EIF4G1	1
EIF4H	1
ELL2	1
EMB	1
ENDOV	1
ENGASE	1
ENO3	1
ENOPH1	1
ENTPD5	1
EP300	1
EPAS1	1
EPG5	1
EPN1	1
EPS15	1
EPS8L2	1
ERAL1	1
ERCC6L	1
ERICH1	1
ERLIN1	1
ESPL1	1
ESRP1	1
ESRRA	1
ESYT1	1
EVI5L	1
EXOC5	1
EXOC6B	1
EXOG	1
EXOSC4	1
EXOSC6	1
EXOSC8	1
EXOSC9	1
F11	1
FAIM	1
FAM111A	1
FAM114A1	1
FAM122B	1
FAM161B	1
FAM172A	1
FAM177A1	1
FAM179A	1
FAM193A	1
FAM208B	1
FAM20B	1
FAM213A	1
FAM53C	1
FAM64A	1
FAM73A	1
FAR1	1
FARS2	1
FAT1	1
FAT2	1
FAT3	1
FAU	1
FBXL15	1
FBXO11	1
FBXO17	1
FBXO33	1
FBXO45	1
FECH	1
FERMT2	1
FGB	1
FGGY	1
FIBP	1
FICD	1
FIG4	1
FILIP1L	1
FITM2	1
FKBP1A	1
FLCN	1
FLII	1
FLRT1	1
FLT4	1
FMNL1	1
FNTA	1
FNTB	1
FOXS1	1
FPGS	1
FREM3	1
FRMD4A	1
FSCN1	1
FTSJ1	1
FTSJ2	1
FTSJ3	1
FUNDC1	1
FZD6	1
FZR1	1
G3BP1	1
GABBR2	1
GADD45GIP1	1
GALT	1
GAMT	1
GAR1	1
GAS2L2	1
GATAD1	1
GATC	1
GBP3	1
GC	1
GCC1	1
GDF15	1
GEMIN4	1
GEMIN5	1
GEMIN7	1
GFAP	1
GFER	1
GGACT	1
GJA4	1
GLE1	1
GLIPR2	1
GMPR	1
GNG2	1
GNG7	1
GNPDA1	1
GNPTG	1
GOLGA1	1
GOLGA3	1
GOLIM4	1
GORASP1	1
GOSR1	1
GPATCH4	1
GPD1L	1
GPN2	1
GPN3	1
GPR112	1
GPR114	1
GPR155	1
GPR176	1
GPR18	1
GPS2	1
GPX1	1
GRAMD4	1
GREB1L	1
GRHPR	1
GRID2	1
GRIN1	1
GRK4	1
GRK5	1
GRK6	1
GRWD1	1
GSPT1	1
GSR	1
GSTM2	1
GSTP1	1
GTDC1	1
GTF2F1	1
GTF2H5	1
GTF3C2	1
GTF3C4	1
GTPBP10	1
GTPBP3	1
GXYLT1	1
H1FX	1
HABP4	1
HACL1	1
HADHB	1
HAPLN1	1
HAUS1	1
HAUS2	1
HAUS3	1
HCK	1
HDAC7	1
HDGFRP2	1
HEATR5A	1
HEATR6	1
HECTD1	1
HERC2	1
HES2	1
HEXIM1	1
HIC1	1
HINT1	1
HINT2	1
HINT3	1
HIRIP3	1
HIST1H1E	1
HLA-C	1
HLA-DRA	1
HLA-DRB1	1
HMBOX1	1
HMG20A	1
HMGB3	1
HMGN1	1
HMGXB4	1
HNF1B	1
HNRNPDL	1
HOMER1	1
HOMEZ	1
HOXD9	1
HPCA	1
HPS1	1
HPS5	1
HPX	1
HRNR	1
HSD17B6	1
HSPA4L	1
HTRA2	1
HUS1	1
HVCN1	1
HYPK	1
IBTK	1
ICAM2	1
ICT1	1
IDH2	1
IDH3G	1
IFI35	1
IFIT1	1
IFIT1B	1
IFITM1	1
IFRD2	1
IGSF8	1
IK	1
IL10RB	1
IL11	1
IL1A	1
INF2	1
ING4	1
INO80C	1
INO80E	1
INPP5D	1
INSRR	1
IP6K1	1
IPO4	1
IPO7	1
IQCD	1
IQSEC2	1
IREB2	1
IRF2BP2	1
ISCU	1
ISG15	1
ISL1	1
ITFG3	1
ITGA11	1
ITGAX	1
ITM2A	1
IVNS1ABP	1
IWS1	1
JAKMIP1	1
JAM3	1
JARID2	1
JMJD1C	1
JMJD6	1
JMJD7	1
JUN	1
KANK2	1
KANK3	1
KAT6A	1
KAT8	1
KATNAL2	1
KCNAB2	1
KCNIP1	1
KCTD10	1
KCTD15	1
KDELC1	1
KDELR2	1
KDM1B	1
KDM4B	1
KDM5A	1
KDM5C	1
KEAP1	1
KHK	1
KIAA0020	1
KIAA0226	1
KIAA0247	1
KIAA0368	1
KIAA1143	1
KIAA1468	1
KIAA1549L	1
KIAA1731	1
KIDINS220	1
KIF14	1
KIF16B	1
KIF20A	1
KIF21B	1
KIF22	1
KIF2A	1
KIF5C	1
KLF5	1
KREMEN2	1
KRT23	1
KRT9	1
LACC1	1
LAD1	1
LAMA3	1
LAMA5	1
LAMB1	1
LAMTOR1	1
LAPTM5	1
LARP4B	1
LARP7	1
LDHAL6A	1
LGALS12	1
LGALS8	1
LGALS9	1
LHPP	1
LIMA1	1
LIMD2	1
LIME1	1
LIN37	1
LMCD1	1
LMTK3	1
LNPEP	1
LOC100652824	1
LOC100996820	1
LOC101060661	1
LOC554223	1
LOC651536	1
LOXHD1	1
LRBA	1
LRIF1	1
LRP1B	1
LRRC48	1
LRRC59	1
LRRC6	1
LRRCC1	1
LRRD1	1
LSM6	1
LSP1	1
LUC7L	1
LY75	1
LYRM4	1
LYSMD2	1
LYST	1
MAF1	1
MAGEC3	1
MAGED1	1
MANEA	1
MAP3K11	1
MAP3K15	1
MAP3K19	1
MAP4	1
MAP7D1	1
MAPK12	1
MAPK7	1
MAPK8	1
MAPK9	1
MARCH2	1
MASTL	1
MBD4	1
MBD5	1
MCAT	1
MCCC2	1
MCF2	1
MCF2L	1
MCF2L2	1
MCM9	1
MCMBP	1
MCTS1	1
MDN1	1
MED10	1
MED11	1
MED12	1
MED13	1
MED27	1
MED28	1
MED31	1
MEF2BNB-MEF2B	1
MEN1	1
METTL1	1
METTL16	1
METTL17	1
METTL21A	1
METTL21D	1
MFAP1	1
MFI2	1
MFSD6	1
MIB1	1
MICAL1	1
MIF	1
MINA	1
MINOS1	1
MIOS	1
MKL2	1
MKNK1	1
MLF1IP	1
MLLT3	1
MMP13	1
MMRN2	1
MNS1	1
MNX1	1
MOB4	1
MON1A	1
MORC2	1
MORC3	1
MORF4L1	1
MOV10	1
MPDZ	1
MPHOSPH10	1
MPLKIP	1
MR1	1
MRFAP1	1
MRM1	1
MROH6	1
MRPL11	1
MRPL13	1
MRPL15	1
MRPL21	1
MRPL27	1
MRPL30	1
MRPL32	1
MRPL34	1
MRPL39	1
MRPL40	1
MRPL44	1
MRPL48	1
MRPL49	1
MRPS10	1
MRPS12	1
MRPS18C	1
MRPS22	1
MRPS23	1
MRPS25	1
MRPS5	1
MRS2	1
MSANTD3	1
MSL1	1
MSL3	1
MTA3	1
MTFR1L	1
MTG1	1
MTG2	1
MTHFD1L	1
MTM1	1
MTRF1	1
MTRF1L	1
MTRR	1
MTX2	1
MTX3	1
MUC20	1
MUM1	1
MYCBP2	1
MYH13	1
MYH15	1
MYH3	1
MYLK	1
MYO18A	1
MYO18B	1
MYO1C	1
MZT2B	1
NAA38	1
NAA40	1
NAB2	1
NABP2	1
NADSYN1	1
NAP1L2	1
NAPSA	1
NARS2	1
NAT14	1
NBEA	1
NBR1	1
NCK2	1
NCKAP1L	1
NCKAP5L	1
NDC80	1
NDOR1	1
NDUFA13	1
NDUFA6	1
NDUFAF2	1
NDUFAF4	1
NDUFAF6	1
NDUFB4	1
NDUFB8	1
NDUFC1	1
NDUFC2	1
NDUFS4	1
NDUFV1	1
NEBL	1
NECAP1	1
NEDD4L	1
NEK6	1
NELFE	1
NEU1	1
NF1	1
NFATC1	1
NFIC	1
NFRKB	1
NGDN	1
NGEF	1
NHP2	1
NINL	1
NIPA1	1
NIT2	1
NKIRAS1	1
NKTR	1
NLRC3	1
NLRC4	1
NLRP1	1
NLRP3	1
NME1	1
NME7	1
NMRK1	1
NOC4L	1
NOG	1
NOL4	1
NOL6	1
NOLC1	1
NOP2	1
NOS1	1
NOS3	1
NOTCH1	1
NOTUM	1
NPAS2	1
NPR3	1
NPRL2	1
NPTN	1
NR2C2	1
NR2C2AP	1
NRIP3	1
NSL1	1
NSMCE1	1
NSUN6	1
NSUN7	1
NT5C1A	1
NT5C3A	1
NTAN1	1
NTF3	1
NTHL1	1
NUDC	1
NUDT13	1
NUDT8	1
NUF2	1
NUMA1	1
NUP153	1
NUP205	1
NUP35	1
NUP43	1
NUP62	1
NUSAP1	1
NXF1	1
OAS3	1
OBSCN	1
OCIAD2	1
OGDH	1
OPALIN	1
OR4D6	1
OR52A5	1
OR52N2	1
OR56B4	1
ORC4	1
OTUB1	1
OTUD4	1
OXCT1	1
OXSM	1
P2RX7	1
P4HA3	1
PABPC3	1
PABPC4	1
PABPN1	1
PAFAH1B1	1
PAFAH2	1
PAG1	1
PAN2	1
PAN3	1
PANX1	1
PAPD4	1
PARD3	1
PARG	1
PARN	1
PARP3	1
PARP6	1
PAWR	1
PAX9	1
PBX3	1
PCBD2	1
PCDHGA7	1
PCGF6	1
PCNA	1
PCNT	1
PCYT1B	1
PDCD6	1
PDCL	1
PDE1C	1
PDE2A	1
PDE5A	1
PDF	1
PDILT	1
PDK3	1
PDLIM2	1
PDSS1	1
PDXP	1
PECR	1
PEX19	1
PEX2	1
PEX5L	1
PFKFB2	1
PFKFB3	1
PFN2	1
PFN3	1
PGLS	1
PGM2	1
PGRMC2	1
PGS1	1
PHAX	1
PHC3	1
PHF12	1
PHF2	1
PHF5A	1
PHIP	1
PHLPP2	1
PIAS1	1
PIAS4	1
PIBF1	1
PIGN	1
PIGO	1
PIGQ	1
PIK3C2A	1
PIK3CG	1
PIK3R2	1
PIK3R6	1
PILRA	1
PINX1	1
PIP5K1A	1
PIP5K1B	1
PIRT	1
PITPNB	1
PITRM1	1
PKD1	1
PKHD1L1	1
PKN3	1
PLA2G15	1
PLBD2	1
PLD1	1
PLEKHF1	1
PLEKHF2	1
PLP2	1
PLXNA4	1
PMM2	1
PNMA3	1
PNO1	1
PNPLA4	1
POLA1	1
POLD1	1
POLD3	1
POLD4	1
POLG	1
POLQ	1
POLR1A	1
POLR2B	1
POLR2D	1
POLR2F	1
POLR2H	1
POLR3F	1
POMT2	1
PON2	1
POP4	1
PPFIBP1	1
PPIE	1
PPIF	1
PPIP5K1	1
PPP1CB	1
PPP1R12A	1
PPP1R12B	1
PPP1R14D	1
PPP1R9A	1
PPP2CA	1
PPP2CB	1
PPP6R1	1
PPRC1	1
PQLC1	1
PRC1	1
PRG4	1
PRKAG2	1
PRKCI	1
PRKD3	1
PRKRA	1
PROSC	1
PRPF18	1
PRPF38A	1
PRPF38B	1
PRPF40A	1
PRPH	1
PRUNE	1
PSAP	1
PSAT1	1
PSEN2	1
PSMA2	1
PSMB10	1
PSMB7	1
PSMD12	1
PSME3	1
PSMG3	1
PSTPIP1	1
PTBP2	1
PTCD3	1
PTGFRN	1
PTK2B	1
PTMS	1
PTPLB	1
PTPN11	1
PTPN13	1
PTPN9	1
PTRH2	1
PUS10	1
PUS3	1
PUS7	1
PWWP2B	1
PXDNL	1
PYCR1	1
QRICH1	1
R3HCC1L	1
RAB10	1
RAB12	1
RAB14	1
RAB31	1
RAB35	1
RAB3A	1
RAB3GAP1	1
RAB3IP	1
RAB5B	1
RAB5C	1
RABGGTA	1
RABGGTB	1
RABIF	1
RAD21	1
RAD9A	1
RAE1	1
RAF1	1
RAI14	1
RALA	1
RALGAPA1	1
RALY	1
RALYL	1
RANBP10	1
RANGAP1	1
RAP1A	1
RAPGEF1	1
RASA1	1
RASGRP1	1
RASSF1	1
RB1CC1	1
RBBP4	1
RBBP7	1
RBBP8	1
RBFA	1
RBL2	1
RBM12B	1
RBM34	1
RBM38	1
RBM42	1
RBM4B	1
RBM5	1
RBMX	1
RBMX2	1
RC3H1	1
RCL1	1
RCN1	1
RDH11	1
REEP5	1
RELA	1
RER1	1
RERE	1
RETSAT	1
REV3L	1
REXO4	1
RFC5	1
RFX1	1
RFX4	1
RGP1	1
RGPD4	1
RHEBL1	1
RHOB	1
RHOQ	1
RIPK1	1
RLTPR	1
RNASEL	1
RNF123	1
RNF144A	1
RNF169	1
RNF2	1
RNF212	1
RNF31	1
RNF32	1
RNF44	1
RNF6	1
RNGTT	1
RNMT	1
ROR1	1
RPL18A	1
RPL3L	1
RPP25	1
RPP30	1
RPRD1B	1
RPS15	1
RPS23	1
RPS24	1
RPS27A	1
RPS27L	1
RPS29	1
RPS4Y1	1
RPS6KA3	1
RPS6KA4	1
RPS6KB1	1
RPS9	1
RPTOR	1
RPUSD4	1
RRAGD	1
RREB1	1
RRP1B	1
RRP36	1
RRS1	1
RSAD2	1
RSL24D1	1
RSPRY1	1
RWDD2A	1
RWDD2B	1
RXRB	1
S1PR4	1
SAFB2	1
SAMD11	1
SAMD8	1
SAMM50	1
SAP18	1
SAPCD2	1
SAR1A	1
SARNP	1
SART1	1
SASH1	1
SAT2	1
SBNO1	1
SCAF11	1
SCAI	1
SCARB1	1
SCLY	1
SCRN1	1
SCYL3	1
SDAD1	1
SDCCAG3	1
SDCCAG8	1
SEC23IP	1
SEC61A1	1
SEC61B	1
SEC61G	1
SECISBP2	1
SECISBP2L	1
SEH1L	1
SELK	1
SEMA4D	1
SENP8	1
SEPSECS	1
SERAC1	1
SERF2	1
SERINC3	1
SERPINA10	1
SERPINA7	1
SERPIND1	1
SERPINF1	1
SF1	1
SF3B14	1
SF3B5	1
SFT2D2	1
SFXN4	1
SGK223	1
SGPP2	1
SGSM2	1
SH3TC1	1
SHCBP1	1
SIAE	1
SIDT1	1
SIGMAR1	1
SIN3A	1
SIN3B	1
SIRPG	1
SIT1	1
SKA2	1
SKA3	1
SKP1	1
SLAIN1	1
SLAMF1	1
SLC15A3	1
SLC15A4	1
SLC17A5	1
SLC19A2	1
SLC1A5	1
SLC22A9	1
SLC25A12	1
SLC25A13	1
SLC25A19	1
SLC25A27	1
SLC25A32	1
SLC25A4	1
SLC26A11	1
SLC26A3	1
SLC27A3	1
SLC27A4	1
SLC2A1	1
SLC30A1	1
SLC35B3	1
SLC35B4	1
SLC35D1	1
SLC35F2	1
SLC39A10	1
SLC41A3	1
SLC43A1	1
SLC43A3	1
SLC44A2	1
SLC4A10	1
SLC4A11	1
SLC4A2	1
SLC5A4	1
SLC5A6	1
SLC7A1	1
SLC7A11	1
SLC7A5	1
SLC7A6	1
SLC7A6OS	1
SLC9A7	1
SLC9A9	1
SLFN5	1
SLIT1	1
SLIT2	1
SMAD1	1
SMAD4	1
SMAP2	1
SMARCAL1	1
SMARCC1	1
SMARCC2	1
SMC1A	1
SMC2	1
SMC5	1
SMCHD1	1
SMCR7L	1
SMCR8	1
SMDT1	1
SMEK2	1
SMG8	1
SMG9	1
SMIM11	1
SMIM20	1
SMNDC1	1
SMPD4	1
SMTN	1
SMTNL1	1
SMU1	1
SMUG1	1
SMYD3	1
SNRNP35	1
SNRPA1	1
SNRPD3	1
SNUPN	1
SNX1	1
SNX2	1
SNX25	1
SNX30	1
SOCS2	1
SOD3	1
SOGA3	1
SORD	1
SOS1	1
SP140L	1
SP2	1
SP9	1
SPAG1	1
SPAG16	1
SPAST	1
SPATA22	1
SPG7	1
SPICE1	1
SPIN1	1
SPINK5	1
SPN	1
SPPL2B	1
SPRYD3	1
SRI	1
SRP54	1
SRP72	1
SRP9	1
SRPK1	1
SRPRB	1
SRRM2	1
SRRT	1
SRSF3	1
SRSF4	1
SRSF8	1
SSBP1	1
SSPO	1
SSR3	1
SSX2IP	1
SSX5	1
ST5	1
STARD10	1
STARD3	1
STARD3NL	1
STARD4	1
STARD5	1
STAT3	1
STAT5B	1
STAU1	1
STK25	1
STK36	1
STMN1	1
STRA13	1
STRAP	1
STXBP6	1
SUMF2	1
SUMO2	1
SUPT7L	1
SYNGR1	1
SYS1	1
SZT2	1
TAB2	1
TACC2	1
TADA3	1
TAF15	1
TALDO1	1
TAOK1	1
TAPT1	1
TARS2	1
TAS2R40	1
TAZ	1
TBC1D16	1
TBC1D25	1
TBC1D4	1
TBCEL	1
TBCK	1
TBL3	1
TBP	1
TBRG4	1
TCEANC2	1
TCEB1	1
TCERG1L	1
TCF12	1
TCHH	1
TDRD1	1
TDRD3	1
TECPR1	1
TEF	1
TENM2	1
TENM3	1
TES	1
TESK2	1
TESPA1	1
TEX10	1
TEX9	1
TFDP2	1
TGS1	1
THAP5	1
THEMIS2	1
THSD1	1
THYN1	1
TIMM13	1
TIMM8B	1
TIMMDC1	1
TLR10	1
TLR3	1
TLR9	1
TM6SF1	1
TM7SF3	1
TMCO4	1
TMEM109	1
TMEM115	1
TMEM126B	1
TMEM147	1
TMEM159	1
TMEM160	1
TMEM164	1
TMEM205	1
TMEM206	1
TMEM209	1
TMEM229A	1
TMEM237	1
TMEM50A	1
TMEM62	1
TMEM63A	1
TMEM67	1
TMEM9	1
TMLHE	1
TMOD2	1
TMOD3	1
TMOD4	1
TMX3	1
TMX4	1
TNFAIP8L2	1
TNFSF11	1
TNFSF14	1
TNFSF9	1
TNNT2	1
TNPO2	1
TOMM40	1
TOMM40L	1
TOMM70A	1
TOP1	1
TOR1B	1
TOR2A	1
TOR3A	1
TOR4A	1
TOX	1
TPBG	1
TPK1	1
TPRG1L	1
TRA2B	1
TRAF5	1
TRAK1	1
TRANK1	1
TRAPPC2L	1
TRIAP1	1
TRIM11	1
TRIM21	1
TRIM37	1
TRIM45	1
TRIM59	1
TRIP10	1
TRMT13	1
TRMT5	1
TRMT6	1
TRMT61A	1
TRMU	1
TRNT1	1
TRPC1	1
TRPM5	1
TRPM6	1
TRPV3	1
TSC22D2	1
TSNARE1	1
TSR2	1
TTC25	1
TTF1	1
TTF2	1
TTI1	1
TTN	1
TUBA1C	1
TUBA8	1
TUBB1	1
TUBB2A	1
TUBB6	1
TUBB8	1
TUBG1	1
TUBGCP5	1
TUBGCP6	1
TXLNG	1
TXNDC17	1
TYW3	1
U2AF1	1
UBAC1	1
UBE2K	1
UBE2L3	1
UBE2N	1
UBE2NL	1
UBE2V2	1
UBIAD1	1
UBQLNL	1
UBTF	1
UBXN1	1
UBXN11	1
UCK2	1
UGDH	1
UGGT1	1
UGT2B7	1
UGT3A1	1
UGT3A2	1
UIMC1	1
UMODL1	1
UNC13B	1
UNK	1
UPP1	1
UQCR10	1
UQCRFS1	1
USMG5	1
USP18	1
USP34	1
USP36	1
USP5	1
USP9X	1
USP9Y	1
UTP15	1
UTP20	1
UTP3	1
UVSSA	1
UXS1	1
VAMP8	1
VAPA	1
VASP	1
VCP	1
VEZF1	1
VHL	1
VPS13D	1
VPS29	1
VPS37C	1
VPS4B	1
VPS72	1
VRK3	1
WDR18	1
WDR33	1
WDR43	1
WDR52	1
WDR62	1
WDR92	1
WDSUB1	1
WIBG	1
WIPF1	1
WIPI1	1
WRAP53	1
WWP2	1
XPC	1
XPNPEP3	1
XPO5	1
XRN2	1
YAF2	1
YBEY	1
YEATS2	1
YEATS4	1
YWHAG	1
YY1AP1	1
ZBTB11	1
ZBTB21	1
ZBTB38	1
ZBTB4	1
ZBTB7A	1
ZC3H12C	1
ZC3H15	1
ZC3H4	1
ZC3H6	1
ZC3H7A	1
ZC3H7B	1
ZC3HC1	1
ZCCHC10	1
ZCCHC17	1
ZCCHC3	1
ZCCHC7	1
ZCRB1	1
ZDHHC13	1
ZDHHC15	1
ZDHHC18	1
ZDHHC20	1
ZDHHC5	1
ZFAND1	1
ZFP14	1
ZMAT3	1
ZMYM2	1
ZNF100	1
ZNF217	1
ZNF22	1
ZNF251	1
ZNF274	1
ZNF280C	1
ZNF292	1
ZNF316	1
ZNF330	1
ZNF408	1
ZNF428	1
ZNF444	1
ZNF451	1
ZNF470	1
ZNF518A	1
ZNF528	1
ZNF574	1
ZNF608	1
ZNF662	1
ZNF891	1
ZNHIT3	1
ZSWIM8	1
AAGAB	2
AATF	2
ABAT	2
ABCB10	2
ABL1	2
ACACA	2
ACADS	2
ACADVL	2
ACBD5	2
ACBD6	2
ACOT2	2
ACOT4	2
ACSL5	2
ACTL6A	2
ADH5	2
AGRN	2
AGTPBP1	2
AHCYL1	2
AIMP2	2
AK9	2
AKAP8	2
AKR1E2	2
AKT1S1	2
ALG8	2
AMBRA1	2
AMDHD2	2
AMFR	2
AMPD2	2
ANAPC10	2
ANAPC13	2
ANAPC15	2
ANAPC5	2
ANK2	2
ANKHD1-EIF4EBP3	2
ANKLE2	2
ANKZF1	2
ANO10	2
AP2M1	2
AP3D1	2
AP5B1	2
AP5Z1	2
APOA1BP	2
APOBEC3C	2
APOBEC3G	2
APOL3	2
AQR	2
ARF1	2
ARHGAP29	2
ARHGAP35	2
ARHGAP6	2
ARHGEF7	2
ARIH1	2
ARL6IP4	2
ARL8B	2
ATAD2	2
ATAD3B	2
ATF5	2
ATF7IP	2
ATOX1	2
ATP10B	2
ATP11C	2
ATP1B1	2
ATP2C1	2
ATP6V1H	2
ATP8A1	2
ATP9B	2
ATPIF1	2
ATRX	2
AUP1	2
AZI1	2
BAG6	2
BANP	2
BAZ1A	2
BAZ1B	2
BAZ2A	2
BCKDHB	2
BCL2L13	2
BEND3	2
BLK	2
BLOC1S2	2
BLVRA	2
BNIP2	2
BPNT1	2
BRCC3	2
BRD8	2
BRK1	2
BRMS1	2
BTBD6	2
BUB3	2
BYSL	2
C12orf44	2
C12orf45	2
C14orf93	2
C17orf85	2
C19orf70	2
C19orf82	2
C1orf174	2
C1orf27	2
C21orf33	2
C21orf59	2
C3orf17	2
C5orf22	2
C6orf120	2
C6orf163	2
C6orf89	2
CACNA1A	2
CALR	2
CALU	2
CARD8	2
CARS2	2
CASC3	2
CASK	2
CASP8	2
CAST	2
CCAR1	2
CCDC124	2
CCDC132	2
CCDC168	2
CCDC173	2
CCDC47	2
CCDC58	2
CCDC59	2
CCDC86	2
CCDC91	2
CCDC97	2
CCNH	2
CCNK	2
CD3EAP	2
CD48	2
CD63	2
CDC123	2
CDC23	2
CDK5RAP1	2
CDK5RAP3	2
CDK7	2
CECR5	2
CENPB	2
CENPJ	2
CENPV	2
CEP120	2
CEP290	2
CEP97	2
CERS2	2
CETN2	2
CETN3	2
CFL2	2
CHAMP1	2
CHD2	2
CHERP	2
CHFR	2
CHP1	2
CKAP2	2
CLEC16A	2
CLIP2	2
CLN6	2
CLNS1A	2
CMBL	2
CMSS1	2
CNOT1	2
CNOT8	2
CNP	2
COA1	2
COASY	2
COL28A1	2
COMMD5	2
COPS8	2
COQ5	2
COQ7	2
COX11	2
COX6C	2
CPPED1	2
CRAT	2
CROCC	2
CSTF2	2
CSTF3	2
CTNNBL1	2
CTSA	2
CTSO	2
CTTNBP2NL	2
CTU1	2
CXCL14	2
CYB5A	2
CYP3A4	2
CYSTM1	2
DBR1	2
DCAF11	2
DCAKD	2
DCP1B	2
DCTPP1	2
DCUN1D5	2
DDX41	2
DDX55	2
DDX60L	2
DEPDC5	2
DERL3	2
DES	2
DGAT1	2
DHODH	2
DHRS1	2
DHRS7	2
DHX33	2
DHX8	2
DIABLO	2
DIS3L	2
DNAH10	2
DNAH6	2
DNAJB12	2
DNAJC12	2
DNAJC17	2
DNAJC8	2
DNM3	2
DNPEP	2
DNPH1	2
DOK3	2
DPCD	2
DPY30	2
DPYD	2
DRP2	2
DUS1L	2
DUS2L	2
DVL2	2
DYNC1LI2	2
DYRK1A	2
EDEM3	2
EFCAB4B	2
EGR2	2
EHMT2	2
EIF2AK4	2
EIF2B2	2
EIF3J	2
EIF4EBP2	2
ELAVL2	2
ELMSAN1	2
ELOVL1	2
ELP3	2
ELP5	2
EMC6	2
EMD	2
ENSA	2
ENY2	2
EPHB4	2
EPPK1	2
ERBB2IP	2
ERCC2	2
ERGIC1	2
ERI3	2
ERO1L	2
ESAM	2
EXOSC3	2
EZH2	2
FABP3	2
FAF1	2
FAM105B	2
FAM115C	2
FAM134A	2
FAM195A	2
FAM207A	2
FAM213B	2
FAM21C	2
FAM45A	2
FANCI	2
FBXL8	2
FBXO28	2
FBXO30	2
FCHSD2	2
FDPS	2
FGF1	2
FGFR1OP	2
FHIT	2
FIS1	2
FMNL2	2
FN1	2
FOXK1	2
FOXK2	2
FRG1	2
FRMPD4	2
FRYL	2
FSD1L	2
FTSJD2	2
FUK	2
FUNDC2	2
FUZ	2
FYCO1	2
FYTTD1	2
GABARAP	2
GALNT6	2
GATAD2B	2
GCAT	2
GCFC2	2
GCHFR	2
GCLC	2
GCN1L1	2
GFM2	2
GHITM	2
GIGYF1	2
GIMAP2	2
GINS4	2
GIT1	2
GLCCI1	2
GM2A	2
GMEB1	2
GMEB2	2
GNB2L1	2
GNG8	2
GNL1	2
GNL2	2
GNPNAT1	2
GOLM1	2
GPS1	2
GPX4	2
GRIA1	2
GSKIP	2
GTF2A1	2
GTF2E1	2
[truncated: 3,203 more rows]

## Sheet: D5 VS F7
GeneSymbol	IDF
A1CF	1
AARS2	1
AASDHPPT	1
ABCB10	1
ABCB6	1
ABCC1	1
ABCC4	1
ABCG8	1
ABHD11	1
ABHD13	1
ABHD16A	1
ABHD17B	1
ABL1	1
ABR	1
ACAA2	1
ACACB	1
ACAT2	1
ACO2	1
ACOT1	1
ACOT2	1
ACP1	1
ACSL1	1
ACSM3	1
ACSS1	1
ACTA1	1
ACTBL2	1
ACTG1	1
ACTL6A	1
ACTR1A	1
ACTRT1	1
ADAM29	1
ADAM8	1
ADCK5	1
ADPRM	1
ADRM1	1
AFAP1L2	1
AFF2	1
AFG3L2	1
AGFG1	1
AGPAT4	1
AGPAT9	1
AHNAK	1
AHNAK2	1
AIDA	1
AK1	1
AK9	1
AKAP10	1
AKAP3	1
AKAP4	1
AKT1S1	1
ALDH6A1	1
ALG12	1
ALG8	1
ALKBH1	1
ALKBH4	1
ALOX12B	1
ALPPL2	1
AMIGO1	1
ANAPC13	1
ANAPC16	1
ANAPC5	1
ANGPT1	1
ANKHD1-EIF4EBP3	1
ANKIB1	1
ANKLE1	1
ANKLE2	1
ANKRD12	1
ANKRD16	1
ANKRD17	1
ANKRD31	1
ANKRD45	1
ANKRD62	1
ANO10	1
ANXA11	1
AP1AR	1
AP1B1	1
AP1G1	1
AP1M1	1
AP2B1	1
AP4B1	1
AP4E1	1
AP5B1	1
APAF1	1
APC2	1
API5	1
APMAP	1
APOL1	1
APOO	1
AQP11	1
ARAP2	1
ARF1	1
ARF4	1
ARHGAP15	1
ARHGAP35	1
ARHGAP4	1
ARHGAP9	1
ARHGEF4	1
ARID1B	1
ARID3B	1
ARID4B	1
ARID5B	1
ARIH1	1
ARL3	1
ARL5A	1
ARL6	1
ARL6IP4	1
ARL6IP6	1
ARL8B	1
ARMC4	1
ARMC9	1
ARMCX5	1
ARPC3	1
ARPP19	1
ARRDC1	1
ARRDC5	1
ASB1	1
ASB6	1
ASCC3	1
ASF1B	1
ASNS	1
ASXL2	1
ATAD1	1
ATAD3A	1
ATE1	1
ATF6B	1
ATF7	1
ATG16L1	1
ATG3	1
ATG4A	1
ATG4C	1
ATL3	1
ATP10B	1
ATP13A4	1
ATP1A1	1
ATP1B1	1
ATP5D	1
ATP5I	1
ATP5SL	1
ATP6	1
ATP6AP1	1
ATP9B	1
ATRAID	1
ATRX	1
ATXN1	1
AUH	1
AWAT2	1
AZI1	1
B4GALT7	1
BAG2	1
BAG3	1
BANK1	1
BAP1	1
BAZ2B	1
BCAP29	1
BCCIP	1
BCKDHA	1
BCL10	1
BCL2L13	1
BCL7C	1
BCMO1	1
BCS1L	1
BHLHA15	1
BIN2	1
BIRC7	1
BLMH	1
BLNK	1
BPIFB6	1
BRCA2	1
BRD3	1
BRD8	1
BRD9	1
BROX	1
BRPF3	1
BTAF1	1
BTBD1	1
BTF3	1
BTN3A2	1
BTN3A3	1
BUB3	1
BYSL	1
BZW2	1
C10orf137	1
C10orf68	1
C11orf31	1
C12orf10	1
C12orf73	1
C15orf57	1
C16orf91	1
C16orf96	1
C17orf53	1
C17orf85	1
C1orf35	1
C1QTNF7	1
C2	1
C20orf112	1
C20orf26	1
C21orf2	1
C21orf33	1
C2orf54	1
C3	1
C3orf17	1
C5orf15	1
C6orf62	1
C6orf89	1
C7orf26	1
C8orf47	1
C9orf117	1
C9orf78	1
C9orf91	1
CABP4	1
CACNG6	1
CACTIN	1
CAD	1
CALCOCO2	1
CALU	1
CAMK2G	1
CAMLG	1
CAMSAP1	1
CANX	1
CAPN1	1
CAPSL	1
CARHSP1	1
CARM1	1
CAT	1
CAV3	1
CBFB	1
CBX1	1
CCDC104	1
CCDC110	1
CCDC120	1
CCDC132	1
CCDC137	1
CCDC141	1
CCDC146	1
CCDC167	1
CCDC178	1
CCDC28A	1
CCDC39	1
CCDC61	1
CCDC69	1
CCDC82	1
CCND2	1
CCNL2	1
CD164L2	1
CD53	1
CD72	1
CD82	1
CD97	1
CD99L2	1
CDC123	1
CDC16	1
CDC23	1
CDC25A	1
CDC37	1
CDC37L1	1
CDC42BPA	1
CDC42SE2	1
CDC45	1
CDC5L	1
CDCA3	1
CDK11B	1
CDK13	1
CDK19	1
CDK2AP1	1
CDKL5	1
CDKN1A	1
CDKN1B	1
CDKN2AIPNL	1
CENPH	1
CENPJ	1
CENPK	1
CENPM	1
CENPV	1
CEP120	1
CEP152	1
CEP41	1
CEP55	1
CEP97	1
CGRRF1	1
CHAF1B	1
CHCHD3	1
CHCHD4	1
CHD5	1
CHFR	1
CHI3L1	1
CHL1	1
CHMP4A	1
CHPF2	1
CHRDL1	1
CHTF18	1
CHURC1	1
CINP	1
CIRBP	1
CIRH1A	1
CKAP5	1
CKMT2	1
CKS1B	1
CLASRP	1
CLCF1	1
CLCN6	1
CLK1	1
CLK3	1
CLTA	1
CMAS	1
CNGB1	1
CNNM2	1
CNOT1	1
CNOT4	1
CNP	1
CNPY3	1
CNTN5	1
COA3	1
COBL	1
COL12A1	1
COL26A1	1
COL4A3BP	1
COL9A1	1
COMTD1	1
COQ6	1
CORO1C	1
COX14	1
COX17	1
COX20	1
COX5B	1
CPEB4	1
CPSF2	1
CPT1A	1
CPT2	1
CPVL	1
CRB2	1
CRBN	1
CREBBP	1
CREBZF	1
CRELD1	1
CRKL	1
CROT	1
CRTC3	1
CRYZ	1
CSE1L	1
CSF1	1
CSNK1A1	1
CSNK1D	1
CSNK2A2	1
CSNK2B	1
CSTB	1
CSTF2	1
CSTF3	1
CTDNEP1	1
CTNNA2	1
CTNNBL1	1
CTPS2	1
CTSO	1
CTTNBP2NL	1
CUL2	1
CUTA	1
CWC15	1
CWF19L2	1
CXorf56	1
CYB561D2	1
CYB5R4	1
CYC1	1
CYP2D6	1
DAB2IP	1
DAG1	1
DAGLB	1
DAPK1	1
DAPP1	1
DAXX	1
DBT	1
DCAF16	1
DCAF7	1
DCP1B	1
DCP2	1
DCPS	1
DCTN1	1
DCTN6	1
DCXR	1
DDB2	1
DDHD2	1
DDX20	1
DDX23	1
DDX26B	1
DDX42	1
DDX55	1
DDX60L	1
DECR1	1
DECR2	1
DENND1A	1
DENND2D	1
DEPDC5	1
DERL3	1
DES	1
DESI1	1
DFFB	1
DGCR14	1
DGCR6L	1
DGKQ	1
DHODH	1
DHRSX	1
DHX32	1
DHX33	1
DHX8	1
DIABLO	1
DIDO1	1
DIRAS3	1
DLG1	1
DMAP1	1
DMPK	1
DNA2	1
DNAAF2	1
DNAH12	1
DNAH9	1
DNAJA2	1
DNAJB12	1
DNAJB13	1
DNAJC13	1
DNAJC9	1
DNM1	1
DNM3	1
DNTTIP1	1
DOCK8	1
DOLK	1
DPEP2	1
DPH1	1
DPP10	1
DPPA4	1
DPY19L3	1
DR1	1
DSCAM	1
DSCC1	1
DSN1	1
DUOX1	1
DUS1L	1
DUSP22	1
DVL2	1
DYNC1I2	1
DYNC1LI2	1
DYNC2H1	1
DYTN	1
E2F3	1
E4F1	1
EBNA1BP2	1
EDEM2	1
EDEM3	1
EED	1
EFCAB4A	1
EFHD2	1
EFR3A	1
EFTUD2	1
EGFR	1
EHD4	1
EHHADH	1
EHMT1	1
EHMT2	1
EIF1	1
EIF2B1	1
EIF3C	1
EIF3D	1
EIF3E	1
EIF3L	1
ELL2	1
ELMO2	1
ELMSAN1	1
EMB	1
EMCN	1
EMILIN2	1
EML5	1
ENDOG	1
ENGASE	1
ENKUR	1
ENTPD1	1
ENTPD5	1
ENY2	1
EOGT	1
EPC1	1
EPG5	1
EPM2AIP1	1
EPPK1	1
EPS8L2	1
ERAL1	1
ERAP1	1
ERGIC1	1
ERLIN1	1
ERP29	1
ESCO1	1
ESRP1	1
ESRRA	1
ETS1	1
EVI5L	1
EVPL	1
EXOC5	1
EXOC6	1
EXOC7	1
EXOSC2	1
EXOSC6	1
EXOSC7	1
EXOSC9	1
FAAH2	1
FAIM	1
FAM103A1	1
FAM114A1	1
FAM118B	1
FAM122B	1
FAM149A	1
FAM161B	1
FAM175A	1
FAM179A	1
FAM184B	1
FAM186B	1
FAM188B	1
FAM193A	1
FAM221A	1
FAM43B	1
FAM53C	1
FAM65B	1
FAM65C	1
FAM73A	1
FANCI	1
FARP1	1
FARS2	1
FAS	1
FASTKD3	1
FAT4	1
FAU	1
FBN2	1
FBXL15	1
FBXO17	1
FBXO45	1
FBXO9	1
FCF1	1
FERMT2	1
FEZF1	1
FGD3	1
FGD6	1
FH	1
FHIT	1
FHL3	1
FIBP	1
FLI1	1
FLNC	1
FLVCR2	1
FMNL1	1
FOPNL	1
FOXK1	1
FOXK2	1
FOXP4	1
FPGT	1
FRAS1	1
FSD1L	1
FTSJ2	1
FURIN	1
FYTTD1	1
FZD3	1
GABBR2	1
GABPA	1
GADD45GIP1	1
GALNT6	1
GALT	1
GAR1	1
GATAD1	1
GATAD2A	1
GBP3	1
GCHFR	1
GCLC	1
GEMIN5	1
GEMIN7	1
GFAP	1
GGNBP2	1
GIT2	1
GLCCI1	1
GLS	1
GLTSCR1L	1
GMPR	1
GNAO1	1
GNB2L1	1
GNG2	1
GNG7	1
GNL1	1
GNL3	1
GNPDA1	1
GNPTG	1
GOLGA1	1
GORASP2	1
GPAT2	1
GPATCH2L	1
GPATCH4	1
GPD2	1
GPR152	1
GPR55	1
GPSM1	1
GPX4	1
GRHPR	1
GRIA1	1
GRID2	1
GRK4	1
GRPEL1	1
GRWD1	1
GSPT1	1
GSR	1
GSTO1	1
GTF2B	1
GTF2E1	1
GTF2F2	1
GTPBP2	1
HADH	1
HADHB	1
HAPLN1	1
HAPLN4	1
HAS1	1
HAT1	1
HAUS1	1
HAUS2	1
HAUS7	1
HCCS	1
HCFC1	1
HDAC10	1
HDAC3	1
HDAC5	1
HDAC8	1
HDGFRP2	1
HDHD2	1
HEATR4	1
HEATR5A	1
HECTD1	1
HECW2	1
HELZ2	1
HERC2	1
HERC4	1
HES6	1
HIATL1	1
HIBCH	1
HIC1	1
HIGD2A	1
HINT1	1
HIP1	1
HIRIP3	1
HIST1H1D	1
HLA-DMA	1
HLCS	1
HLTF	1
HMBOX1	1
HMGA1	1
HMGN1	1
HOMER1	1
HOOK2	1
HPS3	1
HPS5	1
HPX	1
HSCB	1
HSD17B12	1
HSDL2	1
HSPA14	1
HSPA2	1
HSPA4L	1
HVCN1	1
HYPK	1
IAH1	1
IFI35	1
IFI44	1
IFIT1	1
IFNGR1	1
IFRD1	1
IFT20	1
IFT57	1
IK	1
IKBKG	1
IL10RB	1
IL11	1
ILK	1
IMPA1	1
IMPACT	1
IMPG2	1
ING3	1
INIP	1
INO80	1
INPP5B	1
INPP5F	1
INTS2	1
INTS5	1
IPO4	1
IPO8	1
IPO9	1
IRF1	1
IRF7	1
ISCA1	1
ISG20	1
ITFG3	1
ITGB2	1
ITIH4	1
ITPRIP	1
IVNS1ABP	1
JAKMIP1	1
JHDM1D	1
JMY	1
KANK3	1
KANSL2	1
KAT7	1
KAT8	1
KATNBL1	1
KBTBD2	1
KCNAB2	1
KCNH4	1
KCNK6	1
KCTD10	1
KCTD15	1
KDM5A	1
KEAP1	1
KEL	1
KIAA0226	1
KIAA0319L	1
KIAA0895L	1
KIAA0947	1
KIAA1109	1
KIAA1210	1
KIAA1211	1
KIAA1549L	1
KIAA2013	1
KIAA2018	1
KIDINS220	1
KIF11	1
KIF13A	1
KIF15	1
KIF21B	1
KIF27	1
KIF2C	1
KIF5B	1
KIF5C	1
KIF9	1
KLB	1
KLC1	1
KLF13	1
KLHL18	1
KMT2B	1
KNOP1	1
KPTN	1
KRIT1	1
KRT12	1
KRT222	1
KRT73	1
KRT9	1
LACC1	1
LACTBL1	1
LAMTOR5	1
LARP1	1
LCA5L	1
LDOC1	1
LENG1	1
LGALSL	1
LHFPL2	1
LIMD2	1
LIMK2	1
LIN37	1
LIPE	1
LMF1	1
LMTK3	1
LNPEP	1
LOC100288568	1
LOC100506667	1
LOC100507656	1
LOC100507747	1
LOC100653251	1
LOC100996619	1
LOC100996768	1
LOC728026	1
LRCH1	1
LRCH3	1
LRGUK	1
LRP1B	1
LRPAP1	1
LRRC14	1
LRRC16B	1
LRRC47	1
LRRC48	1
LRRC49	1
LRRC59	1
LRRC66	1
LRRC8A	1
LRRC8C	1
LRRN1	1
LSM14A	1
LSM14B	1
LSM3	1
LSM4	1
LSM7	1
LSP1	1
LSR	1
LUC7L	1
LYPLA1	1
LYRM5	1
LYRM9	1
LYST	1
LZTR1	1
MADD	1
MAF1	1
MAGED1	1
MAGI2	1
MAGOH	1
MAK16	1
MANBA	1
MANEA	1
MAP2K1	1
MAP2K3	1
MAP2K7	1
MAP3K12	1
MAP3K8	1
MAP4K1	1
MAP4K5	1
MAPK8	1
MAPK8IP3	1
MAPKAP1	1
MAPKAPK2	1
MAPKAPK3	1
MBD3	1
MBD4	1
MBOAT1	1
MCCC2	1
MCM10	1
MCTP2	1
MCTS1	1
MDN1	1
MED1	1
MED16	1
MED26	1
MED27	1
MED28	1
MED30	1
MED31	1
MED4	1
MED8	1
MEF2D	1
MESDC1	1
METAP1D	1
METTL14	1
METTL21D	1
METTL5	1
MFI2	1
MFSD1	1
MFSD5	1
MICAL1	1
MIIP	1
MINK1	1
MIS12	1
MISP	1
MKRN1	1
MLLT1	1
MLLT3	1
MLLT6	1
MMP23B	1
MMRN1	1
MMRN2	1
MNAT1	1
MNDA	1
MON1A	1
MON1B	1
MOS	1
MPC1	1
MPDZ	1
MPLKIP	1
MPP5	1
MRGBP	1
MRI1	1
MROH1	1
MRPL1	1
MRPL11	1
MRPL12	1
MRPL18	1
MRPL19	1
MRPL2	1
MRPL21	1
MRPL3	1
MRPL37	1
MRPL39	1
MRPL42	1
MRPL49	1
MRPS14	1
MRPS18B	1
MRPS22	1
MRPS28	1
MRPS30	1
MRPS7	1
MRTO4	1
MSANTD3	1
MSH6	1
MST4	1
MTA1	1
MTDH	1
MTERFD1	1
MTERFD2	1
MTFR1L	1
MTPN	1
MTRF1L	1
MTTP	1
MTX2	1
MUL1	1
MX2	1
MXRA8	1
MYCBPAP	1
MYH11	1
MYLK2	1
MYO18A	1
MYO1D	1
MYO9B	1
MYOM1	1
N4BP2	1
N6AMT1	1
NAA10	1
NABP1	1
NACAD	1
NAE1	1
NAF1	1
NAGK	1
NAGS	1
NANP	1
NANS	1
NARFL	1
NAT14	1
NBEAL1	1
NBR1	1
NCAM2	1
NCAPD3	1
NCAPG	1
NCF4	1
NCK2	1
NCOA3	1
NCOA6	1
NCOA7	1
NCOR1	1
NDEL1	1
NDN	1
NDRG3	1
NDUFA10	1
NDUFA13	1
NDUFA9	1
NDUFAF5	1
NDUFS7	1
NDUFV1	1
NECAP1	1
NEU4	1
NFAT5	1
NFATC2	1
NFKBIB	1
NFKBID	1
NFKBIL1	1
NFKBIZ	1
NFYA	1
NFYB	1
NGDN	1
NHEJ1	1
NHLRC3	1
NHS	1
NHSL1	1
NIPA1	1
NIPSNAP1	1
NIPSNAP3A	1
NIT1	1
NKAIN1	1
NKX1-2	1
NLRC5	1
NLRP1	1
NLRP7	1
NME1	1
NME4	1
NME7	1
NME9	1
NNMT	1
NOA1	1
NOL10	1
NOL8	1
NOP10	1
NOP9	1
NOS1	1
NOSTRIN	1
NOTCH3	1
NPAS2	1
NPEPL1	1
NPHP1	1
NRAS	1
NRBP1	1
NRBP2	1
NRIP1	1
NRXN2	1
NSUN2	1
NT5C3A	1
NTAN1	1
NTHL1	1
NTPCR	1
NUCB1	1
NUDC	1
NUDT19	1
NUDT2	1
NUDT9	1
NUFIP1	1
NUGGC	1
NUP133	1
NUP205	1
NUP62	1
NUP85	1
NUP98	1
OAZ2	1
OCLN	1
OCRL	1
OFD1	1
OGFOD1	1
OLA1	1
OLIG3	1
OR10X1	1
OR11H6	1
OR56B4	1
ORC4	1
OSBPL11	1
OSBPL3	1
OSBPL7	1
OTUD4	1
P2RX4	1
P4HA3	1
PABPC5	1
PABPN1	1
PACS1	1
PACSIN2	1
PAFAH1B2	1
PAGR1	1
PAK4	1
PAN2	1
PAPD4	1
PAPD5	1
PARG	1
PARL	1
PARP12	1
PARP2	1
PARS2	1
PARVB	1
PASK	1
PATL2	1
PAWR	1
PAX9	1
PC	1
PCBP2	1
PCDP1	1
PCID2	1
PCNA	1
PCNX	1
PCYOX1L	1
PDAP1	1
PDCD10	1
PDCD1LG2	1
PDCD2	1
PDCD6	1
PDE3A	1
PDE4D	1
PDE6A	1
PDLIM2	1
PDLIM7	1
PDS5A	1
PDS5B	1
PDSS1	1
PDXDC1	1
PDXP	1
PDZD8	1
PECAM1	1
PEG10	1
PES1	1
PEX10	1
PEX2	1
PEX26	1
PFAS	1
PFDN2	1
PFKFB4	1
PFN3	1
PGGT1B	1
PHKG2	1
PHLPP2	1
PHOSPHO1	1
PIAS4	1
PIGA	1
PIGN	1
PIGO	1
PIGQ	1
PIGT	1
PIK3R2	1
PIK3R6	1
PIP5K1B	1
PITHD1	1
PKHD1L1	1
PLA2G15	1
PLA2G4C	1
PLCB3	1
PLCD1	1
PLCL2	1
PLCZ1	1
PLEKHF2	1
PLEKHM2	1
PLEKHO2	1
PLP2	1
PLRG1	1
PLSCR1	1
PLXNA4	1
PNPLA2	1
POC5	1
POLA1	1
POLD3	1
POLD4	1
POLE	1
POLN	1
POLR2B	1
POLR2C	1
POLR2E	1
POLR2F	1
POLR2M	1
POLR3A	1
POLR3B	1
POLR3D	1
POMGNT1	1
POMP	1
POT1	1
PPFIA1	1
PPFIA2	1
PPID	1
PPIE	1
PPIH	1
PPIL2	1
PPIP5K1	1
PPL	1
PPM1G	1
PPP1R10	1
PPP1R1C	1
PPP1R3D	1
PPP1R9A	1
PPP2CB	1
PPP2R1B	1
PPP2R2D	1
PPP5C	1
PPTC7	1
PREPL	1
PRICKLE1	1
PRKAR1A	1
PRKAR2A	1
PRKG2	1
PRMT7	1
PROSC	1
PRPF38A	1
PRPF39	1
PRPF40A	1
PRPSAP1	1
PRR12	1
PRRC2B	1
PSAP	1
PSAT1	1
PSEN1	1
PSMC4	1
PSMD10	1
PSMD5	1
PSMG1	1
PTH1R	1
PTK2	1
PTK2B	1
PTK7	1
PTP4A1	1
PTP4A2	1
PTPLB	1
PTPN1	1
PTPN11	1
PTPN12	1
PTPN2	1
PTPRA	1
PTPRE	1
PTRH1	1
PUM2	1
PUS3	1
PUSL1	1
PWWP2A	1
PWWP2B	1
PYGL	1
PYROXD2	1
QARS	1
QDPR	1
QRICH2	1
QSOX1	1
RAB31	1
RAB35	1
RAB4A	1
RAB5C	1
RAC2	1
RAD17	1
RAD21	1
RAD23A	1
RAD23B	1
RADIL	1
RAI1	1
RALGAPA1	1
RALY	1
RAP1A	1
RASAL1	1
RASSF4	1
RASSF8	1
RB1CC1	1
RBBP8	1
RBM10	1
RBM15B	1
RBM26	1
RBM34	1
RBM41	1
RBM42	1
RBM45	1
RBMX2	1
RC3H1	1
RCAN1	1
RCCD1	1
RCE1	1
RCN1	1
RD3	1
RDH13	1
RECQL	1
RECQL4	1
REXO2	1
RFC1	1
RFC2	1
RFC4	1
RFC5	1
RFFL	1
RGPD8	1
RHBDD1	1
RHBDD3	1
RHBDL3	1
RHOA	1
RHOT2	1
RILPL2	1
RIN1	1
RIOK3	1
RIPK1	1
RIPK3	1
RMI2	1
RNASEH2A	1
RNF13	1
RNF14	1
RNF144A	1
RNF157	1
RNF168	1
RNF2	1
RNF20	1
RNF220	1
RNF31	1
RNF34	1
RNF44	1
RNF6	1
RNPC3	1
RPA2	1
RPF1	1
RPL18A	1
RPL27	1
RPL27A	1
RPL28	1
RPL35	1
RPL36	1
RPL37A	1
RPN2	1
RPP25	1
RPP38	1
RPS11	1
RPS12	1
RPS18	1
RPS19	1
RPS20	1
RPS21	1
RPS23	1
RPS24	1
RPS28	1
RPS6KB1	1
RPS6KL1	1
RPUSD2	1
RRP12	1
RRP1B	1
RRP9	1
RRS1	1
RTFDC1	1
RTN2	1
RTN3	1
RUFY2	1
RUFY3	1
RUNX1	1
RUNX2	1
RUNX3	1
RWDD2A	1
RYR2	1
RYR3	1
S100A11	1
S1PR2	1
SAMD1	1
SAMD13	1
SAMD8	1
SAP30BP	1
SAR1A	1
SARNP	1
SASS6	1
SBNO1	1
SCAF11	1
SCAF4	1
SCAI	1
SCAP	1
SCLY	1
SCRN1	1
SDCCAG8	1
SDF4	1
SDHA	1
SDHB	1
SDK2	1
SEC11A	1
SEC22B	1
SEC31A	1
SEC61G	1
SEH1L	1
SELK	1
SERF2	1
SERPINA1	1
SERPINB1	1
SERPINB2	1
SETDB1	1
SF3B14	1
SFMBT2	1
SFT2D2	1
SH2B3	1
SH3BGR	1
SH3BP5L	1
SH3PXD2B	1
SH3TC1	1
SIAE	1
SIPA1L3	1
SLAMF1	1
SLC16A7	1
SLC25A16	1
SLC25A4	1
SLC25A44	1
SLC26A11	1
SLC26A3	1
SLC27A4	1
SLC2A1	1
SLC2A6	1
SLC30A1	1
SLC35A1	1
SLC35A3	1
SLC35B3	1
SLC35F2	1
SLC36A1	1
SLC39A11	1
SLC4A1	1
SLC4A10	1
SLC50A1	1
SLC7A5	1
SLC9A7	1
SLIT2	1
SLTM	1
SMARCAD1	1
SMARCC1	1
SMARCD1	1
SMC1A	1
SMC6	1
SMCR7L	1
SMDT1	1
SMG6	1
SMG7	1
SMIM1	1
SMIM11	1
SMIM12	1
SMPD2	1
SMYD4	1
SNCAIP	1
SNIP1	1
SNRNP35	1
SNRPB2	1
SNRPD3	1
SNRPG	1
SNTG2	1
SNUPN	1
SNX2	1
SNX25	1
SNX5	1
SOD1	1
SOGA3	1
SORD	1
SP2	1
SPAG16	1
SPAG17	1
SPATA5L1	1
SPEG	1
SPESP1	1
SPG11	1
SPHK1	1
SPICE1	1
SPINK5	1
SPRYD3	1
SPTLC2	1
SRI	1
SRP14	1
SRP68	1
SRSF3	1
SRSF8	1
SSPO	1
SSUH2	1
ST3GAL2	1
ST3GAL3	1
STAC	1
STAP2	1
STARD5	1
STARD7	1
STAT6	1
STIM1	1
STK38	1
STOML3	1
STRAP	1
STX6	1
SUDS3	1
SUFU	1
SULT6B1	1
SUMF1	1
SUMO1	1
SUPT4H1	1
SUPT6H	1
SUPV3L1	1
SVEP1	1
SWAP70	1
SYAP1	1
SYTL2	1
TACC2	1
TACO1	1
TADA1	1
TADA2A	1
TAGLN3	1
TANGO2	1
TAOK1	1
TAOK3	1
TARS	1
TAX1BP1	1
TBC1D10A	1
TBC1D22B	1
TBC1D25	1
TBC1D2B	1
TBC1D7	1
TBRG4	1
TCEB2	1
TCF12	1
TCF20	1
TCF3	1
TCF7	1
TCP11L1	1
TDG	1
TDRD3	1
TDRD5	1
TDRD7	1
TECRL	1
TEF	1
TEKT1	1
TERF2	1
TERF2IP	1
TESK2	1
TEX10	1
TFB2M	1
TFDP1	1
TFG	1
TGS1	1
THAP1	1
THAP11	1
THAP4	1
THEGL	1
THEMIS2	1
THSD1	1
THYN1	1
TIMELESS	1
TIMM13	1
TIMM8A	1
TIMM8B	1
TIMM9	1
TJP2	1
TLK1	1
TLR8	1
TM6SF1	1
TM7SF2	1
TM9SF1	1
TMA16	1
TMC6	1
TMEFF2	1
TMEM115	1
TMEM135	1
TMEM160	1
TMEM161B	1
TMEM168	1
TMEM184C	1
TMEM200C	1
TMEM201	1
TMEM206	1
TMEM259	1
TMEM57	1
TMEM63A	1
TMEM63B	1
TMEM9	1
TMOD2	1
TMPPE	1
TNFAIP8	1
TNFAIP8L2	1
TNFRSF13C	1
TNKS2	1
TNPO2	1
TOM1L2	1
TOMM40	1
TOMM70A	1
TOP1	1
TOX	1
TPBGL	1
TPP1	1
TPRG1L	1
TRA2B	1
TRAF2	1
TRAF3	1
TRAF3IP1	1
TRAF3IP3	1
TRAF5	1
TRAF7	1
TRAK1	1
TRAPPC3	1
TRIAP1	1
TRIM26	1
TRIM27	1
TRIM32	1
TRIM41	1
TRIM59	1
TRIOBP	1
TRMT13	1
TRMT5	1
TRNAU1AP	1
TRNT1	1
TRPV3	1
TSC1	1
TSC2	1
TSEN34	1
TSN	1
TSNARE1	1
TSPYL1	1
TSR1	1
TSSK4	1
TTC1	1
TTC12	1
TTC38	1
TTC4	1
TTF1	1
TTLL2	1
TTN	1
TUBA1C	1
TUBA8	1
TUBB4B	1
TUBE1	1
TUBGCP3	1
TUBGCP4	1
TWSG1	1
TXLNA	1
TXNL4B	1
TYW5	1
U2SURP	1
UBA3	1
UBAP1	1
UBAP1L	1
UBE2E1	1
UBE2F	1
UBE2V2	1
UBFD1	1
UBIAD1	1
UBL5	1
UBP1	1
UBQLN4	1
UBTF	1
UBXN6	1
UCKL1	1
UEVLD	1
UFC1	1
UFL1	1
UGT2B7	1
UHRF1BP1L	1
ULK3	1
UNC13A	1
UNG	1
UPF2	1
UQCR11	1
UQCRFS1	1
URB1	1
URI1	1
USF1	1
USH1C	1
USMG5	1
USO1	1
USP13	1
USP22	1
USP28	1
USP32	1
USP6NL	1
USP7	1
UST	1
UTP23	1
UVSSA	1
UXS1	1
VARS	1
VCAN	1
VCP	1
VDAC2	1
VEZT	1
VGF	1
VIT	1
VMAC	1
VPS13B	1
VPS13D	1
VPS29	1
VPS36	1
VPS39	1
VPS41	1
VPS4B	1
VPS9D1	1
VTA1	1
VTN	1
VWA5A	1
WAPAL	1
WBP11	1
WBSCR27	1
WDR20	1
WDR36	1
WDR4	1
WDR53	1
WDR7	1
WDR81	1
WDR87	1
WDR91	1
WDSUB1	1
WIPF1	1
WIZ	1
WNT2B	1
WRB	1
WWOX	1
XAB2	1
XPA	1
XPNPEP3	1
XRCC4	1
YDJC	1
YEATS4	1
YIPF2	1
YLPM1	1
YOD1	1
YPEL5	1
YWHAG	1
YY1	1
ZBTB21	1
ZBTB7A	1
ZBTB7B	1
ZC3H11A	1
ZC3H12C	1
ZC3H4	1
ZC3H7B	1
ZC3H8	1
ZC3HC1	1
ZCCHC10	1
ZDHHC16	1
ZFP112	1
ZFR	1
ZFYVE1	1
ZFYVE26	1
ZGPAT	1
ZKSCAN1	1
ZMAT2	1
ZMYM5	1
ZNF131	1
ZNF146	1
ZNF174	1
ZNF197	1
ZNF217	1
ZNF24	1
ZNF292	1
ZNF300	1
ZNF319	1
ZNF326	1
ZNF382	1
ZNF436	1
ZNF501	1
ZNF511	1
ZNF528	1
ZNF629	1
ZNF655	1
ZNF768	1
ZNHIT2	1
ZNRF2	1
ZRANB2	1
ZRSR2	1
A2M	2
AAGAB	2
AATF	2
ABCB7	2
ABCB8	2
ABHD14B	2
ABI1	2
ACAD9	2
ACADS	2
ACAP2	2
ACBD6	2
ACSL5	2
ACTB	2
ACTN2	2
ACY1	2
ADAM17	2
ADCK3	2
ADCK4	2
ADNP	2
ADSS	2
AGFG2	2
AGK	2
AGO1	2
AGPAT1	2
AHCTF1	2
AICDA	2
AIM1	2
AIMP2	2
AKAP17A	2
AKAP8L	2
AKAP9	2
AKNA	2
AKR7A2	2
ALDH16A1	2
ALDH7A1	2
ALDH8A1	2
ALDH9A1	2
ALG3	2
ALOX5AP	2
AMBRA1	2
ANAPC2	2
ANAPC7	2
ANGEL1	2
ANGEL2	2
ANK2	2
ANKRD54	2
ANKZF1	2
AP3D1	2
AP3M2	2
APOBEC3C	2
APOBEC3F	2
APOBEC3G	2
ARAP1	2
ARCN1	2
ARF5	2
ARHGAP30	2
ARHGAP31	2
ARID1A	2
ARID3A	2
ARL2	2
ARL2BP	2
ARPC1B	2
ASB10	2
ASF1A	2
ASNA1	2
ASPH	2
ASRGL1	2
ASUN	2
ATG2B	2
ATHL1	2
ATOX1	2
ATP11C	2
ATP5E	2
ATP6V1C1	2
ATP6V1G1	2
ATR	2
ATRIP	2
ATXN2L	2
ATXN3	2
B3GNT2	2
BAD	2
BAZ1B	2
BBX	2
BCAP31	2
BCAR1	2
BCAS3	2
BCKDHB	2
BCL2	2
BDP1	2
BIN1	2
BIRC3	2
BLK	2
BLOC1S2	2
BLOC1S6	2
BNIP2	2
BOD1L1	2
BPIFA3	2
BPNT1	2
BRAT1	2
BST2	2
C11orf30	2
C12orf4	2
C12orf44	2
C12orf45	2
C12orf57	2
C14orf142	2
C18orf32	2
C19orf43	2
C19orf66	2
C19orf70	2
C19orf82	2
C1QBP	2
C20orf27	2
C21orf59	2
C2orf47	2
C4BPA	2
C4orf27	2
C5	2
C5orf22	2
C6orf106	2
C6orf120	2
C6orf203	2
C6orf211	2
C6orf47	2
C7orf43	2
CACYBP	2
CAMSAP2	2
CARD11	2
CBLB	2
CBLL1	2
CBX4	2
CCAR1	2
CCDC101	2
CCDC109B	2
CCDC111	2
CCDC12	2
CCDC47	2
CCDC50	2
CCDC58	2
CCDC59	2
CCDC6	2
CCDC9	2
CCNT1	2
CCNY	2
CCPG1	2
CD3EAP	2
CD48	2
CD55	2
CD59	2
CD63	2
CD79A	2
CD96	2
CDC42EP4	2
CDC73	2
CDK17	2
CDK2	2
CDK9	2
CDKL3	2
CDKN2C	2
CDS2	2
CEP170	2
CEP250	2
CERS2	2
CETN2	2
CETN3	2
CGGBP1	2
CHCHD5	2
CHD1	2
CHMP1B	2
CHRNB3	2
CHTOP	2
CHUK	2
CIZ1	2
CLCN7	2
CLIP2	2
CLN6	2
CLP1	2
CLPB	2
CMBL	2
CMSS1	2
CMTM6	2
CMYA5	2
CNOT8	2
CNTLN	2
CNTROB	2
COL28A1	2
COMMD7	2
COMT	2
COPS3	2
COPS4	2
COPS7A	2
COPS7B	2
COPS8	2
COPZ2	2
COQ7	2
CPSF1	2
CPSF3L	2
CPT1B	2
CRCP	2
CSNK2A1	2
CTNNA1	2
CTR9	2
CTSA	2
CTSH	2
CWC27	2
CXCL14	2
CYB5A	2
CYBA	2
CYBB	2
CYFIP1	2
CYLD	2
CYP3A4	2
CYSTM1	2
DCAF13	2
DCAF5	2
DCTPP1	2
DDAH2	2
DDX19B	2
DDX47	2
DDX51	2
DEGS1	2
DENND1C	2
DFFA	2
DGKH	2
DGKZ	2
DGUOK	2
DHTKD1	2
DHX30	2
DIMT1	2
DIP2B	2
DIS3L	2
DLD	2
DMD	2
DMXL1	2
DNAH6	2
DNAJA4	2
DNAJC12	2
DNAJC19	2
DNMT3A	2
DOK1	2
DOK3	2
DOLPP1	2
DPAGT1	2
DPH2	2
DPY30	2
DPYD	2
DRG2	2
DSCR3	2
DUS3L	2
DYRK1A	2
DZIP3	2
EBF1	2
ECD	2
ECE1	2
ECHDC1	2
ECHDC3	2
ECHS1	2
EDF1	2
EEFSEC	2
EHBP1L1	2
EIF4EBP2	2
EIF5	2
ELOVL1	2
ELP5	2
EMC6	2
EMID1	2
EPN1	2
ERBB2IP	2
ERCC3	2
ERCC6L	2
ERI3	2
ERICH1	2
ERLIN2	2
ERO1L	2
ESF1	2
EXOC6B	2
EXOSC1	2
EXOSC5	2
EXOSC8	2
EYA3	2
FAF1	2
FAHD1	2
FAM105B	2
FAM107B	2
FAM136A	2
FAM195A	2
FAM198B	2
FAM208A	2
FAM20B	2
FAM213B	2
FAM45A	2
FAM65A	2
FAM76B	2
FAM98A	2
FBXO18	2
FBXO3	2
FBXO30	2
FCHO1	2
FDPS	2
FDXR	2
FGF11	2
FIG4	2
FMR1	2
FNTA	2
FOXJ3	2
FRG1	2
FRYL	2
FTSJ1	2
FUCA1	2
FUZ	2
FYCO1	2
G3BP2	2
GATAD2B	2
GEMIN4	2
[truncated: 3,010 more rows]

## Sheet: D5 VS M8
GeneSymbol	IDF
AAMDC	1
AARS2	1
ABCB5	1
ABCB6	1
ABHD10	1
ABHD11	1
ABHD13	1
ABHD17B	1
ABI2	1
ACACA	1
ACADVL	1
ACN9	1
ACOT7	1
ACOT9	1
ACOX2	1
ACP1	1
ACRC	1
ACSL6	1
ACSS1	1
ACTA1	1
ACTG1	1
ACTL6A	1
ACTR1A	1
ACTR2	1
ADA	1
ADAM17	1
ADAM29	1
ADAT1	1
ADAT3	1
ADCK1	1
ADH5	1
ADK	1
ADPGK	1
ADPRM	1
AEBP2	1
AFAP1L2	1
AFF1	1
AFMID	1
AGPAT3	1
AHNAK	1
AIP	1
AK3	1
AK5	1
AK9	1
AKAP13	1
AKAP3	1
AKAP4	1
AKAP6	1
ALDH1L2	1
ALG10	1
ALG12	1
ALG13	1
ALG14	1
ALKBH1	1
ALKBH4	1
ALKBH7	1
ALPK1	1
AMACR	1
AMMECR1	1
ANAPC1	1
ANAPC15	1
ANKRD13A	1
ANKRD31	1
ANKRD32	1
ANKRD36	1
ANKRD36C	1
ANKRD49	1
ANKRD65	1
ANKS1A	1
ANKZF1	1
ANO7	1
ANTXR1	1
ANTXR2	1
ANXA11	1
ANXA3	1
AP3M2	1
AP4S1	1
AP5S1	1
APC	1
API5	1
APOA1	1
APOBEC3C	1
APOBEC3F	1
APOL3	1
ARC	1
ARCN1	1
ARFGEF1	1
ARGLU1	1
ARHGAP15	1
ARHGAP42	1
ARHGEF2	1
ARHGEF4	1
ARID4A	1
ARIH1	1
ARL1	1
ARL14EP	1
ARL5B	1
ARL6IP5	1
ARMC4	1
ARMCX3	1
ARPC2	1
ARPC5	1
ARRB2	1
ARRDC1	1
ARRDC5	1
ARSF	1
ASB10	1
ASB18	1
ASB4	1
ASNA1	1
ASPDH	1
ASPH	1
ATAD1	1
ATAD3A	1
ATE1	1
ATF1	1
ATF3	1
ATF5	1
ATG3	1
ATG4A	1
ATHL1	1
ATN1	1
ATOH7	1
ATP10B	1
ATP2B1	1
ATP6V0A2	1
ATP8A2	1
ATXN1	1
ATXN10	1
ATXN2L	1
AWAT2	1
B3GALT6	1
B4GALT6	1
BAG2	1
BAIAP2L1	1
BANP	1
BAP1	1
BAZ1A	1
BAZ1B	1
BCCIP	1
BCKDHB	1
BCL2L1	1
BCLAF1	1
BCMO1	1
BCOR	1
BCR	1
BCS1L	1
BEND3	1
BGLAP	1
BICD2	1
BIRC2	1
BIRC3	1
BLK	1
BLM	1
BLOC1S2	1
BLOC1S4	1
BLVRA	1
BPIFA3	1
BRD7	1
BRMS1	1
BTAF1	1
BTF3	1
BTF3L4	1
BTN3A2	1
BTN3A3	1
BUB1B	1
BUD31	1
C10orf137	1
C10orf68	1
C11orf16	1
C12orf10	1
C12orf4	1
C12orf66	1
C12orf73	1
C14orf159	1
C14orf182	1
C15orf39	1
C15orf40	1
C16orf71	1
C17orf104	1
C17orf97	1
C18orf32	1
C19orf44	1
C1orf131	1
C1orf141	1
C1orf52	1
C1R	1
C2CD2L	1
C2CD5	1
C2orf44	1
C2orf47	1
C2orf76	1
C4orf32	1
C5orf15	1
C5orf34	1
C5orf42	1
C6orf120	1
C7orf25	1
C7orf43	1
C9orf66	1
C9orf78	1
CAAP1	1
CABIN1	1
CABP4	1
CACNA1A	1
CACNA1C	1
CACNA1E	1
CADPS2	1
CAGE1	1
CALML3	1
CALU	1
CAMKK2	1
CAMLG	1
CANT1	1
CAPN1	1
CAPN7	1
CAPZA2	1
CARD10	1
CARS2	1
CASP2	1
CBFB	1
CBL	1
CBR3	1
CBX5	1
CBX8	1
CCDC111	1
CCDC124	1
CCDC129	1
CCDC135	1
CCDC137	1
CCDC144A	1
CCDC146	1
CCDC150	1
CCDC168	1
CCDC176	1
CCDC18	1
CCDC28A	1
CCDC33	1
CCDC57	1
CCDC58	1
CCDC59	1
CCDC6	1
CCDC66	1
CCDC77	1
CCDC91	1
CCNA2	1
CCND2	1
CCNF	1
CCNL2	1
CD22	1
CD27	1
CD37	1
CD3D	1
CD48	1
CD70	1
CD8B	1
CD99	1
CDAN1	1
CDC123	1
CDC25A	1
CDC37	1
CDC42	1
CDC42EP4	1
CDC42SE1	1
CDH22	1
CDK4	1
CDK5RAP1	1
CDKAL1	1
CDKL5	1
CDKN1B	1
CDR2	1
CDS2	1
CDV3	1
CDYL	1
CEBPZ	1
CENPK	1
CEP164	1
CEP290	1
CERS2	1
CFL1	1
CGGBP1	1
CGNL1	1
CGRRF1	1
CHAC2	1
CHAF1A	1
CHCHD2	1
CHCHD3	1
CHCHD4	1
CHD2	1
CHD8	1
CHID1	1
CHKA	1
CHL1	1
CHMP4A	1
CHST15	1
CHURC1	1
CIRH1A	1
CISD1	1
CIZ1	1
CKAP2	1
CLASRP	1
CLCA4	1
CLDND1	1
CLINT1	1
CLK1	1
CLPB	1
CLPP	1
CLSTN3	1
CMIP	1
CMYA5	1
CNNM3	1
CNNM4	1
CNOT4	1
CNOT8	1
CNP	1
CNPY2	1
CNPY3	1
CNTROB	1
COG8	1
COL12A1	1
COL17A1	1
COLGALT1	1
COMMD5	1
COPG1	1
COPS7B	1
COPZ1	1
COX19	1
COX3	1
COX4I1	1
COX5A	1
COX5B	1
COX7A2	1
COX7B	1
COX8A	1
CPB2	1
CPNE7	1
CPQ	1
CPT1B	1
CR2	1
CRK	1
CRLF3	1
CRTC3	1
CSDE1	1
CSF1	1
CSMD1	1
CSNK1G3	1
CST3	1
CSTB	1
CSTF3	1
CTC1	1
CTCF	1
CTDNEP1	1
CTDSP1	1
CTDSP2	1
CTNNBL1	1
CTPS2	1
CTSO	1
CTTNBP2	1
CUL2	1
CUX1	1
CWF19L2	1
CXorf56	1
CYB5A	1
CYC1	1
CYFIP1	1
CYFIP2	1
CYP27A1	1
CYP3A4	1
DAAM2	1
DAB2IP	1
DAD1	1
DAP	1
DAP3	1
DCAF11	1
DCAF13	1
DCAF16	1
DCAF8	1
DCPS	1
DCTN1	1
DCXR	1
DDHD2	1
DDX11	1
DDX46	1
DDX52	1
DDX54	1
DDX56	1
DERL3	1
DGCR14	1
DGCR8	1
DGKE	1
DGKZ	1
DHRS7	1
DHTKD1	1
DHX58	1
DIABLO	1
DLL3	1
DMXL2	1
DNAH8	1
DNAH9	1
DNAJB11	1
DNAJB4	1
DNAJC19	1
DNAJC7	1
DNASE1	1
DNASE2	1
DNM1	1
DNM3	1
DNTTIP1	1
DNTTIP2	1
DOCK6	1
DOLPP1	1
DOM3Z	1
DPEP2	1
DPH1	1
DPP8	1
DPPA4	1
DPY19L3	1
DPYSL4	1
DRAP1	1
DRP2	1
DSCC1	1
DSTN	1
DUOX1	1
DUS1L	1
DUSP10	1
DUSP23	1
DUT	1
DVL2	1
DYM	1
DYRK1A	1
DYRK4	1
DZIP3	1
E2F2	1
EAPP	1
ECM2	1
ECT2	1
EDDM3B	1
EDEM2	1
EHD3	1
EI24	1
EIF3A	1
EIF3E	1
EIF4E	1
EIF4G1	1
EIF5A	1
ELAVL2	1
ELF1	1
ELK1	1
ELOVL5	1
EMB	1
EMD	1
ENO2	1
ENO3	1
ENOPH1	1
ENTPD1	1
ENY2	1
EPHB4	1
EPPK1	1
EPT1	1
ERC1	1
ERC2	1
ERF	1
ERGIC2	1
ERLIN2	1
ERP29	1
ESCO2	1
ESPL1	1
EVI5L	1
EVL	1
EVPL	1
EXO5	1
EXOC3L4	1
EXOSC5	1
F11	1
FAAH2	1
FABP5	1
FAH	1
FAHD1	1
FAM117A	1
FAM122B	1
FAM129A	1
FAM149A	1
FAM168B	1
FAM172A	1
FAM186B	1
FAM193A	1
FAM205A	1
FAM213A	1
FAM21A	1
FAM221A	1
FAM32A	1
FAM53C	1
FAM96A	1
FAM98B	1
FANK1	1
FAR2	1
FARSA	1
FAS	1
FASTKD2	1
FAT1	1
FAU	1
FBN2	1
FBXL8	1
FBXO18	1
FBXO45	1
FBXW11	1
FBXW2	1
FCAMR	1
FCF1	1
FCGR2B	1
FERMT2	1
FGD3	1
FGF1	1
FGF2	1
FHIT	1
FIG4	1
FILIP1L	1
FIP1L1	1
FLNA	1
FLNC	1
FLOT1	1
FLOT2	1
FOXJ2	1
FOXJ3	1
FREM3	1
FRMPD1	1
FTL	1
FTSJ3	1
FTSJD2	1
G3BP1	1
G3BP2	1
GADD45GIP1	1
GALK2	1
GAMT	1
GAR1	1
GAS8	1
GBAS	1
GBP3	1
GCDH	1
GCN1L1	1
GDAP2	1
GDI1	1
GEMIN4	1
GEMIN5	1
GFER	1
GGNBP2	1
GGT7	1
GIMAP2	1
GINS2	1
GIPR	1
GLA	1
GLIPR2	1
GLO1	1
GLRX3	1
GLS2	1
GMDS	1
GMEB2	1
GMPPA	1
GMPPB	1
GMPS	1
GNA11	1
GNA12	1
GNAO1	1
GNAZ	1
GNL3L	1
GOLGA1	1
GOLGA4	1
GOLGA6L6	1
GOLGA7	1
GPATCH1	1
GPATCH4	1
GPHN	1
GPN2	1
GPR126	1
GPR22	1
GPX3	1
GPX4	1
GRAMD1C	1
GRASP	1
GREB1L	1
GRHPR	1
GRID2	1
GRIN3A	1
GRK4	1
GRK5	1
GRK6	1
GRM5	1
GRWD1	1
GSPT1	1
GSR	1
GSS	1
GSTCD	1
GSTM2	1
GTDC1	1
GTF2B	1
GTF3C6	1
GTPBP10	1
GTPBP2	1
GTPBP3	1
GUF1	1
GUSB	1
HABP2	1
HABP4	1
HAPLN1	1
HAPLN3	1
HARS	1
HAUS1	1
HAUS2	1
HAUS3	1
HAUS8	1
HDGFRP2	1
HDHD3	1
HEATR3	1
HEBP1	1
HECTD4	1
HEPH	1
HERC4	1
HES2	1
HIBADH	1
HIC1	1
HINT1	1
HINT2	1
HIST3H2BB	1
HIST3H3	1
HIVEP1	1
HIVEP3	1
HLA-B	1
HM13	1
HMBOX1	1
HMGA1	1
HMGCL	1
HMGN1	1
HOXD9	1
HPCAL1	1
HPS3	1
HPS5	1
HPX	1
HRH1	1
HSCB	1
HSD17B6	1
HSDL2	1
HSPA4L	1
HSPA6	1
HSPE1-MOB4	1
HSPG2	1
HTATIP2	1
HTRA2	1
HUS1B	1
HYAL1	1
HYPK	1
IBTK	1
IFIT3	1
IFNAR1	1
IFRD2	1
IFT172	1
IGDCC4	1
IGFN1	1
IGSF22	1
IK	1
IL18R1	1
IL1A	1
IL4I1	1
ILKAP	1
IMP3	1
IMP4	1
IMPACT	1
INA	1
INADL	1
INCENP	1
ING3	1
INIP	1
INO80C	1
INPP5D	1
INPP5F	1
INSL3	1
INTS4	1
INTS7	1
IP6K1	1
IPO13	1
IPO9	1
IRAK1	1
IRAK4	1
IREB2	1
IRF1	1
IRF2	1
IRF2BP1	1
ISCA1	1
ISCU	1
ISG20L2	1
ITGA9	1
ITGAD	1
ITGAE	1
ITGB2	1
ITIH4	1
ITPR1	1
ITPR3	1
ITPRIP	1
JMJD4	1
KAT2B	1
KAT6A	1
KAT7	1
KBTBD2	1
KCNAB2	1
KCNH5	1
KCTD10	1
KCTD18	1
KCTD5	1
KDM2A	1
KDM2B	1
KDM4C	1
KDM5A	1
KDM5C	1
KDM6A	1
KIAA0040	1
KIAA0100	1
KIAA0195	1
KIAA0586	1
KIAA0930	1
KIAA1109	1
KIAA1211	1
KIAA1407	1
KIF14	1
KIF17	1
KIF18B	1
KIF20B	1
KIF5B	1
KIF5C	1
KIFC3	1
KLHL18	1
KLK13	1
KMT2A	1
KNDC1	1
KPNA7	1
KREMEN2	1
KRI1	1
KRT1	1
KRT2	1
KRT72	1
KRT79	1
KRTCAP2	1
KTI12	1
KTN1	1
L1TD1	1
LACC1	1
LACE1	1
LAG3	1
LAMP1	1
LARP1B	1
LARP6	1
LAS1L	1
LCLAT1	1
LDB1	1
LENG1	1
LHFPL2	1
LHPP	1
LIAS	1
LIMD2	1
LIMK2	1
LIN52	1
LIN54	1
LIN7C	1
LMAN2	1
LMBRD1	1
LMBRD2	1
LMF1	1
LMTK3	1
LOC100506248	1
LOC100996619	1
LOC100996863	1
LOC101060018	1
LOC101060488	1
LOC339760	1
LOC728503	1
LONP2	1
LONRF3	1
LPIN1	1
LRCH3	1
LRIF1	1
LRP10	1
LRP1B	1
LRRC14	1
LRRC15	1
LRRC16B	1
LRRC31	1
LRRC48	1
LRRC59	1
LRRC8C	1
LRRK1	1
LSS	1
LUC7L2	1
LUC7L3	1
LYPLA1	1
LYSMD3	1
LYST	1
LZTS1	1
M6PR	1
MACF1	1
MAK16	1
MAML2	1
MAN1A2	1
MAN2A1	1
MAN2C1	1
MANBA	1
MAP10	1
MAP3K11	1
MAP4	1
MAP4K5	1
MAPK1	1
MAPK12	1
MAPK7	1
MAPKAP1	1
MBD1	1
MCMBP	1
MCOLN2	1
MCRS1	1
MDM1	1
MEAF6	1
MED13L	1
MED26	1
MED28	1
MED29	1
MED6	1
MED9	1
MEPCE	1
METAP1	1
METTL18	1
METTL21A	1
METTL21D	1
METTL9	1
MFSD5	1
MGA	1
MGAM	1
MIF4GD	1
MINK1	1
MKLN1	1
MKRN1	1
MLEC	1
MLH3	1
MLLT1	1
MLLT3	1
MLLT6	1
MLYCD	1
MMP14	1
MMRN2	1
MMS19	1
MNS1	1
MOGS	1
MOS	1
MPHOSPH10	1
MPND	1
MPP2	1
MPV17	1
MRPL1	1
MRPL11	1
MRPL15	1
MRPL18	1
MRPL22	1
MRPL23	1
MRPL27	1
MRPL28	1
MRPL34	1
MRPL37	1
MRPL39	1
MRPL42	1
MRPL44	1
MRPL45	1
MRPL48	1
MRPL50	1
MRPS10	1
MRPS11	1
MRPS12	1
MRPS14	1
MRPS18C	1
MRPS23	1
MRPS27	1
MRPS31	1
MRPS33	1
MRPS34	1
MRPS6	1
MSANTD3	1
MSL3	1
MST4	1
MTCH1	1
MTCH2	1
MTDH	1
MTERFD1	1
MTG1	1
MTHFR	1
MTM1	1
MTMR2	1
MTMR3	1
MTOR	1
MTRF1	1
MTX2	1
MTX3	1
MUS81	1
MYBPC1	1
MYCBP2	1
MYEF2	1
MYEOV2	1
MYH6	1
MYO10	1
MYO18A	1
MYO1C	1
MYOCD	1
MYOM1	1
MZT1	1
MZT2B	1
N4BP2	1
N4BP2L1	1
NAA10	1
NAA16	1
NAA35	1
NAA38	1
NAB2	1
NABP2	1
NACA2	1
NADK	1
NAE1	1
NAGS	1
NAPG	1
NARFL	1
NARS2	1
NASP	1
NAT14	1
NBEA	1
NCAPH2	1
NCDN	1
NCF2	1
NCK2	1
NCKAP1L	1
NCKAP5L	1
NCKIPSD	1
NCOA1	1
NCSTN	1
ND4	1
NDC1	1
NDN	1
NDUFA11	1
NDUFA2	1
NDUFAF1	1
NDUFAF4	1
NDUFB10	1
NDUFB5	1
NDUFC1	1
NDUFS4	1
NDUFS8	1
NDUFV2	1
NEBL	1
NECAP1	1
NEDD4L	1
NEDD9	1
NEK3	1
NEK4	1
NEK5	1
NEK8	1
NEK9	1
NELFB	1
NELL2	1
NEMF	1
NEO1	1
NEU1	1
NF2	1
NFAT5	1
NFATC1	1
NHEJ1	1
NIT2	1
NKIRAS2	1
NLRC3	1
NLRP12	1
NLRX1	1
NME1	1
NME2	1
NMI	1
NOC4L	1
NOD2	1
NOL6	1
NOP2	1
NOS1	1
NOTCH4	1
NPAT	1
NPEPL1	1
NPHP1	1
NPRL2	1
NPRL3	1
NR2C2	1
NR2C2AP	1
NRBP1	1
NSFL1C	1
NSUN6	1
NSUN7	1
NT5C3B	1
NT5DC1	1
NT5DC2	1
NT5E	1
NUCB1	1
NUDCD3	1
NUDT19	1
NUFIP2	1
NUP107	1
NUP133	1
NUP62	1
NUSAP1	1
NVL	1
OBSCN	1
OCIAD1	1
OFD1	1
OGFOD2	1
OLA1	1
OMA1	1
OPALIN	1
OR11H6	1
OR2V1	1
OR51S1	1
OR52N2	1
ORAI1	1
ORM1	1
OTUB1	1
OTUD7B	1
PABPC5	1
PABPN1	1
PAFAH1B2	1
PALM3	1
PAPD5	1
PARD3	1
PARK7	1
PARP2	1
PARVB	1
PAX9	1
PCBD2	1
PCED1B	1
PCGF5	1
PCNA	1
PCNP	1
PCNX	1
PCYT1B	1
PDCD11	1
PDCD1LG2	1
PDCD2L	1
PDCD7	1
PDE6A	1
PDS5A	1
PDXK	1
PDXP	1
PDZK1	1
PEA15	1
PELP1	1
PER1	1
PER3	1
PEX1	1
PEX13	1
PEX2	1
PFDN2	1
PFKL	1
PFN2	1
PGLS	1
PGM2	1
PGP	1
PGR	1
PHC3	1
PHF1	1
PHF21A	1
PHF23	1
PHF8	1
PHYKPL	1
PIAS4	1
PIGN	1
PIK3C2A	1
PIK3R2	1
PIKFYVE	1
PINX1	1
PIP4K2A	1
PITPNB	1
PITRM1	1
PKHD1	1
PKLR	1
PKN3	1
PKP2	1
PLA2G15	1
PLA2G2F	1
PLCE1	1
PLEK	1
PLEKHA1	1
PLEKHA7	1
PLEKHG1	1
PLOD1	1
PLXNC1	1
PML	1
PMS1	1
PMVK	1
PNO1	1
PNPLA8	1
POC5	1
POFUT2	1
POGK	1
POLA1	1
POLA2	1
POLR1B	1
POLR2C	1
POLR2K	1
POLR3A	1
POLR3H	1
POT1	1
PPEF1	1
PPEF2	1
PPFIA2	1
PPIG	1
PPM1K	1
PPM1M	1
PPP1CA	1
PPP1CB	1
PPP1R10	1
PPP1R13B	1
PPP1R3D	1
PPP1R42	1
PPP1R9A	1
PPP2R2A	1
PPP2R2B	1
PRC1	1
PRDM2	1
PREPL	1
PRICKLE1	1
PRIM1	1
PRKAR1B	1
PRKAR2A	1
PRKRIR	1
PRMT6	1
PROSC	1
PRPF40A	1
PRPF6	1
PRPS1L1	1
PRPSAP2	1
PRR12	1
PRTFDC1	1
PSAP	1
PSMB10	1
PSMB11	1
PSMB4	1
PSMB5	1
PSMB6	1
PSMC2	1
PSMD10	1
PSTPIP1	1
PTCD3	1
PTDSS1	1
PTGS2	1
PTH1R	1
PTK7	1
PTMA	1
PTPN18	1
PTPN2	1
PTPRJ	1
PTRH2	1
PUS7	1
PUSL1	1
PXK	1
PXMP2	1
PXMP4	1
PYGB	1
PYROXD1	1
QARS	1
QSER1	1
RAB15	1
RAB35	1
RAB3A	1
RAB3B	1
RAB3GAP2	1
RAB7L1	1
RAB9A	1
RABAC1	1
RABL3	1
RAD51B	1
RAD9A	1
RALA	1
RALY	1
RANBP1	1
RANGAP1	1
RAP1A	1
RAPGEF5	1
RASGRF2	1
RASGRP3	1
RASSF1	1
RBBP8	1
RBL1	1
RBL2	1
RBM10	1
RBM14	1
RBM17	1
RBM26	1
RBM41	1
RBM47	1
RBM5	1
RBM7	1
RBMX	1
RBMX2	1
RBMXL3	1
RBPMS2	1
RCC1	1
RDH11	1
RDH13	1
RDH14	1
RDH16	1
RER1	1
RET	1
RETSAT	1
REV3L	1
RFC1	1
RFC2	1
RFX2	1
RFX3	1
RGPD8	1
RHBDD1	1
RHOG	1
RIMS2	1
RIOK1	1
RIPK1	1
RIPK2	1
RMDN3	1
RNF126	1
RNF146	1
RNF149	1
RNF168	1
RNF17	1
RNF180	1
RNF19B	1
RNF44	1
RNPEPL1	1
RPF1	1
RPF2	1
RPL10	1
RPL18A	1
RPL26	1
RPL26L1	1
RPL27A	1
RPL34	1
RPL36	1
RPL37	1
RPP25	1
RPP38	1
RPP40	1
RPS11	1
RPS12	1
RPS19	1
RPS19BP1	1
RPS20	1
RPS21	1
RPS23	1
RPS26	1
RPS28	1
RPS6KB1	1
RPS6KB2	1
RPS9	1
RPTOR	1
RPUSD3	1
RRAS2	1
RRNAD1	1
RRP1	1
RRP1B	1
RRS1	1
RSAD2	1
RSBN1L	1
RTN1	1
RTTN	1
RUFY1	1
RUFY2	1
RUFY3	1
RUNDC1	1
RXRB	1
RYBP	1
S100A11	1
S100PBP	1
S1PR2	1
SAMD1	1
SAMD4B	1
SAMD8	1
SAP18	1
SAP30BP	1
SAR1A	1
SAR1B	1
SARNP	1
SASH3	1
SCAMP4	1
SCGN	1
SCN8A	1
SCN9A	1
SCO2	1
SCRIB	1
SCRN1	1
SCRN3	1
SCYL3	1
SDAD1	1
SDCCAG8	1
SDHA	1
SDHB	1
SEC11A	1
SEC14L1	1
SEC14L6	1
SEC16A	1
SEC23A	1
SEC61A1	1
SEC61B	1
SEC62	1
SELK	1
SEMA4B	1
SEPHS2	1
SEPSECS	1
SEPT9	1
SERF2	1
SERINC1	1
SERPINA1	1
SESN1	1
SETMAR	1
SF3A1	1
SF3A2	1
SF3B14	1
SF3B4	1
SF3B5	1
SFMBT2	1
SFN	1
SFT2D2	1
SFXN3	1
SH2B2	1
SH3BP5L	1
SH3GL1	1
SH3TC1	1
SHANK1	1
SHCBP1	1
SHMT1	1
SHROOM2	1
SIDT1	1
SIGLEC6	1
SIN3A	1
SIN3B	1
SIRT4	1
SKA2	1
SKAP1	1
SKP1	1
SLC15A3	1
SLC16A10	1
SLC16A7	1
SLC17A5	1
SLC20A1	1
SLC20A2	1
SLC22A11	1
SLC25A13	1
SLC25A26	1
SLC25A27	1
SLC25A32	1
SLC25A42	1
SLC26A11	1
SLC26A3	1
SLC27A3	1
SLC27A4	1
SLC2A1	1
SLC2A6	1
SLC35B3	1
SLC35D1	1
SLC35F2	1
SLC38A2	1
SLC39A7	1
SLC44A2	1
SLC4A2	1
SLC5A4	1
SLC6A15	1
SLC6A5	1
SLC6A6	1
SLC7A5	1
SLC7A6OS	1
SLC8A3	1
SLC9A7	1
SLIT1	1
SLIT2	1
SLX4IP	1
SMAD2	1
SMARCC1	1
SMARCD2	1
SMARCE1	1
SMC6	1
SMG1	1
SMIM12	1
SMIM20	1
SNAPC4	1
SNIP1	1
SNRPB2	1
SNRPC	1
SNRPD1	1
SNRPD3	1
SNX15	1
SNX31	1
SOCS2	1
SORD	1
SOX11	1
SOX5	1
SOX9	1
SP100	1
SP110	1
SPAG16	1
SPATA16	1
SPATA6	1
SPG7	1
SPIN1	1
SPPL2B	1
SPRYD7	1
SPTB	1
SPTBN1	1
SQRDL	1
SRCAP	1
SRFBP1	1
SRGAP3	1
SRI	1
SRP19	1
SRP54	1
SRP9	1
SRPK1	1
SRPRB	1
SRSF9	1
SS18	1
SS18L2	1
SSBP1	1
SSX2IP	1
ST7	1
STAMBPL1	1
STARD3NL	1
STARD4	1
STARD7	1
STARD9	1
STAT4	1
STEAP3	1
STIM2	1
STK10	1
STK25	1
STK38L	1
STOML3	1
STON2	1
STRA13	1
STT3B	1
STX10	1
STXBP5	1
SUGP2	1
SUGT1	1
SUPT20H	1
SUPT7L	1
SURF4	1
SVEP1	1
SWAP70	1
SYCE1	1
SYNGR2	1
SYNM	1
SYS1	1
SYTL1	1
SZT2	1
TADA3	1
TAF15	1
TAF4	1
TAF9	1
TAGLN3	1
TAOK1	1
TAP1	1
TARS	1
TARS2	1
TARSL2	1
TAS2R40	1
TAX1BP1	1
TAZ	1
TBC1D25	1
TBC1D9	1
TBK1	1
TBL1X	1
TCEAL1	1
TCEB1	1
TCEB3	1
TCF23	1
TCIRG1	1
TCP10L2	1
TCP11L2	1
TCTN1	1
TDRP	1
TENM3	1
TERF2IP	1
TEX9	1
TF	1
TFAM	1
TFAP4	1
TFDP2	1
TGOLN2	1
TGS1	1
THAP4	1
THEGL	1
THEM4	1
THOC1	1
THOC2	1
THOC6	1
THSD1	1
THUMPD1	1
THYN1	1
TIMM10B	1
TIMM9	1
TLE3	1
TLR5	1
TM7SF3	1
TM9SF3	1
TMC8	1
TMCO4	1
TMED10	1
TMED2	1
TMED4	1
TMEM102	1
TMEM106B	1
TMEM126B	1
TMEM135	1
TMEM147	1
TMEM14C	1
TMEM159	1
TMEM160	1
TMEM161A	1
TMEM176B	1
TMEM200C	1
TMEM201	1
TMEM205	1
TMEM214	1
TMEM243	1
TMEM33	1
TMEM55B	1
TMEM63A	1
TMEM97	1
TMOD3	1
TNFSF14	1
TNFSF9	1
TNK1	1
TNPO2	1
TOMM40L	1
TOMM70A	1
TOPBP1	1
TOR1AIP1	1
TOR2A	1
TOR4A	1
TPBGL	1
TPRG1L	1
TRAF3	1
TRAF7	1
TRAK1	1
TRAPPC1	1
TRIM11	1
TRIM13	1
TRIM22	1
TRIM24	1
TRIM32	1
TRIM33	1
TRIM41	1
TRIM56	1
TRIM59	1
TRIOBP	1
TRIT1	1
TRMT1	1
TRMT10A	1
TRMT13	1
TRMT2A	1
TRMT5	1
TRMT6	1
TSC2	1
TSEN54	1
TSFM	1
TSKS	1
TSN	1
TSSK4	1
TSTA3	1
TTC38	1
TTC4	1
TTC5	1
TTF1	1
TTF2	1
TTLL6	1
TTN	1
TTPAL	1
TTR	1
TUBA1A	1
TUBAL3	1
TUBB1	1
TUBB4B	1
TUBB8	1
TUBGCP5	1
TUBGCP6	1
TXLNA	1
TXLNG	1
TYW3	1
U2SURP	1
UBA3	1
UBE2F	1
UBE2I	1
UBFD1	1
UBIAD1	1
UBL5	1
UBR2	1
UBR3	1
UBXN1	1
UFL1	1
UGT2B7	1
UHRF1	1
UNC93B1	1
UPF1	1
UQCC	1
UQCR11	1
UQCRB	1
UQCRC1	1
USP15	1
USP22	1
USP28	1
USP33	1
USP38	1
USP39	1
USP42	1
UTP14C	1
UTP15	1
UTP20	1
UTP3	1
UTP6	1
UXS1	1
VAPB	1
VASP	1
VCAM1	1
VEPH1	1
VEZF1	1
VHL	1
VIMP	1
VIT	1
VMAC	1
VPS13B	1
VPS37C	1
VPS41	1
VPS8	1
VTA1	1
WAPAL	1
WARS2	1
WASF2	1
WDR11	1
WDR46	1
WDR48	1
WDR5	1
WDR6	1
WDR74	1
WDR78	1
WFS1	1
WHSC1L1	1
WIBG	1
WRAP53	1
WRB	1
WRN	1
WRNIP1	1
XAF1	1
YARS2	1
YIPF1	1
YIPF4	1
YWHAG	1
ZAK	1
ZBTB1	1
ZBTB11	1
ZBTB2	1
ZBTB24	1
ZBTB38	1
ZBTB7A	1
ZBTB7B	1
ZBTB8OS	1
ZC3H15	1
ZC3H18	1
ZC3H7B	1
ZC3H8	1
ZC3HAV1	1
ZCCHC4	1
ZCCHC7	1
ZDHHC20	1
ZDHHC5	1
ZFC3H1	1
ZFP112	1
ZFP14	1
ZFP36L1	1
ZFPL1	1
ZFYVE20	1
ZFYVE26	1
ZIC4	1
ZMAT2	1
ZMIZ2	1
ZMPSTE24	1
ZMYM2	1
ZMYM4	1
ZNF131	1
ZNF20	1
ZNF24	1
ZNF274	1
ZNF316	1
ZNF385A	1
ZNF414	1
ZNF428	1
ZNF438	1
ZNF469	1
ZNF516	1
ZNF593	1
ZNF629	1
ZNF655	1
ZNF768	1
ZNF787	1
ZNF800	1
ZNF827	1
ZNF830	1
ZNHIT2	1
ZWINT	1
ZZEF1	1
AAR2	2
AATF	2
ABCB8	2
ABCF2	2
ABL1	2
ABLIM1	2
ABT1	2
ACAD11	2
ACADS	2
ACADSB	2
ACBD6	2
ACOT4	2
ACSM3	2
ADCK5	2
ADSS	2
AFF2	2
AGA	2
AGFG1	2
AGPAT1	2
AHCTF1	2
AHCYL2	2
AHSA1	2
AIFM2	2
AKAP5	2
AKR1B1	2
ALDH5A1	2
ALDH9A1	2
ALG6	2
ALG8	2
ALOX5AP	2
AMBRA1	2
ANAPC16	2
ANAPC2	2
ANAPC5	2
ANAPC7	2
ANGEL2	2
ANK2	2
ANKHD1-EIF4EBP3	2
ANKIB1	2
ANKRD27	2
ANO10	2
ANPEP	2
AP2A2	2
AP3M1	2
AP4E1	2
APOE	2
APOO	2
APTX	2
AQR	2
ARF1	2
ARFRP1	2
ARHGEF7	2
ARL3	2
ARL5A	2
ARL6IP1	2
ARL6IP4	2
ARL6IP6	2
ARL8A	2
ARL8B	2
ARMC1	2
ARMC6	2
ARMC8	2
ARPC5L	2
ASUN	2
ASXL1	2
ATF2	2
ATG2B	2
ATL3	2
ATOX1	2
ATP1A3	2
ATP2A3	2
ATP5I	2
ATP5O	2
ATP5SL	2
ATP6AP1	2
ATP6V0A1	2
ATP6V0D1	2
ATP6V1A	2
ATP8A1	2
ATR	2
ATXN7L3B	2
AURKAIP1	2
AURKB	2
AZI1	2
B2M	2
B3GAT3	2
BAD	2
BAHCC1	2
BATF3	2
BCAS3	2
BCKDHA	2
BCL10	2
BCL2	2
BCL7A	2
BCL7C	2
BHLHB9	2
BLMH	2
BLNK	2
BPNT1	2
BRCA2	2
BRIX1	2
BROX	2
BRPF3	2
BTBD1	2
BTLA	2
BUB3	2
BUD13	2
BZW1	2
C10orf32	2
C11orf30	2
C11orf54	2
C11orf84	2
C16orf58	2
C17orf85	2
C18orf25	2
C19orf10	2
C19orf47	2
C19orf52	2
C19orf70	2
C19orf82	2
C1orf174	2
C1orf27	2
C1QTNF7	2
C21orf59	2
C2orf49	2
C3orf38	2
C3orf52	2
C4A	2
C4orf33	2
C6orf203	2
C6orf47	2
C7orf63	2
C8orf82	2
CAB39	2
CACYBP	2
CAMK2G	2
CAMSAP1	2
CARHSP1	2
CASP3	2
CASP8	2
CBR1	2
CBX4	2
CCDC101	2
CCDC11	2
CCDC110	2
CCDC120	2
CCDC167	2
CCDC43	2
CCDC61	2
CCDC82	2
CCDC90B	2
CCNDBP1	2
CCNH	2
CCT6B	2
CD44	2
CD58	2
CD59	2
CD63	2
CD97	2
CDC23	2
CDC37L1	2
CDC42BPB	2
CDC42SE2	2
CDCA8	2
CDIPT	2
CDK12	2
CDK14	2
CDK17	2
CDK2AP1	2
CDK5	2
CEND1	2
CENPF	2
CEP120	2
CEP41	2
CEP85	2
CEP97	2
CEPT1	2
CERS6	2
CETN2	2
CETN3	2
CHAMP1	2
CHD5	2
CHERP	2
CHFR	2
CHRAC1	2
CIAO1	2
CIB1	2
CIR1	2
CISD2	2
CIT	2
CKS1B	2
CLK3	2
CLNS1A	2
CLTA	2
CLUH	2
CNGB1	2
COA6	2
COASY	2
COL22A1	2
COMMD10	2
COPS6	2
CORO1C	2
CPSF3	2
CPSF7	2
CRCP	2
CREG1	2
CRNKL1	2
CSNK1D	2
CSNK2A1	2
CSNK2B	2
CTAGE5	2
CTBS	2
CTR9	2
CTSD	2
CTTNBP2NL	2
CTU1	2
CUL5	2
CWC15	2
CXCL14	2
CYB5R3	2
CYP2S1	2
DAAM1	2
DARS2	2
DBNDD1	2
DBNL	2
DCTD	2
DCUN1D5	2
DDRGK1	2
DDX24	2
DECR2	2
DEK	2
DENND1A	2
DENR	2
DHRS7B	2
DHX32	2
DHX33	2
DHX57	2
DHX8	2
DIP2B	2
DMD	2
DNAH14	2
DNAH2	2
DNAJA4	2
DNAJB1	2
DNAJB6	2
DNAJC11	2
DNAJC12	2
DNAJC8	2
DNAJC9	2
DNMT1	2
DNPEP	2
DNPH1	2
DOPEY1	2
DPM1	2
DR1	2
DUS3L	2
DUSP22	2
DYNC1I2	2
ECHDC1	2
ECHDC3	2
ECHS1	2
EFHD2	2
EHMT2	2
EIF2A	2
EIF3B	2
EIF4G3	2
ELOVL1	2
EML3	2
ENDOG	2
ENG	2
EP300	2
EPS8L2	2
ERCC1	2
ERI3	2
ERICH1	2
ERLIN1	2
EXOC5	2
EXOC7	2
EXOG	2
EXOSC6	2
EXOSC9	2
FAF2	2
FAM114A2	2
FAM118B	2
FAM126A	2
FAM161B	2
FAM162A	2
FAM195A	2
FAM21C	2
FAM91A1	2
FAM98A	2
FBXL12	2
FBXO30	2
[truncated: 3,213 more rows]

## Sheet: D6 VS F7
GeneSymbol	IDF
A1CF	1
A2M	1
AAK1	1
AAR2	1
AASDHPPT	1
ABCB6	1
ABCC1	1
ABHD13	1
ABHD16A	1
ACACB	1
ACAD9	1
ACADVL	1
ACBD6	1
ACOT1	1
ACOT13	1
ACOT2	1
ACOT8	1
ACOX1	1
ACOX3	1
ACSF2	1
ACTA1	1
ACTL6A	1
ACTR3	1
ACTR8	1
ACTRT1	1
ADA	1
ADAM29	1
ADCK5	1
ADPRM	1
ADRBK1	1
ADRBK2	1
ADRM1	1
ADSL	1
AFAP1L2	1
AGFG1	1
AGO3	1
AGPAT1	1
AGPAT4	1
AGPAT9	1
AHNAK2	1
AIMP2	1
AIRE	1
AK3	1
AK9	1
AKAP1	1
AKAP10	1
AKAP3	1
AKAP4	1
AKR7A2	1
ALDH1B1	1
ALG6	1
ALKBH1	1
ALKBH3	1
ALKBH4	1
ALKBH8	1
ALLC	1
ALOX12B	1
ALPPL2	1
AMIGO1	1
ANGPT1	1
ANKHD1-EIF4EBP3	1
ANKLE2	1
ANKRD12	1
ANKRD13D	1
ANKRD16	1
ANKRD27	1
ANKRD31	1
ANKRD45	1
ANKRD62	1
ANKS1A	1
AP1AR	1
AP1S2	1
AP3M1	1
AP4E1	1
AP4S1	1
AP5S1	1
APC2	1
API5	1
APIP	1
APMAP	1
APOBEC3C	1
APOBEC3F	1
APOE	1
APOL1	1
AQP11	1
ARAP2	1
ARF5	1
ARHGAP5	1
ARHGEF4	1
ARID1A	1
ARID3B	1
ARID4B	1
ARID5B	1
ARL5A	1
ARL8A	1
ARMC4	1
ARMCX5	1
ARNT	1
ARPC1B	1
ARPC5	1
ARPC5L	1
ARRDC1	1
ARRDC5	1
ARSA	1
ASAH1	1
ASB1	1
ASB6	1
ASF1A	1
ASF1B	1
ASXL1	1
ATAD3A	1
ATAD3B	1
ATF6B	1
ATF7	1
ATG16L1	1
ATG4C	1
ATHL1	1
ATL3	1
ATP10B	1
ATP13A4	1
ATP1A1	1
ATP1B3	1
ATP5I	1
ATP5J	1
ATP6V1C1	1
ATP6V1E1	1
ATP6V1G1	1
ATP8B3	1
ATPAF2	1
ATRAID	1
ATXN2L	1
AWAT2	1
AZI1	1
B3GAT3	1
BANK1	1
BAP1	1
BATF3	1
BAZ2B	1
BCAP31	1
BCAR1	1
BCL2	1
BCL2L13	1
BCL7C	1
BCS1L	1
BDH1	1
BEND3	1
BIN1	1
BIN3	1
BIRC7	1
BMF	1
BPHL	1
BRAT1	1
BRCA2	1
BRD9	1
BRIX1	1
BRPF3	1
BST2	1
BTBD1	1
BTN3A3	1
BUD13	1
BZW2	1
C10orf32	1
C10orf68	1
C11orf30	1
C11orf58	1
C12orf44	1
C12orf75	1
C14orf142	1
C15orf57	1
C16orf91	1
C16orf96	1
C17orf53	1
C18orf25	1
C19orf66	1
C19orf82	1
C1orf122	1
C1QTNF7	1
C2	1
C20orf112	1
C20orf26	1
C2orf54	1
C3	1
C3orf38	1
C5	1
C5orf15	1
C6orf163	1
C6orf47	1
C6orf62	1
C7orf25	1
C7orf43	1
C8orf37	1
C8orf82	1
C9orf41	1
C9orf78	1
C9orf91	1
CAB39	1
CABLES1	1
CABP4	1
CACNA1A	1
CACYBP	1
CAD	1
CAMK2G	1
CAMKK2	1
CAPG	1
CAPN2	1
CAPNS1	1
CAPSL	1
CASP4	1
CASP8	1
CAT	1
CAV3	1
CBR1	1
CBX1	1
CBX4	1
CBX5	1
CCAR1	1
CCDC104	1
CCDC109B	1
CCDC117	1
CCDC120	1
CCDC137	1
CCDC146	1
CCDC178	1
CCDC28A	1
CCDC39	1
CCDC50	1
CCDC59	1
CCDC61	1
CCDC82	1
CCDC88B	1
CCDC91	1
CCND2	1
CCNDBP1	1
CCNL2	1
CCP110	1
CD164L2	1
CD27	1
CD2AP	1
CD38	1
CD72	1
CD79A	1
CD81	1
CD82	1
CDAN1	1
CDC25A	1
CDC27	1
CDC37	1
CDC37L1	1
CDC42BPA	1
CDC45	1
CDCA3	1
CDCA5	1
CDK17	1
CDK19	1
CDK2	1
CDK2AP1	1
CDK4	1
CDK6	1
CDKAL1	1
CELF1	1
CELF2	1
CENPB	1
CENPH	1
CEP120	1
CEP57	1
CEP97	1
CETN3	1
CFL2	1
CFLAR	1
CGRRF1	1
CHAF1B	1
CHCHD3	1
CHD8	1
CHFR	1
CHI3L1	1
CHKA	1
CHL1	1
CHM	1
CHMP4A	1
CHRDL1	1
CHRNE	1
CHURC1	1
CINP	1
CIR1	1
CKMT2	1
CLASP1	1
CLASRP	1
CLCF1	1
CLCN6	1
CLK1	1
CLK3	1
CNGB1	1
CNNM2	1
CNPY3	1
CNST	1
CNTLN	1
CNTN5	1
CNTROB	1
COBL	1
COL12A1	1
COL26A1	1
COL28A1	1
COL9A1	1
COMMD7	1
COMMD9	1
COMT	1
COMTD1	1
COPG1	1
COPS2	1
COPS7B	1
COPS8	1
CORO1B	1
CORO1C	1
COX11	1
COX14	1
COX2	1
COX7A2	1
CPB2	1
CPNE1	1
CPOX	1
CPSF1	1
CPSF3	1
CPT1B	1
CPVL	1
CRADD	1
CRB2	1
CREB1	1
CREBBP	1
CREBZF	1
CREG1	1
CRKL	1
CROCC	1
CROT	1
CRTC3	1
CSE1L	1
CSK	1
CSNK1D	1
CSNK2A2	1
CSNK2B	1
CTDNEP1	1
CTNNA2	1
CTPS2	1
CTSB	1
CTSH	1
CUL2	1
CUL4A	1
CUL4B	1
CUTA	1
CWC25	1
CWF19L2	1
CXXC1	1
CYB561D2	1
CYB5B	1
CYB5R4	1
CYBA	1
CYC1	1
CYFIP1	1
CYP20A1	1
CYP2D6	1
DAD1	1
DAG1	1
DAP3	1
DAPP1	1
DARS2	1
DAXX	1
DCAF11	1
DCAF16	1
DCAF5	1
DCP2	1
DCTN4	1
DCTN6	1
DCTPP1	1
DCUN1D4	1
DDAH2	1
DDHD2	1
DDI2	1
DDX23	1
DDX28	1
DDX31	1
DEF6	1
DEPDC5	1
DESI1	1
DFNA5	1
DGCR14	1
DGCR6L	1
DGKQ	1
DHRS7	1
DHRSX	1
DHX35	1
DIEXF	1
DIP2C	1
DIRAS3	1
DIS3	1
DMPK	1
DNA2	1
DNAH12	1
DNAH9	1
DNAJA2	1
DNAJB1	1
DNAJB11	1
DNAJB13	1
DNAJB14	1
DNAJB4	1
DNAJC13	1
DNPH1	1
DNTTIP1	1
DOLK	1
DOLPP1	1
DPAGT1	1
DPEP2	1
DPH6	1
DPM3	1
DPP10	1
DPP7	1
DPPA4	1
DPY19L3	1
DPYD	1
DSCAM	1
DSCC1	1
DUOX1	1
DUSP11	1
DUT	1
DVL2	1
DYNC1LI1	1
DYNC2H1	1
DYTN	1
E2F3	1
E4F1	1
EAF2	1
ECE2	1
ECHS1	1
EDEM3	1
EDF1	1
EED	1
EEF1E1	1
EFCAB4A	1
EFTUD2	1
EGFR	1
EHBP1L1	1
EHMT1	1
EIF2A	1
EIF3A	1
EIF3B	1
EIF3D	1
EIF3G	1
EIF3J	1
EIF4ENIF1	1
EIF5	1
EIF6	1
ELF1	1
ELMSAN1	1
ELOVL1	1
ELP5	1
EMC10	1
EMC4	1
EMCN	1
EMILIN2	1
EML5	1
ENDOG	1
ENKUR	1
ENOSF1	1
ENTPD1	1
ENTPD5	1
EOGT	1
EPB41L2	1
EPC1	1
EPG5	1
EPS15	1
EPS15L1	1
EPS8L2	1
ERI3	1
ERLIN2	1
ERP44	1
ESCO1	1
ETS1	1
EVI5L	1
EVL	1
EVPL	1
EXOC5	1
EYA3	1
F2	1
FABP3	1
FABP5	1
FAIM	1
FAM104A	1
FAM111A	1
FAM120A	1
FAM149A	1
FAM161B	1
FAM168B	1
FAM172A	1
FAM179A	1
FAM184B	1
FAM186B	1
FAM188B	1
FAM189A1	1
FAM193A	1
FAM198B	1
FAM21A	1
FAM221A	1
FAM43B	1
FAM65C	1
FAM98A	1
FANCI	1
FARP1	1
FARP2	1
FARSB	1
FAS	1
FAT4	1
FAU	1
FBN2	1
FBRS	1
FBXL18	1
FBXO30	1
FBXO38	1
FBXO45	1
FBXO9	1
FEZF1	1
FGD6	1
FGF11	1
FH	1
FHL3	1
FIP1L1	1
FIS1	1
FKBP2	1
FLNC	1
FLVCR2	1
FMNL1	1
FNDC3A	1
FOPNL	1
FOXK2	1
FOXP4	1
FPGT	1
FRAS1	1
FTL	1
FTSJ3	1
FUBP3	1
FUK	1
FURIN	1
FZD3	1
GABPA	1
GALE	1
GALNT1	1
GALNT6	1
GAN	1
GART	1
GATAD1	1
GATC	1
GBA2	1
GBP1	1
GCDH	1
GET4	1
GGH	1
GGNBP2	1
GGT1	1
GID8	1
GIMAP2	1
GINS1	1
GINS2	1
GIT2	1
GLA	1
GLDC	1
GLS	1
GLTSCR1L	1
GLUL	1
GMPR	1
GNA15	1
GNAI3	1
GNAO1	1
GNAS	1
GNB1L	1
GNG2	1
GNG5	1
GNL3L	1
GNPTG	1
GOLGA1	1
GORASP1	1
GPAT2	1
GPATCH2L	1
GPD1L	1
GPHN	1
GPR152	1
GPR55	1
GPS2	1
GPSM1	1
GRHPR	1
GRK6	1
GSN	1
GSPT2	1
GTF2H5	1
GTPBP3	1
GXYLT1	1
HABP4	1
HAPLN4	1
HARS	1
HAS1	1
HAUS1	1
HAUS3	1
HAUS8	1
HDAC10	1
HDAC2	1
HDAC3	1
HDAC4	1
HDAC5	1
HDAC8	1
HDGFRP2	1
HDLBP	1
HEATR4	1
HECW2	1
HELZ2	1
HERPUD1	1
HES6	1
HIATL1	1
HIC1	1
HINT3	1
HIP1	1
HIST1H1B	1
HK2	1
HLA-DOA	1
HLA-E	1
HM13	1
HMBOX1	1
HMGA1	1
HMGCL	1
HMGN2	1
HMGXB4	1
HMOX1	1
HNRNPDL	1
HOMER1	1
HOOK2	1
HSD17B4	1
HSDL1	1
HTATIP2	1
HUS1	1
HYDIN	1
IBA57	1
ICAM3	1
IFFO2	1
IFI44	1
IFIT1	1
IFNGR1	1
IFT57	1
IGHMBP2	1
IKBKB	1
IKZF1	1
IL11	1
IL2RG	1
IMPA1	1
IMPAD1	1
IMPG2	1
INF2	1
INIP	1
INO80C	1
INPP5F	1
INTS9	1
IP6K1	1
IPCEF1	1
IPO7	1
IRF1	1
IRF5	1
IRF7	1
IRF8	1
ISCA1	1
ISCU	1
ISG15	1
ISG20L2	1
ITGA11	1
ITGAE	1
ITIH2	1
ITIH4	1
ITPK1	1
ITPKB	1
JAK1	1
JAKMIP1	1
JHDM1D	1
KANK3	1
KANSL2	1
KATNBL1	1
KBTBD2	1
KCNH4	1
KCNK6	1
KDM2A	1
KDM3A	1
KDM4C	1
KDM5A	1
KDM5C	1
KEAP1	1
KEL	1
KHNYN	1
KIAA0319L	1
KIAA0368	1
KIAA0895L	1
KIAA0947	1
KIAA1024	1
KIAA1109	1
KIAA1210	1
KIAA1211	1
KIAA1549	1
KIAA2018	1
KIDINS220	1
KIF13A	1
KIF27	1
KIF2A	1
KIF5B	1
KIF5C	1
KIF9	1
KLF16	1
KLHDC4	1
KLHL18	1
KMO	1
KMT2B	1
KMT2D	1
KNTC1	1
KPNA4	1
KPTN	1
KRI1	1
KRIT1	1
KRT12	1
KRT222	1
KRT73	1
KYNU	1
L1TD1	1
LACE1	1
LACTB2	1
LACTBL1	1
LAMP2	1
LAMTOR3	1
LASP1	1
LCA5L	1
LDOC1	1
LENG1	1
LGALS3	1
LGALS9	1
LGALSL	1
LHFPL2	1
LHPP	1
LIAS	1
LIG1	1
LIG4	1
LIMK1	1
LIMK2	1
LIMS1	1
LIN7A	1
LIPE	1
LMF1	1
LMTK3	1
LNPEP	1
LOC100288568	1
LOC100506667	1
LOC100507656	1
LOC100507747	1
LOC100509457	1
LOC100653251	1
LOC100996619	1
LOC100996768	1
LOC101059922	1
LOC101060165	1
LOC643037	1
LOC728026	1
LRGUK	1
LRPAP1	1
LRRC14	1
LRRC16B	1
LRRC20	1
LRRC48	1
LRRC49	1
LRRC66	1
LRRC8A	1
LRRC8C	1
LRRC8D	1
LRRFIP1	1
LRRN1	1
LSM14A	1
LSM14B	1
LSM2	1
LSM4	1
LUC7L3	1
LUZP1	1
LYRM5	1
LYST	1
LZTFL1	1
M6PR	1
MAD2L1BP	1
MAEA	1
MAF1	1
MAGED1	1
MAGI2	1
MAGOHB	1
MAN2A1	1
MAN2A2	1
MANBA	1
MANEA	1
MAP1B	1
MAP2K6	1
MAP3K12	1
MAP3K2	1
MAP3K8	1
MAP7D3	1
MAPK12	1
MAPK8	1
MAPK8IP3	1
MAPKAP1	1
MAPKAPK3	1
MARCKSL1	1
MAST3	1
MAX	1
MAZ	1
MBD4	1
MBD5	1
MBOAT1	1
MBOAT7	1
MCM10	1
MCM4	1
MCM8	1
MCM9	1
ME1	1
MEAF6	1
MED11	1
MED19	1
MED25	1
MED26	1
MED31	1
MED8	1
MEMO1	1
MESDC1	1
MESDC2	1
METAP1D	1
METTL21D	1
METTL7A	1
METTL8	1
MFI2	1
MFSD1	1
MFSD5	1
MGEA5	1
MIB1	1
MICU1	1
MICU2	1
MIIP	1
MINK1	1
MISP	1
MKLN1	1
MKRN1	1
MLKL	1
MLLT6	1
MMP23B	1
MMRN1	1
MMRN2	1
MOB1B	1
MOB3A	1
MOS	1
MPLKIP	1
MPP2	1
MPP5	1
MPV17	1
MRFAP1	1
MROH1	1
MRPL11	1
MRPL19	1
MRPL32	1
MRPL37	1
MRPL38	1
MRPL41	1
MRPL43	1
MRPL49	1
MRPS12	1
MRPS21	1
MRPS22	1
MRPS28	1
MRPS35	1
MSANTD3	1
MTA2	1
MTDH	1
MTFR1L	1
MTG1	1
MTG2	1
MTHFD2	1
MTHFS	1
MTIF3	1
MTMR12	1
MTTP	1
MUL1	1
MXRA8	1
MYADM	1
MYCBP2	1
MYCBPAP	1
MYEOV2	1
MYH11	1
MYL6B	1
MYLK2	1
MYO9B	1
MYOM1	1
MZT1	1
N4BP2	1
N4BP2L1	1
NAA38	1
NABP1	1
NABP2	1
NACAD	1
NACC1	1
NAGK	1
NAGS	1
NANP	1
NAPSA	1
NARFL	1
NARS	1
NBEAL1	1
NBEAL2	1
NBR1	1
NCAM2	1
NCAPD2	1
NCAPD3	1
NCAPG2	1
NCAPH	1
NCBP1	1
NCLN	1
NCOA1	1
NCOA2	1
NCOA3	1
NCOA6	1
NCOA7	1
NCOR2	1
NDEL1	1
NDN	1
NDUFA10	1
NDUFS2	1
NDUFS8	1
NDUFV2	1
NEB	1
NEIL2	1
NEK9	1
NELFB	1
NEO1	1
NEU3	1
NEU4	1
NF2	1
NFKBID	1
NFKBIL1	1
NFKBIZ	1
NFRKB	1
NHLRC3	1
NHS	1
NHSL1	1
NIPA1	1
NIPBL	1
NIT1	1
NKAIN1	1
NKAP	1
NKIRAS2	1
NKX1-2	1
NLRP1	1
NLRP2	1
NLRP3	1
NLRP7	1
NME2	1
NNMT	1
NOA1	1
NOL12	1
NOL6	1
NOSTRIN	1
NOTCH3	1
NPAS2	1
NPC1	1
NPEPL1	1
NPHP1	1
NPR3	1
NR2C2	1
NRBP2	1
NRDE2	1
NRF1	1
NRIP1	1
NRXN2	1
NSDHL	1
NSUN6	1
NT5C3A	1
NTAN1	1
NUBP2	1
NUDT13	1
NUDT15	1
NUDT18	1
NUDT2	1
NUDT5	1
NUF2	1
NUFIP1	1
NUP107	1
NUP205	1
NUP43	1
NUP85	1
NUP93	1
NXF1	1
OAS3	1
OAZ2	1
OCRL	1
OFD1	1
OLIG3	1
OPALIN	1
OR10X1	1
OR11H6	1
OR56B4	1
ORM1	1
ORMDL3	1
OSBPL7	1
OSMR	1
OTUD4	1
OXLD1	1
PABPC5	1
PAFAH1B1	1
PAFAH1B2	1
PAGR1	1
PAK4	1
PALD1	1
PAN2	1
PAPD5	1
PARP2	1
PARP9	1
PARVB	1
PARVG	1
PATL2	1
PAX9	1
PAXIP1	1
PBDC1	1
PBRM1	1
PC	1
PCBP1	1
PCDP1	1
PCGF5	1
PCNT	1
PCNX	1
PCYOX1	1
PDAP1	1
PDCD1LG2	1
PDCD5	1
PDCD6	1
PDE3A	1
PDE6A	1
PDHA1	1
PDLIM1	1
PDLIM2	1
PDLIM7	1
PDZD8	1
PECAM1	1
PELP1	1
PEX26	1
PFAS	1
PFDN5	1
PFN2	1
PHF15	1
PHF21A	1
PHF8	1
PHKG2	1
PHRF1	1
PI4K2B	1
PI4KB	1
PIAS1	1
PIGA	1
PIGN	1
PIK3R2	1
PIKFYVE	1
PINX1	1
PIR	1
PITPNA	1
PITPNB	1
PKHD1L1	1
PKLR	1
PKN1	1
PKN2	1
PLA2G4A	1
PLA2G4C	1
PLAA	1
PLCB3	1
PLCD1	1
PLCL2	1
PLCZ1	1
PLD3	1
PLIN2	1
PLXNA3	1
PLXNC1	1
PMFBP1	1
PMPCB	1
PMVK	1
PNPLA2	1
PNPO	1
POC5	1
POFUT2	1
POLA2	1
POLE	1
POLG2	1
POLN	1
POLR2C	1
POLR2F	1
POLR2I	1
POLR2M	1
POMGNT1	1
POMP	1
PPFIA2	1
PPID	1
PPIE	1
PPIG	1
PPIP5K1	1
PPL	1
PPP1R11	1
PPP1R13L	1
PPP1R1C	1
PPP1R2	1
PPP1R3D	1
PPP1R9B	1
PPP2R2A	1
PPP2R2D	1
PPP2R4	1
PPP4R1	1
PPP4R2	1
PPP5C	1
PPP6R3	1
PREPL	1
PRKAR1B	1
PRKG2	1
PRKRA	1
PRKRIP1	1
PRMT1	1
PRMT5	1
PRMT7	1
PRPF18	1
PRPF4	1
PRPF6	1
PRPS2	1
PRR12	1
PRRC2B	1
PSAP	1
PSEN1	1
PSEN2	1
PSMA4	1
PSMA5	1
PSMB10	1
PSMC4	1
PSMD4	1
PSPH	1
PTEN	1
PTGES3	1
PTH1R	1
PTK2	1
PTK7	1
PTP4A2	1
PTPLAD1	1
PTPLAD2	1
PTPRC	1
PUS1	1
PUS10	1
PUS3	1
PUSL1	1
PWWP2A	1
PYGB	1
QARS	1
QRICH1	1
QRICH2	1
QSOX1	1
QSOX2	1
RAB11FIP1	1
RAB1A	1
RAB21	1
RAB27A	1
RAB35	1
RAB3GAP2	1
RAB3IP	1
RAB40C	1
RAB4A	1
RAB5B	1
RAB6A	1
RAB8A	1
RAB9A	1
RABAC1	1
RABEP1	1
RABEP2	1
RAD17	1
RADIL	1
RAI1	1
RALGAPA1	1
RALGAPB	1
RALYL	1
RANBP1	1
RANBP2	1
RANGRF	1
RASA2	1
RASAL1	1
RASSF4	1
RASSF8	1
RAVER1	1
RB1CC1	1
RBBP4	1
RBM12	1
RBM15B	1
RBM18	1
RBM26	1
RBM41	1
RBM45	1
RBM4B	1
RCAN1	1
RCC1	1
RCCD1	1
RCE1	1
RCOR1	1
RD3	1
RECQL	1
RECQL4	1
RER1	1
REXO2	1
RFC2	1
RFC4	1
RGN	1
RGPD8	1
RHBDD2	1
RHBDD3	1
RHBDL3	1
RHOC	1
RHOF	1
RHOQ	1
RIN1	1
RIPK1	1
RMI2	1
RNASEH2C	1
RNF121	1
RNF123	1
RNF13	1
RNF130	1
RNF138	1
RNF14	1
RNF144A	1
RNF146	1
RNF157	1
RNF170	1
RNF219	1
RNF220	1
RNF31	1
RNF40	1
RNF44	1
RNPC3	1
RNPEP	1
ROMO1	1
RPL14	1
RPL21	1
RPL23	1
RPL23A	1
RPL27	1
RPL28	1
RPL31	1
RPL36AL	1
RPP25	1
RPS10	1
RPS14	1
RPS16	1
RPS18	1
RPS20	1
RPS21	1
RPS23	1
RPS6KB1	1
RPS6KL1	1
RPS8	1
RPUSD2	1
RRAGD	1
RRN3	1
RRP12	1
RRS1	1
RSU1	1
RUFY1	1
RUFY2	1
RUFY3	1
RUNX2	1
RUVBL1	1
RWDD2A	1
RXRA	1
RYBP	1
RYR2	1
RYR3	1
S1PR2	1
SAAL1	1
SAE1	1
SAFB	1
SAMD1	1
SAMD13	1
SAMD9	1
SAR1A	1
SARNP	1
SASH3	1
SASS6	1
SBF1	1
SBNO1	1
SCAF1	1
SCAP	1
SCLT1	1
SCO2	1
SCRN3	1
SCYL2	1
SCYL3	1
SDCCAG8	1
SDF2L1	1
SDF4	1
SEC13	1
SEC14L1	1
SEC23B	1
SEC24C	1
SEC61G	1
SELK	1
SEMA4C	1
SENP6	1
SEPHS1	1
SEPT4	1
SERPINB2	1
SETMAR	1
SF3A1	1
SF3A2	1
SF3A3	1
SFMBT2	1
SGK196	1
SH2B2	1
SH2B3	1
SH3BGR	1
SH3BGRL	1
SH3BP5L	1
SH3PXD2B	1
SHPRH	1
SIAE	1
SIK3	1
SIRT6	1
SKA1	1
SLAMF6	1
SLAMF7	1
SLC12A4	1
SLC16A7	1
SLC1A4	1
SLC25A11	1
SLC25A16	1
SLC25A32	1
SLC25A4	1
SLC25A5	1
SLC26A11	1
SLC2A6	1
SLC35A1	1
SLC35A3	1
SLC35E3	1
SLC38A5	1
SLC39A1	1
SLC39A11	1
SLC4A1	1
SLC4A2	1
SLC50A1	1
SLC7A5	1
SLC7A6	1
SLC9A7	1
SLIRP	1
SMAD2	1
SMAD3	1
SMARCC2	1
SMARCD2	1
SMC2	1
SMCO4	1
SMCR8	1
SMG8	1
SMIM1	1
SMIM12	1
SMIM15	1
SMPD2	1
SMS	1
SMU1	1
SMYD3	1
SNCAIP	1
SNRPA	1
SNRPD3	1
SNRPF	1
SNTG2	1
SNUPN	1
SNW1	1
SNX14	1
SNX2	1
SNX3	1
SNX9	1
SOCS2	1
SOGA3	1
SORBS2	1
SOS2	1
SP110	1
SP140	1
SPAG17	1
SPC25	1
SPCS2	1
SPCS3	1
SPEG	1
SPESP1	1
SPG7	1
SPHK1	1
SPINK5	1
SPRYD3	1
SPRYD7	1
SPTLC2	1
SQSTM1	1
SRBD1	1
SRFBP1	1
SRM	1
SRP14	1
SRP54	1
SRP68	1
SRRM1	1
SRSF3	1
SRSF5	1
SRSF6	1
SRSF7	1
SRSF9	1
SSNA1	1
SSR3	1
SSRP1	1
ST3GAL2	1
ST3GAL3	1
STAC	1
STAP2	1
STAT6	1
STIM2	1
STK11IP	1
STK24	1
STMN1	1
STON2	1
STRAP	1
STRBP	1
STX11	1
STX16	1
STXBP2	1
SUFU	1
SUGT1	1
SULT6B1	1
SUMF1	1
SUMF2	1
SUN2	1
SUPT20H	1
SUPT3H	1
SUPT4H1	1
SUPT6H	1
SUPT7L	1
SURF4	1
SUV39H2	1
SUZ12	1
SVEP1	1
SYAP1	1
SYMPK	1
SYN3	1
SYNJ1	1
SYTL2	1
SZRD1	1
TACC3	1
TADA1	1
TADA2A	1
TAF7	1
TAGLN2	1
TANGO2	1
TAOK1	1
TAOK3	1
TARS	1
TARSL2	1
TBC1D10A	1
TBC1D16	1
TBC1D17	1
TBC1D22B	1
TBC1D25	1
TBC1D7	1
TBCB	1
TBCC	1
TBCD	1
TBL1XR1	1
TCEA1	1
TCEAL4	1
TCEB1	1
TCF3	1
TCF7	1
TCIRG1	1
TCOF1	1
TCP11L1	1
TDG	1
TDP2	1
TDRKH	1
TEC	1
TECRL	1
TEKT1	1
TERF2	1
TESC	1
TESPA1	1
TEX10	1
TFAP4	1
TFG	1
TGM2	1
TGS1	1
THAP1	1
THAP11	1
THAP4	1
THBS1	1
THEGL	1
THOC5	1
THOC6	1
THRAP3	1
TK1	1
TLR10	1
TLR8	1
TM6SF1	1
TM9SF2	1
TM9SF3	1
TMC6	1
TMCC3	1
TMCO1	1
TMCO4	1
TMED2	1
TMED5	1
TMEFF2	1
TMEM101	1
TMEM135	1
TMEM160	1
TMEM161A	1
TMEM161B	1
TMEM167A	1
TMEM168	1
TMEM200C	1
TMEM205	1
TMEM206	1
TMEM258	1
TMEM259	1
TMEM30A	1
TMEM41A	1
TMEM55B	1
TMEM57	1
TMEM63A	1
TMEM63B	1
TMEM87A	1
TMEM9	1
TMPPE	1
TMX1	1
TMX3	1
TNIP2	1
TNKS2	1
TOM1L2	1
TOMM40	1
TOP3A	1
TOP3B	1
TOR1AIP1	1
TOR3A	1
TOX	1
TP53RK	1
TPBGL	1
TPP1	1
TPP2	1
TPRG1L	1
TRAF2	1
TRAF3IP1	1
TRAF3IP3	1
TRAF5	1
TRAK1	1
TRAM2	1
TRIM16	1
TRIM41	1
TRIM45	1
TRIM65	1
TRIO	1
TRIT1	1
TRMU	1
TRNT1	1
TRPC4AP	1
TRPT1	1
TSEN2	1
TSN	1
TSPYL1	1
TSSK4	1
TTC12	1
TTC7A	1
TTF1	1
TTI2	1
TTLL12	1
TTLL2	1
TTN	1
TTYH3	1
TUBB1	1
TUBB4A	1
TUBG1	1
TUBGCP4	1
TUBGCP5	1
TWSG1	1
TXLNG	1
TYW5	1
U2AF1	1
UBA6	1
UBAP1L	1
UBE2E1	1
UBE2F	1
UBE2L3	1
UBE2N	1
UBE2R2	1
UBFD1	1
UBL3	1
UBL7	1
UBR5	1
UBXN6	1
UCHL5	1
UFL1	1
UGDH	1
UGGT1	1
UHRF1	1
ULK3	1
UNC13A	1
UNG	1
UNK	1
UPF2	1
UQCR11	1
UQCRB	1
UROS	1
USF1	1
USH1C	1
USMG5	1
USP10	1
USP13	1
USP18	1
USP28	1
USP32	1
USP48	1
USP6NL	1
USP9X	1
UST	1
VAMP7	1
VAMP8	1
VAPA	1
VARS	1
VBP1	1
VCAN	1
VDAC2	1
VEZT	1
VIT	1
VMAC	1
VPS13B	1
VPS26A	1
VPS33B	1
VPS37C	1
VPS51	1
VPS72	1
VPS8	1
VPS9D1	1
VRK3	1
VWA5A	1
WBSCR27	1
WDFY3	1
WDHD1	1
WDR18	1
WDR20	1
WDR34	1
WDR37	1
WDR45	1
WDR53	1
WDR6	1
WDR7	1
WDR77	1
WDR87	1
WDSUB1	1
WHSC1L1	1
WIPF1	1
WIZ	1
WNT2B	1
WRB	1
WRNIP1	1
WWOX	1
WWP2	1
XPA	1
XPNPEP3	1
XPO1	1
XPO5	1
XPOT	1
YDJC	1
YIPF2	1
YOD1	1
YPEL5	1
ZBTB33	1
ZBTB7A	1
ZBTB7B	1
ZC3H11A	1
ZCRB1	1
ZDHHC16	1
ZDHHC5	1
ZER1	1
ZFP112	1
ZFPL1	1
ZFYVE1	1
ZFYVE26	1
ZGPAT	1
ZKSCAN1	1
ZMAT2	1
ZMPSTE24	1
ZMYM1	1
ZMYM2	1
ZMYM3	1
ZMYM5	1
ZMYM6NB	1
ZMYND8	1
ZNF143	1
ZNF146	1
ZNF174	1
ZNF197	1
ZNF207	1
ZNF292	1
ZNF300	1
ZNF319	1
ZNF326	1
ZNF382	1
ZNF384	1
ZNF501	1
ZNF629	1
ZNF655	1
ZNF706	1
ZNF768	1
ZNHIT2	1
ZRSR2	1
ZSCAN1	1
ZSWIM8	1
AAGAB	2
AARS2	2
ABCB10	2
ABCF2	2
ABHD12	2
ABHD14B	2
ABRACL	2
ABTB2	2
ACADS	2
ACADSB	2
ACAP2	2
ACTR1B	2
ADCK4	2
ADD3	2
ADK	2
ADNP	2
ADPRH	2
ADPRHL2	2
ADSS	2
AFG3L2	2
AGA	2
AGFG2	2
AGL	2
AGO2	2
AIFM2	2
AIM1	2
AKAP9	2
AKR1A1	2
ALAD	2
ALDH16A1	2
ALDH8A1	2
AMBRA1	2
ANAPC13	2
ANGEL1	2
ANK2	2
ANKRD54	2
AP1B1	2
AP2A1	2
AP2B1	2
AP3B1	2
AP5B1	2
AP5Z1	2
APOL2	2
APOL3	2
ARCN1	2
ARFRP1	2
ARHGAP30	2
ARHGEF2	2
ARID3A	2
ARL2	2
ARL6	2
ARL6IP6	2
ARL8B	2
ARMC9	2
ARPC1A	2
ASAP1	2
ASB10	2
ASL	2
ASMTL	2
ASRGL1	2
ATAD2	2
ATP11C	2
ATP13A1	2
ATP2A1	2
ATP5D	2
ATP5E	2
ATP6AP1	2
ATP6AP2	2
ATP6V1B2	2
ATPIF1	2
ATRIP	2
ATXN7L3B	2
B3GNT2	2
BABAM1	2
BANF1	2
BASP1	2
BCAP29	2
BCAS3	2
BCAT2	2
BCKDHB	2
BCLAF1	2
BCMO1	2
BDP1	2
BICD2	2
BIRC3	2
BLK	2
BLNK	2
BLOC1S2	2
BLOC1S5	2
BNIP2	2
BOP1	2
BPGM	2
BPIFA3	2
BRD2	2
BROX	2
BSG	2
BUB3	2
C10orf112	2
C11orf73	2
C12orf10	2
C12orf43	2
C12orf45	2
C12orf5	2
C14orf182	2
C15orf39	2
C17orf59	2
C17orf85	2
C18orf32	2
C18orf8	2
C19orf43	2
C21orf2	2
C2orf43	2
C3orf17	2
C6orf106	2
C6orf203	2
C6orf211	2
C7orf26	2
CACTIN	2
CAMSAP2	2
CAPZB	2
CARD8	2
CASC4	2
CASP7	2
CBFB	2
CCBL2	2
CCDC101	2
CCDC111	2
CCDC12	2
CCDC134	2
CCDC22	2
CCDC28B	2
CCDC47	2
CCDC6	2
CCDC88C	2
CCM2	2
CCNH	2
CD226	2
CD2BP2	2
CD55	2
CD59	2
CD96	2
CD99L2	2
CDC23	2
CDC42EP4	2
CDC42SE2	2
CDC5L	2
CDK11B	2
CDK13	2
CDKL3	2
CDKN2AIPNL	2
CDS2	2
CENPC1	2
CENPK	2
CEP152	2
CEP290	2
CHAMP1	2
CHD1	2
CHD5	2
CHI3L2	2
CHMP1B	2
CHMP4C	2
CHMP7	2
CHRNB3	2
CHTF18	2
CHUK	2
CIAO1	2
CIAPIN1	2
CIB1	2
CIZ1	2
CKAP4	2
CKB	2
CKS1B	2
CLCN7	2
CLINT1	2
CLIP2	2
CLN6	2
CLPB	2
CMYA5	2
CNOT8	2
CNP	2
CNPY2	2
COASY	2
COL4A3BP	2
COPS4	2
COPS5	2
COQ5	2
COQ7	2
COTL1	2
COX6A1	2
CPSF2	2
CPT1A	2
CRCP	2
CSNK1A1	2
CSTB	2
CSTF1	2
CSTF2	2
CTDP1	2
CTNNBL1	2
CTSS	2
CXorf56	2
CYB5A	2
CYP4A11	2
CYSTM1	2
CYTIP	2
DAP	2
DAZAP1	2
DBT	2
DCAF7	2
DCK	2
DDA1	2
DDX21	2
DDX27	2
DDX41	2
DDX6	2
DEK	2
DENND4B	2
DENR	2
DES	2
DGAT1	2
DGKH	2
DHCR24	2
DHX40	2
DHX58	2
DIABLO	2
DMD	2
DMXL1	2
DNAH6	2
DNAJB12	2
DNAJC1	2
DNAJC12	2
DNAJC19	2
DNAJC3	2
DNM1	2
DNMT3A	2
DOK1	2
DPM1	2
DPY30	2
DRAP1	2
DRG2	2
DUS1L	2
DZIP3	2
E2F4	2
EBF1	2
EBP	2
ECE1	2
EFHD2	2
EFR3A	2
EHBP1	2
EHD4	2
EHHADH	2
EIF1AD	2
EIF2B1	2
EIF2B4	2
EIF3C	2
EIF4EBP2	2
EIF4H	2
ELMOD2	2
ELOVL5	2
ELP4	2
EMID1	2
EML3	2
ENDOD1	2
ENGASE	2
EPT1	2
ERCC6L	2
ETHE1	2
ETNK1	2
EXD2	2
EXOC6B	2
EXOC7	2
EXOSC2	2
EXOSC4	2
EXOSC8	2
FAAH2	2
FAM160B1	2
FAM175A	2
FAM195A	2
FAM20B	2
FAM210A	2
FAM45A	2
FAM53C	2
FAM65A	2
FAM76B	2
FARS2	2
FASTKD3	2
FBXO18	2
FBXO3	2
FBXO7	2
FCER2	2
[truncated: 3,248 more rows]

## Sheet: D6 VS M8
GeneSymbol	IDF
AAMDC	1
ABCD1	1
ABCF1	1
ABHD13	1
ABI1	1
ABI2	1
ABL1	1
ABT1	1
ACAD9	1
ACADSB	1
ACN9	1
ACOT13	1
ACOX2	1
ACRC	1
ACSF2	1
ACSL4	1
ACSL6	1
ACSM3	1
ACSS1	1
ACTB	1
ADAM29	1
ADAT1	1
ADAT3	1
ADCK1	1
ADGB	1
ADPRH	1
ADPRM	1
ADRBK2	1
ADRM1	1
ADSL	1
AEBP2	1
AFAP1L2	1
AFF1	1
AFF2	1
AFMID	1
AGPAT5	1
AIM1	1
AIP	1
AK5	1
AK9	1
AKAP3	1
AKAP4	1
AKAP5	1
AKAP6	1
AKR7A2	1
ALDH9A1	1
ALG13	1
ALG14	1
ALG3	1
ALG8	1
ALKBH1	1
ALKBH4	1
ALKBH7	1
ALKBH8	1
ALOX5AP	1
ALPK1	1
AMBRA1	1
ANAPC1	1
ANAPC15	1
ANK2	1
ANKHD1-EIF4EBP3	1
ANKIB1	1
ANKRD31	1
ANKRD32	1
ANKRD36	1
ANKRD36C	1
ANKRD49	1
ANKRD65	1
ANO10	1
ANO7	1
ANTXR1	1
ANTXR2	1
ANXA3	1
AP1B1	1
AP2B1	1
AP3B1	1
AP5Z1	1
APC	1
API5	1
APIP	1
APOBEC3B	1
ARC	1
ARCN1	1
ARF5	1
ARFGAP3	1
ARHGAP15	1
ARHGAP42	1
ARHGEF2	1
ARHGEF4	1
ARID4B	1
ARL14EP	1
ARL3	1
ARL6	1
ARL6IP1	1
ARL6IP4	1
ARL6IP5	1
ARMC4	1
ARMCX2	1
ARMCX3	1
ARPC5L	1
ARRB2	1
ARSA	1
ARSF	1
ASB18	1
ASB4	1
ASPDH	1
ASUN	1
ATAD3B	1
ATF1	1
ATF5	1
ATG4A	1
ATN1	1
ATOH7	1
ATP10B	1
ATP11B	1
ATP11C	1
ATP1A1	1
ATP5L	1
ATP5O	1
ATP6AP1	1
ATP6V0A2	1
ATP6V0D1	1
ATP6V1E1	1
ATP6V1H	1
ATP8A2	1
ATP8B3	1
ATXN2L	1
AURKB	1
AWAT2	1
B3GALT6	1
B4GALT6	1
B4GALT7	1
BAIAP2L1	1
BANP	1
BAP1	1
BCAP31	1
BCAS4	1
BCL2	1
BCMO1	1
BCOR	1
BCORL1	1
BDH1	1
BEND3	1
BGLAP	1
BICD1	1
BICD2	1
BIRC2	1
BLK	1
BLM	1
BLOC1S2	1
BLOC1S4	1
BLOC1S6	1
BLVRB	1
BPGM	1
BPHL	1
BPIFA3	1
BPNT1	1
BRD7	1
BRI3BP	1
BRMS1	1
BTF3	1
BTF3L4	1
BTK	1
BTN3A3	1
BUB1B	1
BZW1	1
C10orf112	1
C10orf68	1
C11orf58	1
C11orf73	1
C12orf10	1
C12orf4	1
C12orf45	1
C12orf66	1
C14orf166	1
C14orf182	1
C16orf71	1
C16orf91	1
C17orf62	1
C17orf80	1
C17orf97	1
C18orf32	1
C18orf8	1
C19orf44	1
C1orf131	1
C1orf141	1
C1orf27	1
C1orf52	1
C1R	1
C2CD2L	1
C2orf44	1
C2orf76	1
C5orf15	1
C5orf34	1
C5orf42	1
C6orf203	1
C7orf25	1
C7orf55	1
C8orf82	1
C9orf40	1
C9orf66	1
CAAP1	1
CABIN1	1
CABP4	1
CACNA1C	1
CACNA1E	1
CAD	1
CADPS2	1
CAGE1	1
CALCOCO1	1
CALML3	1
CAMK2G	1
CAMLG	1
CAPN1	1
CAPRIN1	1
CARD10	1
CARHSP1	1
CASK	1
CASP3	1
CBR3	1
CBX8	1
CCDC11	1
CCDC111	1
CCDC129	1
CCDC135	1
CCDC137	1
CCDC144A	1
CCDC150	1
CCDC168	1
CCDC176	1
CCDC28A	1
CCDC28B	1
CCDC33	1
CCDC57	1
CCDC66	1
CCDC77	1
CCDC79	1
CCDC90B	1
CCM2	1
CCNA2	1
CCND2	1
CCNF	1
CCNL2	1
CCP110	1
CCS	1
CD27	1
CD3D	1
CD44	1
CD70	1
CD8B	1
CD97	1
CDAN1	1
CDC123	1
CDC25A	1
CDC27	1
CDC37	1
CDC42EP4	1
CDC42SE2	1
CDC45	1
CDC73	1
CDK2	1
CDK5RAP2	1
CDKN1A	1
CDR2	1
CELF2	1
CEP164	1
CEP192	1
CEP290	1
CEP57	1
CERS6	1
CFL1	1
CFLAR	1
CGNL1	1
CGRRF1	1
CHAC2	1
CHAF1A	1
CHCHD2	1
CHD7	1
CHERP	1
CHI3L2	1
CHID1	1
CHKA	1
CHL1	1
CHMP4A	1
CHMP4B	1
CHMP4C	1
CHMP7	1
CHST15	1
CKB	1
CLCA4	1
CLCN7	1
CLDND1	1
CLINT1	1
CLK1	1
CLPP	1
CLSTN3	1
CMSS1	1
CMYA5	1
CNNM3	1
CNOT1	1
CNOT8	1
CNP	1
CNPY2	1
CNST	1
COASY	1
COG8	1
COL12A1	1
COL17A1	1
COMMD1	1
COMMD3	1
COPS2	1
COPS5	1
COPS8	1
CORO1B	1
COX19	1
COX2	1
COX7C	1
COX8A	1
CPEB4	1
CPNE1	1
CPNE7	1
CPPED1	1
CPQ	1
CPSF3	1
CREB1	1
CRELD2	1
CRTC3	1
CSE1L	1
CSMD1	1
CSNK1G3	1
CSNK2B	1
CST3	1
CSTB	1
CSTF1	1
CTBP1	1
CTC1	1
CTDSP1	1
CTDSP2	1
CTPS1	1
CTSA	1
CTTN	1
CTTNBP2	1
CTTNBP2NL	1
CUL4A	1
CYB5R2	1
CYC1	1
CYCS	1
CYFIP2	1
CYP20A1	1
CYP27A1	1
CYP7B1	1
CYTIP	1
D2HGDH	1
DAAM1	1
DAAM2	1
DAD1	1
DAG1	1
DAP	1
DBI	1
DBN1	1
DCAF11	1
DCAF16	1
DCPS	1
DCTN1	1
DCTN2	1
DDI2	1
DDRGK1	1
DDX21	1
DDX23	1
DDX46	1
DDX49	1
DDX55	1
DEGS1	1
DENND3	1
DERL1	1
DGCR14	1
DGCR8	1
DHRS7B	1
DHX40	1
DHX57	1
DHX58	1
DIAPH1	1
DIEXF	1
DIS3	1
DIS3L	1
DLL3	1
DMXL2	1
DNAH10	1
DNAH8	1
DNAJA2	1
DNAJA4	1
DNAJB14	1
DNAJB4	1
DNAJB6	1
DNAJC11	1
DNAJC19	1
DNASE2	1
DNTTIP2	1
DOCK6	1
DOM3Z	1
DPEP2	1
DPP8	1
DPY19L3	1
DRAP1	1
DSTN	1
DUOX1	1
DUS1L	1
DUSP10	1
DUSP22	1
DUSP23	1
DVL2	1
DYM	1
DYRK4	1
DZIP3	1
E2F2	1
E4F1	1
EAPP	1
EBI3	1
ECHS1	1
ECM2	1
ECT2	1
EDDM3B	1
EFHD2	1
EGLN1	1
EGLN3	1
EHD3	1
EI24	1
EIF1	1
EIF2A	1
EIF2B1	1
EIF4H	1
ELK1	1
ELMO1	1
ELOVL5	1
EMB	1
EMC1	1
ENO3	1
EPC1	1
EPHB4	1
EPPK1	1
EPS15	1
EPS8L2	1
ERC1	1
ERC2	1
ERF	1
ERP44	1
ESPL1	1
EVPL	1
EWSR1	1
EXD2	1
EXO5	1
EXOC3L4	1
EXOC5	1
EXOSC2	1
EXOSC9	1
EZH2	1
F5	1
FAAH2	1
FABP5	1
FAH	1
FAM114A2	1
FAM117A	1
FAM120B	1
FAM149A	1
FAM161B	1
FAM168B	1
FAM186B	1
FAM193A	1
FAM205A	1
FAM20B	1
FAM210A	1
FAM213A	1
FAM21A	1
FAM221A	1
FAM32A	1
FAM53C	1
FAM60A	1
FAM65C	1
FANK1	1
FAR2	1
FARSA	1
FASTKD3	1
FAT2	1
FAU	1
FBN2	1
FBXL20	1
FBXO18	1
FBXO44	1
FBXO45	1
FBXW11	1
FBXW2	1
FCAMR	1
FDXR	1
FGD3	1
FGF1	1
FGF2	1
FHIT	1
FIG4	1
FIP1L1	1
FLII	1
FLNC	1
FOXJ2	1
FOXJ3	1
FRMPD1	1
FSCN1	1
FTSJD2	1
FUNDC1	1
FXN	1
FXR1	1
G3BP1	1
GALNT1	1
GAMT	1
GAS8	1
GBA2	1
GBF1	1
GBP2	1
GCDH	1
GCLM	1
GDAP2	1
GFAP	1
GFER	1
GFM1	1
GGH	1
GGNBP2	1
GGT7	1
GIMAP8	1
GIPR	1
GLA	1
GLB1	1
GLRX3	1
GLS	1
GLS2	1
GLYR1	1
GMEB1	1
GMEB2	1
GNA11	1
GNA12	1
GNA13	1
GNAI3	1
GNAO1	1
GNAZ	1
GNB1	1
GNG5	1
GOLGA1	1
GOLGA3	1
GOLGA6L6	1
GOLGA7	1
GOPC	1
GPAA1	1
GPATCH1	1
GPN2	1
GPN3	1
GPR112	1
GPR126	1
GPR180	1
GPR22	1
GPS1	1
GPT2	1
GRAMD1C	1
GRAMD4	1
GRASP	1
GREB1L	1
GRIN3A	1
GRK5	1
GRM5	1
GSDMA	1
GSKIP	1
GSR	1
GTF2A2	1
GTF2B	1
GTF2I	1
GTPBP2	1
GUSB	1
GYG1	1
H1FX	1
H6PD	1
HABP2	1
HAPLN1	1
HAPLN3	1
HARS	1
HAS1	1
HAUS5	1
HCK	1
HCN3	1
HDLBP	1
HEBP2	1
HECTD4	1
HELZ	1
HEPH	1
HERC2	1
HERPUD1	1
HES2	1
HIBCH	1
HIC1	1
HIC2	1
HINT2	1
HIRA	1
HIST1H1B	1
HIST2H2AB	1
HIST3H3	1
HIVEP1	1
HIVEP3	1
HK2	1
HLA-DPB1	1
HMGA1	1
HMGB2	1
HMGN2	1
HMGXB4	1
HMOX1	1
HNRNPA1	1
HNRNPDL	1
HNRNPLL	1
HNRNPUL1	1
HOMER1	1
HOOK3	1
HP1BP3	1
HPCAL1	1
HPDL	1
HRH1	1
HRSP12	1
HSD17B6	1
HSDL2	1
HSPA13	1
HSPA6	1
HSPG2	1
HUS1B	1
HYAL1	1
HYPK	1
IARS2	1
IBTK	1
IDE	1
IDNK	1
IER3IP1	1
IFI30	1
IFNAR1	1
IFRD1	1
IFT172	1
IGDCC4	1
IGSF22	1
IKZF1	1
IL10RB	1
IL1A	1
IMPA1	1
IMPDH1	1
INA	1
INADL	1
INCENP	1
ING3	1
INIP	1
INO80	1
INO80E	1
INPP5F	1
INPP5K	1
INSL3	1
IPO13	1
IPO7	1
IPO9	1
IQCB1	1
IQSEC2	1
IRF1	1
IRF2	1
IRF2BP1	1
ISCA1	1
ISCU	1
ITGA9	1
ITGAD	1
ITGAE	1
ITIH4	1
ITPR1	1
ITPRIP	1
IWS1	1
JMJD1C	1
JMY	1
KANK1	1
KAT2B	1
KBTBD2	1
KCNAB2	1
KCNH5	1
KCTD10	1
KCTD15	1
KCTD18	1
KCTD5	1
KDM2B	1
KDM4A	1
KDM4C	1
KDM5A	1
KDM6A	1
KIAA0020	1
KIAA0040	1
KIAA0100	1
KIAA0195	1
KIAA0226	1
KIAA0368	1
KIAA0586	1
KIAA0930	1
KIAA1109	1
KIAA1143	1
KIAA1211	1
KIAA1407	1
KIAA1432	1
KIF14	1
KIF16B	1
KIF17	1
KIF18B	1
KIF21A	1
KIF5B	1
KIFC3	1
KLF13	1
KLHL18	1
KLK13	1
KMT2D	1
KNDC1	1
KPNA3	1
KPNA7	1
KRI1	1
KRT1	1
KRT10	1
KRT2	1
KRT72	1
KRT79	1
KTN1	1
KY	1
L1TD1	1
LACC1	1
LACE1	1
LAD1	1
LAG3	1
LAMA4	1
LAMTOR2	1
LARP1	1
LARP1B	1
LARP6	1
LASP1	1
LBH	1
LDB1	1
LDHAL6B	1
LDLRAP1	1
LENG1	1
LEPRE1	1
LETMD1	1
LGALS3	1
LHFPL2	1
LIAS	1
LIG4	1
LIMK2	1
LIN52	1
LIN54	1
LMAN2	1
LMBRD1	1
LMBRD2	1
LMF1	1
LOC100506248	1
LOC100996619	1
LOC100996820	1
LOC100996863	1
LOC101060018	1
LOC101060488	1
LOC339760	1
LOC728026	1
LOC728503	1
LONP2	1
LONRF3	1
LPIN1	1
LRP1	1
LRP10	1
LRRC14	1
LRRC15	1
LRRC16B	1
LRRC20	1
LRRC31	1
LRRC37B	1
LRRC47	1
LRRC48	1
LRRC8C	1
LRRC8D	1
LSG1	1
LSM14B	1
LSP1	1
LSR	1
LSS	1
LUC7L3	1
LYPLAL1	1
LYSMD3	1
LYST	1
LZTS1	1
M6PR	1
MACF1	1
MADD	1
MAGI1	1
MAGOHB	1
MAGT1	1
MAML2	1
MAN1A2	1
MAN1B1	1
MANBA	1
MANEA	1
MAP10	1
MAP1B	1
MAP1S	1
MAP2K3	1
MAP2K7	1
MAP3K11	1
MAP3K7	1
MAPK1IP1L	1
MATR3	1
MAZ	1
MBOAT7	1
MCEE	1
MCMBP	1
MDM1	1
MEA1	1
MED13L	1
MED27	1
MEF2A	1
METTL17	1
METTL18	1
METTL21A	1
METTL21D	1
METTL7A	1
METTL9	1
MFSD5	1
MGA	1
MGAM	1
MGST3	1
MIB1	1
MIF	1
MINA	1
MKL1	1
MLH3	1
MLKL	1
MLLT1	1
MLLT6	1
MMP14	1
MMRN2	1
MMS19	1
MNS1	1
MOB3A	1
MOGS	1
MORC2	1
MOS	1
MPND	1
MPP2	1
MRPL12	1
MRPL17	1
MRPL18	1
MRPL19	1
MRPL27	1
MRPL38	1
MRPL39	1
MRPL4	1
MRPL44	1
MRPL45	1
MRPL48	1
MRPS23	1
MRPS27	1
MRPS28	1
MRPS31	1
MRPS35	1
MSI2	1
MST4	1
MTAP	1
MTCH2	1
MTERFD1	1
MTERFD2	1
MTFR1L	1
MTHFD1L	1
MTIF3	1
MTM1	1
MTPN	1
MTRF1	1
MTRR	1
MUS81	1
MUT	1
MYBBP1A	1
MYBPC1	1
MYBPC3	1
MYH13	1
MYH6	1
MYO10	1
MYO18A	1
MYO1C	1
MYO1D	1
MYOCD	1
MYOM1	1
MZT1	1
MZT2B	1
N4BP2	1
N4BP2L1	1
N4BP3	1
NAA16	1
NAA38	1
NABP1	1
NACA2	1
NADSYN1	1
NAGS	1
NARFL	1
NAT14	1
NBEA	1
NCAPG	1
NCAPH2	1
NCK2	1
NCKAP5L	1
NCLN	1
NCSTN	1
ND5	1
NDN	1
NDUFA1	1
NDUFA13	1
NDUFA6	1
NDUFA9	1
NDUFAF3	1
NDUFAF4	1
NDUFB1	1
NDUFB10	1
NDUFB4	1
NDUFB6	1
NDUFB7	1
NDUFS8	1
NEDD4	1
NEDD4L	1
NEIL2	1
NEK4	1
NEK5	1
NEK7	1
NEK8	1
NELL2	1
NEO1	1
NFKB1	1
NFKBIA	1
NFYB	1
NHEJ1	1
NKIRAS2	1
NLRC3	1
NLRP10	1
NLRP12	1
NME1	1
NME2	1
NME3	1
NMI	1
NMT1	1
NOD2	1
NOL3	1
NOP2	1
NOS1	1
NOTCH4	1
NPAT	1
NPHP1	1
NR2C2	1
NR2C2AP	1
NSDHL	1
NT5C3A	1
NT5C3B	1
NT5DC2	1
NT5E	1
NTHL1	1
NTPCR	1
NUCB2	1
NUDCD2	1
NUDT16L1	1
NUDT18	1
NUF2	1
NUMA1	1
NUP133	1
NUP153	1
NUP155	1
NUP205	1
NUP35	1
NUP43	1
NUP93	1
NUPL1	1
NUSAP1	1
NVL	1
OBSCN	1
OCLN	1
OGDH	1
OGFOD2	1
OPLAH	1
OR11H6	1
OR2V1	1
OR51S1	1
OR52N2	1
ORM1	1
OS9	1
OSGEPL1	1
OTUD7B	1
OXSM	1
OXSR1	1
PABPC1	1
PABPC5	1
PABPN1	1
PALM3	1
PAPPA	1
PARD3	1
PAWR	1
PBDC1	1
PBX2	1
PCBD2	1
PCED1B	1
PCNT	1
PCNX	1
PCYOX1	1
PDCD11	1
PDCD1LG2	1
PDCD5	1
PDCD6IP	1
PDCD7	1
PDE4D	1
PDE6A	1
PDHX	1
PDPR	1
PDS5B	1
PDXP	1
PDZK1	1
PELP1	1
PER1	1
PER3	1
PEX13	1
PFKFB2	1
PFKFB3	1
PFKFB4	1
PFKL	1
PFN3	1
PGAM5	1
PGP	1
PGR	1
PGRMC1	1
PGS1	1
PHC2	1
PHF1	1
PHF10	1
PHF11	1
PHF15	1
PHKG2	1
PHPT1	1
PI4K2A	1
PIGO	1
PIK3C3	1
PIKFYVE	1
PIP4K2B	1
PITPNM1	1
PKHD1	1
PKN3	1
PKP2	1
PLA2G2F	1
PLBD2	1
PLCE1	1
PLCH1	1
PLD3	1
PLEKHA1	1
PLEKHA7	1
PLEKHF2	1
PLEKHG1	1
PLEKHO1	1
PLIN2	1
PLOD1	1
PLP2	1
PMFBP1	1
PMS1	1
PMVK	1
PNKD	1
PNPO	1
POC5	1
POLG2	1
POLR1C	1
POLR1E	1
POLR2K	1
POLR3F	1
POLR3H	1
POLRMT	1
POP1	1
PPEF1	1
PPEF2	1
PPFIA2	1
PPID	1
PPIL1	1
PPM1K	1
PPM1M	1
PPP1R13B	1
PPP2R2A	1
PPP2R2B	1
PPP3CA	1
PPP5C	1
PPP6R1	1
PPP6R3	1
PRDM10	1
PRDX1	1
PREPL	1
PRKACA	1
PRKAR1A	1
PRKAR1B	1
PRKAR2A	1
PRKCH	1
PRKCI	1
PRMT1	1
PROSC	1
PRPF31	1
PRPS1L1	1
PRPS2	1
PRTFDC1	1
PSEN1	1
PSMA4	1
PSMA5	1
PSMB1	1
PSMB10	1
PSMB11	1
PSMC2	1
PSMC4	1
PSMD4	1
PSPC1	1
PSTPIP1	1
PTDSS1	1
PTDSS2	1
PTGES2	1
PTGES3	1
PTGS2	1
PTH1R	1
PTK7	1
PTPLAD1	1
PTPN18	1
PTPRJ	1
PUS1	1
PUSL1	1
PXK	1
PXMP2	1
PXMP4	1
PYROXD1	1
PYROXD2	1
QARS	1
QPRT	1
RAB11A	1
RAB15	1
RAB1A	1
RAB21	1
RAB3B	1
RAB3GAP2	1
RAB43	1
RAB6A	1
RAB7L1	1
RAB8A	1
RABAC1	1
RABGAP1	1
RABGAP1L	1
RAD51B	1
RAD9A	1
RAE1	1
RALA	1
RALYL	1
RANBP1	1
RANBP6	1
RANGAP1	1
RAP2C	1
RAPGEF5	1
RASA2	1
RASAL3	1
RASGRF2	1
RASSF1	1
RASSF5	1
RAVER1	1
RB1CC1	1
RBL1	1
RBL2	1
RBM12	1
RBM17	1
RBM18	1
RBM41	1
RBM47	1
RBM4B	1
RBMX2	1
RBMXL3	1
RBPMS2	1
RC3H1	1
RCC1	1
RCCD1	1
RDH16	1
RER1	1
RET	1
REV3L	1
RFC4	1
RFC5	1
RFX2	1
RFX3	1
RFXANK	1
RGPD4	1
RGPD8	1
RGS14	1
RGS3	1
RHBDD1	1
RHOB	1
RHOC	1
RHOG	1
RIMS2	1
RIPK1	1
RIPK2	1
RIT1	1
RMDN3	1
RMND5A	1
RNF146	1
RNF149	1
RNF169	1
RNF17	1
RNF170	1
RNF180	1
RNF19B	1
RNF219	1
RNF44	1
RNMT	1
RNPC3	1
RNPEPL1	1
RNPS1	1
RP2	1
RPA2	1
RPL24	1
RPL27A	1
RPL28	1
RPL30	1
RPL34	1
RPL35	1
RPL39	1
RPL7A	1
RPP38	1
RPP40	1
RPRD1B	1
RPS10	1
RPS12	1
RPS15	1
RPS20	1
RPS26	1
RPS4Y1	1
RRAGA	1
RRAGB	1
RRNAD1	1
RRP9	1
RSAD2	1
RSBN1	1
RSBN1L	1
RSPRY1	1
RTCA	1
RTN1	1
RTN3	1
RTN4	1
RUFY1	1
RUFY2	1
RUFY3	1
RUNDC1	1
S100PBP	1
SAE1	1
SAMD1	1
SAMD13	1
SAMSN1	1
SARNP	1
SCAMP4	1
SCGN	1
SCN8A	1
SCN9A	1
SCNM1	1
SDHAF1	1
SEC24D	1
SEC61B	1
SEC61G	1
SEC62	1
SEMA4B	1
SEMA4C	1
SEPHS1	1
SERINC1	1
SESN1	1
SESN2	1
SETMAR	1
SF1	1
SF3A1	1
SF3A3	1
SF3B5	1
SFMBT2	1
SFN	1
SFT2D2	1
SFT2D3	1
SFXN2	1
SFXN3	1
SGK196	1
SH2B2	1
SH3GLB1	1
SHANK1	1
SHARPIN	1
SHCBP1	1
SHROOM2	1
SIGLEC6	1
SIK3	1
SIL1	1
SIN3B	1
SIRT4	1
SKA3	1
SKAP1	1
SKIV2L2	1
SLBP	1
SLC16A10	1
SLC16A3	1
SLC16A7	1
SLC17A5	1
SLC1A1	1
SLC20A1	1
SLC20A2	1
SLC22A11	1
SLC25A1	1
SLC25A25	1
SLC25A27	1
SLC25A44	1
SLC26A11	1
SLC26A3	1
SLC27A3	1
SLC30A7	1
SLC35A3	1
SLC35F6	1
SLC43A1	1
SLC44A2	1
SLC50A1	1
SLC5A4	1
SLC6A15	1
SLC6A5	1
SLC6A6	1
SLC8A1	1
SLC8A3	1
SLX4IP	1
SMAD2	1
SMAD3	1
SMARCA5	1
SMARCD2	1
SMCO4	1
SMIM12	1
SMTNL1	1
SMYD3	1
SNAPC4	1
SNRPD3	1
SNX15	1
SNX30	1
SNX31	1
SNX6	1
SOCS2	1
SOS2	1
SOX11	1
SOX5	1
SOX9	1
SP4	1
SPATA16	1
SPATA6	1
SPCS1	1
SPCS3	1
SPOP	1
SPPL2B	1
SPRYD7	1
SPTB	1
SPTLC2	1
SQRDL	1
SQSTM1	1
SRFBP1	1
SRGAP3	1
SRGN	1
SRPR	1
SRRM1	1
SRSF3	1
SRSF7	1
SS18L2	1
SSH1	1
SSU72	1
SSUH2	1
SSX2IP	1
ST7	1
STAG3	1
STAMBPL1	1
STARD10	1
STARD7	1
STARD9	1
STAT2	1
STAT4	1
STIM1	1
STIM2	1
STK10	1
STK25	1
STK3	1
STK38	1
STOM	1
STRBP	1
STRN3	1
STX10	1
STX11	1
STX5	1
STX7	1
STXBP2	1
STXBP5	1
SUCLA2	1
SUPT16H	1
SUPT5H	1
SUPV3L1	1
SVEP1	1
SYCE1	1
SYNGR2	1
SYNM	1
SYTL1	1
TADA1	1
TADA2B	1
TAF2	1
TAF7	1
TANGO6	1
TAOK1	1
TARBP1	1
TARS	1
TAZ	1
TBC1D15	1
TBC1D25	1
TBC1D9	1
TBCC	1
TBL1XR1	1
TBL2	1
TBPL1	1
TCEA1	1
TCEAL1	1
TCEB1	1
TCEB3	1
TCF12	1
TCF23	1
TCF3	1
TCOF1	1
TCP10L2	1
TCP11L2	1
TCTN1	1
TDP2	1
TDRP	1
TECR	1
TENM3	1
TEP1	1
TERF2	1
TESK2	1
TEX9	1
TFAM	1
TGFB1	1
THAP4	1
THEGL	1
THEM6	1
THG1L	1
THOC6	1
THOP1	1
THSD1	1
THUMPD1	1
THUMPD3	1
TIMM13	1
TIMM21	1
TJAP1	1
TLK2	1
TLR3	1
TLR5	1
TM7SF3	1
TM9SF1	1
TMC8	1
TMCC3	1
TMCO4	1
TMED5	1
TMEM102	1
TMEM106B	1
TMEM109	1
TMEM11	1
TMEM126A	1
TMEM147	1
TMEM159	1
TMEM160	1
TMEM176B	1
TMEM200C	1
TMEM201	1
TMEM222	1
TMEM230	1
TMEM243	1
TMEM259	1
TMEM38B	1
TMEM41A	1
TMEM50B	1
TMEM55A	1
TMEM68	1
TMEM70	1
TMOD1	1
TMOD3	1
TMX2	1
TNFAIP8	1
TNFRSF8	1
TNFSF14	1
TNFSF4	1
TNK1	1
TNPO2	1
TOP3A	1
TOPBP1	1
TOR1AIP1	1
TOR2A	1
TP53I3	1
TP53RK	1
TPBGL	1
TPR	1
TPRG1L	1
TRA2A	1
TRADD	1
TRAF6	1
TRAF7	1
TRAK1	1
TRAM1	1
TRAPPC1	1
TRAPPC13	1
TRERF1	1
TRIM13	1
TRIM22	1
TRIM45	1
TRIOBP	1
TRMT10A	1
TRMT112	1
TRMT2A	1
TRNT1	1
TROVE2	1
TRPC4AP	1
TRUB2	1
TSEN2	1
TSEN54	1
TSFM	1
TSKS	1
TSPYL5	1
TSR1	1
TSSK4	1
TTC38	1
TTC5	1
TTF1	1
TTI2	1
TTLL12	1
TTLL6	1
TTR	1
TUBA1A	1
TUBA1C	1
TUBAL3	1
TUBB4A	1
TUBB4B	1
TUBB8	1
TUBGCP6	1
TUT1	1
TXN	1
TYMS	1
TYW3	1
U2AF1	1
UBA5	1
UBE2A	1
UBE2F	1
UBE2J1	1
UBE2K	1
UBE2L3	1
UBE2L6	1
UBFD1	1
UBQLN4	1
UBR2	1
UBXN7	1
UCKL1	1
UGGT1	1
UPF2	1
UQCR11	1
UROS	1
USP28	1
USP33	1
USP38	1
USP42	1
USP48	1
USP9X	1
UTP14C	1
VAMP7	1
VAMP8	1
VAPB	1
VCAM1	1
VEPH1	1
VEZF1	1
VIT	1
VKORC1L1	1
VMA21	1
VMAC	1
VNN2	1
VPS13B	1
VPS37C	1
VPS4A	1
WDFY1	1
WDR11	1
WDR12	1
WDR17	1
WDR6	1
WDR76	1
WDR78	1
WDR82	1
WDR83OS	1
WFS1	1
WRB	1
WRN	1
XAF1	1
XIRP2	1
XPO5	1
XPO7	1
XRCC4	1
YARS2	1
YIPF1	1
YKT6	1
YY1AP1	1
ZBTB1	1
ZBTB11	1
ZBTB2	1
ZBTB24	1
ZBTB33	1
ZBTB38	1
ZBTB7B	1
ZBTB8OS	1
ZC3H12C	1
ZC3HAV1	1
ZCCHC4	1
ZCCHC9	1
ZDHHC20	1
ZFP112	1
ZFP14	1
ZFP36L1	1
ZFYVE19	1
ZFYVE20	1
ZGPAT	1
ZIC4	1
ZMAT2	1
ZMIZ2	1
ZMYM1	1
ZNF131	1
ZNF20	1
ZNF207	1
ZNF24	1
ZNF274	1
ZNF384	1
ZNF385A	1
ZNF428	1
ZNF438	1
ZNF469	1
ZNF516	1
ZNF581	1
ZNF593	1
ZNF629	1
ZNF655	1
ZNF768	1
ZNF800	1
ZNF827	1
ZNFX1	1
ZNHIT2	1
ZNHIT6	1
ZSWIM8	1
ZWINT	1
AAMP	2
AARS2	2
ABCB10	2
ABHD11	2
ABHD14B	2
ACAA1	2
ACAD11	2
ACADS	2
ACAP1	2
ACBD3	2
ACOT4	2
ACOT9	2
ACSL1	2
ACTR10	2
ACTR8	2
ADA	2
ADCK5	2
ADI1	2
ADPRHL2	2
AGA	2
AGAP3	2
AGPAT3	2
AK1	2
AK3	2
AKAP13	2
AKAP17A	2
AKAP9	2
AKR1A1	2
AKR1B1	2
AKR1E2	2
ALDH16A1	2
ALDH3A2	2
ALDH5A1	2
ALG11	2
ALG2	2
ALG6	2
ALG9	2
AMPD3	2
ANAPC16	2
ANKRD27	2
ANKZF1	2
ANPEP	2
AP1S2	2
AP3M2	2
APOBEC3F	2
APTX	2
ARFGAP1	2
ARFGEF1	2
ARFIP1	2
ARGLU1	2
ARHGAP31	2
ARHGEF1	2
ARHGEF12	2
ARID3A	2
ARID4A	2
ARL5A	2
ARMC1	2
ARMC8	2
ARPC5	2
ARRDC5	2
ASMTL	2
ASNA1	2
ASXL1	2
ATAD1	2
ATG13	2
ATG2B	2
ATL3	2
ATP13A1	2
ATP1A3	2
ATP5I	2
ATP5SL	2
ATP6AP2	2
ATP6V0A1	2
ATP6V1B2	2
ATP6V1G1	2
ATP8	2
ATP8A1	2
ATPAF2	2
ATPIF1	2
ATR	2
ATXN7L3B	2
AURKAIP1	2
B2M	2
B4GALT1	2
BBC3	2
BBX	2
BCAS3	2
BCKDHB	2
BCKDK	2
BCL7C	2
BCLAF1	2
BHLHB9	2
BLNK	2
BNIP2	2
BOP1	2
BPIFB6	2
BRCA2	2
BRPF3	2
BSG	2
BST2	2
BTBD1	2
C10orf118	2
C10orf137	2
C10orf32	2
C11orf30	2
C11orf54	2
C11orf84	2
C12orf29	2
C12orf5	2
C16orf58	2
C17orf75	2
C19orf47	2
C19orf82	2
C1QTNF7	2
C2orf47	2
C2orf49	2
C3orf38	2
C3orf52	2
C4orf33	2
C6orf47	2
C7orf63	2
CAB39	2
CABLES1	2
CACTIN	2
CAMK2D	2
CAMKK2	2
CAPN7	2
CAPZB	2
CASP10	2
CASP2	2
CASP4	2
CAT	2
CBR1	2
CBR4	2
CBX4	2
CBX5	2
CC2D1A	2
CCDC109B	2
CCDC110	2
CCDC115	2
CCDC120	2
CCDC124	2
CCDC167	2
CCDC22	2
CCDC6	2
CCDC61	2
CCDC69	2
CCDC82	2
CCDC88B	2
CCDC93	2
CCNH	2
CD180	2
CD2AP	2
CD38	2
CD53	2
CD58	2
CD63	2
CDC37L1	2
CDC42BPB	2
CDC5L	2
CDCA8	2
CDH22	2
CDK11B	2
CDK14	2
CDK4	2
CDK5RAP1	2
CDS2	2
CECR1	2
CECR5	2
CEND1	2
CENPB	2
CENPF	2
CEP135	2
CEP97	2
CHCHD3	2
CHD4	2
CHD8	2
CHFR	2
CHMP1B	2
CHURC1	2
CIAO1	2
CIAPIN1	2
CIR1	2
CISD2	2
CIT	2
CIZ1	2
CLCC1	2
CLCF1	2
CLK3	2
CLN6	2
CLNS1A	2
CLYBL	2
CNGB1	2
CNTNAP1	2
CNTROB	2
COA3	2
COL22A1	2
COL28A1	2
COMMD10	2
COMMD9	2
COMT	2
COPS3	2
COPS7B	2
COPZ1	2
COQ6	2
COQ9	2
COX15	2
CPNE8	2
CPT1A	2
CPT2	2
CRCP	2
CREG1	2
CRIP1	2
CSNK1A1	2
CSNK1D	2
CSTF2	2
CSTF3	2
CTDNEP1	2
CTR9	2
CTSC	2
CTSD	2
CTSS	2
CTU1	2
CUL2	2
CUL4B	2
CUTA	2
CWF19L2	2
CXCL14	2
CYB561D2	2
CYBB	2
CYFIP1	2
CYP2S1	2
DAGLB	2
DAP3	2
DBNDD1	2
DBNL	2
DCAF5	2
DCAF8	2
DCTD	2
DDAH2	2
DDHD2	2
DDX11	2
DDX27	2
DDX41	2
DECR2	2
DEK	2
DENND1A	2
DERL2	2
DGKE	2
DHCR24	2
DHX32	2
DHX35	2
DIMT1	2
DMXL1	2
DNAH14	2
DNAH2	2
DNAH9	2
DNAJC1	2
DNAJC10	2
DNAJC12	2
DNAJC9	2
DNM3	2
DNPEP	2
DNTTIP1	2
DOCK10	2
DOLPP1	2
DOPEY1	2
DPH2	2
DSCC1	2
DYNC1LI2	2
EBP	2
EDF1	2
EIF3B	2
EIF3D	2
EIF4E2	2
ELMO2	2
EMC8	2
EMD	2
ENDOD1	2
ENDOG	2
ENG	2
ENY2	2
ERGIC2	2
ETNK1	2
EVI5L	2
EXOSC4	2
EXOSC6	2
EXOSC8	2
FAF2	2
FAHD2A	2
FAM111A	2
FAM118B	2
FAM160B1	2
FAM172A	2
FAM45A	2
FAM96A	2
FAR1	2
FBXL12	2
FBXO28	2
FDX1	2
FDX1L	2
FGF11	2
FIBP	2
FKBP15	2
FKBP1A	2
FLT3	2
FN3KRP	2
FNDC3A	2
FOXK2	2
FOXP4	2
FRMD8	2
FTO	2
FTSJ1	2
FUNDC2	2
FUT8	2
FYN	2
G3BP2	2
GAK	2
GALNT7	2
GBP4	2
GBP5	2
GCA	2
GCC1	2
GCN1L1	2
GEMIN6	2
GLG1	2
GLIPR2	2
GLO1	2
GLRX5	2
GLTP	2
GNB1L	2
GNG10	2
GNG2	2
GNG8	2
GNL3L	2
GNPAT	2
GOLT1B	2
GOSR2	2
GPD2	2
GPHN	2
GRHPR	2
GRIPAP1	2
GRK4	2
GRSF1	2
GSE1	2
GSTCD	2
GSTM4	2
GTF3C6	2
GTPBP1	2
GTPBP3	2
GTPBP6	2
GYS1	2
HAUS1	2
HAUS4	2
HAX1	2
HBS1L	2
[truncated: 3,279 more rows]

## Sheet: F7 VS M8
GeneSymbol	IDF
AAMDC	1
AASDHPPT	1
ABCB5	1
ABCB6	1
ABCF1	1
ABHD10	1
ABHD13	1
ABHD17B	1
ABI1	1
ABI2	1
ABL1	1
ACAA1	1
ACAD9	1
ACADM	1
ACAP1	1
ACN9	1
ACOT13	1
ACOT9	1
ACOX2	1
ACRC	1
ACSL3	1
ACSL6	1
ACTA1	1
ACTR8	1
ADAM17	1
ADAM29	1
ADAT1	1
ADAT3	1
ADCK1	1
ADCK5	1
ADGB	1
ADI1	1
ADRM1	1
AEBP2	1
AES	1
AFAP1L2	1
AFF1	1
AFF2	1
AFMID	1
AGA	1
AGAP3	1
AGPAT3	1
AGPS	1
AIFM2	1
AIM1	1
AK5	1
AK9	1
AKAP4	1
AKAP6	1
AKR7A2	1
ALDH16A1	1
ALDH18A1	1
ALDH4A1	1
ALDH9A1	1
ALG10	1
ALG11	1
ALG13	1
ALKBH4	1
ALKBH5	1
ALKBH7	1
ALPK1	1
ALYREF	1
AMACR	1
AMBRA1	1
AMMECR1	1
AMPD3	1
ANAPC10	1
ANK2	1
ANKIB1	1
ANKRD31	1
ANKRD32	1
ANKRD36	1
ANKRD36C	1
ANKRD49	1
ANKRD62	1
ANKRD65	1
ANO10	1
ANO7	1
ANP32E	1
ANTXR1	1
ANTXR2	1
ANXA3	1
ANXA4	1
AP1G1	1
AP2A1	1
AP2A2	1
AP3M1	1
AP5S1	1
APC	1
APOBEC3B	1
APOC3	1
APTX	1
ARC	1
ARF1	1
ARGLU1	1
ARHGAP4	1
ARHGAP42	1
ARHGAP6	1
ARHGEF2	1
ARHGEF4	1
ARL1	1
ARL3	1
ARL5B	1
ARL6IP1	1
ARL6IP5	1
ARMC4	1
ARMCX3	1
ARPC1B	1
ARPC4	1
ARPC5	1
ARPC5L	1
ARRB2	1
ARRDC1	1
ARSA	1
ARSF	1
ASB18	1
ASB4	1
ASPDH	1
ATAD3B	1
ATF1	1
ATF3	1
ATF5	1
ATF6B	1
ATG2A	1
ATG2B	1
ATG9A	1
ATHL1	1
ATN1	1
ATOH7	1
ATP10B	1
ATP11C	1
ATP1A1	1
ATP5SL	1
ATP6V0D1	1
ATP6V1E1	1
ATP8A2	1
ATXN2L	1
AWAT2	1
B3GALT6	1
B4GALT6	1
B4GALT7	1
BAG2	1
BANP	1
BAP1	1
BCAP31	1
BCAS4	1
BCCIP	1
BCKDHA	1
BCOR	1
BCORL1	1
BCR	1
BCS1L	1
BDH1	1
BDH2	1
BEND3	1
BET1L	1
BGLAP	1
BHLHB9	1
BICD1	1
BIRC2	1
BIRC3	1
BLK	1
BLM	1
BLOC1S6	1
BPHL	1
BPIFA3	1
BRCA2	1
BRCC3	1
BRMS1	1
BST2	1
BTBD1	1
BTF3	1
BTLA	1
BUB1B	1
BZW1	1
C10orf137	1
C10orf68	1
C10orf88	1
C11orf16	1
C11orf54	1
C11orf58	1
C11orf73	1
C12orf23	1
C12orf66	1
C14orf159	1
C14orf182	1
C14orf2	1
C15orf39	1
C15orf40	1
C16orf58	1
C16orf71	1
C16orf91	1
C17orf104	1
C17orf75	1
C17orf80	1
C17orf97	1
C18orf32	1
C19orf44	1
C1orf141	1
C1orf52	1
C1R	1
C2CD2L	1
C2orf44	1
C2orf49	1
C2orf76	1
C4orf33	1
C5orf34	1
C5orf42	1
C7orf25	1
C7orf43	1
C7orf55	1
C9orf40	1
C9orf66	1
CABIN1	1
CABP4	1
CACNA1C	1
CACNA1E	1
CACYBP	1
CADPS2	1
CAGE1	1
CALML4	1
CALU	1
CAMLG	1
CANT1	1
CARD10	1
CBR1	1
CBR3	1
CBX6	1
CBX8	1
CCDC111	1
CCDC124	1
CCDC129	1
CCDC135	1
CCDC144A	1
CCDC146	1
CCDC150	1
CCDC168	1
CCDC176	1
CCDC18	1
CCDC28B	1
CCDC33	1
CCDC51	1
CCDC57	1
CCDC61	1
CCDC66	1
CCDC77	1
CCDC79	1
CCDC82	1
CCNA2	1
CCND2	1
CCNF	1
CCNH	1
CCNL2	1
CD27	1
CD274	1
CD3D	1
CD58	1
CD80	1
CD8B	1
CDAN1	1
CDC42	1
CDC42EP4	1
CDC42SE1	1
CDC45	1
CDC5L	1
CDC73	1
CDK5RAP1	1
CDK5RAP2	1
CDKL3	1
CDKL5	1
CDKN1B	1
CDR2	1
CDS2	1
CELF2	1
CENPN	1
CEP164	1
CEP192	1
CEP290	1
CERS6	1
CFLAR	1
CGNL1	1
CHAC2	1
CHAF1A	1
CHCHD2	1
CHCHD4	1
CHD7	1
CHKA	1
CHL1	1
CHRAC1	1
CHST15	1
CHURC1	1
CIAPIN1	1
CIRH1A	1
CISD1	1
CLCA4	1
CLCN6	1
CLDND1	1
CLIC2	1
CLIC4	1
CLPB	1
CLSTN3	1
CLUH	1
CMIP	1
CMSS1	1
CNNM3	1
CNOT1	1
CNOT4	1
CNOT8	1
CNP	1
CNTNAP1	1
CNTROB	1
COA3	1
COASY	1
COL12A1	1
COL17A1	1
COMMD1	1
COMMD5	1
COPS2	1
COPZ1	1
COX17	1
COX19	1
COX5A	1
COX5B	1
COX7B	1
CPNE7	1
CPQ	1
CPSF6	1
CPT2	1
CRADD	1
CRCP	1
CREB1	1
CREG1	1
CSE1L	1
CSF1	1
CSMD1	1
CSNK1G3	1
CSNK2A1	1
CST3	1
CSTF1	1
CSTF3	1
CTAGE5	1
CTC1	1
CTDNEP1	1
CTDSP1	1
CTDSP2	1
CTSA	1
CTSO	1
CTTNBP2	1
CTTNBP2NL	1
CUX1	1
CWF19L2	1
CYC1	1
CYP27A1	1
CYP7B1	1
D2HGDH	1
DAAM2	1
DAP	1
DBN1	1
DCAF11	1
DCAF5	1
DCAF8	1
DCK	1
DCTD	1
DCTN1	1
DCTN2	1
DCTPP1	1
DDAH2	1
DDHD2	1
DDI2	1
DDX46	1
DEK	1
DEPDC5	1
DERL2	1
DESI1	1
DFFA	1
DGCR8	1
DHRS7	1
DHRS7B	1
DHX32	1
DHX35	1
DHX58	1
DIABLO	1
DIAPH1	1
DIEXF	1
DIS3L2	1
DLL3	1
DMXL2	1
DNAH8	1
DNAJA4	1
DNAJB1	1
DNAJB4	1
DNAJC19	1
DNASE1	1
DNM1L	1
DNPEP	1
DOCK6	1
DOM3Z	1
DPH1	1
DPH5	1
DPP8	1
DPPA4	1
DRG1	1
DRP2	1
DSP	1
DSTN	1
DTYMK	1
DUOX1	1
DUSP23	1
DYM	1
DYNC1LI2	1
DYRK4	1
DZIP3	1
E2F2	1
EAPP	1
ECHDC1	1
ECHS1	1
ECM2	1
ECT2	1
EDC4	1
EDDM3B	1
EFHD2	1
EGLN1	1
EGLN3	1
EHD3	1
EI24	1
EIF1	1
EIF2B5	1
EIF2D	1
EIF3D	1
EIF3G	1
EIF3M	1
EIF4B	1
EIF4G3	1
ELAVL2	1
ELK1	1
ELMO2	1
EMB	1
EMC1	1
EMC6	1
EML2	1
ENDOG	1
ENDOV	1
ENSA	1
EPC1	1
EPG5	1
EPHB4	1
EPPK1	1
EPS15	1
ERC1	1
ERC2	1
ERCC1	1
ERF	1
ERGIC2	1
ERGIC3	1
ERI3	1
ERLEC1	1
ERMP1	1
ERO1LB	1
ESCO2	1
ESPL1	1
EVI5L	1
EVPL	1
EXD2	1
EXO5	1
EXOC3L4	1
EXOG	1
EXOSC2	1
EXOSC3	1
EXOSC7	1
EXOSC9	1
EZH2	1
F11	1
F5	1
FAAH2	1
FAF2	1
FAM102A	1
FAM111A	1
FAM114A2	1
FAM117A	1
FAM120B	1
FAM168B	1
FAM186B	1
FAM193A	1
FAM195B	1
FAM205A	1
FAM207A	1
FAM20B	1
FAM21A	1
FAM221A	1
FAM32A	1
FAM65C	1
FAM98A	1
FANK1	1
FAR2	1
FAT1	1
FAT2	1
FBXL8	1
FBXO30	1
FBXO44	1
FBXO45	1
FBXW11	1
FBXW2	1
FCAMR	1
FCF1	1
FDX1	1
FDX1L	1
FERMT2	1
FERMT3	1
FES	1
FGF1	1
FGF11	1
FGF2	1
FHIT	1
FIG4	1
FILIP1L	1
FKBP1A	1
FLCN	1
FLII	1
FLNC	1
FOXJ2	1
FOXJ3	1
FOXP4	1
FREM3	1
FRK	1
FRMPD1	1
FSCN1	1
FSD1L	1
FTSJ1	1
FUK	1
FUS	1
G3BP1	1
GADD45GIP1	1
GALK1	1
GALNT6	1
GALT	1
GAR1	1
GAS8	1
GBP4	1
GC	1
GCA	1
GCFC2	1
GCLM	1
GCN1L1	1
GDAP2	1
GDE1	1
GDI1	1
GEMIN7	1
GFAP	1
GFER	1
GFI1	1
GGT7	1
GIMAP2	1
GIPR	1
GLA	1
GLRX3	1
GLS2	1
GLUL	1
GMEB2	1
GMPS	1
GNA12	1
GNAI3	1
GNAO1	1
GNAS	1
GNAZ	1
GNPDA2	1
GNPTAB	1
GOLGA1	1
GOLGA2	1
GOLGA4	1
GOLGA5	1
GOLGA6L6	1
GOSR1	1
GPATCH1	1
GPHN	1
GPN2	1
GPR112	1
GPR126	1
GPR22	1
GPS1	1
GRAMD1C	1
GRASP	1
GREB1L	1
GRID2	1
GRIN3A	1
GRK5	1
GRM5	1
GSDMA	1
GSR	1
GSTM4	1
GSTT1	1
GTDC1	1
GTF2B	1
GTPBP2	1
GUSB	1
H2AFY2	1
HABP2	1
HABP4	1
HAPLN3	1
HARS	1
HAS1	1
HAX1	1
HCN3	1
HDAC1	1
HDAC8	1
HDLBP	1
HEATR3	1
HEATR6	1
HECA	1
HECTD4	1
HELLS	1
HEPH	1
HERC2	1
HES2	1
HEXB	1
HIBADH	1
HIC1	1
HIC2	1
HIST3H3	1
HIVEP1	1
HIVEP3	1
HLA-DRA	1
HLTF	1
HMBOX1	1
HMGB1	1
HMGN4	1
HMOX1	1
HNRNPA1	1
HNRNPAB	1
HNRNPUL1	1
HOMER1	1
HOXD9	1
HP1BP3	1
HPCAL1	1
HPDL	1
HPX	1
HRH1	1
HSD17B6	1
HSD17B7	1
HSPA6	1
HSPB1	1
HSPE1-MOB4	1
HSPG2	1
HUS1B	1
HYAL1	1
IARS2	1
IBTK	1
ICAM3	1
IDE	1
IFI16	1
IFNAR1	1
IFRD2	1
IFT172	1
IFT74	1
IGDCC4	1
IGF2R	1
IGFN1	1
IGSF22	1
IL10RB	1
IL18R1	1
IL1A	1
IMPA1	1
IMPACT	1
IMPAD1	1
IMPDH1	1
INA	1
INADL	1
INCENP	1
INIP	1
INO80C	1
INSL3	1
INTS8	1
IP6K1	1
IPO4	1
IQCB1	1
IQCD	1
IQSEC2	1
IRF2	1
ISCA2	1
ISG15	1
ISG20L2	1
ISYNA1	1
ITGA9	1
ITGAD	1
ITGAE	1
ITPR1	1
ITPR3	1
IWS1	1
JMJD1C	1
KANK1	1
KAT2B	1
KATNB1	1
KCMF1	1
KCNH5	1
KCNN4	1
KCTD10	1
KCTD18	1
KCTD5	1
KDELR1	1
KDM2B	1
KDM5A	1
KDM6A	1
KEAP1	1
KHDRBS1	1
KHNYN	1
KIAA0040	1
KIAA0100	1
KIAA0196	1
KIAA0226	1
KIAA0586	1
KIAA0930	1
KIAA1109	1
KIAA1407	1
KIAA1967	1
KIDINS220	1
KIF13B	1
KIF14	1
KIF16B	1
KIF17	1
KIF18B	1
KIF2A	1
KIF5C	1
KIFAP3	1
KIFC3	1
KLC1	1
KLF13	1
KLF16	1
KLHL18	1
KLK13	1
KMO	1
KMT2B	1
KNDC1	1
KPNA7	1
KREMEN2	1
KRT1	1
KRT2	1
KRT72	1
KRT79	1
KRTCAP2	1
KTN1	1
L1TD1	1
LACC1	1
LACE1	1
LACTBL1	1
LAG3	1
LAMA4	1
LANCL1	1
LARP1	1
LARP1B	1
LARP6	1
LARS	1
LAT2	1
LBR	1
LCLAT1	1
LDB1	1
LENG1	1
LENG9	1
LEPRE1	1
LETMD1	1
LGALS3	1
LHFPL2	1
LIAS	1
LIG4	1
LIMK2	1
LIN54	1
LMAN2L	1
LMBRD2	1
LMF1	1
LMTK3	1
LOC100506248	1
LOC100996863	1
LOC101060018	1
LOC101060488	1
LOC339760	1
LOC728503	1
LONP2	1
LONRF3	1
LPCAT4	1
LPGAT1	1
LPIN1	1
LPXN	1
LRP1	1
LRP10	1
LRRC14	1
LRRC15	1
LRRC31	1
LRRC37B	1
LRRC40	1
LRRC8D	1
LSM12	1
LSM5	1
LSM6	1
LUC7L2	1
LYPLAL1	1
LYSMD3	1
LYST	1
LZTS1	1
MAD2L1BP	1
MADD	1
MAGI1	1
MAML2	1
MAN2C1	1
MANEA	1
MAP10	1
MAP1B	1
MAP2K7	1
MAP3K11	1
MAP3K7	1
MAP4	1
MAPK12	1
MAPK7	1
MAPK8IP3	1
MARS2	1
MAT2B	1
MATR3	1
MAZ	1
MB21D1	1
MBD4	1
MBOAT1	1
MBOAT7	1
MCCC2	1
MCM3AP	1
MCMBP	1
MDM1	1
MEA1	1
MED13L	1
MED26	1
MED29	1
MED6	1
MEF2A	1
METTL18	1
METTL21A	1
METTL21D	1
METTL7A	1
METTL9	1
MFSD5	1
MGAM	1
MGAT2	1
MGST1	1
MIA3	1
MIB1	1
MKL1	1
MKRN1	1
MLH3	1
MLLT1	1
MLLT6	1
MLYCD	1
MMP14	1
MMRN2	1
MMS19	1
MORC2	1
MOS	1
MPND	1
MPP2	1
MRM1	1
MROH8	1
MRPL12	1
MRPL27	1
MRPL3	1
MRPL34	1
MRPL37	1
MRPL41	1
MRPL46	1
MRPL49	1
MRPS2	1
MRPS33	1
MRPS35	1
MRPS6	1
MRRF	1
MSANTD3	1
MSI2	1
MSL3	1
MST4	1
MTCH1	1
MTERFD2	1
MTF2	1
MTG2	1
MTHFD1L	1
MTM1	1
MTMR2	1
MTRR	1
MUS81	1
MYBPC1	1
MYBPC3	1
MYH10	1
MYH6	1
MYO10	1
MYO1C	1
MYO1D	1
MYO1G	1
MYOCD	1
MZT1	1
MZT2B	1
N4BP2	1
N4BP2L1	1
N4BP3	1
NAA16	1
NAA38	1
NAA40	1
NABP2	1
NADK	1
NAE1	1
NAGS	1
NARS2	1
NAT10	1
NAT14	1
NBEA	1
NCBP1	1
NCEH1	1
NCF1	1
NCK2	1
NCKAP5L	1
NCKIPSD	1
NCLN	1
ND2	1
ND6	1
NDUFA2	1
NDUFA4	1
NDUFA5	1
NDUFAF2	1
NDUFB1	1
NDUFB3	1
NDUFB9	1
NDUFC1	1
NDUFC2	1
NDUFS8	1
NEBL	1
NEDD4L	1
NEK4	1
NEK5	1
NEK8	1
NEK9	1
NELL2	1
NEO1	1
NEU1	1
NF2	1
NFATC1	1
NFKB2	1
NFKBIL1	1
NGDN	1
NHP2L1	1
NISCH	1
NKIRAS2	1
NLRC3	1
NLRP10	1
NLRP12	1
NME6	1
NOD2	1
NOL12	1
NOP10	1
NOP14	1
NOS1	1
NOTCH4	1
NPAT	1
NPC1	1
NPHP1	1
NPRL3	1
NR2C2	1
NT5C3B	1
NT5E	1
NUCKS1	1
NUDCD1	1
NUDCD3	1
NUDT21	1
NUDT8	1
NUMB	1
NUP35	1
NUP54	1
NUP62	1
NUP88	1
NUSAP1	1
NXT1	1
OBSCN	1
OGFOD2	1
OMA1	1
OR11H6	1
OR2V1	1
OR51S1	1
OR52N2	1
OSBP	1
OSBPL7	1
OTUB1	1
OTUD6B	1
OXLD1	1
OXSM	1
PAIP1	1
PALM3	1
PARD3	1
PAX9	1
PBDC1	1
PBX2	1
PBXIP1	1
PCCA	1
PCED1B	1
PCGF5	1
PCGF6	1
PCNX	1
PCYT1B	1
PDCD11	1
PDCD1LG2	1
PDCD2L	1
PDCD6	1
PDCD6IP	1
PDCD7	1
PDDC1	1
PDE4D	1
PDK1	1
PDRG1	1
PDXK	1
PDZK1	1
PEF1	1
PER1	1
PER3	1
PEX1	1
PEX13	1
PEX16	1
PFDN1	1
PFDN2	1
PFDN4	1
PFDN5	1
PFKFB3	1
PFKL	1
PFN2	1
PFN3	1
PGAM5	1
PGLS	1
PGR	1
PGRMC2	1
PHC2	1
PHF1	1
PHF10	1
PHF11	1
PHF23	1
PHF8	1
PHPT1	1
PHYKPL	1
PI4K2A	1
PIGN	1
PIK3C2A	1
PIK3C3	1
PIK3CA	1
PIKFYVE	1
PINX1	1
PKHD1	1
PKN3	1
PKP2	1
PLA2G2F	1
PLBD2	1
PLCB2	1
PLCE1	1
PLCH1	1
PLCL2	1
PLEK	1
PLEKHA1	1
PLEKHA7	1
PLEKHF2	1
PLEKHG1	1
PLEKHM2	1
PLOD1	1
PLOD3	1
PMS1	1
PMVK	1
PNN	1
PNPLA2	1
PNPO	1
POFUT2	1
POLDIP2	1
POLR1A	1
POLR1B	1
POLR2E	1
POLR2K	1
POLR3F	1
POLRMT	1
POP7	1
POT1	1
PPAT	1
PPCS	1
PPEF1	1
PPEF2	1
PPID	1
PPIL1	1
PPIL2	1
PPM1A	1
PPM1K	1
PPM1M	1
PPP1CA	1
PPP1CB	1
PPP1R13B	1
PPP1R42	1
PPP1R9B	1
PPP2R2B	1
PPP4R4	1
PRC1	1
PRDX1	1
PRICKLE1	1
PRKAR1A	1
PRKAR2A	1
PRKCD	1
PRKCH	1
PRKCI	1
PRKRIR	1
PRMT5	1
PRPF31	1
PRPF40A	1
PRPS1	1
PRPS1L1	1
PRTFDC1	1
PSMA7	1
PSMB10	1
PSMB11	1
PSMB6	1
PSMD4	1
PSMD5	1
PSPC1	1
PTCD3	1
PTDSS2	1
PTGES3	1
PTGS2	1
PTPLAD2	1
PTPN6	1
PTPRJ	1
PUSL1	1
PWWP2A	1
PXMP2	1
PXMP4	1
PYROXD1	1
PYROXD2	1
QARS	1
QDPR	1
QPRT	1
QSOX2	1
RAB21	1
RAB33B	1
RAB3A	1
RAB3B	1
RAB3D	1
RAB7L1	1
RAB8A	1
RABAC1	1
RABGAP1L	1
RAD1	1
RAD51B	1
RAD9A	1
RALYL	1
RANBP1	1
RANBP3	1
RAP2C	1
RAPGEF5	1
RASA2	1
RASA3	1
RASGRF2	1
RASGRP3	1
RASSF1	1
RAVER1	1
RB1CC1	1
RBL1	1
RBM25	1
RBM38	1
RBM41	1
RBMX2	1
RBMXL1	1
RBMXL3	1
RBPMS2	1
RC3H1	1
RCCD1	1
RDH11	1
RDH16	1
RDX	1
RER1	1
RET	1
REV3L	1
RFX2	1
RFX3	1
RFXANK	1
RGPD4	1
RGPD8	1
RGS19	1
RHBDD1	1
RHBDF2	1
RHOC	1
RIC8A	1
RIMS2	1
RIPK2	1
RMDN3	1
RNF146	1
RNF149	1
RNF168	1
RNF169	1
RNF17	1
RNF180	1
RNF181	1
RNF19B	1
RNF44	1
RNF5	1
RNH1	1
RNPC3	1
RNPEPL1	1
RNPS1	1
RP2	1
RPA2	1
RPF1	1
RPL18A	1
RPL22	1
RPL24	1
RPL30	1
RPL32	1
RPL36	1
RPL37	1
RPL7A	1
RPL8	1
RPP25	1
RPP38	1
RPS21	1
RPS26	1
RPUSD4	1
RRAGA	1
RRAGC	1
RRAS2	1
RRNAD1	1
RRP12	1
RRS1	1
RSAD2	1
RSBN1L	1
RSPRY1	1
RTN1	1
RTN4	1
RUFY2	1
RUFY3	1
RUNDC1	1
RUNX3	1
RXRB	1
S100PBP	1
S1PR2	1
SAE1	1
SAMD1	1
SAR1A	1
SAR1B	1
SARNP	1
SCAMP3	1
SCARB2	1
SCCPDH	1
SCN8A	1
SCN9A	1
SCNM1	1
SCRN3	1
SCYL3	1
SDAD1	1
SDCCAG8	1
SDF4	1
SEC24C	1
SEC61B	1
SEC62	1
SECISBP2L	1
SEH1L	1
SEMA4B	1
SEMA4C	1
SEPT9	1
SERPINB9	1
SERPINC1	1
SESN1	1
SESN2	1
SETMAR	1
SFN	1
SFT2D2	1
SFXN2	1
SFXN3	1
SFXN4	1
SGK196	1
SGTA	1
SH2B2	1
SH3BP5L	1
SHANK1	1
SHPK	1
SHROOM2	1
SIDT1	1
SIGLEC6	1
SIL1	1
SIN3B	1
SIRT1	1
SIRT4	1
SKA2	1
SKA3	1
SKAP1	1
SKIV2L2	1
SKP1	1
SLBP	1
SLC15A3	1
SLC16A1	1
SLC16A10	1
SLC17A5	1
SLC20A1	1
SLC20A2	1
SLC22A11	1
SLC25A1	1
SLC25A10	1
SLC25A25	1
SLC25A26	1
SLC25A27	1
SLC26A11	1
SLC26A3	1
SLC27A3	1
SLC27A4	1
SLC2A5	1
SLC30A6	1
SLC30A9	1
SLC35A3	1
SLC35B3	1
SLC35F2	1
SLC35F6	1
SLC36A1	1
SLC43A3	1
SLC44A2	1
SLC5A4	1
SLC5A6	1
SLC6A15	1
SLC6A5	1
SLC6A6	1
SLC7A1	1
SLC7A6	1
SLC7A6OS	1
SLC8A1	1
SLC8A3	1
SLC9A7	1
SLIRP	1
SLIT1	1
SLX4IP	1
SMARCA2	1
SMC1A	1
SMCO4	1
SMCR7L	1
SMIM12	1
SMIM20	1
SMIM7	1
SMTNL1	1
SMU1	1
SNAPC4	1
SNRPA	1
SNRPA1	1
SNRPD3	1
SNRPG	1
SNTB1	1
SNTB2	1
SNX1	1
SNX15	1
SOCS2	1
SOD1	1
SOX11	1
SOX5	1
SOX9	1
SPAG1	1
SPATA16	1
SPATA6	1
SPG7	1
SPIB	1
SPIN1	1
SPOP	1
SPPL2B	1
SPRYD7	1
SPTB	1
SRCAP	1
SRFBP1	1
SRGAP3	1
SRI	1
SRRD	1
SRRM1	1
SRSF4	1
SRSF5	1
SRSF7	1
SRSF9	1
SS18L2	1
SSBP2	1
SSNA1	1
SSUH2	1
SSX2IP	1
ST6GAL1	1
STAG3	1
STARD10	1
STARD4	1
STARD7	1
STARD9	1
STAT4	1
STEAP3	1
STIM1	1
STK10	1
STK25	1
STON2	1
STRA13	1
STRAP	1
STX12	1
STX16	1
STX5	1
STX7	1
STXBP2	1
STXBP5	1
SUPT16H	1
SUPV3L1	1
SYCE1	1
SYNGR2	1
SYNGR3	1
SYNM	1
SYS1	1
SYTL2	1
SZT2	1
TADA1	1
TADA3	1
TAF1A	1
TAF2	1
TAF3	1
TALDO1	1
TANGO6	1
TAOK1	1
TAPBP	1
TAS2R40	1
TATDN1	1
TAZ	1
TBC1D22B	1
TBCE	1
TBL3	1
TBPL1	1
TBRG4	1
TCEA1	1
TCEAL1	1
TCEANC2	1
TCEB1	1
TCEB2	1
TCEB3	1
TCF12	1
TCF23	1
TCP10L2	1
TCP11L2	1
TCTN1	1
TDG	1
TDP2	1
TDRKH	1
TDRP	1
TECR	1
TEFM	1
TENM3	1
TEP1	1
TF	1
TFAM	1
TFDP2	1
TGFB1	1
THEGL	1
THSD1	1
TIMM13	1
TIMM17B	1
TLR3	1
TLR5	1
TLR7	1
TM7SF2	1
TM7SF3	1
TM9SF1	1
TMC8	1
TMCC1	1
TMCO4	1
TMED2	1
TMED4	1
TMED5	1
TMEM102	1
TMEM106B	1
TMEM109	1
TMEM135	1
TMEM147	1
TMEM14C	1
TMEM159	1
TMEM176B	1
TMEM186	1
TMEM200C	1
TMEM214	1
TMEM33	1
TMEM38B	1
TMEM55A	1
TMEM63A	1
TMEM68	1
TMX2	1
TNFSF14	1
TNK1	1
TOMM40L	1
TOMM7	1
TOP2B	1
TOP3A	1
TOPBP1	1
TOR2A	1
TPBGL	1
TPM1	1
TPR	1
TRA2A	1
TRAF7	1
TRAK1	1
TRAM1	1
TRERF1	1
TRIM11	1
TRIM13	1
TRIM22	1
TRIM41	1
TRIM59	1
TRIM65	1
TRIOBP	1
TRMT10A	1
TRMT6	1
TROVE2	1
TRUB2	1
TSEN2	1
TSEN54	1
TSKS	1
TSN	1
TSPAN33	1
TSPYL5	1
TSSC1	1
TTC38	1
TTC5	1
TTF1	1
TTLL12	1
TTLL6	1
TTPAL	1
TTR	1
TUBA1A	1
TUBA1C	1
TUBA4A	1
TUBB2B	1
TUBB8	1
TUBE1	1
TUBGCP5	1
TUBGCP6	1
TXNDC17	1
TXNL4B	1
TYW3	1
U2AF2	1
UAP1L1	1
UBAP2L	1
UBE2F	1
UBE2N	1
UBIAD1	1
UBXN4	1
UCKL1	1
UFL1	1
UFSP2	1
ULK3	1
UNC13D	1
UPF2	1
UPRT	1
UQCC	1
UQCR10	1
UQCR11	1
UQCRC1	1
UROD	1
UROS	1
USP10	1
USP13	1
USP20	1
USP22	1
USP3	1
USP33	1
USP38	1
USP42	1
USP9X	1
UTP14C	1
VAPA	1
VCAM1	1
VEPH1	1
VEZF1	1
VHL	1
VPRBP	1
VPS13B	1
VPS26B	1
VPS4B	1
VRK1	1
WARS2	1
WASF2	1
WDR17	1
WDR20	1
WDR3	1
WDR48	1
WDR6	1
WDR75	1
WDR76	1
WDR77	1
WDR78	1
WDR83OS	1
WDTC1	1
WIBG	1
WRN	1
WWP2	1
XAF1	1
XPNPEP1	1
XPO5	1
XPO6	1
YBX1	1
YBX3	1
YIF1A	1
YIPF1	1
YIPF3	1
YIPF5	1
YKT6	1
YPEL5	1
YWHAG	1
YY1AP1	1
ZBTB1	1
ZBTB11	1
ZBTB2	1
ZBTB24	1
ZBTB33	1
ZBTB38	1
ZBTB7B	1
ZBTB8OS	1
ZC3H12C	1
ZCCHC4	1
ZCCHC7	1
ZCCHC9	1
ZDHHC20	1
ZDHHC3	1
ZFP112	1
ZFP14	1
ZFP36L1	1
ZFYVE19	1
ZFYVE20	1
ZIC4	1
ZMAT2	1
ZMIZ2	1
ZNF131	1
ZNF20	1
ZNF274	1
ZNF330	1
ZNF365	1
ZNF385A	1
ZNF428	1
ZNF438	1
ZNF469	1
ZNF516	1
ZNF581	1
ZNF655	1
ZNF768	1
ZNF800	1
ZNF827	1
ZNHIT2	1
ZSWIM8	1
ZW10	1
ZWINT	1
AATF	2
ABCD1	2
ACAD11	2
ACBD5	2
ACO1	2
ACSM3	2
ACTR10	2
ACYP1	2
ADA	2
ADSS	2
AGTPBP1	2
AHCYL2	2
AK1	2
AKAP13	2
AKAP5	2
AKAP9	2
AKR1B1	2
ALDH3A2	2
ALG14	2
ALG3	2
ALG8	2
ALOX5AP	2
ANGEL2	2
ANKHD1-EIF4EBP3	2
ANKRD27	2
ANKZF1	2
ANO6	2
ANPEP	2
AP2M1	2
AP2S1	2
APBB1IP	2
APIP	2
AQP11	2
ARFGAP1	2
ARFGEF1	2
ARFIP2	2
ARFRP1	2
ARHGAP29	2
ARHGDIB	2
ARHGEF12	2
ARL14EP	2
ARL5A	2
ARL6IP6	2
ARL8B	2
ARRDC5	2
ASL	2
ASNA1	2
ASXL1	2
ATL3	2
ATP1A3	2
ATP2C1	2
ATP6AP1	2
ATP6V0A1	2
ATPIF1	2
ATR	2
ATXN7L3B	2
AURKAIP1	2
AZI1	2
BAG5	2
BAHCC1	2
BAZ1A	2
BBX	2
BCAS3	2
BCAT2	2
BCMO1	2
BLOC1S4	2
BMS1	2
BPIFB6	2
BRAT1	2
BRD7	2
BRI3BP	2
BRPF3	2
BSDC1	2
BUB3	2
C10orf118	2
C10orf32	2
C11orf30	2
C11orf84	2
C12orf10	2
C12orf29	2
C12orf4	2
C12orf45	2
C12orf5	2
C14orf169	2
C19orf25	2
C19orf47	2
C19orf82	2
C1orf131	2
C1orf174	2
C1QTNF7	2
C2orf43	2
C2orf47	2
C3orf52	2
C6orf203	2
C6orf47	2
C7orf63	2
C8orf33	2
C8orf82	2
C9orf78	2
CAAP1	2
CAB39	2
CABLES1	2
CALCOCO1	2
CAMK2D	2
CAMK2G	2
CAPN7	2
CASP3	2
CAST	2
CBR4	2
CCAR1	2
CCBL2	2
CCDC101	2
CCDC11	2
CCDC110	2
CCDC120	2
CCDC167	2
CCDC58	2
CCDC6	2
CCS	2
CCT6B	2
CD200	2
CD46	2
CD55	2
CD63	2
CDC123	2
CDC37L1	2
CDC42BPB	2
CDCA8	2
CDIPT	2
CDK14	2
CDV3	2
CEP120	2
CEP135	2
CEPT1	2
CETN3	2
CFL1	2
CHCHD3	2
CHFR	2
CHMP1B	2
CHMP7	2
CHRNB3	2
CIT	2
CKAP2	2
CLCN7	2
CLK3	2
CLN6	2
CLP1	2
CNGB1	2
COA4	2
COG5	2
COG8	2
COL22A1	2
COL28A1	2
COPG2	2
COPS4	2
COPS6	2
COPS8	2
COQ3	2
COQ9	2
CORO1C	2
COTL1	2
COX1	2
COX6B1	2
COX7C	2
CPEB4	2
CPSF7	2
CRAT	2
CRLF3	2
CSNK1D	2
CSNK2A2	2
CSTF2	2
CTNNBL1	2
CTNND1	2
CUEDC2	2
CUL3	2
CXCL14	2
CYB5A	2
CYB5R3	2
CYFIP1	2
CYP20A1	2
CYP2S1	2
DAAM1	2
DAGLB	2
DBNDD1	2
DBNL	2
DCAF13	2
DCP1A	2
DCXR	2
DDX11	2
DDX23	2
DDX24	2
DDX52	2
DDX55	2
DECR2	2
DENND1A	2
DGCR14	2
DHCR24	2
DNAH14	2
DNAH9	2
DNAJA1	2
DNAJA2	2
DNAJC12	2
DNAJC13	2
DNM3	2
DNPH1	2
DNTTIP2	2
DOLPP1	2
DOPEY1	2
DPCD	2
DPH2	2
DPH6	2
DPP9	2
DRAP1	2
DRG2	2
DSCC1	2
DSCR3	2
DUS1L	2
DUSP10	2
DUSP22	2
DUSP3	2
DVL2	2
ECE1	2
ECHDC3	2
EEA1	2
EFCAB4B	2
EIF3B	2
EIF3I	2
EIF4E	2
EIF4E2	2
EIF4EBP1	2
EIF4H	2
ELP5	2
EMC3	2
ENG	2
ENO3	2
ENOPH1	2
EP300	2
EPS8L2	2
ERGIC1	2
ESYT1	2
ETV6	2
EVL	2
EXOSC6	2
FABP5	2
FAHD1	2
FAHD2B	2
FAM118B	2
FAM120A	2
FAM161B	2
FAM172A	2
FAM175B	2
FAM198B	2
FAM210A	2
FAM213A	2
FAM21C	2
FAM60A	2
FAM96A	2
FAM98B	2
FANCD2	2
FAR1	2
FAS	2
FBXL20	2
FKBP15	2
FLAD1	2
FLT3	2
FTL	2
FTSJ3	2
FTSJD2	2
FXN	2
FXR2	2
G3BP2	2
GABARAP	2
GALNT1	2
GALNT2	2
GALNT7	2
GAN	2
GBAS	2
GBP5	2
GCC2	2
GFM2	2
GGH	2
GHITM	2
GLB1	2
GLIPR2	2
GLRX5	2
GLTSCR2	2
GNA11	2
GNB1L	2
GNG10	2
GNG5	2
GNG8	2
GNPAT	2
GOSR2	2
GPAA1	2
GPR180	2
GPT2	2
GPX3	2
GRHPR	2
GRK4	2
GRSF1	2
GSE1	2
GSKIP	2
GSTCD	2
GTF2A1	2
GTF2E2	2
GTF2I	2
GTPBP1	2
GXYLT1	2
GYS1	2
GYS2	2
H6PD	2
HAPLN1	2
HAUS1	2
HAUS4	2
HAUS5	2
HAUS8	2
HBS1L	2
HDAC4	2
HDDC2	2
HDHD3	2
HEBP1	2
HIBCH	2
HIGD1A	2
HIP1R	2
HIST1H1C	2
HLA-C	2
HNRNPH2	2
HOOK2	2
HOOK3	2
HPS3	2
HSCB	2
HSPA4L	2
HUS1	2
HYPK	2
IDNK	2
IFT27	2
IGF2BP2	2
IGF2BP3	2
IMP3	2
INO80E	2
IQGAP2	2
IRAK1	2
IRAK4	2
IRF2BP1	2
IRF5	2
IRGQ	2
ISCU	2
ISOC1	2
ITPA	2
ITPRIP	2
JMJD4	2
JMY	2
KATNA1	2
KCTD15	2
KDM4C	2
KDM5C	2
KDSR	2
KIAA0907	2
KIAA1033	2
KIAA1143	2
KIAA1217	2
[truncated: 3,327 more rows]
