# Supplementary material for: Quartet protein reference materials and datasets for multi-platform assessment of label-free proteomics
Source: Genome Biol. 2023 Sep 7;24:202. doi: 10.1186/s13059-023-03048-y (PMC10483797; doi:10.1186/s13059-023-03048-y)
Supplement: Supplementary file 5 — Additional file 5: Table S4. Absolute quantification of the QconCAT proteins. [file 13059_2023_3048_MOESM5_ESM.xlsx]

## Sheet: Qconcat_Molar weight
Qconcat proteins	Experiment Number	Abundance: LLLEYLEEK (C12)	Abundance: LLLEYLEEK (C13)	Absolute quantification: LLLEYLEEK (C12) (fmol)	Absolute quantification: LLLEYLEEK (C13) (fmol)	QConCAT protein concentrations (fmol/ul)
QconCAT1_Q1	Exp077134	5188907210	48388130	50	0.466265	0.466265
QconCAT2_Q2	Exp077136	1624699090	6386950	50	0.196558	0.196558
QconCAT3_Q3	Exp077138	2552866063	5801835	50	0.113634	0.113634
QconCAT4_Q4	Exp077139	757781483	4836206	50	0.319103	0.319103
QconCAT5_Q5	Exp077142	5563597082	5866839	50	0.0527252	0.0527252
QconCAT6_Q6	Exp077143	3291984906	16024538	50	0.243387	0.243387
QconCAT7_Q7	Exp077144	4416684981	14718734	50	0.166626	0.166626
QconCAT8_Q8	Exp077147	4020775779	13176783	50	0.163859	0.163859
QconCAT9_Q9	Exp077148	7235636352	16466618	50	0.113788	0.113788
