# Supplementary material for: Quartet protein reference materials and datasets for multi-platform assessment of label-free proteomics
Source: Genome Biol. 2023 Sep 7;24:202. doi: 10.1186/s13059-023-03048-y (PMC10483797; doi:10.1186/s13059-023-03048-y)
Supplement: Supplementary file 6 — Additional file 6: Table S5. Dilution of QconCAT proteins. [file 13059_2023_3048_MOESM6_ESM.xlsx]

## Sheet: QconCAT proteins_Dilution (ABQ)
Qconcat proteins	Experiment Number	QConCAT protein concentrations (fmol/ul)	Volume (QconCAT proteins mix_? ul)	ABQ (Absolute quantification_fmol)	2 times dilution (ABQ_fmol)	4 times dilution (ABQ_fmol)	8 times dilution (ABQ_fmol)	16 times dilution (ABQ_fmol)	32 times dilution (ABQ_fmol)
QconCAT3_Q3	Exp077138	0.113634	20	2.27268	1.13634	0.568169	0.284084	0.142042	0.0710211
QconCAT8_Q8	Exp077147	0.163859	20	3.27717	1.63859	0.819294	0.409647	0.204823	0.102412
QconCAT9_Q9	Exp077148	0.113788	5	0.568942	0.284471	0.142235	0.0711177	0.0355588	0.0177794
QconCAT1_Q1	Exp077134	0.466265	5	2.33133	1.16566	0.582831	0.291416	0.145708	0.0728539
QconCAT7_Q7	Exp077144	0.166626	1	0.166626	0.0833132	0.0416566	0.0208283	0.0104142	0.00520708
QconCAT4_Q4	Exp077139	0.319103	1	0.319103	0.159551	0.0797757	0.0398879	0.0199439	0.00997197
QconCAT5_Q5	Exp077142	0.0527252	1	0.0527252	0.0263626	0.0131813	0.00659065	0.00329533	0.00164766
QconCAT6_Q6	Exp077143	0.243387	0.2	0.0486774	0.0243387	0.0121694	0.00608468	0.00304234	0.00152117
QconCAT2_Q2	Exp077136	0.196558	0.02	0.00393116	0.00196558	0.00098279	0.000491395	0.000245697	0.000122849
SUM ( QconCAT peptides )				9.04118	4.52059	2.26029	1.13015	0.565074	0.282537

## Sheet: QconCAT peptides_Dilution(iBAQ)
Peptide	Modification	GeneSymbol (Label; Light)	Exp076203_iBAQ	Exp076204_iBAQ	Exp076205_iBAQ	Exp076206_iBAQ	Exp076207_iBAQ	Exp076208_iBAQ
LLLEYLEEK	K9(Label:13C(6))	GST	12023000000	5848947321	2234778183	1658341419	717736619	532403580
AGDVEEDASQLIFPK	K15(Label:13C(6))	Q5; POLR2D	969779682	298496256	9.15637e+07	4.55887e+07	1.95936e+07	1.57645e+07
AIAEGLGSELLVGTTK	K16(Label:13C(6))	Q6; EML3	7.39922e+07	2.71909e+07	NA	8.22929e+06	NA	NA
DQIYEIFQK	K9(Label:13C(6))	Q2; EIF4A2	8.62835e+07	3.47999e+07	NA	1.36858e+07	4.03843e+06	NA
EHAIEEWK	K8(Label:13C(6))	Q3; MAPK9	2161219405	1134663356	770820150	413283121	6.70161e+07	2.65822e+07
FPELNYQLK	K9(Label:13C(6))	Q8; STAT3	6861397571	3949799970	2083891574	1034244906	526474607	341976624
FSPASTVEK	K9(Label:13C(6))	Q1; UGT2A1	567185376	403720137	290792377	138368055	NA	8.5785e+07
LIIDLSNWK	K9(Label:13C(6))	Q3; MAPK6	1541863816	601723968	167383302	288548853	6.90535e+07	5.99781e+07
LLNYAPLEK	K9(Label:13C(6))	Q5; POLR2L	292465876	199245071	9.9301e+07	4.97309e+07	2.55223e+07	1.80721e+07
LPAGLAPLPFPGLSK	K15(Label:13C(6))	Q9; FEV	4016814062	2150073291	924681873	646710869	455530415	347054300
LPQEFLQK	K8(Label:13C(6))	Q4; CDK18	527494664	375549072	220524102	104935709	64606281	4.368e+07
LQAVEVVITHLAPGTK	K16(Label:13C(6))	Q8; CARHSP1	1804653457	1329929956	582672471	140303907	175447079	132665733
LVATSLEGK	K9(Label:13C(6))	Q5; WDR92	147640696	9.72741e+07	5.4511e+07	NA	1.8215e+07	1.01245e+07
NAITVPFK	K8(Label:13C(6))	Q8; PURB	7031597684	4452205361	2573901061	1337628071	676168280	465615013
NILVFGEDGSGK	K12(Label:13C(6))	Q6; DYNC1LI2	9.97812e+07	62059942	5.31294e+07	3.55717e+07	1.44429e+07	NA
NPNLLFTLK	K9(Label:13C(6))	Q6; RANBP9	4.65014e+07	2.17199e+07	1.05299e+07	NA	NA	NA
NPPGYLEDSFVK	K12(Label:13C(6))	Q8; NFIB	5943157752	3992398037	2145375852	1081778392	576904603	336725854
NSITVPYK	K8(Label:13C(6))	Q8; PURA	3667767352	2453486513	1663523124	935358319	538700559	336325531
NYLLSLPHK	K9(Label:13C(6))	Q3; MAPK1	13198000000	8630470734	4530472163	2400794124	1254428904	279739569
SGFNPNQGFFK	K11(Label:13C(6))	Q7; UBE3C	1573864084	1069804150	560169047	290355624	134114901	5.76099e+07
SQVEDPLPPVFSGTPK	K16(Label:13C(6))	Q3; MAPK7	7453952445	5085296454	2429638355	1215311452	660628705	426962094
SSQLVAHPPGTVITSVIK	K18(Label:13C(6))	Q9; ELF1	8961295524	4192882234	747266201	1183641788	320755600	354111993
TGSSPTQGIVNK	K12(Label:13C(6))	Q3; MAPK8IP3	3151397614	2403322616	1977889697	1277315186	713394048	213810588
TGVQFTVK	K8(Label:13C(6))	Q8; STAT1	1610403749	1030467843	695189512	483344985	289040582	259583892
TLFPGTDHIDQLK	K13(Label:13C(6))	Q3; MAPK14	13609000000	8612581306	4064229778	2287377031	1179893427	719532634
VEFTEDLQK	K9(Label:13C(6))	Q5; URI1	207143560	157263758	9.55123e+07	3.76148e+07	3.67504e+07	1.76517e+07
VTEFLQQK	K8(Label:13C(6))	Q4; CDK5RAP3	260950433	185645041	121928469	65954405	4.25124e+07	3.53295e+07
YAGLTFPK	K8(Label:13C(6))	Q3; MAPK10	12394000000	7919034361	4386205724	2304507236	1150460373	769906528
YAILNEPFK	K9(Label:13C(6))	Q7; CHD4	1316102908	854835465	560133734	205898121	161742193	8.71454e+07
YPGLVWENEEK	K11(Label:13C(6))	Q9; IRF4	2749218305	1696897958	933337828	561962434	339999761	269281127
YPPHLNPQDPLK	K12(Label:13C(6))	Q8; NFIC	6910743264	4865998000	2580582867	1317484316	704502318	448818603
YTEGVDEADPAK	K12(Label:13C(6))	Q9; IRF5	1133799924	879620425	503326720	366590497	212214169	NA
YYTPVLAK	K8(Label:13C(6))	Q8; STAT5A	5771502799	3838207646	2384567084	1258996887	672157346	468700778
