# Supplementary material for: Quartet protein reference materials and datasets for multi-platform assessment of label-free proteomics
Source: Genome Biol. 2023 Sep 7;24:202. doi: 10.1186/s13059-023-03048-y (PMC10483797; doi:10.1186/s13059-023-03048-y)
Supplement: Supplementary file 7 — Additional file 7: Table S6. Absolute quantification of the Quartet. [file 13059_2023_3048_MOESM7_ESM.xlsx]

## Sheet: Anchor proteins
Peptide	Modification	GeneSymbol (Label; Light)	GeneSymbol	Exp085323_iBAQ	Exp085324_iBAQ	Exp085325_iBAQ	Exp085326_iBAQ	Exp085323_ABQ	Exp085324_ABQ	Exp085325_ABQ	Exp085326_ABQ
LLLEYLEEK	K9(Label:13C(6))	GST	GST	/	/	/	/	/	/	/	/
AGDVEEDASQLIFPK	K15(Label:13C(6))	Q5; POLR2D	Q5	1.40977e+07	171411384	563185967	200501983	0.10545	0.10545	0.10545	0.10545
AGDVEEDASQLIFPK	K15(Light:13C(6))	Q5; POLR2D	POLR2D	NA	4.7288e+06	NA	4.50052e+06	#VALUE!	0.00290911	#VALUE!	0.00236697
AIAEGLGSELLVGTTK	K16(Label:13C(6))	Q6; EML3	Q6	2.21722e+06	1.56516e+07	1.56687e+07	1.02847e+07	0.0973549	0.0973549	0.0973549	0.0973549
AIAEGLGSELLVGTTK	K16(Light:13C(6))	Q6; EML3	EML3	NA	2.53676e+06	2.14919e+06	1.24017e+06	#VALUE!	0.015779	0.0133537	0.0117394
DQIYEIFQK	K9(Label:13C(6))	Q2; EIF4A2	Q2	NA	3.84923e+06	6.07923e+06	3.58881e+06	1.4434	1.4434	1.4434	1.4434
DQIYEIFQK	K9(Light:13C(6))	Q2; EIF4A2	EIF4A2	10640382	1.4647e+07	1.59947e+07	7.44114e+06	#VALUE!	5.49241	3.79765	2.99279
EHAIEEWK	K8(Label:13C(6))	Q3; MAPK9	Q3	1628949793	2317305544	2336169778	1120732700	4.54535	4.54535	4.54535	4.54535
EHAIEEWK	K8(Light:13C(6))	Q3; MAPK9	MAPK9	159512600	158011483	160398260	105478573	0.445097	0.309936	0.312078	0.427789
FPELNYQLK	K9(Label:13C(6))	Q8; STAT3	Q8	278215679	810766665	792037092	749201304	6.55435	6.55435	6.55435	6.55435
FPELNYQLK	K9(Light:13C(6))	Q8; STAT3	STAT3	8.44323e+06	2.51348e+07	2.27347e+07	1.78129e+07	0.19891	0.203193	0.188137	0.155835
FSPASTVEK	K9(Label:13C(6))	Q1; UGT2A1	Q1	760015662	559508012	634055058	503384548	4.66265	4.66265	4.66265	4.66265
FSPASTVEK	K9(Light:13C(6))	Q1; UGT2A1	UGT2A1	36973708	NA	3.76372e+07	3.35238e+07	0.226832	#VALUE!	0.276773	0.310518
IPAVVVEK	K8(Label:13C(6))	Q6; DYNC1LI1	Q6	3.54849e+07	3.73075e+07	3.15327e+07	4.25418e+07	0.0973549	0.0973549	0.0973549	0.0973549
IPAVVVEK	K8(Light:13C(6))	Q6; DYNC1LI1	DYNC1LI1	2.06415e+07	2.86308e+07	2.14232e+07	2.34804e+07	0.0566311	0.0747128	0.0661427	0.0537338
LIIDLSNWK	K9(Label:13C(6))	Q3; MAPK6	Q3	6.06044e+07	1194561261	1116926366	1029716840	4.54535	4.54535	4.54535	4.54535
LIIDLSNWK	K9(Light:13C(6))	Q3; MAPK6	MAPK6	859225	6.40635e+06	3.84691e+06	5.2967e+06	0.0644421	0.0243764	0.0156551	0.0233806
LLNYAPLEK	K9(Label:13C(6))	Q5; POLR2L	Q5	6.32879e+07	102130037	7.00484e+07	8.37361e+07	0.10545	0.10545	0.10545	0.10545
LLNYAPLEK	K9(Light:13C(6))	Q5; POLR2L	POLR2L	6.06324e+06	9.34937e+06	3.8163e+06	5.23636e+06	0.0101026	0.00965334	0.00574504	0.00659425
LPAGLAPLPFPGLSK	K15(Label:13C(6))	Q9; FEV	Q9	3.69488e+07	336078010	204994940	307528293	1.13788	1.13788	1.13788	1.13788
LPAGLAPLPFPGLSK	K15(Light:13C(6))	Q9; FEV	FEV	NA	NA	NA	1.49795e+06	#VALUE!	#VALUE!	#VALUE!	0.00554257
LPQEFLQK	K8(Label:13C(6))	Q4; CDK18	Q4	9.41786e+07	91976824	2.5788e+07	1.55355e+06	0.638206	0.638206	0.638206	0.638206
LPQEFLQK	K8(Light:13C(6))	Q4; CDK18	CDK18	105819950	132153347	4.90554e+07	143562887	0.717094	0.916981	1.21403	58.9764
LQAVEVVITHLAPGTK	K16(Label:13C(6))	Q8; CARHSP1	Q8	2.91212e+07	424389010	406046492	401374905	6.55435	6.55435	6.55435	6.55435
LQAVEVVITHLAPGTK	K16(Light:13C(6))	Q8; CARHSP1	CARHSP1	1.77225e+06	1.71996e+07	6.45334e+06	1.03151e+07	0.398883	0.265634	0.104169	0.168442
LVATSLEGK	K9(Label:13C(6))	Q5; WDR92	Q5	7.92123e+07	6.44302e+07	8.75742e+07	6.55459e+07	0.10545	0.10545	0.10545	0.10545
LVATSLEGK	K9(Light:13C(6))	Q5; WDR92	WDR92	4.80321e+06	5.26011e+06	5.25532e+06	5.18119e+06	0.00639422	0.00860902	0.00632807	0.00833552
NAITVPFK	K8(Label:13C(6))	Q8; PURB	Q8	946667530	1051985635	935034296	951076257	6.55435	6.55435	6.55435	6.55435
NAITVPFK	K8(Light:13C(6))	Q8; PURB	PURB	1.51193e+07	20600581	18045197	1.40656e+07	0.10468	0.128351	0.126492	0.0969333
NILVFGEDGSGK	K12(Label:13C(6))	Q6; DYNC1LI2	Q6	9.96123e+07	144583932	140218156	NA	0.0973549	0.0973549	0.0973549	0.0973549
NILVFGEDGSGK	K12(Light:13C(6))	Q6; DYNC1LI2	DYNC1LI2	2.80495e+06	7.92422e+06	3.47485e+06	3.56073e+07	0.00274138	0.00533573	0.00241262	#VALUE!
NPNLLFTLK	K9(Label:13C(6))	Q6; RANBP9	Q6	4.4558e+06	21320151	2.38199e+07	2.28013e+07	0.0973549	0.0973549	0.0973549	0.0973549
NPNLLFTLK	K9(Light:13C(6))	Q6; RANBP9	RANBP9	NA	3.17047e+06	3.45521e+06	2.93446e+06	#VALUE!	0.0144774	0.0141219	0.0125293
NPPGYLEDSFVK	K12(Label:13C(6))	Q8; NFIB	Q8	750950770	1804225430	1582547037	1580169644	6.55435	6.55435	6.55435	6.55435
NPPGYLEDSFVK	K12(Light:13C(6))	Q8; NFIB	NFIB	1.2883e+07	2.52984e+07	1.28853e+07	2.08847e+07	0.112444	0.0919035	0.0533664	0.086627
NSITVPYK	K8(Label:13C(6))	Q8; PURA	Q8	852565408	752177795	745246482	870600955	6.55435	6.55435	6.55435	6.55435
NSITVPYK	K8(Light:13C(6))	Q8; PURA	PURA	2.3593e+07	1.93512e+07	1.40123e+07	1.80208e+07	0.181378	0.168623	0.123237	0.13567
NYLLSLPHK	K9(Label:13C(6))	Q3; MAPK1	Q3	3655870951	5670629724	4753261989	5652285284	4.54535	4.54535	4.54535	4.54535
NYLLSLPHK	K9(Light:13C(6))	Q3; MAPK1	MAPK1	429832026	784053983	497482608	214042192	0.534411	0.628466	0.475722	0.172124
SGFNPNQGFFK	K11(Label:13C(6))	Q7; UBE3C	Q7	NA	1.52812e+07	13452661	1.21973e+07	0.333253	0.333253	0.333253	0.333253
SGFNPNQGFFK	K11(Light:13C(6))	Q7; UBE3C	UBE3C	7.01654e+07	2.9765e+06	8.27744e+07	152508222	#VALUE!	0.0649117	2.05051	4.1668
SQVEDPLPPVFSGTPK	K16(Label:13C(6))	Q3; MAPK7	Q3	2359862884	4484196932	4981517918	4823433921	4.54535	4.54535	4.54535	4.54535
SQVEDPLPPVFSGTPK	K16(Light:13C(6))	Q3; MAPK7	MAPK7	1.5642e+07	102157828	7.60209e+07	7.15541e+07	0.0301282	0.103551	0.0693647	0.0674288
SSQLVAHPPGTVITSVIK	K18(Label:13C(6))	Q9; ELF1	Q9	116546238	318506446	5.75155e+07	299063557	1.13788	1.13788	1.13788	1.13788
SSQLVAHPPGTVITSVIK	K18(Light:13C(6))	Q9; ELF1	ELF1	5.52294e+06	8.41877e+06	NA	7.64098e+06	0.0539224	0.0300766	#VALUE!	0.0290726
TGSSPTQGIVNK	K12(Label:13C(6))	Q3; MAPK8IP3	Q3	3488844930	3204959134	3515837805	2383112252	4.54535	4.54535	4.54535	4.54535
TGSSPTQGIVNK	K12(Light:13C(6))	Q3; MAPK8IP3	MAPK8IP3	3.75473e+07	NA	5.55165e+07	3.15384e+07	0.0489176	#VALUE!	0.0717729	0.0601537
TGVQFTVK	K8(Label:13C(6))	Q8; STAT1	Q8	221457916	144881807	NA	103391829	6.55435	6.55435	6.55435	6.55435
TGVQFTVK	K8(Light:13C(6))	Q8; STAT1	STAT1	86718277	NA	NA	7.8632e+06	12.7505	2.56655	#VALUE!	#VALUE!
TLFPGTDHIDQLK	K13(Label:13C(6))	Q3; MAPK14	Q3	2298039392	6039401947	5757122010	5094364680	4.54535	4.54535	4.54535	4.54535
TLFPGTDHIDQLK	K13(Light:13C(6))	Q3; MAPK14	MAPK14	1.85952e+07	4.78037e+07	4.56612e+07	4.25352e+07	0.03678	0.0359778	0.0360503	0.0379512
VEFTEDLQK	K9(Label:13C(6))	Q5; URI1	Q5	5.70845e+07	7.29143e+07	6.00463e+07	7.54345e+07	0.10545	0.10545	0.10545	0.10545
VEFTEDLQK	K9(Light:13C(6))	Q5; URI1	URI1	8.05991e+06	1.15463e+07	9.35103e+06	7.40383e+06	0.0148888	0.0166986	0.0164218	0.0103499
VTEFLQQK	K8(Label:13C(6))	Q4; CDK5RAP3	Q4	4.33912e+07	NA	4.74527e+07	5.43366e+07	0.638206	0.638206	0.638206	0.638206
VTEFLQQK	K8(Light:13C(6))	Q4; CDK5RAP3	CDK5RAP3	2.00977e+07	2.08689e+07	2.0091e+07	1.92243e+07	0.295601	#VALUE!	0.27021	0.225798
YAGLTFPK	K8(Label:13C(6))	Q3; MAPK10	Q3	3744996636	4527026956	3757462991	4096849029	4.54535	4.54535	4.54535	4.54535
YAGLTFPK	K8(Light:13C(6))	Q3; MAPK10	MAPK10	2.53087e+07	2.81968e+07	2.14246e+07	2.63602e+07	0.0307175	0.0283109	0.025917	0.029246
YAILNEPFK	K9(Label:13C(6))	Q7; CHD4	Q7	1.41019e+07	1.95819e+07	2.45111e+07	NA	0.333253	0.333253	0.333253	0.333253
YAILNEPFK	K9(Light:13C(6))	Q7; CHD4	CHD4	1.61984e+07	2.56726e+07	2.03686e+07	NA	0.382797	0.436907	0.276931	#VALUE!
YPGLVWENEEK	K11(Label:13C(6))	Q9; IRF4	Q9	7.30206e+07	251275251	105500302	240141005	1.13788	1.13788	1.13788	1.13788
YPGLVWENEEK	K11(Light:13C(6))	Q9; IRF4	IRF4	3.16528e+07	7.95689e+07	3.03005e+07	5.34771e+07	0.493247	0.360323	0.326809	0.253396
YPPHLNPQDPLK	K12(Label:13C(6))	Q8; NFIC	Q8	869510432	1245325690	945657210	1231868868	6.55435	6.55435	6.55435	6.55435
YPPHLNPQDPLK	K12(Light:13C(6))	Q8; NFIC	NFIC	1.12737e+07	2.80456e+07	4.44288e+06	3.69996e+07	0.0849811	0.147608	0.0307936	0.196862
YTEGVDEADPAK	K12(Label:13C(6))	Q9; IRF5	Q9	235305363	294015497	275384246	150996283	1.13788	1.13788	1.13788	1.13788
YTEGVDEADPAK	K12(Light:13C(6))	Q9; IRF5	IRF5	1.1161e+07	NA	2.05967e+07	NA	0.0539721	#VALUE!	0.0851053	#VALUE!
YYTPVLAK	K8(Label:13C(6))	Q8; STAT5A	Q8	832808585	845769046	748536714	834211024	6.55435	6.55435	6.55435	6.55435

## Sheet: Anchor proteins in D5
GeneSymbol	Exp085323_Proteins_iBAQ	Exp085323_ABQ	Exp085323_log10(iBAQ)	Exp085323_log10(ABQ)
CARHSP1	8.98569e+06	0.398883	6.95355	-0.399155
CDK18	2.61643e+06	0.717094	6.41771	-0.144424
CDK5RAP3	4.38082e+06	0.295601	6.64156	-0.529294
CHD4	2.97253e+06	0.382797	6.47313	-0.417031
DYNC1LI1	1.31926e+06	0.0566311	6.12033	-1.24695
DYNC1LI2	58436.4	0.00274138	4.76668	-2.56203
ELF1	1.54268e+06	0.0539224	6.18828	-1.26823
IRF4	9.61313e+06	0.493247	6.98286	-0.306936
IRF5	2.7776e+06	0.0539721	6.44367	-1.26783
MAPK1	2.1919e+07	0.534411	7.34082	-0.272125
MAPK14	2.10923e+06	0.03678	6.32412	-1.43439
MAPK7	461174	0.0301282	5.66387	-1.52103
MAPK8IP3	2.01709e+06	0.0489176	6.30473	-1.31054
MAPK9	1.65636e+07	0.445097	7.21915	-0.351545
NFIB	2.78115e+06	0.112444	6.44423	-0.949065
NFIC	2.76629e+06	0.0849811	6.4419	-1.07068
PURA	1.47456e+06	0.181378	6.16866	-0.741416
PURB	1.89331e+06	0.10468	6.27722	-0.980137
STAT1	3.57907e+07	12.7505	7.55377	1.10553
STAT3	1.50124e+07	0.19891	7.17645	-0.701344
STAT5A	2.7505e+06	0.13406	6.43941	-0.872702
UGT2A1	6.43655e+06	0.226832	6.80865	-0.644297
URI1	340307	0.0148888	5.53187	-1.82714
WDR92	174234	0.00639422	5.24113	-2.19421

## Sheet: D5 (Exp085323)
GeneSymbol	Exp085323_Proteins_iBAQ	Exp085323_Proteins_Log10(iBAQ)	Exp085323_Log10(ABQ)	Exp085323_ABQ	Exp085323_Copy number	Exp085323_Log10(Copy number)	Protein Rank	Anchor proteins in D5
A2M	890180	5.94948	-1.38512	0.0411987	4960.33	3.69551	2764
AAAS	490153	5.69033	-1.64885	0.0224466	2702.57	3.43178	3188
AARS	1.84072e+07	7.26499	-0.046322	0.898831	108219	5.0343	548
AARS2	949153	5.97734	-1.35676	0.043978	5294.95	3.72386	2714
AARSD1	135268	5.13119	-2.21788	0.00605502	729.025	2.86274	3851
AASDHPPT	1.00926e+06	6.004	-1.32963	0.0468136	5636.35	3.751	2676
ABCA3	9.82835e+06	6.99248	-0.323652	0.474622	57144.5	4.75697	908
ABCB10	520524	5.71644	-1.62228	0.0238628	2873.08	3.45835	3141
ABCB6	3.50861e+06	6.54514	-0.778916	0.166373	20031.4	4.30171	1688
ABCB7	7.9235e+06	6.89892	-0.418872	0.381178	45893.9	4.66175	1048
ABCB8	156383	5.19419	-2.15377	0.00701822	844.993	2.92685	3790
ABCC4	201782	5.30488	-2.04112	0.00909658	1095.23	3.0395	3678
ABCE1	1.07825e+07	7.03272	-0.282701	0.521554	62795.1	4.79793	849
ABCF1	5.48398e+06	6.7391	-0.581522	0.262107	31557.7	4.4991	1360
ABCF2	1.94443e+07	7.28879	-0.0220959	0.950395	114428	5.05853	521
ABCF3	1.9964e+06	6.30025	-1.02814	0.0937266	11284.7	4.05249	2151
ABHD10	2.08089e+06	6.31825	-1.00982	0.0977646	11770.9	4.07081	2112
ABHD12	581769	5.76475	-1.57311	0.0267231	3217.46	3.50751	3055
ABHD14B	1.23327e+07	7.09106	-0.22333	0.597957	71994	4.8573	755
ABI1	1.92899e+06	6.28533	-1.04332	0.0905066	10897	4.03731	2188
ABI3	3.60618e+06	6.55705	-0.766792	0.171083	20598.4	4.31383	1671
ACAA1	634169	5.8022	-1.535	0.0291745	3512.61	3.54563	2998
ACAA2	2.42185e+07	7.38415	0.0749461	1.18835	143078	5.15557	453
ACACA	235518	5.37202	-1.97279	0.0106465	1281.84	3.10783	3613
ACACB	4687.61	3.67095	-3.70397	0.000197709	23.8042	1.37665	4290
ACAD11	193782	5.28731	-2.059	0.00872971	1051.06	3.02163	3694
ACAD9	897103	5.95284	-1.38169	0.0415248	4999.59	3.69893	2755
ACADM	4.22224e+07	7.62554	0.320615	2.09226	251908	5.40124	271
ACADS	832864	5.92057	-1.41453	0.0385007	4635.48	3.66609	2815
ACADSB	7.06581e+06	6.84916	-0.469508	0.339228	40843.1	4.61112	1135
ACADVL	4.78733e+06	6.68009	-0.641569	0.22826	27482.6	4.43906	1462
ACAP1	2.39197e+06	6.37876	-0.94824	0.112657	13563.9	4.13239	1997
ACAP2	300574	5.47795	-1.86499	0.0136462	1643	3.21564	3495
ACAT1	3.06462e+07	7.48638	0.178985	1.51003	181807	5.25961	371
ACAT2	2.08409e+07	7.31892	0.0085608	1.01991	122797	5.08919	502
ACBD3	3.00751e+06	6.47821	-0.847028	0.142224	17123.7	4.2336	1806
ACIN1	5.69594e+06	6.75557	-0.564761	0.27242	32799.4	4.51587	1329
ACLY	1.82776e+07	7.26192	-0.0494443	0.892392	107444	5.03118	550
ACO1	587072	5.76869	-1.5691	0.026971	3247.31	3.51152	3048
ACO2	1.68678e+07	7.22706	-0.0849236	0.822387	99015.4	4.9957	589
ACOT1	1.75331e+06	6.24386	-1.08552	0.0821251	9887.86	3.9951	2267
ACOT13	5.99474e+07	7.77777	0.475537	2.98907	359884	5.55616	189
ACOT2	747097	5.87338	-1.46256	0.0344696	4150.14	3.61806	2883
ACOT7	7.94203e+06	6.89993	-0.417839	0.382085	46003.1	4.66279	1043
ACOT8	1.95277e+06	6.29065	-1.0379	0.0916423	11033.7	4.04272	2175
ACOT9	5.31183e+06	6.72524	-0.595619	0.253735	30549.7	4.48501	1384
ACOX3	88220.1	4.94557	-2.4068	0.00391926	471.879	2.67383	4001
ACP1	1.69158e+07	7.22829	-0.0836664	0.824771	99302.5	4.99696	588
ACSF2	821321	5.91451	-1.4207	0.0379577	4570.1	3.65993	2819
ACSF3	170188	5.23093	-2.11638	0.00764919	920.962	2.96424	3752
ACSL1	3.00981e+06	6.47854	-0.846691	0.142334	17137	4.23394	1803
ACSL3	670461	5.82637	-1.5104	0.0308745	3717.3	3.57023	2961
ACSL4	2.42088e+06	6.38397	-0.94293	0.114043	13730.8	4.1377	1991
ACSL5	1.84769e+06	6.26663	-1.06235	0.0866259	10429.8	4.01827	2225
ACSS1	90849.8	4.95832	-2.39381	0.00403819	486.198	2.68681	3995
ACSS2	19404	4.28789	-3.07611	0.000839243	101.045	2.00451	4247
ACTA1	2.07334e+08	8.31667	1.02398	10.5676	1.27234e+06	6.1046	43
ACTA2	2.07274e+08	8.31655	1.02385	10.5645	1.27196e+06	6.10447	45
ACTB	5.17756e+08	8.71412	1.42846	26.8204	3.22917e+06	6.50909	5
ACTBL2	8.43806e+07	7.92624	0.626637	4.23289	509640	5.70726	123
ACTC1	2.07334e+08	8.31667	1.02398	10.5676	1.27234e+06	6.1046	44
ACTG1	5.17756e+08	8.71412	1.42846	26.8204	3.22917e+06	6.50909	6
ACTG2	4.53891e+08	8.65695	1.37028	23.4574	2.82427e+06	6.45091	8
ACTL6A	1.93997e+06	6.28779	-1.04081	0.0910308	10960.1	4.03981	2182
ACTL6B	740239	5.86937	-1.46664	0.0341476	4111.37	3.61399	2893
ACTN1	1.85216e+06	6.26768	-1.06128	0.0868391	10455.4	4.01934	2222
ACTN2	2.67994e+06	6.42813	-0.897997	0.126475	15227.5	4.18263	1900
ACTN3	87479.8	4.94191	-2.41052	0.00388579	467.849	2.67011	4005
ACTN4	1.1452e+07	7.05888	-0.256075	0.55453	66765.4	4.82455	815
ACTR10	4.06868e+06	6.60945	-0.713459	0.193437	23289.9	4.36717	1566
ACTR1A	2.34644e+06	6.37041	-0.956734	0.110476	13301.3	4.12389	2013
ACTR1B	2.20467e+06	6.34334	-0.98428	0.103686	12483.8	4.09635	2062
ACTR2	1.94263e+06	6.28839	-1.04021	0.0911578	10975.4	4.04042	2181
ACTR3	8.95906e+06	6.95226	-0.364582	0.431934	52004.9	4.71604	967
ACTR3B	1.03527e+06	6.01505	-1.31838	0.048042	5784.25	3.76225	2664
ACTR3C	951331	5.97833	-1.35575	0.0440806	5307.31	3.72487	2712
ACY1	1.40531e+06	6.14777	-1.18331	0.0655675	7894.32	3.89731	2450
ADA	5.73812e+06	6.75877	-0.5615	0.274473	33046.6	4.51913	1324
ADAM10	1.45581e+06	6.1631	-1.16771	0.0679658	8183.08	3.91292	2424
ADAM12	2.02929e+06	6.30734	-1.02092	0.0952978	11473.9	4.05971	2138
ADAR	1.38089e+07	7.14016	-0.17336	0.670872	80773	4.90727	691
ADCK3	2.7656e+06	6.44179	-0.884091	0.13059	15723	4.19654	1873
ADD1	1.93244e+06	6.28611	-1.04253	0.0906714	10916.8	4.0381	2184
ADD3	325638	5.51274	-1.82959	0.0148051	1782.53	3.25104	3439
ADH5	9.70469e+06	6.98698	-0.329249	0.468545	56412.8	4.75138	918
ADK	1.60612e+07	7.20578	-0.106579	0.782385	94199.2	4.97405	609
ADNP	6.99984e+06	6.84509	-0.473654	0.336006	40455.1	4.60697	1149
ADO	1.38626e+06	6.14185	-1.18934	0.064663	7785.43	3.89128	2456
ADPRH	91486.9	4.96136	-2.39073	0.00406701	489.668	2.6899	3990
ADPRHL2	706634	5.84919	-1.48717	0.0325706	3921.5	3.59345	2925
ADRBK1	834229	5.92129	-1.41381	0.0385649	4643.21	3.66682	2814
ADRBK2	46253.6	4.66515	-2.69218	0.00203151	244.593	2.38844	4142
ADRM1	9.93608e+06	6.99722	-0.318834	0.479917	57782	4.76179	902
ADSL	1.19547e+07	7.07754	-0.23709	0.579308	69748.7	4.84354	787
ADSS	5.48812e+06	6.73942	-0.581188	0.262308	31581.9	4.49944	1359
AES	545829	5.73706	-1.6013	0.0250439	3015.29	3.47933	3103
AFG3L2	8.04463e+06	6.90551	-0.412166	0.387109	46608	4.66846	1031
AFTPH	178807	5.25239	-2.09455	0.00804364	968.455	2.98608	3726
AGFG1	2.82418e+06	6.45089	-0.874826	0.133406	16062	4.2058	1852
AGK	4.63309e+06	6.66587	-0.656044	0.220778	26581.7	4.42458	1482
AGL	2.82776e+06	6.45144	-0.874266	0.133578	16082.7	4.20636	1851
AGMAT	277230	5.44284	-1.90072	0.0125684	1513.23	3.17991	3535
AGPAT5	1.35383e+06	6.13157	-1.19981	0.0631239	7600.12	3.88082	2469
AGPAT9	287894	5.45923	-1.88404	0.0130605	1572.49	3.19659	3518
AGPS	129220	5.11133	-2.2381	0.00577963	695.867	2.84253	3863
AHCTF1	146385	5.1655	-2.18297	0.00656184	790.046	2.89765	3820
AHCY	2.60133e+08	8.4152	1.12424	13.312	1.60277e+06	6.20487	30
AHCYL1	1.36361e+06	6.13469	-1.19663	0.0635879	7655.99	3.884	2461
AHCYL2	2.55237e+06	6.40694	-0.919554	0.12035	14490.1	4.16107	1943
AHNAK	470306	5.67238	-1.66712	0.021522	2591.24	3.41351	3211
AHSA1	2.73611e+06	6.43713	-0.888829	0.129173	15552.4	4.1918	1882
AIDA	25032.7	4.39851	-2.96354	0.00108758	130.945	2.11709	4235
AIFM1	1.52683e+07	7.18379	-0.128955	0.743096	89468.7	4.95167	641
AIMP1	9.00582e+06	6.95452	-0.362281	0.434229	52281.1	4.71835	960
AIMP2	516201	5.71282	-1.62596	0.0236611	2848.8	3.45466	3148
AIP	4.07189e+06	6.6098	-0.713111	0.193593	23308.6	4.36752	1565
AK2	5.09799e+07	7.7074	0.40392	2.53466	305173	5.48455	226
AK3	2.4204e+07	7.38389	0.0746818	1.18763	142991	5.15531	454
AKAP1	1.26831e+06	6.10323	-1.22865	0.0590682	7111.81	3.85198	2513
AKAP13	1.44556e+06	6.16004	-1.17083	0.0674792	8124.5	3.9098	2428
AKAP2	1.04394e+06	6.01867	-1.3147	0.0484512	5833.53	3.76593	2659
AKAP8	634128	5.80218	-1.53502	0.0291726	3512.39	3.5456	2999
AKAP8L	104093	5.01742	-2.33367	0.004638	558.415	2.74696	3952
AKAP9	48902.6	4.68933	-2.66757	0.00214997	258.857	2.41306	4128
AKR1A1	1.00136e+07	7.00059	-0.315397	0.48373	58241.1	4.76523	898
AKR1B1	1.80675e+07	7.2569	-0.0545541	0.881954	106187	5.02607	560
AKR1B15	1.4364e+06	6.15728	-1.17364	0.067044	8072.09	3.90699	2433
AKR1E2	4.33818e+06	6.63731	-0.685113	0.206484	24860.7	4.39551	1519
AKR7A2	294449	5.46901	-1.87409	0.0133632	1608.93	3.20654	3509
AKT2	47479.3	4.6765	-2.68062	0.00208631	251.191	2.4	4139
ALAD	431340	5.63482	-1.70534	0.0197086	2372.92	3.37528	3271
ALB	2.09519e+08	8.32122	1.02861	10.6809	1.28598e+06	6.10923	41
ALCAM	4.38126e+06	6.6416	-0.680745	0.208572	25112	4.39988	1514
ALDH16A1	2.68051e+06	6.42822	-0.897904	0.126502	15230.8	4.18272	1897
ALDH18A1	1.32574e+07	7.12246	-0.191374	0.643615	77491.2	4.88925	709
ALDH1A1	234736	5.37058	-1.97426	0.0106106	1277.51	3.10637	3618
ALDH1A2	1.06893e+06	6.02895	-1.30424	0.0496321	5975.71	3.77639	2636
ALDH1A3	244125	5.38761	-1.95693	0.0110427	1329.54	3.1237	3597
ALDH1B1	834697	5.92153	-1.41356	0.0385869	4645.86	3.66707	2812
ALDH1L1	249791	5.39758	-1.94679	0.0113035	1360.94	3.13384	3591
ALDH1L2	8.54454e+06	6.93169	-0.385521	0.411604	49557.1	4.69511	995
ALDH2	1.61879e+06	6.20919	-1.12081	0.0757171	9116.34	3.95982	2333
ALDH3A2	1.38612e+07	7.1418	-0.17169	0.673457	81084.2	4.90894	687
ALDH3B1	212321	5.32699	-2.01862	0.00958035	1153.47	3.06201	3663
ALDH4A1	2.53717e+06	6.40435	-0.922194	0.119621	14402.3	4.15843	1951
ALDH6A1	2.47597e+06	6.39375	-0.932985	0.116685	14048.9	4.14764	1970
ALDH8A1	2.53981e+06	6.4048	-0.921733	0.119748	14417.6	4.15889	1950
ALDH9A1	5.55907e+06	6.745	-0.575511	0.26576	31997.5	4.50512	1347
ALDOA	1.47987e+08	8.17022	0.874936	7.49783	902739	5.95556	63
ALDOC	2.50805e+07	7.39934	0.0904044	1.23141	148262	5.17103	442
ALG1	8.3083e+06	6.91951	-0.397913	0.400025	48163	4.68271	1007
ALG10	264703	5.42276	-1.92116	0.0119906	1443.67	3.15947	3561
ALG10B	57317.9	4.75829	-2.59739	0.00252704	304.256	2.48324	4090
ALG13	1.21769e+06	6.08554	-1.24665	0.0566699	6823.06	3.83398	2552
ALG3	104893	5.02074	-2.33029	0.00467425	562.779	2.75034	3948
ALG5	2.55194e+06	6.40687	-0.919627	0.12033	14487.7	4.161	1944
ALG8	3.6789e+06	6.56572	-0.757969	0.174595	21021.2	4.32266	1650
ALKBH5	370155	5.56838	-1.77296	0.0168672	2030.81	3.30767	3361
ALOX5	528205	5.7228	-1.6158	0.0242212	2916.24	3.46482	3131
ALOX5AP	5.37688e+06	6.73053	-0.59024	0.256898	30930.5	4.49039	1375
ALYREF	1.78956e+07	7.25275	-0.0587795	0.873415	105159	5.02185	564
AMDHD2	1.0095e+06	6.00411	-1.32952	0.0468251	5637.74	3.7511	2675
AMPD2	1.35176e+06	6.1309	-1.20048	0.0630256	7588.28	3.88014	2470
AMPD3	68839.8	4.83784	-2.51643	0.00304487	366.603	2.5642	4057
ANAPC1	1.59198e+06	6.20194	-1.12819	0.0744409	8962.69	3.95244	2348
ANAPC4	76251.1	4.88225	-2.47124	0.0033788	406.807	2.60939	4031
ANAPC5	251418	5.4004	-1.94392	0.0113785	1369.97	3.13671	3584
ANK2	159532	5.20285	-2.14496	0.00716205	862.311	2.93566	3782
ANKHD1	505589	5.7038	-1.63514	0.0231662	2789.21	3.44548	3166
ANKHD1-EIF4EBP3	109910	5.04104	-2.30963	0.00490191	590.19	2.77099	3935
ANKRD13A	754479	5.87765	-1.45822	0.0348162	4191.87	3.62241	2875
ANKRD17	117757	5.07099	-2.27916	0.00525826	633.095	2.80147	3906
ANKRD28	1.15423e+06	6.06229	-1.2703	0.0536656	6461.33	3.81032	2580
ANKRD40	8.49525e+06	6.92918	-0.388077	0.409188	49266.2	4.69255	999
ANKRD44	3.81152e+08	8.5811	1.29308	19.6374	2.36434e+06	6.37371	10
ANKZF1	194366	5.28862	-2.05767	0.00875647	1054.28	3.02296	3692
ANP32A	3.82801e+07	7.58297	0.277292	1.89361	227991	5.35792	296
ANP32B	1.04503e+08	8.01913	0.721167	5.26219	633568	5.80179	94
ANP32C	7.87964e+06	6.89651	-0.421325	0.379031	45635.3	4.6593	1053
ANP32D	1.72775e+06	6.23748	-1.09202	0.0809065	9741.14	3.98861	2281
ANP32E	3.4083e+06	6.53254	-0.791736	0.161534	19448.7	4.28889	1709
ANPEP	106043	5.02548	-2.32547	0.00472643	569.062	2.75516	3943
ANXA11	6.15141e+06	6.78897	-0.530761	0.294605	35470.4	4.54987	1274
ANXA2	5.62506e+07	7.75013	0.447405	2.80159	337312	5.52803	199
ANXA4	1.36687e+07	7.13573	-0.177871	0.66394	79938.3	4.90276	698
ANXA5	2.39616e+07	7.37952	0.0702333	1.17553	141534	5.15086	457
ANXA6	1.31262e+08	8.11814	0.821932	6.63639	799021	5.90256	73
ANXA7	1.43167e+07	7.15584	-0.157398	0.695989	83797.1	4.92323	675
AP1B1	5.49141e+06	6.73968	-0.580924	0.262468	31601.1	4.4997	1357
AP1G1	1.55411e+06	6.19148	-1.13883	0.072639	8745.74	3.9418	2368
AP1M1	2.24007e+06	6.35026	-0.977239	0.105381	12687.8	4.10339	2049
AP1M2	792584	5.89905	-1.43644	0.0366065	4407.42	3.64418	2837
AP1S2	1.21894e+06	6.08598	-1.24619	0.0567291	6830.18	3.83443	2549
AP2A1	8.93184e+06	6.95094	-0.365927	0.430599	51844.1	4.7147	969
AP2A2	660193	5.81967	-1.51722	0.0303934	3659.36	3.56341	2973
AP2B1	3.52007e+06	6.54655	-0.777475	0.166926	20097.9	4.30315	1686
AP2M1	1.95977e+07	7.29221	-0.0186228	0.958026	115346	5.062	519
AP2S1	3.60547e+06	6.55696	-0.76688	0.171049	20594.3	4.31375	1672
AP3B1	1.01322e+07	7.0057	-0.310195	0.489559	58942.9	4.77043	891
AP3D1	476174	5.67777	-1.66164	0.0217953	2624.15	3.41899	3205
AP3M1	203375	5.3083	-2.03764	0.0091697	1104.03	3.04298	3676
AP3M2	98906.9	4.99523	-2.35626	0.00440293	530.113	2.72437	3970
AP3S1	3.22212e+07	7.50814	0.201135	1.58904	191321	5.28176	349
AP4E1	12830.6	4.10825	-3.25894	0.000550888	66.3269	1.82169	4266
AP5Z1	173205	5.23856	-2.10862	0.00778722	937.581	2.97201	3743
APBB1IP	4.78906e+06	6.68025	-0.64141	0.228344	27492.7	4.43922	1460
APEH	3.09629e+06	6.49084	-0.83417	0.146497	17638.3	4.24646	1781
APEX1	2.59781e+07	7.41461	0.105946	1.27628	153664	5.18657	431
API5	1.65217e+07	7.21805	-0.0940867	0.805218	96948.2	4.98654	598
APMAP	4.75448e+06	6.6771	-0.644612	0.226667	27290.7	4.43601	1465
APOA1	4.39561e+06	6.64302	-0.6793	0.209267	25195.7	4.40133	1513
APOBEC3G	665475	5.82313	-1.5137	0.0306409	3689.16	3.56693	2969
APOL2	1.29091e+06	6.1109	-1.22084	0.0601396	7240.81	3.85979	2504
APOO	1.4335e+06	6.1564	-1.17453	0.0669063	8055.52	3.90609	2435
APOOL	6.51776e+06	6.8141	-0.505192	0.31247	37621.4	4.57543	1204
APPL1	7.34664e+06	6.86609	-0.452282	0.352954	42495.7	4.62834	1101
APRT	5.61176e+07	7.7491	0.446358	2.79485	336500	5.52698	201
APTX	124755	5.09606	-2.25364	0.00557644	671.403	2.82698	3876
AQR	442020	5.64544	-1.69453	0.0202054	2432.73	3.38609	3249
ARAF	2.51903e+06	6.40123	-0.925366	0.11875	14297.5	4.15526	1959
ARAP1	566930	5.75353	-1.58453	0.0260296	3133.96	3.49609	3077
ARCN1	1.17111e+08	8.0686	0.77151	5.90895	711437	5.85214	83
ARF1	1.6782e+07	7.22484	-0.0871771	0.818131	98503	4.99345	591
ARF3	1.6782e+07	7.22484	-0.0871771	0.818131	98503	4.99345	592
ARF4	9.0811e+06	6.95814	-0.358603	0.437923	52725.9	4.72202	955
ARF5	1.22764e+07	7.08907	-0.225351	0.595181	71659.7	4.85528	760
ARF6	3.22725e+06	6.50883	-0.815861	0.152806	18397.8	4.26477	1750
ARFGAP2	1.6924e+06	6.2285	-1.10115	0.0792223	9538.37	3.97947	2300
ARFGEF1	15447.8	4.18887	-3.17689	0.00066544	80.119	1.90374	4258
ARFGEF2	32326.5	4.50956	-2.85052	0.00141084	169.865	2.2301	4217
ARFIP1	433696	5.63719	-1.70294	0.0198182	2386.11	3.37769	3266
ARHGAP1	5.46818e+06	6.73784	-0.582797	0.261338	31465.1	4.49783	1364
ARHGAP10	313068	5.49564	-1.84699	0.0142237	1712.53	3.23364	3470
ARHGAP15	612652	5.78721	-1.55025	0.0281675	3391.36	3.53037	3020
ARHGAP17	6.18491e+06	6.79133	-0.52836	0.296237	35667	4.55227	1267
ARHGAP27	18387.4	4.26452	-3.0999	0.000794514	95.6595	1.98073	4250
ARHGAP30	2.66526e+06	6.42574	-0.900424	0.12577	15142.7	4.1802	1907
ARHGAP35	791865	5.89865	-1.43684	0.0365727	4403.36	3.64378	2839
ARHGAP4	521717	5.71743	-1.62127	0.0239185	2879.78	3.45936	3139
ARHGAP9	98151.5	4.9919	-2.35965	0.00436871	525.993	2.72098	3974
ARHGDIA	4.26449e+07	7.62987	0.325015	2.11356	254473	5.40564	268
ARHGDIB	1.32831e+08	8.1233	0.827181	6.71708	808737	5.90781	70
ARHGEF1	5.70148e+06	6.75599	-0.564332	0.27269	32831.8	4.51629	1328
ARHGEF18	876371	5.94269	-1.39203	0.0405484	4882.03	3.6886	2776
ARHGEF2	5.33228e+06	6.72691	-0.59392	0.25473	30669.5	4.48671	1382
ARHGEF6	1.67384e+06	6.22371	-1.10603	0.0783382	9431.92	3.9746	2311
ARHGEF7	2.99958e+06	6.47706	-0.848196	0.141842	17077.7	4.23243	1808
ARID1A	176952	5.24786	-2.09916	0.00795872	958.229	2.98147	3731
ARID1B	974070	5.98859	-1.34531	0.0451532	5436.44	3.73531	2701
ARID3A	1.96056e+06	6.29238	-1.03615	0.0920141	11078.5	4.04448	2171
ARID3B	222013	5.34638	-1.99889	0.0100256	1207.08	3.08174	3643
ARID4B	279768	5.4468	-1.89669	0.0126855	1527.33	3.18393	3532
ARIH2	1.89046e+06	6.27657	-1.05224	0.0886674	10675.5	4.02839	2209
ARL1	1.53514e+06	6.18615	-1.14426	0.0717371	8637.14	3.93637	2382
ARL2	3.43306e+06	6.53568	-0.788537	0.162728	19592.5	4.29209	1704
ARL3	3.16951e+06	6.50099	-0.823841	0.150023	18062.8	4.25679	1762
ARL6IP4	1.84659e+06	6.26637	-1.06262	0.0865734	10423.4	4.01801	2226
ARL6IP6	180170	5.25568	-2.09119	0.00810604	975.968	2.98944	3720
ARL8A	6.87372e+06	6.83719	-0.48169	0.329845	39713.4	4.59894	1163
ARL8B	1.04081e+07	7.01737	-0.298321	0.503129	60576.7	4.78231	872
ARMC1	2.85528e+06	6.45565	-0.869986	0.134901	16242	4.21064	1844
ARMC6	400720	5.60284	-1.73789	0.0182857	2201.6	3.34274	3319
ARMC8	921912	5.96469	-1.36964	0.0426938	5140.33	3.71099	2735
ARMCX3	1.056e+06	6.02367	-1.30962	0.0490213	5902.16	3.77101	2648
ARPC1B	2.86663e+07	7.45737	0.149467	1.41081	169861	5.23009	393
ARPC2	4.98956e+07	7.69806	0.394418	2.47981	298569	5.47504	233
ARPC3	6.13284e+07	7.78766	0.485603	3.05917	368324	5.56623	182
ARPC4	3.17992e+07	7.50242	0.195309	1.56787	188771	5.27594	353
ARPC4-TTLL3	1.95511e+06	6.29117	-1.03737	0.0917542	11047.2	4.04325	2174
ARPC5	7.66206e+06	6.88435	-0.433701	0.368382	44353.2	4.64693	1071
ARPC5L	5.25268e+06	6.72038	-0.600568	0.25086	30203.6	4.48006	1389
ARRDC5	579679	5.76319	-1.5747	0.0266254	3205.7	3.50592	3058
ASAH1	1.63886e+06	6.21454	-1.11536	0.0766724	9231.36	3.96527	2327
ASCC1	296638	5.47223	-1.87081	0.0134644	1621.11	3.20981	3502
ASCC2	25760.4	4.41095	-2.95087	0.00111977	134.82	2.12975	4231
ASCC3	550820	5.74101	-1.59727	0.025277	3043.35	3.48335	3094
ASF1A	3.08841e+06	6.48973	-0.835297	0.146118	17592.6	4.24533	1784
ASF1B	440854	5.64429	-1.6957	0.0201511	2426.19	3.38492	3252
ASL	1.95829e+06	6.29188	-1.03666	0.0919058	11065.5	4.04397	2172
ASMTL	2.94135e+06	6.46855	-0.85686	0.13904	16740.4	4.22377	1821
ASNA1	3.86519e+06	6.58717	-0.736136	0.183596	22105	4.34449	1611
ASNS	9.14012e+06	6.96095	-0.355739	0.44082	53074.7	4.72489	948
ASPM	466809	5.66914	-1.67042	0.0213591	2571.64	3.41021	3216
ASS1	3.20042e+07	7.50521	0.198149	1.57815	190010	5.27878	352
ASUN	2.26581e+06	6.35522	-0.972189	0.106613	12836.2	4.10844	2044
ATAD1	363590	5.56061	-1.78087	0.0165628	1994.16	3.29976	3369
ATAD2	9117.78	3.95989	-3.40992	0.000389116	46.8496	1.67071	4274
ATAD3A	1.47502e+07	7.1688	-0.144213	0.717442	86380.1	4.93641	658
ATAD3B	1.43245e+06	6.15608	-1.17486	0.0668564	8049.51	3.90577	2436
ATAD3C	355412	5.55073	-1.79092	0.0161838	1948.52	3.28971	3384
ATG16L1	428720	5.63217	-1.70804	0.0195868	2358.25	3.37259	3277
ATG3	8.63475e+06	6.93625	-0.380879	0.416027	50089.6	4.69975	991
ATG7	99614.5	4.99832	-2.35311	0.00443499	533.973	2.72752	3967
ATIC	3.1179e+07	7.49386	0.186603	1.53675	185025	5.26723	365
ATL3	1.37571e+06	6.13853	-1.19272	0.0641623	7725.15	3.88791	2459
ATM	58686.8	4.76854	-2.58696	0.00258847	311.652	2.49367	4084
ATP13A1	837450	5.92296	-1.4121	0.0387164	4661.46	3.66852	2809
ATP1A1	1.23577e+07	7.09194	-0.222436	0.599189	72142.3	4.85819	754
ATP1A2	478586	5.67996	-1.6594	0.0219076	2637.68	3.42122	3201
ATP1A3	1.52988e+06	6.18466	-1.14578	0.0714866	8606.99	3.93485	2388
ATP1B1	1.93934e+06	6.28765	-1.04095	0.091001	10956.5	4.03967	2183
ATP1B3	9.07985e+06	6.95808	-0.358664	0.437861	52718.5	4.72196	956
ATP2A1	2.99006e+06	6.47568	-0.849601	0.141384	17022.6	4.23103	1810
ATP2A2	4.9207e+06	6.69203	-0.629424	0.234734	28262	4.4512	1431
ATP2A3	292916	5.46674	-1.8764	0.0132924	1600.41	3.20423	3511
ATP2B1	9.5769e+07	7.98123	0.682593	4.81496	579721	5.76322	103
ATP2B2	37351.5	4.57231	-2.78666	0.00163432	196.772	2.29396	4202
ATP2B3	362539	5.55935	-1.78214	0.0165141	1988.3	3.29848	3371
ATP2B4	8.63015e+07	7.93602	0.636586	4.33098	521449	5.71721	121
ATP4A	177027	5.24804	-2.09897	0.00796213	958.641	2.98166	3730
ATP5A1	1.11856e+08	8.04866	0.751222	5.63926	678967	5.83185	87
ATP5B	9.37611e+07	7.97202	0.673228	4.71224	567354	5.75385	105
ATP5C1	1.8248e+07	7.26121	-0.0501619	0.890919	107267	5.03046	551
ATP5D	3.3728e+07	7.52799	0.221336	1.6647	200430	5.30196	336
ATP5E	4.83957e+06	6.68481	-0.636772	0.230796	27787.8	4.44385	1451
ATP5F1	3.06322e+07	7.48618	0.178784	1.50933	181723	5.25941	372
ATP5H	3.04765e+07	7.48397	0.176532	1.50152	180783	5.25716	374
ATP5I	6.70706e+07	7.82653	0.525162	3.3509	403449	5.60579	164
ATP5J	1.31328e+07	7.11836	-0.195547	0.63746	76750.2	4.88508	715
ATP5J2	5.11602e+06	6.70893	-0.61222	0.244219	29404	4.46841	1406
ATP5J2-PTCD1	218111	5.33868	-2.00673	0.00984629	1185.49	3.0739	3646
ATP5L	3.33513e+07	7.52311	0.216372	1.64578	198152	5.297	338
ATP5O	4.7338e+07	7.67521	0.371161	2.3505	283001	5.45179	248
ATP6	294706	5.46939	-1.8737	0.0133751	1610.36	3.20692	3507
ATP6V0A2	58239	4.76521	-2.59034	0.00256837	309.232	2.49028	4086
ATP6V0D1	212615	5.32759	-2.01801	0.00959386	1155.1	3.06262	3661
ATP6V1A	4.18896e+06	6.62211	-0.700583	0.199259	23990.7	4.38004	1548
ATP6V1B1	495733	5.69525	-1.64385	0.0227067	2733.89	3.43678	3179
ATP6V1B2	1.8201e+06	6.2601	-1.069	0.0853098	10271.3	4.01163	2234
ATP6V1C1	2.36991e+06	6.37473	-0.952335	0.1116	13436.7	4.12829	2003
ATP6V1D	9.09185e+06	6.95865	-0.358079	0.438451	52789.4	4.72255	953
ATP6V1E1	4.50502e+06	6.6537	-0.668433	0.214569	25834.1	4.41219	1497
ATP6V1E2	380403	5.58024	-1.76089	0.0173426	2088.05	3.31974	3342
ATP6V1F	3.27892e+06	6.51573	-0.808841	0.155296	18697.6	4.27179	1738
ATP6V1G1	511614	5.70894	-1.62991	0.0234472	2823.04	3.45072	3156
ATP6V1G2	1.53484e+06	6.18606	-1.14434	0.0717228	8635.42	3.93628	2383
ATP6V1H	329611	5.518	-1.82423	0.0149889	1804.67	3.2564	3431
ATP8A1	172547	5.23691	-2.1103	0.00775713	933.959	2.97033	3747
ATP8B2	131082	5.11754	-2.23178	0.00586439	706.072	2.84885	3860
ATRIP	348862	5.54265	-1.79914	0.0158803	1911.99	3.28149	3399
ATXN10	5.32159e+07	7.72604	0.422892	2.64784	318800	5.50352	213
ATXN2	119499	5.07737	-2.27267	0.00533746	642.63	2.80796	3899
ATXN2L	3.96901e+06	6.59868	-0.724422	0.188616	22709.4	4.3562	1586
ATXN3	1.09102e+07	7.03783	-0.277499	0.527839	63551.8	4.80313	844
AUP1	525028	5.72018	-1.61847	0.024073	2898.39	3.46216	3134
AVL9	1.99287e+07	7.29948	-0.0112202	0.974495	117329	5.06941	515
B2M	1.72808e+08	8.23756	0.943469	8.77949	1.05705e+06	6.0241	57
BAG1	2.92493e+06	6.46612	-0.859334	0.13825	16645.3	4.22129	1826
BAG2	2.52675e+06	6.40256	-0.924013	0.119121	14342.1	4.15661	1953
BAG4	327300	5.51495	-1.82734	0.014882	1791.79	3.25329	3434
BAG6	624248	5.79536	-1.54196	0.0287101	3456.7	3.53866	3008
BAIAP2	528184	5.72279	-1.61582	0.0242203	2916.12	3.46481	3132
BAK1	1.09861e+06	6.04085	-1.29213	0.051035	6144.62	3.78849	2617
BASP1	1.37748e+08	8.13909	0.843248	6.97025	839218	5.92387	67
BAX	1.30227e+07	7.1147	-0.199269	0.63202	76095.2	4.88136	722
BAZ1B	67867.2	4.83166	-2.52272	0.0030011	361.332	2.55791	4059
BBS1	6.67417e+06	6.8244	-0.494711	0.320103	38540.4	4.58592	1188
BCAP31	6.85513e+06	6.83602	-0.482887	0.328938	39604.1	4.59774	1164
BCAS2	3.53465e+06	6.54835	-0.775648	0.16763	20182.7	4.30498	1683
BCAT1	3.29343e+06	6.51765	-0.806889	0.155995	18781.8	4.27374	1737
BCAT2	6.25785e+06	6.79642	-0.523178	0.299793	36095.1	4.55745	1256
BCCIP	273333	5.43669	-1.90698	0.0123886	1491.58	3.17365	3545
BCKDHA	1.21618e+06	6.085	-1.2472	0.0565979	6814.39	3.83343	2553
BCKDK	93666.6	4.97158	-2.38032	0.00416564	501.543	2.70031	3985
BCL10	4.50983e+06	6.65416	-0.667961	0.214802	25862.2	4.41267	1496
BCL2L13	5.35342e+06	6.72863	-0.592172	0.255757	30793.2	4.48845	1379
BCL2L2-PABPN1	105499	5.02325	-2.32774	0.00470177	566.093	2.75289	3945
BCLAF1	1.37714e+07	7.13898	-0.174561	0.66902	80550	4.90607	694
BCORL1	197587	5.29576	-2.05041	0.00890415	1072.06	3.03022	3684
BCS1L	4.84996e+06	6.68574	-0.635824	0.2313	27848.6	4.4448	1450
BDH1	635025	5.80279	-1.5344	0.0292146	3517.44	3.54623	2996
BDH2	9.08518e+06	6.95833	-0.358404	0.438123	52750	4.72222	954
BECN1	556164	5.7452	-1.59301	0.0255266	3073.4	3.48762	3087
BET1L	3.23247e+06	6.50954	-0.815146	0.153057	18428.1	4.26548	1748
BID	1.94552e+06	6.28904	-1.03955	0.0912962	10992.1	4.04108	2179
BIN2	3.00812e+06	6.4783	-0.846939	0.142253	17127.3	4.23369	1804
BIRC6	5073.1	3.70527	-3.66904	0.000214268	25.7978	1.41158	4289
BLMH	5.23589e+06	6.71899	-0.601983	0.250044	30105.3	4.47864	1392
BLNK	6.14076e+06	6.78822	-0.531526	0.294085	35407.9	4.5491	1276
BLOC1S1	6.16215e+06	6.78973	-0.529989	0.295128	35533.4	4.55064	1271
BLOC1S2	5.11375e+06	6.70874	-0.612416	0.244109	29390.8	4.46821	1407
BLOC1S3	773380	5.88839	-1.44728	0.0357041	4298.77	3.63334	2858
BLVRA	7.46365e+06	6.87295	-0.445298	0.358676	43184.6	4.63533	1087
BLVRB	6.43504e+06	6.80855	-0.510837	0.308434	37135.5	4.56979	1218
BMS1	489210	5.6895	-1.6497	0.0224027	2697.28	3.43093	3190
BNIP1	145590	5.16313	-2.18538	0.00652557	785.679	2.89525	3822
BNIP2	851196	5.93003	-1.40491	0.0393633	4739.34	3.67572	2803
BOP1	1.38767e+06	6.14228	-1.1889	0.0647296	7793.45	3.89173	2455
BPNT1	4.83802e+06	6.68467	-0.636914	0.23072	27778.7	4.44371	1452
BRAF	1.06537e+06	6.0275	-1.30571	0.049464	5955.46	3.77492	2641
BRAP	294665	5.46933	-1.87376	0.0133732	1610.13	3.20686	3508
BRAT1	119386	5.07695	-2.27309	0.00533229	642.008	2.80754	3901
BRCC3	106875	5.02888	-2.32201	0.00476419	573.608	2.75862	3942
BRD3	1.15135e+06	6.06121	-1.27141	0.0535291	6444.91	3.80922	2583
BRD4	2.43999e+06	6.38739	-0.939455	0.11496	13841.1	4.14117	1987
BRE	1.34291e+06	6.12805	-1.20339	0.0626054	7537.7	3.87724	2478
BRK1	2.65854e+07	7.42464	0.11616	1.30665	157321	5.19679	422
BROX	234798	5.37069	-1.97414	0.0106134	1277.86	3.10648	3617
BSG	3.94812e+06	6.59639	-0.726753	0.187606	22587.8	4.35387	1590
BST2	3.14728e+07	7.49794	0.190748	1.55149	186799	5.27137	359
BTAF1	220210	5.34284	-2.00249	0.00994273	1197.1	3.07813	3644
BTF3	8.1579e+06	6.91158	-0.405987	0.392657	47275.9	4.67464	1020
BTF3L4	8.7866e+06	6.94382	-0.373174	0.423474	50986.2	4.70745	980
BTK	3.61556e+06	6.55818	-0.765644	0.171536	20653	4.31498	1668
BTLA	396845	5.59862	-1.74218	0.0181058	2179.93	3.33844	3324
BTN3A1	117489	5.07	-2.28016	0.00524608	631.629	2.80046	3907
BTN3A2	103105	5.01328	-2.33789	0.00459319	553.02	2.74274	3955
BTN3A3	92109.1	4.9643	-2.38773	0.00409516	493.057	2.6929	3988
BTRC	1.56263e+06	6.19386	-1.13641	0.0730443	8794.53	3.94421	2364
BUB3	2.15459e+07	7.33336	0.0232651	1.05503	127026	5.10389	489
BUD31	183070	5.26262	-2.08414	0.00823882	991.954	2.99649	3713
BYSL	595514	5.77489	-1.56279	0.0273658	3294.84	3.51783	3038
BZRAP1	277538	5.44332	-1.90023	0.0125826	1514.94	3.1804	3534
BZW1	4.91277e+06	6.69133	-0.630137	0.234349	28215.6	4.45049	1433
C10orf120	1.86835e+06	6.27146	-1.05744	0.0876117	10548.4	4.02319	2216
C11orf31	4.12362e+06	6.61528	-0.707531	0.196096	23610	4.3731	1555
C11orf54	1.52635e+06	6.18365	-1.14679	0.071319	8586.81	3.93383	2390
C11orf68	208382	5.31886	-2.0269	0.00939947	1131.7	3.05373	3668
C11orf73	4.06337e+06	6.60889	-0.714036	0.193181	23259	4.36659	1567
C12orf10	2.19044e+06	6.34053	-0.987142	0.103005	12401.8	4.09348	2066
C12orf23	1.50566e+06	6.17773	-1.15283	0.0703353	8468.37	3.9278	2402
C12orf29	6.60664e+06	6.81998	-0.499206	0.316807	38143.5	4.58142	1194
C12orf43	223369	5.34902	-1.9962	0.0100879	1214.58	3.08443	3636
C12orf5	1.36666e+06	6.13566	-1.19564	0.0637328	7673.43	3.88499	2460
C12orf56	3.23802e+06	6.51028	-0.814389	0.153324	18460.2	4.26624	1746
C12orf73	433952	5.63744	-1.70268	0.0198301	2387.54	3.37795	3265
C14orf1	5.54833e+06	6.74416	-0.576366	0.265237	31934.5	4.50426	1349
C14orf159	136304	5.13451	-2.21451	0.00610225	734.711	2.86612	3849
C14orf166	2.66152e+06	6.42513	-0.901045	0.12559	15121	4.17958	1909
C14orf2	7.69006e+06	6.88593	-0.432089	0.369752	44518.2	4.64854	1066
C14orf37	1.50883e+06	6.17864	-1.1519	0.0704858	8486.49	3.92873	2400
C15orf40	1.99615e+06	6.30019	-1.02819	0.0937142	11283.2	4.05243	2152
C16orf62	69759.6	4.8436	-2.51056	0.00308628	371.588	2.57006	4052
C16orf80	310601	5.4922	-1.85048	0.0141096	1698.8	3.23014	3477
C16orf91	6.50615e+06	6.81332	-0.50598	0.311903	37553.2	4.57465	1207
C17orf104	378297	5.57783	-1.76334	0.0172449	2076.28	3.31729	3347
C17orf49	3.45061e+06	6.5379	-0.786283	0.163575	19694.4	4.29434	1700
C17orf59	239914	5.38006	-1.96462	0.0108488	1306.2	3.11601	3606
C17orf75	228400	5.3587	-1.98635	0.0103192	1242.43	3.09427	3631
C17orf85	476169	5.67776	-1.66164	0.021795	2624.12	3.41898	3206
C18orf8	152358	5.18286	-2.1653	0.00683442	822.864	2.91533	3802
C19orf10	1.76226e+06	6.24607	-1.08328	0.0825514	9939.19	3.99735	2261
C19orf43	2.82452e+07	7.45094	0.142926	1.38972	167322	5.22355	397
C19orf66	516097	5.71273	-1.62605	0.0236563	2848.22	3.45457	3150
C19orf70	8.09168e+06	6.90804	-0.409589	0.389413	46885.4	4.67104	1024
C1orf123	491988	5.69195	-1.6472	0.0225321	2712.87	3.43343	3185
C1orf68	1.10297e+06	6.04256	-1.29038	0.051241	6169.42	3.79024	2613
C1QBP	4.71497e+06	6.67348	-0.648301	0.22475	27059.9	4.43233	1472
C20orf27	669230	5.82558	-1.51121	0.0308169	3710.35	3.56941	2965
C21orf33	1.50783e+07	7.17835	-0.134491	0.733683	88335.5	4.94614	646
C21orf59	145345	5.1624	-2.18613	0.0065144	784.334	2.8945	3823
C2orf28	439478	5.64294	-1.69708	0.0200871	2418.49	3.38354	3254
C2orf43	60895.7	4.78459	-2.57063	0.00268766	323.594	2.51	4078
C2orf47	287350	5.45841	-1.88487	0.0130354	1569.47	3.19575	3519
C3	378061	5.57756	-1.76362	0.0172339	2074.97	3.31701	3348
C3orf33	357399	5.55315	-1.78846	0.0162759	1959.62	3.29217	3379
C3orf37	1.33011e+06	6.12389	-1.20762	0.0619985	7464.62	3.87301	2486
C3orf52	1.25994e+06	6.10035	-1.23157	0.0586713	7064.02	3.84905	2524
C4BPA	1.3236e+06	6.12176	-1.20979	0.0616896	7427.42	3.87084	2489
C4orf33	1.12041e+06	6.04938	-1.28345	0.0520658	6268.72	3.79718	2604
C5	1.75443e+06	6.24414	-1.08524	0.0821781	9894.25	3.99538	2265
C5orf51	1.33966e+07	7.12699	-0.186758	0.650493	78319.3	4.89387	705
C6orf163	3.13054e+06	6.49562	-0.829309	0.148146	17836.8	4.25132	1774
C6orf211	522978	5.71848	-1.6202	0.0239773	2886.87	3.46043	3137
C9orf114	143527	5.15693	-2.19169	0.00643148	774.35	2.88894	3827
C9orf142	578400	5.76223	-1.57568	0.0265656	3198.5	3.50495	3061
C9orf64	3.94564e+06	6.59612	-0.727032	0.187486	22573.3	4.35359	1591
C9orf72	43918.6	4.64265	-2.71508	0.00192719	232.033	2.36555	4159
CA3	3.50822e+06	6.54509	-0.778965	0.166355	20029.1	4.30166	1689
CAB39	3.36017e+06	6.52636	-0.798022	0.159213	19169.2	4.2826	1717
CAB39L	353647	5.54857	-1.79312	0.016102	1938.68	3.28751	3387
CACYBP	2.50475e+07	7.39877	0.0898234	1.22977	148064	5.17045	443
CAD	4.4211e+06	6.64553	-0.676744	0.210502	25344.4	4.40388	1509
CADM1	18499.5	4.26716	-3.09721	0.000799443	96.253	1.98341	4249
CALM2	5.08065e+07	7.70592	0.402414	2.52589	304117	5.48304	227
CALML3	1.97583e+07	7.29575	-0.0150161	0.966015	116308	5.06561	517
CALML4	1.92982e+06	6.28552	-1.04313	0.0905461	10901.8	4.0375	2187
CALML5	379211	5.57888	-1.76227	0.0172873	2081.39	3.31835	3345
CALR	3.15165e+07	7.49854	0.191363	1.55368	187064	5.27199	357
CALU	3.89131e+06	6.5901	-0.73316	0.184859	22257	4.34747	1603
CAMK1D	256492	5.40907	-1.93509	0.0116122	1398.11	3.14554	3573
CAMK2A	56241.5	4.75006	-2.60577	0.00247875	298.442	2.47486	4097
CAMK2B	222653	5.34763	-1.99762	0.010055	1210.62	3.08301	3639
CAMK2D	2.16691e+06	6.33584	-0.991915	0.101879	12266.3	4.08871	2077
CAMK2G	8461.19	3.92743	-3.44295	0.000360618	43.4184	1.63767	4278
CAMK4	508116	5.70596	-1.63294	0.023284	2803.4	3.44768	3163
CAMLG	272994	5.43615	-1.90753	0.012373	1489.7	3.1731	3546
CAND1	1.11391e+07	7.04685	-0.268319	0.539114	64909.4	4.81231	829
CAND2	311023	5.49279	-1.84989	0.0141291	1701.14	3.23074	3476
CANX	2.86583e+07	7.45725	0.149344	1.41041	169813	5.22997	394
CAP1	2.90556e+07	7.46323	0.155429	1.43031	172209	5.23606	389
CAP2	1.00378e+07	7.00164	-0.314333	0.484916	58383.9	4.76629	896
CAPG	6.30743e+07	7.79985	0.49801	3.14782	378998	5.57864	177
CAPN1	4.54175e+06	6.65722	-0.664844	0.216349	26048.5	4.41578	1489
CAPN2	196936	5.29433	-2.05187	0.00887432	1068.47	3.02876	3688
CAPN3	13575.2	4.13275	-3.234	0.00058344	70.2462	1.84662	4264
CAPNS1	2.09964e+06	6.32214	-1.00585	0.0986613	11878.8	4.07477	2106
CAPRIN1	2.68642e+06	6.42917	-0.89693	0.126786	15265	4.1837	1896
CAPZA1	1.46375e+07	7.16547	-0.147604	0.711863	85708.3	4.93302	662
CAPZA2	1.73009e+07	7.23807	-0.0737177	0.843883	101604	5.00691	580
CAPZB	8.76252e+07	7.94263	0.643313	4.39859	529590	5.72394	115
CARHSP1	8.98569e+06	6.95355	-0.363271	0.433241	52162.2	4.71736	963	1
CARKD	315059	5.49839	-1.84419	0.0143157	1723.61	3.23644	3463
CARM1	9.77509e+06	6.99012	-0.326054	0.472004	56829.3	4.75457	912
CARS	6.39066e+06	6.80555	-0.513896	0.306269	36874.8	4.56673	1226
CARS2	1.11173e+06	6.046	-1.28689	0.051655	6219.26	3.79374	2608
CASC4	250920	5.39954	-1.94479	0.0113555	1367.21	3.13583	3586
CASP1	4.80269e+06	6.68148	-0.640153	0.229006	27572.3	4.44047	1458
CASP14	43543	4.63892	-2.71887	0.00191041	230.014	2.36175	4162
CASP3	3.70163e+06	6.56839	-0.755246	0.175693	21153.4	4.32538	1645
CASP6	279929	5.44705	-1.89644	0.0126929	1528.23	3.18419	3531
CAST	251585	5.40068	-1.94362	0.0113862	1370.89	3.137	3583
CAT	3.25622e+06	6.51271	-0.811912	0.154201	18565.9	4.26871	1743
CBFB	699792	5.84497	-1.49148	0.0322496	3882.86	3.58915	2930
CBL	126611	5.10247	-2.24712	0.00566088	681.57	2.83351	3871
CBLB	43906.2	4.64253	-2.7152	0.00192663	231.966	2.36542	4160
CBLL1	162870	5.21184	-2.13581	0.00731459	880.676	2.94482	3769
CBR1	2.13196e+06	6.32878	-0.999102	0.100207	12064.9	4.08152	2093
CBR3	72165.4	4.85833	-2.49558	0.00319464	384.634	2.58505	4042
CBR4	549436	5.73992	-1.59839	0.0252124	3035.57	3.48224	3096
CBS	148426	5.17151	-2.17686	0.00665494	801.255	2.90377	3817
CBWD1	431503	5.63498	-1.70518	0.0197162	2373.83	3.37545	3270
CBWD2	130410	5.11531	-2.23405	0.0058338	702.389	2.84658	3862
CBX1	3.79103e+06	6.57876	-0.744698	0.180012	21673.4	4.33593	1627
CBX3	2.23662e+07	7.34959	0.0397802	1.09592	131949	5.12041	478
CBX5	1.36149e+07	7.13402	-0.179613	0.661283	79618.4	4.90101	701
CC2D1B	1.5375e+06	6.18681	-1.14358	0.0718491	8650.63	3.93705	2380
CCAR1	4.13003e+06	6.61595	-0.706844	0.196407	23647.4	4.37378	1554
CCBL2	2.67705e+06	6.42766	-0.898473	0.126336	15210.8	4.18215	1902
CCDC105	164557	5.21632	-2.13125	0.00739172	889.963	2.94937	3763
CCDC124	5.85369e+06	6.76743	-0.552687	0.2801	33724	4.52794	1307
CCDC132	80624.5	4.90647	-2.44659	0.00357612	430.564	2.63404	4027
CCDC141	84424.4	4.92647	-2.42623	0.00374771	451.225	2.65439	4012
CCDC168	128207	5.10791	-2.24158	0.00573351	690.315	2.83905	3866
CCDC18	1.23609e+06	6.09205	-1.24002	0.0575415	6927.99	3.84061	2539
CCDC22	3.10847e+06	6.49255	-0.832435	0.147084	17708.9	4.24819	1780
CCDC25	1.98649e+06	6.29809	-1.03034	0.093253	11227.7	4.05029	2155
CCDC47	464171	5.66668	-1.67292	0.0212362	2556.84	3.4077	3220
CCDC50	1.3393e+06	6.12688	-1.20458	0.0624342	7517.08	3.87605	2480
CCDC51	508422	5.70622	-1.63268	0.0232983	2805.12	3.44795	3162
CCDC58	3.8144e+06	6.58143	-0.741982	0.181142	21809.4	4.33864	1623
CCDC6	1.74705e+06	6.24231	-1.0871	0.0818268	9851.94	3.99352	2272
CCDC64B	754083	5.87742	-1.45845	0.0347976	4189.64	3.62218	2877
CCDC71L	1.53115e+06	6.18502	-1.14541	0.0715473	8614.29	3.93522	2386
CCDC86	1.53148e+06	6.18511	-1.14531	0.071563	8616.19	3.93532	2385
CCDC88A	321236	5.50682	-1.8356	0.0146014	1758.01	3.24502	3449
CCDC88B	459973	5.66273	-1.67694	0.0210408	2533.32	3.40369	3225
CCDC88C	34139.6	4.53326	-2.8264	0.00149141	179.566	2.25422	4211
CCDC9	291192	5.46418	-1.879	0.0132128	1590.83	3.20162	3513
CCDC90B	163310	5.21301	-2.13462	0.00733472	883.1	2.94601	3768
CCDC93	890685	5.94972	-1.38487	0.0412225	4963.19	3.69576	2763
CCDC97	518952	5.71513	-1.62362	0.0237895	2864.25	3.45701	3142
CCHCR1	1.32354e+06	6.12174	-1.20981	0.0616865	7427.06	3.87082	2490
CCNK	569072	5.75517	-1.58287	0.0261297	3146.01	3.49776	3074
CCT2	2.64154e+07	7.42186	0.113325	1.29815	156297	5.19395	424
CCT3	2.87576e+07	7.45875	0.150872	1.41538	170411	5.2315	391
CCT4	5.51495e+07	7.74154	0.438667	2.74579	330593	5.51929	205
CCT5	3.08981e+07	7.48993	0.182603	1.52266	183328	5.26323	368
CCT6A	4.78708e+07	7.68007	0.376108	2.37743	286243	5.45673	244
CCT6B	1.07465e+07	7.03127	-0.284178	0.519783	62581.8	4.79645	854
CCT7	2.7164e+07	7.43399	0.125676	1.3356	160806	5.2063	414
CCT8	5.7441e+07	7.75922	0.45666	2.86194	344577	5.53729	195
CCZ1	675824	5.82983	-1.50688	0.0311259	3747.56	3.57375	2952
CD19	2.07069e+06	6.31612	-1.01199	0.0972772	11712.2	4.06864	2120
CD200	363192	5.56014	-1.78135	0.0165444	1991.94	3.29928	3370
CD22	2.04839e+06	6.31141	-1.01678	0.0962107	11583.8	4.06385	2130
CD226	276782	5.44214	-1.90144	0.0125477	1510.74	3.17919	3536
CD2AP	4.78628e+06	6.68	-0.641666	0.22821	27476.5	4.43896	1463
CD2BP2	451258	5.65443	-1.68539	0.0206352	2484.48	3.39524	3236
CD37	5.73604e+06	6.75861	-0.56166	0.274372	33034.4	4.51897	1325
CD38	2.27358e+06	6.35671	-0.970677	0.106985	12881	4.10995	2043
CD3EAP	172972	5.23798	-2.10921	0.00777658	936.3	2.97141	3744
CD44	2.2162e+06	6.34561	-0.981974	0.104238	12550.2	4.09865	2058
CD47	8.04757e+06	6.90566	-0.412005	0.387253	46625.3	4.66862	1028
CD48	6.77906e+06	6.83117	-0.487819	0.325223	39156.9	4.59281	1175
CD53	8.43999e+06	6.92634	-0.390962	0.406479	48940.1	4.68966	1002
CD55	497529	5.69682	-1.64225	0.0227904	2743.97	3.43838	3177
CD58	4.19004e+06	6.62222	-0.700469	0.199311	23997	4.38016	1547
CD59	3.77203e+07	7.57658	0.270781	1.86544	224599	5.35141	299
CD69	2.59873e+07	7.41476	0.106102	1.27674	153719	5.18673	430
CD70	7.17833e+06	6.85602	-0.462525	0.344727	41505.1	4.6181	1119
CD74	4.1384e+07	7.61683	0.31175	2.04998	246818	5.39238	275
CD82	1.16069e+07	7.06472	-0.250138	0.562163	67684.4	4.83049	807
CD86	784393	5.89453	-1.44103	0.0362215	4361.07	3.63959	2847
CD97	337074	5.52773	-1.81433	0.0153344	1846.26	3.26629	3420
CD99	879125	5.94405	-1.39064	0.0406781	4897.64	3.68999	2772
CDC123	298186	5.47449	-1.86851	0.0135359	1629.72	3.21211	3499
CDC16	627752	5.79779	-1.53949	0.0288741	3476.44	3.54114	3003
CDC23	1.67861e+06	6.22495	-1.10477	0.0785654	9459.28	3.97586	2308
CDC27	780626	5.89244	-1.44316	0.0360445	4339.76	3.63747	2850
CDC34	119227	5.07638	-2.27367	0.00532509	641.141	2.80695	3902
CDC37	5.32043e+07	7.72595	0.422796	2.64726	318730	5.50342	214
CDC40	270360	5.43194	-1.91181	0.0122515	1475.08	3.16882	3553
CDC42	1.61078e+07	7.20704	-0.105298	0.784697	94477.5	4.97533	608
CDC42BPG	44129.2	4.64473	-2.71296	0.00193659	233.166	2.36766	4158
CDC45	993744	5.99727	-1.33647	0.0460815	5548.21	3.74415	2689
CDC5L	1.67763e+07	7.2247	-0.0873279	0.817847	98468.8	4.9933	593
CDC73	4.64502e+06	6.66699	-0.654906	0.221357	26651.4	4.42572	1481
CDCA2	949061	5.97729	-1.35681	0.0439736	5294.42	3.72382	2715
CDHR2	1.19809e+06	6.07849	-1.25382	0.0557417	6711.3	3.82681	2559
CDIPT	3.86501e+06	6.58715	-0.736157	0.183588	22103.9	4.34447	1612
CDK1	7.34217e+07	7.86582	0.56515	3.67409	442360	5.64578	148
CDK10	1.23972e+06	6.09332	-1.23873	0.057713	6948.65	3.8419	2537
CDK11A	570373	5.75616	-1.58186	0.0261905	3153.33	3.49877	3071
CDK11B	1.82782e+06	6.26193	-1.06713	0.0856779	10315.6	4.0135	2230
CDK12	7457.38	3.87259	-3.49877	0.000317125	38.1819	1.58186	4282
CDK13	1.57194e+06	6.19644	-1.13379	0.0734874	8847.88	3.94684	2357
CDK14	324736	5.51153	-1.83082	0.0147633	1777.5	3.24981	3443
CDK16	1.90458e+06	6.2798	-1.04895	0.0893413	10756.7	4.03168	2202
CDK17	896615	5.95261	-1.38193	0.0415018	4996.82	3.69869	2757
CDK18	2.61643e+06	6.41771	-0.908598	0.123425	14860.3	4.17203	1926	1
CDK19	66496.9	4.8228	-2.53173	0.00293944	353.909	2.54889	4063
CDK2	2.0137e+06	6.30399	-1.02432	0.094553	11384.2	4.0563	2144
CDK20	654403	5.81585	-1.52111	0.0301221	3626.71	3.55951	2980
CDK5	250269	5.39841	-1.94594	0.0113255	1363.59	3.13468	3589
CDK5R1	1.62265e+06	6.21023	-1.11975	0.0759009	9138.47	3.96087	2331
CDK5RAP1	292995	5.46686	-1.87628	0.0132961	1600.85	3.20435	3510
CDK5RAP3	4.38082e+06	6.64156	-0.680789	0.20855	25109.4	4.39984	1515	1
CDK6	3.077e+06	6.48813	-0.836933	0.145568	17526.4	4.24369	1786
CDK7	2.0582e+06	6.31349	-1.01466	0.09668	11640.3	4.06596	2126
CDK9	1.61162e+06	6.20726	-1.12277	0.0753755	9075.21	3.95786	2339
CDKAL1	162519	5.2109	-2.13676	0.00729854	878.745	2.94386	3771
CDKN2AIP	1.07385e+06	6.03094	-1.30221	0.0498646	6003.69	3.77842	2631
CDKN2C	434535	5.63802	-1.70208	0.0198572	2390.8	3.37854	3263
CDRT1	753117	5.87686	-1.45902	0.0347523	4184.17	3.62161	2878
CDS2	1.14248e+06	6.05785	-1.27483	0.0531094	6394.37	3.8058	2587
CDV3	1.21424e+07	7.0843	-0.230203	0.588568	70863.6	4.85042	770
CEBPZ	2.23659e+07	7.34959	0.039774	1.09591	131947	5.1204	479
CECR5	2.83228e+06	6.45214	-0.873561	0.133795	16108.9	4.20707	1849
CELF1	999962	5.99998	-1.33372	0.0463749	5583.54	3.74691	2686
CELF2	1.3837e+06	6.14104	-1.19016	0.0645416	7770.81	3.89047	2458
CENPE	673661	5.82844	-1.5083	0.0310245	3735.35	3.57233	2956
CENPV	202295	5.30598	-2.04	0.00912011	1098.06	3.04063	3677
CEP170	253438	5.40387	-1.94038	0.0114715	1381.17	3.14025	3579
CEP250	49195.9	4.69193	-2.66492	0.0021631	260.437	2.4157	4126
CEPT1	2.52027e+06	6.40145	-0.925147	0.11881	14304.7	4.15548	1958
CERS6	120433	5.08075	-2.26922	0.00537991	647.742	2.8114	3893
CFDP1	290469	5.4631	-1.8801	0.0131794	1586.8	3.20052	3514
CFL1	2.77278e+08	8.44292	1.15245	14.2054	1.71033e+06	6.23308	23
CFL2	3.31102e+07	7.51996	0.213166	1.63367	196694	5.29379	340
CGGBP1	452210	5.65534	-1.68446	0.0206795	2489.81	3.39617	3233
CGNL1	241970	5.38376	-1.96085	0.0109435	1317.59	3.11978	3600
CHAMP1	1.07935e+06	6.03316	-1.29995	0.0501245	6034.99	3.78068	2627
CHCHD3	7.27923e+06	6.86209	-0.456356	0.349659	42098.9	4.62427	1110
CHD1	29254.9	4.4662	-2.89465	0.00127453	153.453	2.18598	4223
CHD2	30682	4.48688	-2.8736	0.00133783	161.075	2.20703	4221
CHD3	446000	5.64933	-1.69057	0.0203905	2455.01	3.39005	3245
CHD4	2.97253e+06	6.47313	-0.8522	0.14054	16921	4.22843	1813	1
CHD5	86254.8	4.93578	-2.41675	0.00383042	461.183	2.66387	4007
CHDH	734153	5.86579	-1.47029	0.0338619	4076.97	3.61034	2898
CHERP	3.04765e+06	6.48397	-0.841169	0.144156	17356.3	4.23946	1795
CHI3L1	1.26021e+06	6.10044	-1.23148	0.058684	7065.55	3.84915	2523
CHKB	442986	5.64639	-1.69357	0.0202503	2438.13	3.38706	3246
CHMP1A	897065	5.95282	-1.38171	0.041523	4999.37	3.69892	2756
CHMP2A	2.72544e+07	7.43544	0.127144	1.34012	161351	5.20777	413
CHMP2B	2.80456e+06	6.44787	-0.877908	0.132462	15948.5	4.20272	1861
CHMP4A	1.2804e+07	7.10734	-0.206756	0.621219	74794.7	4.87387	732
CHMP4B	7.27599e+06	6.86189	-0.456553	0.3495	42079.8	4.62407	1111
CHMP4C	1.27993e+06	6.10719	-1.22462	0.0596189	7178.11	3.85601	2508
CHMP5	6.10118e+06	6.78541	-0.534384	0.292157	35175.7	4.54624	1283
CHORDC1	6.19297e+06	6.7919	-0.527784	0.29663	35714.3	4.55284	1266
CHP1	840608	5.92459	-1.41044	0.038865	4679.35	3.67019	2808
CHRDL1	4.08755e+06	6.61146	-0.711414	0.194351	23399.8	4.36921	1562
CHTOP	1.36054e+06	6.13371	-1.19762	0.0634423	7638.46	3.88301	2463
CHURC1	238473	5.37744	-1.96728	0.0107825	1298.22	3.11335	3610
CIAPIN1	2.1388e+07	7.33017	0.0200138	1.04716	126078	5.10064	490
CIB1	1.34934e+06	6.13012	-1.20127	0.0629108	7574.47	3.87935	2472
CIC	321164	5.50673	-1.8357	0.0145981	1757.61	3.24492	3450
CIRBP	685078	5.83574	-1.50087	0.0315597	3799.79	3.57976	2943
CIRH1A	418344	5.62153	-1.71887	0.0191045	2300.18	3.36176	3292
CISD1	709435	5.85091	-1.48543	0.032702	3937.32	3.5952	2923
CISD2	1.18816e+07	7.07488	-0.2398	0.575706	69315	4.84083	790
CKAP4	2.46329e+06	6.39152	-0.935255	0.116077	13975.6	4.14537	1977
CKAP5	435176	5.63867	-1.70143	0.019887	2394.4	3.3792	3261
CKB	9.25094e+06	6.96619	-0.350413	0.446259	53729.6	4.73021	941
CLASP1	1.0994e+06	6.04116	-1.29181	0.0510723	6149.11	3.78881	2615
CLASP2	15960.4	4.20304	-3.16246	0.000687921	82.8257	1.91817	4256
CLASRP	132240	5.12136	-2.22789	0.00591715	712.424	2.85274	3857
CLIC1	3.12572e+07	7.49495	0.187711	1.54067	185497	5.26834	360
CLIC2	2.03712e+07	7.30902	-0.00151453	0.996519	119981	5.07911	511
CLIC4	3.88021e+06	6.58886	-0.734422	0.184322	22192.4	4.3462	1608
CLIC6	2.44243e+06	6.38782	-0.939013	0.115077	13855.2	4.14161	1984
CLINT1	6.21927e+06	6.79374	-0.525911	0.297913	35868.7	4.55472	1263
CLIP1	775005	5.8893	-1.44636	0.0357804	4307.96	3.63427	2855
CLIP2	2.04314e+06	6.3103	-1.01791	0.09596	11553.6	4.06272	2133
CLK1	35768.6	4.5535	-2.8058	0.00156386	188.289	2.27483	4204
CLK4	20539.8	4.3126	-3.05097	0.000889261	107.067	2.02966	4245
CLNS1A	5.7928e+06	6.76289	-0.557308	0.277135	33367.1	4.52332	1319
CLPP	3.16539e+06	6.50043	-0.824416	0.149825	18038.9	4.25621	1764
CLPTM1L	85126.5	4.93006	-2.42257	0.00377943	455.044	2.65805	4009
CLPX	2.12534e+06	6.32743	-1.00048	0.0998905	12026.8	4.08015	2095
CLTA	1.17478e+07	7.06996	-0.244804	0.569109	68520.7	4.83582	800
CLTB	1.0018e+06	6.00078	-1.3329	0.0464617	5593.99	3.74772	2683
CLTC	1.15868e+07	7.06396	-0.250904	0.561172	67565.1	4.82972	808
CLTCL1	676735	5.83042	-1.50628	0.0311686	3752.7	3.57434	2950
CMAS	477865	5.67931	-1.66007	0.021874	2633.64	3.42056	3202
CMBL	527520	5.72224	-1.61638	0.0241893	2912.39	3.46425	3133
CMPK1	5.41204e+06	6.73336	-0.587359	0.258608	31136.3	4.49327	1371
CMSS1	756063	5.87856	-1.45729	0.0348906	4200.83	3.62334	2873
CNDP2	1.41685e+07	7.15132	-0.161997	0.688657	82914.3	4.91863	678
CNEP1R1	430491	5.63396	-1.70622	0.0196691	2368.16	3.37441	3273
CNN2	9.65945e+06	6.98495	-0.331314	0.466322	56145.2	4.74931	921
CNN3	1.29238e+06	6.11139	-1.22034	0.060209	7249.16	3.86029	2503
CNO	591433	5.77191	-1.56583	0.0271749	3271.86	3.51479	3043
CNOT1	1.39838e+06	6.14563	-1.1855	0.0652385	7854.71	3.89513	2453
CNOT10	1.75402e+06	6.24404	-1.08535	0.0821589	9891.93	3.99528	2266
CNOT11	892964	5.95083	-1.38374	0.0413298	4976.11	3.69689	2762
CNOT2	865109	5.93707	-1.39774	0.0400181	4818.18	3.68288	2790
CNP	3.4926e+06	6.54315	-0.780937	0.165601	19938.3	4.29969	1692
CNPY2	8.6419e+06	6.93661	-0.380513	0.416378	50131.9	4.70011	990
CNTNAP4	1.64223e+06	6.21543	-1.11445	0.0768327	9250.65	3.96617	2326
COA3	5.66782e+06	6.75342	-0.566948	0.271051	32634.6	4.51368	1334
COASY	1.15364e+06	6.06207	-1.27053	0.0536377	6457.98	3.8101	2581
COG1	682513	5.83411	-1.50253	0.0314394	3785.31	3.5781	2945
COG2	115485	5.06252	-2.28777	0.00515503	620.666	2.79286	3920
COG3	116727	5.06717	-2.28304	0.00521146	627.459	2.79759	3910
COG4	12623.5	4.10118	-3.26613	0.00054184	65.2375	1.8145	4269
COG5	380526	5.58038	-1.76074	0.0173483	2088.74	3.31988	3340
COG6	2.0822e+06	6.31852	-1.00954	0.0978272	11778.4	4.07109	2111
COG7	38576.2	4.58632	-2.7724	0.00168888	203.341	2.30822	4194
COIL	3.09473e+06	6.49062	-0.834393	0.146422	17629.3	4.24623	1782
COL4A2	115080	5.061	-2.28932	0.00513663	618.45	2.7913	3921
COL4A3BP	85041.4	4.92963	-2.42301	0.00377559	454.581	2.65761	4011
COL5A2	240417	5.38096	-1.96369	0.010872	1308.98	3.11693	3604
COL5A3	790374	5.89783	-1.43768	0.0365027	4394.92	3.64295	2841
COL6A2	18515.1	4.26753	-3.09684	0.000800132	96.3358	1.98379	4248
COL6A3	363767	5.56082	-1.78065	0.016571	1995.15	3.29998	3367
COMMD10	2.48438e+06	6.39522	-0.931487	0.117088	14097.4	4.14914	1966
COMMD4	85921.3	4.9341	-2.41847	0.00381535	459.368	2.66216	4008
COMT	1.19951e+07	7.079	-0.235599	0.581301	69988.6	4.84503	784
COPA	6.70846e+06	6.82662	-0.492446	0.321776	38741.9	4.58818	1183
COPB1	3.14563e+06	6.49771	-0.827182	0.148874	17924.4	4.25344	1769
COPB2	3.65282e+06	6.56263	-0.761113	0.173335	20869.6	4.31951	1659
COPE	466502	5.66885	-1.67071	0.0213448	2569.92	3.40992	3218
COPG1	5.82604e+06	6.76537	-0.554779	0.278754	33562	4.52585	1312
COPG2	868876	5.93896	-1.39582	0.0401955	4839.54	3.6848	2789
COPS2	1.24808e+06	6.09624	-1.23575	0.0581096	6996.39	3.84487	2531
COPS3	1.18511e+06	6.07376	-1.25864	0.055127	6637.29	3.82199	2563
COPS4	4.85391e+06	6.68609	-0.635465	0.231492	27871.6	4.44516	1449
COPS5	3.88729e+06	6.58965	-0.733617	0.184664	22233.6	4.34701	1605
COPS7A	198270	5.29726	-2.04888	0.00893548	1075.83	3.03174	3683
COPS7B	1.64714e+07	7.21673	-0.095433	0.802725	96648.1	4.98519	599
COPS8	1.5146e+06	6.1803	-1.15021	0.07076	8519.5	3.93041	2394
COPZ1	6.30797e+06	6.79989	-0.519652	0.302237	36389.3	4.56097	1246
COQ3	96389.6	4.98403	-2.36765	0.00428892	516.386	2.71297	3978
COQ5	31254.1	4.49491	-2.86543	0.00136322	164.132	2.21519	4220
COQ9	256523	5.40913	-1.93503	0.0116136	1398.28	3.14559	3572
CORO1A	9.23723e+07	7.96554	0.666632	4.64122	558803	5.74726	106
CORO1B	4.51191e+06	6.65436	-0.667758	0.214903	25874.3	4.41287	1493
CORO1C	6.31167e+06	6.80014	-0.519393	0.302417	36411.1	4.56123	1244
CORO7	4.95049e+06	6.69465	-0.626756	0.23618	28436.1	4.45387	1428
CORO7-PAM16	1.46338e+06	6.16536	-1.16542	0.0683258	8226.43	3.91521	2421
COTL1	2.13418e+08	8.32923	1.03676	10.8832	1.31034e+06	6.11738	40
COX2	5.72842e+07	7.75803	0.455452	2.85399	343620	5.53608	197
COX20	6.99799e+06	6.84497	-0.473771	0.335915	40444.2	4.60686	1150
COX3	1.78212e+07	7.25094	-0.060621	0.869719	104714	5.02001	565
COX4I1	3.10433e+07	7.49197	0.184676	1.52995	184206	5.2653	366
COX5A	3.87402e+06	6.58816	-0.735127	0.184023	22156.4	4.3455	1609
COX5B	3.12023e+07	7.49419	0.186933	1.53792	185165	5.26756	363
COX6C	6.31569e+07	7.80042	0.498588	3.15201	379502	5.57921	176
COX7A2	2.27104e+07	7.35622	0.0465294	1.11309	134016	5.12716	472
COX7A2L	6.9243e+06	6.84038	-0.47845	0.332315	40010.8	4.60218	1160
COX7C	6.32903e+06	6.80134	-0.518179	0.303264	36513	4.56245	1242
COX8A	1.22293e+07	7.0874	-0.22705	0.592857	71379.9	4.85358	766
CPEB4	73814.9	4.86814	-2.48559	0.00326896	393.583	2.59504	4040
CPNE1	1.4498e+07	7.16131	-0.151838	0.704956	84876.8	4.92879	669
CPNE2	155628	5.19209	-2.15591	0.00698371	840.839	2.92471	3792
CPNE3	5.30294e+06	6.72452	-0.596359	0.253303	30497.7	4.48427	1385
CPNE4	114127	5.05739	-2.293	0.00509335	613.239	2.78763	3926
CPNE5	118062	5.07211	-2.27801	0.00527215	634.766	2.80261	3905
CPNE6	114127	5.05739	-2.293	0.00509335	613.239	2.78763	3927
CPNE7	230559	5.36278	-1.9822	0.0104185	1254.38	3.09843	3625
CPNE8	122279	5.08735	-2.2625	0.00546383	657.845	2.81812	3885
CPNE9	122279	5.08735	-2.2625	0.00546383	657.845	2.81812	3886
CPOX	5.47049e+06	6.73803	-0.582611	0.26145	31478.6	4.49802	1362
CPPED1	718870	5.85665	-1.47959	0.0331446	3990.62	3.60104	2910
CPS1	214593	5.33162	-2.01391	0.00968468	1166.04	3.06671	3657
CPSF1	876555	5.94278	-1.39193	0.0405571	4883.07	3.68869	2775
CPSF2	537899	5.7307	-1.60777	0.0246737	2970.71	3.47286	3117
CPSF3	61906.6	4.79174	-2.56335	0.00273307	329.062	2.51728	4076
CPSF4	107596	5.0318	-2.31904	0.00479688	577.544	2.76159	3939
CPSF6	7.40715e+06	6.86965	-0.448656	0.355913	42851.9	4.63197	1094
CPSF7	2.48047e+06	6.39453	-0.932183	0.116901	14074.8	4.14844	1967
CPT1A	54675.7	4.73779	-2.61825	0.00240854	289.988	2.46238	4106
CPT2	1.91127e+07	7.28132	-0.0296997	0.9339	112442	5.05093	532
CR1	174900	5.24279	-2.10431	0.00786481	946.923	2.97631	3737
CR2	2.16514e+06	6.33549	-0.992277	0.101794	12256	4.08835	2081
CREB1	1.79704e+06	6.25456	-1.07464	0.0842099	10138.9	4.00599	2251
CREBBP	12796.2	4.10708	-3.26012	0.000549386	66.1461	1.8205	4267
CREBRF	428973	5.63243	-1.70778	0.0195985	2359.66	3.37285	3276
CRK	492959	5.69281	-1.64633	0.0225774	2718.32	3.4343	3184
CRKL	371990	5.57053	-1.77077	0.0169523	2041.06	3.30986	3359
CRLF3	433463	5.63695	-1.70317	0.0198074	2384.81	3.37745	3267
CRMP1	497358	5.69667	-1.6424	0.0227824	2743.01	3.43823	3178
CRNKL1	259557	5.41423	-1.92984	0.0117534	1415.11	3.15079	3567
CRTC2	1.60393e+06	6.20519	-1.12488	0.0750097	9031.17	3.95574	2343
CRYM	2.68001e+06	6.42814	-0.897985	0.126478	15227.9	4.18264	1899
CRYZ	3.7133e+07	7.56976	0.263844	1.83588	221040	5.34447	303
CRYZL1	4.24318e+06	6.62769	-0.694898	0.201884	24306.8	4.38573	1532
CS	1.38548e+07	7.1416	-0.171894	0.67314	81046.1	4.90873	688
CSDE1	1.12966e+07	7.05295	-0.262116	0.54687	65843.2	4.81851	822
CSE1L	1.91204e+07	7.2815	-0.0295211	0.934284	112488	5.05111	531
CSK	4.3427e+06	6.63776	-0.684652	0.206704	24887.1	4.39597	1518
CSNK1A1	2.69939e+06	6.43126	-0.894802	0.127408	15340	4.18582	1893
CSNK2A1	1.10943e+06	6.0451	-1.2878	0.0515462	6206.17	3.79282	2611
CSNK2A3	715794	5.85479	-1.48148	0.0330003	3973.23	3.59914	2916
CSNK2B	4.91228e+06	6.69128	-0.630181	0.234325	28212.7	4.45045	1435
CSTB	4.24847e+06	6.62823	-0.694348	0.20214	24337.6	4.38628	1530
CSTF1	4.81442e+06	6.68254	-0.639075	0.229575	27640.8	4.44155	1457
CSTF2	1.55969e+06	6.19304	-1.13725	0.0729044	8777.69	3.94338	2367
CSTF2T	517661	5.71405	-1.62472	0.0237292	2857	3.45591	3146
CSTF3	1.0016e+06	6.00069	-1.33299	0.0464523	5592.86	3.74763	2684
CTAGE1	123707	5.09239	-2.25737	0.00552878	665.665	2.82326	3880
CTAGE5	857987	5.93348	-1.4014	0.0396829	4777.82	3.67923	2796
CTBP1	9.88042e+06	6.99478	-0.321317	0.477181	57452.5	4.75931	904
CTCF	309036	5.49001	-1.85272	0.0140373	1690.09	3.22791	3480
CTCFL	266690	5.42601	-1.91785	0.0120822	1454.7	3.16277	3557
CTDP1	138343	5.14096	-2.20795	0.00619516	745.897	2.87268	3840
CTDSPL2	713756	5.85355	-1.48274	0.0329047	3961.73	3.59788	2918
CTH	1.70586e+07	7.23194	-0.0799524	0.831855	100155	5.00067	585
CTNNBL1	343731	5.53622	-1.80569	0.0156426	1883.37	3.27494	3410
CTPS1	4.03367e+06	6.6057	-0.717279	0.191744	23086	4.36335	1573
CTPS2	874517	5.94177	-1.39296	0.0404611	4871.51	3.68766	2778
CTSD	2.26534e+06	6.35513	-0.972281	0.106591	12833.5	4.10835	2045
CTSH	2.77978e+06	6.44401	-0.881831	0.131271	15805.1	4.1988	1867
CTSS	6.22681e+06	6.79427	-0.525376	0.29828	35912.9	4.55525	1261
CTSZ	5.94485e+06	6.77414	-0.545857	0.28454	34258.6	4.53477	1301
CTTN	686377	5.83656	-1.50003	0.0316206	3807.12	3.5806	2942
CTU2	34642.2	4.53961	-2.81994	0.00151376	182.257	2.26068	4208
CUL1	135105	5.13067	-2.21842	0.00604762	728.133	2.86221	3852
CUL2	4.22124e+06	6.62544	-0.69719	0.200822	24178.9	4.38344	1535
CUL3	629274	5.79884	-1.53842	0.0289454	3485.02	3.54221	3002
CUL4A	1.32094e+06	6.12088	-1.21068	0.0615635	7412.24	3.86995	2493
CUL4B	889138	5.94897	-1.38563	0.0411496	4954.41	3.69499	2766
CUL5	1.34032e+06	6.12721	-1.20424	0.0624825	7522.9	3.87639	2479
CUL7	67372.7	4.82848	-2.52595	0.00297884	358.653	2.55467	4060
CUTC	854875	5.9319	-1.403	0.0395364	4760.18	3.67762	2798
CWF19L1	289134	5.4611	-1.88214	0.0131178	1579.38	3.19849	3516
CXCL14	240995	5.38201	-1.96263	0.0108986	1312.19	3.118	3601
CXorf38	332885	5.52229	-1.81986	0.0151404	1822.91	3.26076	3425
CXXC1	117049	5.06837	-2.28182	0.0052261	629.222	2.7988	3909
CYB5A	1.00281e+07	7.00122	-0.314758	0.484442	58326.8	4.76587	897
CYB5B	1.37266e+07	7.13756	-0.176003	0.666803	80283.1	4.90462	697
CYB5R1	5.93352e+06	6.77331	-0.5467	0.283988	34192.2	4.53393	1304
CYB5R2	324805	5.51162	-1.83072	0.0147665	1777.89	3.24991	3442
CYB5R3	7.25395e+06	6.86057	-0.457893	0.348423	41950.1	4.62273	1113
CYBA	6.60257e+06	6.81971	-0.499478	0.316608	38119.6	4.58115	1196
CYBRD1	7.06411e+06	6.84906	-0.469614	0.339145	40833.1	4.61101	1136
CYC1	3.29777e+06	6.51822	-0.806307	0.156204	18807	4.27432	1735
CYCS	3.27728e+07	7.51551	0.208638	1.61673	194654	5.28926	343
CYFIP1	1.59386e+06	6.20245	-1.12767	0.0745306	8973.48	3.95296	2347
CYFIP2	2.31717e+06	6.36496	-0.962283	0.109073	13132.4	4.11834	2022
CYLD	273840	5.4375	-1.90616	0.012412	1494.4	3.17447	3542
CYP2J2	2.6456e+06	6.42252	-0.903697	0.124825	15029	4.17693	1917
CYP2S1	54372.5	4.73538	-2.6207	0.00239495	288.351	2.45992	4107
CYP3A4	8.51783e+06	6.93033	-0.386904	0.410295	49399.5	4.69372	997
CYP3A43	38821.5	4.58907	-2.7696	0.00169981	204.657	2.31103	4192
CYSTM1	1.47507e+07	7.16881	-0.144199	0.717465	86382.8	4.93643	657
CYTB	2.88483e+06	6.46012	-0.865436	0.136321	16413.1	4.21519	1838
CYTH1	1.51055e+06	6.17913	-1.15139	0.0705676	8496.34	3.92923	2399
DAD1	3.49454e+07	7.54339	0.237008	1.72587	207795	5.31763	321
DAK	1.47181e+06	6.16785	-1.16288	0.0687261	8274.62	3.91775	2416
DAP3	1.40842e+07	7.14873	-0.164635	0.684487	82412.3	4.91599	680
DARS	3.22562e+07	7.50861	0.201616	1.5908	191533	5.28224	348
DARS2	3.5722e+06	6.55294	-0.770977	0.169443	20400.9	4.30965	1677
DAZAP1	4.78255e+06	6.67966	-0.64201	0.228029	27454.7	4.43862	1464
DBC1	114555	5.05901	-2.29134	0.00511278	615.579	2.78928	3923
DBI	3.36089e+06	6.52645	-0.797927	0.159248	19173.4	4.2827	1716
DBN1	5.56815e+06	6.74571	-0.57479	0.266201	32050.6	4.50584	1345
DBNL	4.74835e+06	6.67654	-0.645182	0.226369	27254.9	4.43544	1466
DBT	184583	5.26619	-2.0805	0.00830813	1000.3	3.00013	3711
DCAF13	465761	5.66816	-1.67141	0.0213103	2565.76	3.40922	3219
DCAF7	653529	5.81526	-1.5217	0.0300812	3621.78	3.55892	2982
DCD	4.74781e+07	7.67649	0.372467	2.35758	283853	5.45309	247
DCK	1.11328e+06	6.0466	-1.28627	0.0517283	6228.09	3.79435	2607
DCP1A	200161	5.30138	-2.04469	0.00902224	1086.28	3.03594	3680
DCP1B	75282.9	4.8767	-2.47689	0.00333514	401.551	2.60374	4033
DCPS	4.82086e+06	6.68312	-0.638484	0.229888	27678.5	4.44214	1454
DCTN1	4.02895e+06	6.60519	-0.717796	0.191515	23058.5	4.36283	1574
DCTN2	2.17786e+06	6.33803	-0.989687	0.102403	12329.3	4.09094	2071
DCTN3	913808	5.96085	-1.37354	0.0423119	5094.35	3.70709	2741
DCTN4	374732	5.57372	-1.76752	0.0170795	2056.38	3.3131	3354
DCTPP1	7.23325e+06	6.85933	-0.459157	0.347411	41828.3	4.62147	1116
DCUN1D1	808775	5.90783	-1.4275	0.0373677	4499.07	3.65312	2829
DCUN1D5	435214	5.6387	-1.70139	0.0198888	2394.61	3.37923	3260
DCXR	3.62855e+06	6.55973	-0.76406	0.172163	20728.4	4.31657	1664
DDA1	1.55019e+06	6.19039	-1.13994	0.0724529	8723.33	3.94068	2369
DDAH1	1.32889e+06	6.12349	-1.20802	0.0619407	7457.67	3.8726	2487
DDB1	7.8208e+06	6.89325	-0.424638	0.376151	45288.5	4.65599	1058
DDB2	1.17915e+06	6.07157	-1.26086	0.0548449	6603.33	3.81976	2571
DDI2	1.48419e+06	6.17149	-1.15918	0.0693145	8345.47	3.92145	2413
DDOST	7.49382e+06	6.8747	-0.443514	0.360152	43362.3	4.63711	1082
DDRGK1	2.26419e+06	6.35491	-0.972504	0.106536	12826.9	4.10812	2046
DDT	835598	5.922	-1.41308	0.0386293	4650.96	3.66754	2811
DDX1	1.62391e+07	7.21056	-0.101712	0.791204	95260.9	4.97891	607
DDX10	139190	5.14361	-2.20525	0.00623376	750.545	2.87538	3838
DDX17	2.57716e+07	7.41114	0.102419	1.26596	152421	5.18305	435
DDX18	2.97291e+06	6.47318	-0.852142	0.140559	16923.3	4.22848	1812
DDX19A	2.97435e+06	6.47339	-0.851929	0.140628	16931.6	4.2287	1811
DDX19B	7.09617e+06	6.85102	-0.467613	0.340712	41021.7	4.61301	1133
DDX20	3.19391e+06	6.50432	-0.820451	0.151199	18204.3	4.26018	1753
DDX21	7.004e+06	6.84535	-0.473391	0.336209	40479.5	4.60724	1148
DDX23	1.02359e+06	6.01012	-1.3234	0.0474901	5717.81	3.75723	2668
DDX24	3.35394e+06	6.52556	-0.798842	0.158912	19133.1	4.28178	1720
DDX27	3.98533e+06	6.60046	-0.722607	0.189406	22804.4	4.35802	1583
DDX28	115672	5.06323	-2.28705	0.00516354	621.69	2.79357	3918
DDX31	60457.8	4.78145	-2.57382	0.00266799	321.226	2.50681	4081
DDX39A	1.54242e+07	7.1882	-0.124465	0.750818	90398.5	4.95616	633
DDX39B	1.54242e+07	7.1882	-0.124465	0.750818	90398.5	4.95616	634
DDX3X	6.09466e+06	6.78495	-0.534857	0.291839	35137.4	4.54577	1284
DDX3Y	1.16675e+06	6.06698	-1.26553	0.0542582	6532.68	3.81509	2578
DDX4	756132	5.8786	-1.45725	0.0348938	4201.22	3.62338	2872
DDX41	765648	5.88403	-1.45172	0.0353408	4255.03	3.6289	2863
DDX42	3.97572e+06	6.59942	-0.723674	0.188941	22748.5	4.35695	1584
DDX46	2.66711e+06	6.42604	-0.900119	0.125858	15153.3	4.18051	1906
DDX47	1.22325e+08	8.08752	0.790765	6.17683	743690	5.87139	79
DDX49	1.54256e+06	6.18824	-1.14213	0.0720899	8679.62	3.9385	2375
DDX5	1.84332e+07	7.2656	-0.045697	0.900125	108375	5.03493	546
DDX50	222203	5.34675	-1.99851	0.0100343	1208.13	3.08211	3641
DDX54	1.38371e+06	6.14105	-1.19016	0.064542	7770.86	3.89047	2457
DDX56	1.35603e+06	6.13227	-1.19909	0.063228	7612.65	3.88154	2467
DDX58	260085	5.41512	-1.92894	0.0117778	1418.04	3.15169	3566
DDX59	271721	5.43412	-1.90959	0.0123142	1482.63	3.17103	3549
DDX6	2.47465e+06	6.39351	-0.933222	0.116621	14041.2	4.1474	1973
DDX60	229913	5.36156	-1.98344	0.0103888	1250.81	3.09719	3627
DECR1	1.36213e+07	7.13422	-0.179407	0.661596	79656.1	4.90122	700
DEF6	789359	5.89727	-1.43824	0.0364549	4389.17	3.64238	2842
DEK	3.53013e+07	7.54779	0.241487	1.74376	209949	5.32211	319
DENND1C	900614	5.95454	-1.37997	0.0416902	5019.5	3.70066	2750
DENND2D	209074	5.3203	-2.02543	0.00943126	1135.52	3.0552	3667
DENND4A	1.84944e+06	6.26704	-1.06193	0.0867094	10439.8	4.01869	2224
DENND4B	679221	5.83201	-1.50466	0.0312851	3766.73	3.57596	2948
DENR	1.59745e+06	6.20343	-1.12667	0.0747012	8994.02	3.95395	2346
DERA	1.5013e+06	6.17647	-1.15411	0.070128	8443.41	3.92652	2407
DERL2	146116	5.1647	-2.18379	0.00654959	788.57	2.89684	3821
DES	605492	5.78211	-1.55545	0.0278325	3351.03	3.52518	3029
DFFA	731405	5.86416	-1.47195	0.0337329	4061.44	3.60868	2901
DFNA5	3.73013e+06	6.57172	-0.751857	0.177069	21319.1	4.32877	1632
DGKA	927461	5.9673	-1.36698	0.0429553	5171.82	3.71364	2731
DGKZ	1.41649e+06	6.15122	-1.17981	0.0660985	7958.26	3.90082	2447
DHCR24	619660	5.79215	-1.54523	0.0284954	3430.85	3.5354	3011
DHCR7	2.84416e+06	6.45395	-0.871711	0.134366	16177.6	4.20892	1847
DHFR	8.2539e+06	6.91666	-0.400816	0.39736	47842.2	4.67981	1009
DHFRL1	178876	5.25255	-2.09438	0.00804677	968.831	2.98625	3725
DHODH	121422	5.0843	-2.26561	0.00542486	653.154	2.81502	3890
DHRS1	324041	5.5106	-1.83176	0.0147312	1773.63	3.24886	3444
DHRS2	421432	5.62473	-1.71561	0.019248	2317.46	3.36501	3291
DHRS4	176138	5.24585	-2.1012	0.00792143	953.74	2.97943	3734
DHRS4L1	330258	5.51885	-1.82336	0.0150189	1808.27	3.25726	3429
DHRS7	5.40924e+06	6.73314	-0.587588	0.258471	31119.9	4.49304	1372
DHRS7B	245630	5.39028	-1.95421	0.0111119	1337.87	3.12641	3594
DHX15	1.66017e+07	7.22015	-0.0919508	0.809188	97426.2	4.98868	594
DHX16	675071	5.82935	-1.50737	0.0310906	3743.31	3.57326	2954
DHX29	613061	5.7875	-1.54996	0.0281866	3393.67	3.53067	3018
DHX30	96956.5	4.98658	-2.36506	0.00431459	519.476	2.71557	3975
DHX36	91370.6	4.96081	-2.39129	0.00406174	489.034	2.68934	3991
DHX38	26316.6	4.42023	-2.94143	0.00114437	137.783	2.13919	4228
DHX8	113931	5.05664	-2.29376	0.00508446	612.169	2.78687	3928
DHX9	1.40218e+07	7.1468	-0.166599	0.681398	82040.3	4.91403	682
DIABLO	6.3248e+07	7.80105	0.499225	3.15664	380059	5.57985	175
DIAPH1	3.67339e+06	6.56507	-0.758631	0.174329	20989.2	4.322	1653
DICER1	41574	4.61882	-2.73932	0.00182253	219.433	2.3413	4173
DIDO1	81781.1	4.91265	-2.44029	0.00362833	436.851	2.64033	4022
DIMT1	563704	5.75105	-1.58706	0.0258788	3115.81	3.49357	3080
DIP2A	139827	5.14559	-2.20323	0.00626281	754.042	2.8774	3835
DIP2B	696026	5.84263	-1.49386	0.032073	3861.59	3.58677	2934
DIRAS2	2.63655e+06	6.42104	-0.905212	0.124391	14976.7	4.17541	1921
DIS3	3.70844e+06	6.56919	-0.754433	0.176022	21193	4.32619	1637
DIS3L2	153093	5.18496	-2.16317	0.006868	826.907	2.91746	3800
DKC1	1.05936e+07	7.02504	-0.290513	0.512256	61675.6	4.79011	864
DLAT	2.45068e+06	6.38929	-0.937523	0.115472	13902.8	4.1431	1982
DLD	1.81751e+07	7.25948	-0.0519293	0.8873	106831	5.0287	556
DLGAP4	274793	5.43901	-1.90462	0.0124559	1499.69	3.176	3541
DLST	1.71161e+07	7.23341	-0.0784634	0.834712	100499	5.00216	584
DNA2	152625	5.18363	-2.16452	0.00684661	824.331	2.9161	3801
DNAAF1	69740.8	4.84349	-2.51068	0.00308544	371.487	2.56994	4053
DNAH10	224027	5.3503	-1.9949	0.0101181	1218.22	3.08573	3635
DNAH17	7529.98	3.87679	-3.49449	0.000320268	38.5603	1.58614	4281
DNAH9	7747.79	3.88918	-3.48188	0.000329698	39.6957	1.59874	4279
DNAJA1	6.36146e+06	6.80356	-0.51592	0.304846	36703.4	4.56471	1239
DNAJA2	1.5773e+06	6.19791	-1.13228	0.0737424	8878.58	3.94834	2356
DNAJA3	1.18384e+06	6.07329	-1.25911	0.0550667	6630.03	3.82152	2567
DNAJB1	1.18138e+07	7.07239	-0.242327	0.572364	68912.7	4.8383	795
DNAJB11	4.42725e+06	6.64613	-0.676129	0.2108	25380.3	4.4045	1507
DNAJB13	421994	5.62531	-1.71503	0.0192741	2320.6	3.3656	3288
DNAJC11	6.12228e+06	6.78691	-0.532859	0.293185	35299.4	4.54777	1278
DNAJC13	612824	5.78734	-1.55013	0.0281755	3392.33	3.5305	3019
DNAJC19	573475	5.75851	-1.57946	0.0263354	3170.78	3.50117	3067
DNAJC2	7.14721e+06	6.85414	-0.464445	0.343206	41322	4.61618	1125
DNAJC28	7.57839e+06	6.87958	-0.438554	0.364289	43860.4	4.64207	1077
DNAJC3	758188	5.87978	-1.45605	0.0349904	4212.84	3.62458	2867
DNAJC30	607561	5.78359	-1.55394	0.0279292	3362.68	3.52669	3026
DNAJC5	2.01596e+06	6.30448	-1.02383	0.0946612	11397.2	4.0568	2143
DNAJC7	2.11155e+06	6.3246	-1.00335	0.0992307	11947.4	4.07727	2101
DNAJC8	5.42666e+06	6.73453	-0.586166	0.259319	31222	4.49446	1369
DNAJC9	5.36853e+06	6.72986	-0.590927	0.256492	30881.6	4.4897	1377
DNASE2	454701	5.65773	-1.68203	0.0207954	2503.77	3.39859	3230
DNM1	2.91957e+06	6.46532	-0.860145	0.137992	16614.3	4.22048	1828
DNM1L	3.13093e+06	6.49567	-0.829253	0.148166	17839.1	4.25137	1773
DNM2	1.02711e+07	7.01162	-0.304178	0.496389	59765.2	4.77645	882
DNM3	7.3932e+06	6.86883	-0.449489	0.355231	42769.8	4.63114	1096
DNMBP	47738.2	4.67887	-2.67822	0.00209789	252.586	2.40241	4136
DNMT1	544784	5.73622	-1.60214	0.0249951	3009.41	3.47848	3105
DNPEP	2.1651e+06	6.33548	-0.992285	0.101792	12255.8	4.08834	2082
DNPH1	716060	5.85495	-1.48132	0.0330128	3974.74	3.59931	2915
DNTTIP2	350804	5.54506	-1.79669	0.0159703	1922.82	3.28394	3395
DOCK1	218837	5.34012	-2.00526	0.00987961	1189.51	3.07537	3645
DOCK10	277697	5.44357	-1.89998	0.0125899	1515.82	3.18065	3533
DOCK11	593346	5.77331	-1.5644	0.0272644	3282.63	3.51622	3041
DOCK2	4.90307e+06	6.69047	-0.63101	0.233878	28158.9	4.44962	1438
DOCK5	881849	5.94539	-1.38927	0.0408063	4913.08	3.69135	2768
DOCK7	233393	5.36809	-1.9768	0.0105488	1270.07	3.10383	3619
DOCK8	3.01786e+06	6.4797	-0.845511	0.142722	17183.7	4.23512	1800
DOCK9	96389.9	4.98403	-2.36765	0.00428893	516.387	2.71298	3977
DOK3	1.07133e+06	6.02992	-1.30325	0.0497455	5989.36	3.77738	2633
DPEP1	82971.4	4.91893	-2.43391	0.00368208	443.322	2.64672	4017
DPF2	1.4728e+06	6.16814	-1.16258	0.0687734	8280.32	3.91805	2415
DPH2	1.28354e+06	6.10841	-1.22337	0.0597901	7198.72	3.85726	2507
DPM1	494128	5.69384	-1.64528	0.0226319	2724.88	3.43535	3183
DPM3	4.30544e+06	6.63402	-0.68846	0.204899	24669.8	4.39217	1525
DPP3	7.01259e+06	6.84588	-0.47285	0.336628	40530	4.60778	1146
DPP7	37666.8	4.57596	-2.78295	0.00164836	198.463	2.29768	4200
DPP9	121502	5.08458	-2.26532	0.00542852	653.594	2.81531	3889
DPYD	8777.18	3.94336	-3.42675	0.000374328	45.0691	1.65388	4277
DPYSL2	1.53611e+07	7.18642	-0.126278	0.747691	90022	4.95435	637
DR1	313802	5.49666	-1.84595	0.0142576	1716.61	3.23467	3466
DRAP1	2.56552e+06	6.40918	-0.917282	0.120981	14566.1	4.16334	1938
DRG1	6.83346e+06	6.83464	-0.484286	0.327879	39476.6	4.59634	1167
DRG2	911286	5.95965	-1.37476	0.042193	5080.04	3.70587	2744
DSG2	2.40158e+06	6.3805	-0.946468	0.113118	13619.4	4.13416	1994
DSP	3.03333e+06	6.48192	-0.84325	0.143466	17273.3	4.23738	1798
DST	181255	5.25829	-2.08854	0.0081557	981.946	2.99209	3717
DSTN	415856	5.61894	-1.7215	0.0189888	2286.25	3.35912	3296
DTD1	163336	5.21308	-2.13455	0.0073359	883.242	2.94608	3767
DTNBP1	513190	5.71028	-1.62855	0.0235207	2831.89	3.45208	3154
DTX3L	183431	5.26347	-2.08326	0.00825538	993.948	2.99736	3712
DTYMK	3.07184e+06	6.4874	-0.837674	0.14532	17496.6	4.24295	1788
DUS2L	54784	4.73865	-2.61737	0.00241339	290.573	2.46325	4105
DUS3L	641810	5.80741	-1.5297	0.0295323	3555.69	3.55092	2990
DUSP12	156419	5.19429	-2.15367	0.00701984	845.189	2.92695	3789
DUSP3	804665	5.90561	-1.42976	0.0371744	4475.8	3.65087	2831
DUT	1.07347e+07	7.03079	-0.284667	0.519199	62511.5	4.79596	855
DVL2	174812	5.24257	-2.10453	0.00786078	946.438	2.97609	3738
DYNC1H1	5.13364e+06	6.71043	-0.6107	0.245076	29507.1	4.46993	1403
DYNC1I2	1.17847e+06	6.07132	-1.26112	0.0548124	6599.42	3.81951	2573
DYNC1LI1	1.31926e+06	6.12033	-1.21124	0.0614839	7402.66	3.86939	2494	1
DYNC1LI2	58436.4	4.76668	-2.58885	0.00257723	310.299	2.49178	4085	1
DYNLL1	2.16043e+06	6.33454	-0.993237	0.101569	12228.9	4.08739	2083
DYNLL2	7.1196e+06	6.85246	-0.466156	0.341856	41159.5	4.61447	1128
DYNLRB1	1.26441e+06	6.10189	-1.23001	0.0588832	7089.54	3.85062	2515
DYNLRB2	1.26441e+06	6.10189	-1.23001	0.0588832	7089.54	3.85062	2516
EAF1	126703	5.10279	-2.24679	0.00566509	682.077	2.83383	3870
EARS2	333134	5.52262	-1.81953	0.015152	1824.3	3.2611	3424
EBAG9	5.79584e+06	6.76312	-0.557076	0.277283	33384.9	4.52355	1318
EBI3	2.16539e+06	6.33554	-0.992224	0.101807	12257.5	4.0884	2079
EBNA1BP2	3.74112e+06	6.573	-0.750556	0.177601	21383.1	4.33007	1631
ECH1	6.55094e+06	6.8163	-0.502948	0.314089	37816.3	4.57768	1199
ECHDC1	2.76722e+06	6.44204	-0.883833	0.130667	15732.4	4.19679	1870
ECHS1	5.40611e+06	6.73289	-0.587843	0.25832	31101.7	4.49278	1373
ECI1	3.86009e+06	6.5866	-0.73672	0.18335	22075.3	4.34391	1614
ECI2	451905	5.65505	-1.68476	0.0206653	2488.1	3.39587	3234
ECSIT	498777	5.69791	-1.64114	0.0228486	2750.97	3.43949	3175
EDC3	658966	5.81886	-1.51804	0.0303359	3652.45	3.56258	2976
EDC4	971285	5.98735	-1.34658	0.0450218	5420.62	3.73405	2703
EDF1	5.50675e+07	7.7409	0.438009	2.74163	330092	5.51864	206
EEA1	2.00832e+06	6.30283	-1.02551	0.0942962	11353.3	4.05512	2145
EED	3.6121e+06	6.55776	-0.766068	0.171369	20632.8	4.31456	1670
EEF1A1	3.46686e+08	8.53994	1.25119	17.8317	2.14694e+06	6.33182	11
EEF1A2	3.10882e+08	8.49259	1.20301	15.9593	1.9215e+06	6.28364	16
EEF1B2	1.83699e+07	7.26411	-0.0472193	0.896976	107996	5.03341	549
EEF1D	4.4179e+07	7.64522	0.340637	2.19097	263793	5.42126	260
EEF1E1	3.33745e+07	7.52342	0.21668	1.64695	198293	5.29731	337
EEF1G	7.21176e+07	7.85804	0.557229	3.60769	434365	5.63786	152
EEF2	6.86692e+07	7.83676	0.535573	3.4322	413237	5.6162	160
EEFSEC	2.2217e+06	6.34669	-0.980878	0.104501	12582	4.09975	2056
EFHD1	1.57857e+06	6.19826	-1.13193	0.0738029	8885.87	3.9487	2353
EFHD2	4.83002e+06	6.68395	-0.637645	0.230333	27732	4.44298	1453
EFTUD1	240069	5.38034	-1.96433	0.0108559	1307.06	3.11629	3605
EFTUD2	5.00304e+07	7.69923	0.39561	2.48662	299390	5.47624	231
EGFR	177112	5.24825	-2.09876	0.00796603	959.11	2.98187	3729
EHD1	1.01439e+07	7.0062	-0.309687	0.490132	59011.9	4.77094	888
EHD2	618597	5.79141	-1.54598	0.0284456	3424.85	3.53464	3012
EHD3	1.16546e+07	7.0665	-0.248324	0.564515	67967.7	4.8323	803
EHD4	1.15065e+07	7.06094	-0.253977	0.557215	67088.7	4.82665	812
EHMT2	74407.7	4.87162	-2.48205	0.00329569	396.8	2.59857	4038
EIF1	1.65994e+06	6.22009	-1.10971	0.0776763	9352.23	3.97092	2317
EIF1AD	1.09879e+06	6.04092	-1.29206	0.0510435	6145.63	3.78857	2616
EIF1AY	9.76244e+06	6.98956	-0.326626	0.471383	56754.5	4.754	913
EIF1B	1.65994e+06	6.22009	-1.10971	0.0776763	9352.23	3.97092	2318
EIF2A	5.00701e+06	6.69958	-0.621739	0.238925	28766.5	4.45889	1418
EIF2AK2	6.7265e+06	6.82779	-0.491259	0.322657	38847.9	4.58937	1181
EIF2AK4	232193	5.36585	-1.97908	0.0104936	1263.43	3.10155	3620
EIF2B1	3.4494e+06	6.53774	-0.786438	0.163517	19687.4	4.29419	1701
EIF2B3	1.57854e+06	6.19826	-1.13193	0.0738015	8885.7	3.94869	2354
EIF2B5	614291	5.78837	-1.54907	0.0282441	3400.59	3.53155	3015
EIF2C1	75118.9	4.87575	-2.47785	0.00332774	400.66	2.60278	4034
EIF2C2	114784	5.05988	-2.29046	0.0051232	616.833	2.79017	3922
EIF2D	408505	5.6112	-1.72938	0.0186473	2245.13	3.35124	3307
EIF2S1	2.44045e+07	7.38747	0.0783288	1.19765	144197	5.15896	449
EIF2S2	3.46282e+07	7.53943	0.232977	1.70993	205875	5.3136	325
EIF2S3	1.39424e+07	7.14434	-0.169107	0.677475	81568	4.91152	685
EIF3A	1.04431e+07	7.01883	-0.296839	0.504849	60783.8	4.78379	869
EIF3B	5.35576e+06	6.72882	-0.591979	0.255871	30806.9	4.48865	1378
EIF3C	1.10175e+06	6.04208	-1.29087	0.0511832	6162.46	3.78975	2614
EIF3CL	2.38686e+06	6.37783	-0.949186	0.112412	13534.4	4.13144	1998
EIF3D	3.26547e+06	6.51395	-0.810658	0.154647	18619.5	4.26997	1741
EIF3E	9.13003e+06	6.96047	-0.356228	0.440324	53015	4.7244	949
EIF3F	2.54734e+06	6.40609	-0.920426	0.120109	14461.1	4.1602	1946
EIF3G	5.05057e+06	6.70334	-0.617911	0.24104	29021.2	4.46272	1415
EIF3H	3.72117e+07	7.57068	0.26478	1.83984	221517	5.34541	302
EIF3I	6.94821e+06	6.84187	-0.476926	0.333483	40151.4	4.6037	1158
EIF3J	7.98825e+06	6.90245	-0.415275	0.384348	46275.5	4.66535	1037
EIF3K	2.00444e+06	6.30199	-1.02636	0.0941108	11330.9	4.05427	2148
EIF3L	1.85234e+07	7.26772	-0.0435418	0.904603	108914	5.03708	543
EIF3M	13820.5	4.14052	-3.22609	0.000594169	71.538	1.85454	4263
EIF4A1	3.89215e+07	7.59019	0.284636	1.92591	231879	5.36526	292
EIF4A2	2.07089e+07	7.31616	0.00575285	1.01333	122005	5.08638	506
EIF4A3	2.26658e+07	7.35537	0.0456603	1.11086	133748	5.12629	473
EIF4B	7.39857e+06	6.86915	-0.449169	0.355493	42801.4	4.63146	1095
EIF4E	1.88448e+06	6.27519	-1.05364	0.0883817	10641.2	4.02699	2212
EIF4EBP1	4.20629e+06	6.6239	-0.698758	0.200098	24091.8	4.38187	1538
EIF4G1	6.22362e+06	6.79404	-0.525602	0.298125	35894.2	4.55502	1262
EIF4G2	2.95076e+06	6.46993	-0.855448	0.139493	16795	4.22518	1820
EIF4G3	542062	5.73405	-1.60436	0.024868	2994.11	3.47627	3108
EIF4H	6.37866e+06	6.80473	-0.514727	0.305684	36804.4	4.5659	1231
EIF5	3.06618e+06	6.4866	-0.83849	0.145047	17463.7	4.24214	1791
EIF5A	8.77391e+07	7.94319	0.643888	4.40441	530291	5.72451	114
EIF5A2	4.52339e+06	6.65546	-0.666634	0.21546	25941.3	4.41399	1492
EIF5AL1	4.13046e+07	7.616	0.310901	2.04598	246336	5.39153	277
EIF5B	5.05422e+06	6.70365	-0.617591	0.241217	29042.6	4.46304	1414
EIF6	1.31183e+07	7.11788	-0.196037	0.636742	76663.7	4.88459	717
ELAC2	382507	5.58264	-1.75845	0.0174402	2099.8	3.32218	3339
ELAVL1	1.39878e+07	7.14575	-0.167671	0.679718	81838	4.91296	684
ELAVL2	4.87384e+06	6.68787	-0.633653	0.232459	27988.1	4.44697	1447
ELAVL4	1.0924e+07	7.03838	-0.276937	0.528521	63634	4.80369	840
ELF1	1.54268e+06	6.18828	-1.14209	0.0720954	8680.29	3.93853	2374	1
ELF2	124265	5.09435	-2.25538	0.00555419	668.724	2.82525	3878
ELMO1	2.37295e+06	6.37529	-0.951769	0.111746	13454.2	4.12886	2001
ELMO2	6.20861e+06	6.79299	-0.526669	0.297393	35806.1	4.55396	1264
ELMSAN1	600562	5.77856	-1.55906	0.0276019	3323.27	3.52157	3033
ELP2	434165	5.63766	-1.70246	0.01984	2388.74	3.37817	3264
ELP3	360158	5.55649	-1.78506	0.0164037	1975.01	3.29557	3374
ELP5	258281	5.41209	-1.93201	0.0116946	1408.03	3.14861	3569
ELP6	39596.3	4.59765	-2.76087	0.00173434	208.814	2.31976	4186
EMC1	110259	5.04241	-2.30824	0.00491772	592.093	2.77239	3934
EMC2	671460	5.82702	-1.50974	0.0309214	3722.93	3.57089	2957
EMC3	461506	5.66418	-1.67547	0.0211122	2541.91	3.40516	3223
EMC4	1.60158e+06	6.20455	-1.12553	0.0748978	9017.7	3.9551	2344
EMC6	2.14e+06	6.33041	-0.997437	0.100592	12111.3	4.08319	2089
EMC7	490208	5.69038	-1.6488	0.0224491	2702.88	3.43183	3187
EMD	3.36754e+06	6.52731	-0.797054	0.159568	19212	4.28357	1715
EMG1	2.80797e+06	6.44839	-0.87737	0.132626	15968.2	4.20326	1857
EML2	1.90811e+06	6.2806	-1.04813	0.0895096	10777	4.0325	2199
EML3	1.30178e+06	6.11454	-1.21714	0.0606547	7302.82	3.86349	2500
EML4	2.24177e+06	6.35059	-0.976903	0.105462	12697.7	4.10372	2048
ENO1	3.4159e+08	8.53351	1.24465	17.565	2.11483e+06	6.32527	13
ENO2	1.65951e+07	7.21998	-0.0921274	0.808859	97386.6	4.9885	595
ENO3	3.40253e+07	7.5318	0.225214	1.67963	202228	5.30584	330
ENOPH1	2.59851e+06	6.41472	-0.911635	0.122565	14756.8	4.16899	1931
ENPP4	41697.7	4.62011	-2.73801	0.00182805	220.097	2.34261	4172
ENSA	1.69971e+06	6.23038	-1.09925	0.0795707	9580.31	3.98138	2290
ENTPD1	4.74605e+06	6.67633	-0.645396	0.226258	27241.5	4.43523	1467
EP300	6784.71	3.83153	-3.54055	0.000288038	34.6798	1.54008	4284
EPB41L2	9.12928e+06	6.96044	-0.356264	0.440287	53010.6	4.72436	950
EPN1	804927	5.90576	-1.42961	0.0371868	4477.29	3.65101	2830
EPPK1	34365.4	4.53612	-2.82349	0.00150145	180.774	2.25714	4209
EPRS	1.37702e+07	7.13894	-0.174602	0.668957	80542.4	4.90602	695
EPS15	4.12723e+07	7.61566	0.310556	2.04435	246140	5.39118	278
EPS15L1	1.58169e+06	6.19912	-1.13105	0.0739515	8903.76	3.94957	2350
EPT1	55724.3	4.74604	-2.60985	0.00245555	295.649	2.47078	4099
ERAP1	4.01795e+06	6.604	-0.719004	0.190983	22994.4	4.36162	1577
ERAP2	2.7925e+06	6.44599	-0.879812	0.131883	15878.7	4.20081	1864
ERCC6	2.43594e+06	6.38667	-0.940189	0.114765	13817.7	4.14044	1989
ERCC6-PGBD3	4.74367e+06	6.67611	-0.645618	0.226142	27227.5	4.43501	1468
ERGIC1	5.84309e+06	6.76664	-0.553488	0.279584	33661.9	4.52714	1309
ERH	2.19831e+06	6.34209	-0.985556	0.103382	12447.2	4.09507	2064
ERI1	126829	5.10322	-2.24636	0.0056708	682.764	2.83427	3869
ERLEC1	1.05907e+06	6.02493	-1.30833	0.0491662	5919.62	3.77229	2645
ERLIN1	1.06141e+06	6.02588	-1.30736	0.0492765	5932.9	3.77327	2644
ERLIN2	3.49912e+06	6.54396	-0.780113	0.165915	19976.2	4.30051	1690
ERMN	428681	5.63213	-1.70808	0.019585	2358.03	3.37255	3278
ERMP1	3.11025e+06	6.4928	-0.832182	0.14717	17719.2	4.24844	1778
ERO1L	2.93988e+06	6.46833	-0.857081	0.138969	16731.9	4.22355	1823
ERO1LB	374206	5.57311	-1.76815	0.0170551	2053.44	3.31248	3355
ERP29	2.35849e+07	7.37263	0.0632295	1.15672	139269	5.14386	461
ERP44	4.09764e+07	7.61253	0.307376	2.02944	244344	5.388	279
ESD	1.63192e+07	7.2127	-0.0995367	0.795176	95739.2	4.98109	603
ESYT1	3.90465e+06	6.59158	-0.731647	0.185504	22334.7	4.34898	1602
ESYT2	1.35171e+06	6.13088	-1.2005	0.063023	7587.97	3.88013	2471
ETF1	1.45977e+07	7.16429	-0.148807	0.709894	85471.2	4.93182	663
ETFA	4.23005e+06	6.62635	-0.696268	0.201248	24230.3	4.38436	1533
ETFB	3.45475e+07	7.53842	0.231947	1.70587	205387	5.31257	326
ETFDH	417532	5.62069	-1.71972	0.0190667	2295.64	3.3609	3294
ETHE1	2.14222e+06	6.33086	-0.99698	0.100698	12124	4.08365	2088
EVL	2.52003e+07	7.40141	0.0925101	1.2374	148983	5.17314	440
EWSR1	1.51748e+07	7.18112	-0.131673	0.738461	88910.7	4.94895	644
EXOC1	116107	5.06486	-2.28539	0.00518328	624.067	2.79523	3915
EXOC3	1.7156e+06	6.23442	-1.09514	0.0803276	9671.45	3.98549	2285
EXOC4	661190	5.82033	-1.51655	0.0304401	3664.99	3.56407	2971
EXOC7	179499	5.25406	-2.09284	0.00807532	972.269	2.98779	3722
EXOSC1	341148	5.53294	-1.80902	0.015523	1868.97	3.2716	3412
EXOSC10	1.49637e+06	6.17504	-1.15556	0.0698938	8415.21	3.92507	2409
EXOSC2	1.97885e+06	6.29641	-1.03204	0.0928878	11183.7	4.04859	2161
EXOSC3	3.7412e+06	6.57301	-0.750547	0.177604	21383.5	4.33008	1630
EXOSC4	2.29112e+06	6.36005	-0.967279	0.107825	12982.2	4.11335	2033
EXOSC5	2.23397e+06	6.34908	-0.978444	0.105089	12652.7	4.10218	2052
EXOSC6	2.34704e+06	6.37052	-0.956621	0.110504	13304.7	4.12401	2012
EXOSC7	3.40174e+06	6.5317	-0.792588	0.161218	19410.6	4.28804	1711
EXOSC9	411308	5.61417	-1.72636	0.0187775	2260.81	3.35426	3303
EZR	8.93166e+07	7.95093	0.651764	4.48501	539996	5.73239	112
F11R	1.03748e+06	6.01598	-1.31744	0.0481465	5796.84	3.76319	2662
F2	483094	5.68403	-1.65526	0.0221176	2662.96	3.42537	3197
F5	203647	5.30888	-2.03705	0.00918217	1105.53	3.04357	3675
F8A2	950962	5.97816	-1.35592	0.0440633	5305.22	3.7247	2713
FABP3	185442	5.26821	-2.07844	0.00834749	1005.04	3.00218	3710
FABP5	8.89715e+06	6.94925	-0.367647	0.428897	51639.2	4.71298	972
FAF1	1.9239e+07	7.28418	-0.0267875	0.940183	113198	5.05384	526
FAF2	190381	5.27962	-2.06683	0.00857378	1032.28	3.0138	3701
FAH	2.56175e+06	6.40854	-0.917931	0.1208	14544.4	4.1627	1939
FAHD2A	1.8028e+06	6.25595	-1.07322	0.0844846	10172	4.0074	2248
FAHD2B	1.18877e+06	6.0751	-1.25727	0.0553001	6658.13	3.82335	2561
FAM102A	894242	5.95146	-1.3831	0.04139	4983.36	3.69752	2760
FAM103A1	2.42721e+06	6.38511	-0.941776	0.114347	13767.4	4.13885	1990
FAM105B	449087	5.65233	-1.68752	0.0205341	2472.31	3.3931	3241
FAM114A2	5.66538e+06	6.75323	-0.567138	0.270933	32620.3	4.51349	1336
FAM120A	2.71148e+06	6.43321	-0.892825	0.12799	15410	4.1878	1888
FAM129A	2.64933e+06	6.42314	-0.903075	0.125004	15050.5	4.17755	1914
FAM136A	4.46533e+06	6.64985	-0.672344	0.212645	25602.5	4.40828	1499
FAM160B1	284377	5.45389	-1.88947	0.0128982	1552.94	3.19116	3523
FAM162A	748535	5.87421	-1.46171	0.0345371	4158.26	3.61891	2882
FAM175B	970502	5.987	-1.34693	0.0449849	5416.18	3.73369	2704
FAM179A	858469	5.93372	-1.40115	0.0397056	4780.55	3.67948	2794
FAM207A	267887	5.42795	-1.91587	0.0121374	1461.34	3.16475	3556
FAM210A	679836	5.8324	-1.50426	0.0313139	3770.2	3.57636	2947
FAM213A	926145	5.96668	-1.36761	0.0428933	5164.35	3.71302	2733
FAM49A	546725	5.73777	-1.60057	0.0250858	3020.33	3.48005	3100
FAM49B	927215	5.96718	-1.3671	0.0429437	5170.42	3.71353	2732
FAM63A	1.53318e+07	7.18559	-0.127121	0.74624	89847.3	4.95351	638
FAM96A	2.45734e+06	6.39047	-0.936323	0.115792	13941.3	4.1443	1978
FAM96B	163677	5.21399	-2.13362	0.0073515	885.121	2.947	3766
FAM98B	1.96338e+06	6.293	-1.03551	0.0921488	11094.7	4.04512	2169
FAN1	558528	5.74704	-1.59113	0.025637	3086.7	3.48949	3084
FANCI	140407	5.14739	-2.2014	0.00628924	757.224	2.87922	3834
FARSA	1.92309e+07	7.284	-0.0269738	0.93978	113150	5.05365	527
FARSB	4.22945e+07	7.62628	0.321369	2.09589	252346	5.402	270
FAS	2.18036e+06	6.33853	-0.989181	0.102523	12343.7	4.09145	2070
FASN	8.46819e+06	6.92779	-0.389488	0.407861	49106.5	4.69114	1001
FASTKD1	216681	5.33582	-2.00964	0.00978056	1177.58	3.07099	3648
FASTKD2	15735.1	4.19687	-3.16874	0.00067804	81.636	1.91188	4257
FAU	6.02146e+07	7.7797	0.477503	3.00264	361517	5.55813	187
FAXDC2	1.30758e+06	6.11647	-1.21517	0.06093	7335.97	3.86546	2496
FBL	2.42961e+07	7.38554	0.07636	1.19223	143544	5.15699	451
FBP1	338049	5.52898	-1.81306	0.0153795	1851.69	3.26757	3418
FBXO7	653638	5.81534	-1.52163	0.0300863	3622.39	3.559	2981
FBXW10	1.13768e+06	6.05602	-1.27669	0.0528826	6367.06	3.80394	2593
FBXW11	3.13575e+06	6.49634	-0.828574	0.148397	17867	4.25205	1772
FBXW4	2.19352e+06	6.34114	-0.98652	0.103152	12419.6	4.09411	2065
FBXW5	344215	5.53683	-1.80507	0.015665	1886.07	3.27556	3409
FBXW7	627532	5.79764	-1.53965	0.0288639	3475.21	3.54098	3004
FCER2	2.2725e+07	7.3565	0.0468135	1.11382	134103	5.12744	471
FCRLA	2.30718e+06	6.36308	-0.964191	0.108595	13074.8	4.11644	2030
FDFT1	290351	5.46292	-1.88028	0.013174	1586.15	3.20034	3515
FDPS	2.09637e+07	7.32147	0.0111581	1.02603	123533	5.09178	499
FDXR	3.46198e+06	6.53933	-0.784829	0.164124	19760.5	4.2958	1699
FECH	238893	5.3782	-1.9665	0.0108018	1300.54	3.11412	3609
FEN1	1.73062e+07	7.2382	-0.0735813	0.844148	101635	5.00705	579
FERMT2	487328	5.68782	-1.6514	0.0223149	2686.72	3.42922	3192
FERMT3	1.27582e+07	7.10579	-0.208339	0.618957	74522.5	4.87229	736
FGA	7.90019e+06	6.89764	-0.420174	0.380037	45756.5	4.66045	1052
FGB	5.69327e+06	6.75536	-0.564969	0.27229	32783.7	4.51566	1331
FGFR1OP	1.00476e+06	6.00206	-1.3316	0.0466013	5610.79	3.74902	2679
FGFR1OP2	151483	5.18036	-2.16784	0.00679448	818.055	2.91278	3807
FGG	8.31642e+06	6.91994	-0.397481	0.400423	48210.9	4.68315	1006
FGR	25864.8	4.41271	-2.94909	0.00112438	135.375	2.13154	4230
FH	1.64516e+07	7.21621	-0.0959652	0.801742	96529.8	4.98466	600
FHAD1	101133	5.00489	-2.34642	0.0045038	542.258	2.73421	3962
FHOD1	1.95013e+06	6.29006	-1.0385	0.0915161	11018.5	4.04212	2177
FIBP	126153	5.1009	-2.24872	0.00564008	679.065	2.83191	3874
FIG4	50082.4	4.69969	-2.65703	0.00220277	265.214	2.4236	4125
FIGNL1	530861	5.72498	-1.61359	0.0243452	2931.16	3.46704	3126
FILIP1L	320217	5.50544	-1.83701	0.0145543	1752.34	3.24362	3452
FIP1L1	1.65664e+06	6.21923	-1.11059	0.0775191	9333.3	3.97004	2322
FIS1	2.65907e+06	6.42473	-0.901453	0.125472	15106.8	4.17917	1910
FKBP11	3.30563e+06	6.51925	-0.805255	0.156583	18852.6	4.27537	1732
FKBP15	2.23234e+06	6.34876	-0.978766	0.105011	12643.3	4.10186	2054
FKBP2	5.85134e+06	6.76726	-0.552864	0.279986	33710.3	4.52776	1308
FKBP3	4.39016e+07	7.64248	0.337852	2.17697	262107	5.41848	264
FKBP4	8.5879e+06	6.93389	-0.383283	0.41373	49813.1	4.69734	992
FKBP5	4.90871e+06	6.69097	-0.630502	0.234152	28191.9	4.45012	1436
FKBP8	819437	5.91352	-1.42171	0.0378691	4559.44	3.65891	2820
FLAD1	346033	5.53912	-1.80274	0.0157492	1896.21	3.27789	3403
FLG2	105815	5.02455	-2.32642	0.00471607	567.815	2.75421	3944
FLII	3.53357e+06	6.54821	-0.775783	0.167578	20176.4	4.30484	1684
FLJ44635	7.65742e+06	6.88408	-0.43397	0.368155	44325.8	4.64666	1072
FLNA	5.21371e+06	6.71715	-0.60386	0.248966	29975.5	4.47677	1399
FLNB	479579	5.68086	-1.65849	0.0219539	2643.25	3.42214	3198
FLNC	864178	5.9366	-1.39822	0.0399743	4812.91	3.68241	2791
FLOT1	136600	5.13545	-2.21355	0.00611571	736.332	2.86707	3847
FMNL1	2.13196e+06	6.32878	-0.999102	0.100207	12064.9	4.08152	2092
FMR1	345962	5.53903	-1.80283	0.015746	1895.82	3.2778	3404
FN1	1.20738e+06	6.08184	-1.25041	0.0561814	6764.24	3.83022	2555
FNBP1	1.84259e+07	7.26543	-0.0458731	0.89976	108331	5.03475	547
FNDC3A	538017	5.7308	-1.60767	0.0246792	2971.38	3.47296	3115
FNTA	252532	5.40232	-1.94196	0.0114297	1376.14	3.13866	3581
FOCAD	69603.4	4.84263	-2.51156	0.00307925	370.742	2.56907	4055
FOXK1	1.69405e+06	6.22893	-1.10072	0.0793007	9547.81	3.9799	2296
FRK	1.3585e+06	6.13306	-1.19829	0.0633453	7626.78	3.88234	2465
FRYL	271758	5.43418	-1.90953	0.0123159	1482.84	3.17109	3548
FSCN1	5.94117e+06	6.77387	-0.54613	0.284361	34237	4.5345	1303
FSD1L	102517	5.0108	-2.34041	0.00456653	549.81	2.74021	3959
FTH1	1.22524e+07	7.08822	-0.226216	0.593997	71517.3	4.85441	763
FTL	2.20729e+06	6.34386	-0.983755	0.103811	12498.9	4.09687	2061
FTO	280256	5.44755	-1.89592	0.012708	1530.04	3.1847	3530
FTSJ3	1.15013e+06	6.06075	-1.27188	0.0534717	6437.99	3.80875	2584
FTSJD2	327088	5.51466	-1.82763	0.0148722	1790.61	3.253	3436
FUBP1	3.37624e+07	7.52843	0.221787	1.66643	200638	5.30241	334
FUBP3	4.4493e+06	6.64829	-0.673934	0.211868	25509	4.40669	1500
FUNDC2	4.78343e+07	7.67974	0.375771	2.37559	286021	5.4564	245
FUS	1.63278e+07	7.21293	-0.0993038	0.795603	95790.5	4.98132	602
FUT8	1.78892e+06	6.25259	-1.07664	0.0838228	10092.3	4.00399	2253
FXN	539951	5.73235	-1.60608	0.0247695	2982.24	3.47454	3112
FXR1	7.32672e+06	6.86491	-0.453482	0.35198	42378.4	4.62714	1104
FXR2	32441.9	4.51111	-2.84895	0.00141596	170.482	2.23168	4215
FYN	1.43853e+06	6.15792	-1.17299	0.0671448	8084.24	3.90764	2432
G3BP1	6.49167e+06	6.81236	-0.506965	0.311197	37468.1	4.57366	1210
G3BP2	4.00038e+06	6.6021	-0.720942	0.190133	22892	4.35968	1581
G6PD	1.46857e+07	7.16689	-0.146152	0.714246	85995.2	4.93447	659
GABARAP	6.38578e+06	6.80521	-0.514234	0.306031	36846.2	4.56639	1228
GABARAPL1	6.38578e+06	6.80521	-0.514234	0.306031	36846.2	4.56639	1229
GABARAPL2	1.55688e+07	7.19226	-0.120342	0.757981	91260.9	4.96028	631
GABBR2	132393	5.12186	-2.22738	0.00592408	713.259	2.85325	3856
GABPA	523277	5.71873	-1.61995	0.0239913	2888.55	3.46068	3136
GADD45GIP1	5.75959e+06	6.76039	-0.559849	0.275518	33172.4	4.52078	1322
GAK	82116.8	4.91443	-2.43848	0.00364349	438.676	2.64214	4021
GALE	4.19688e+06	6.62293	-0.699747	0.199642	24036.9	4.38088	1543
GALK1	2.45492e+06	6.39004	-0.936758	0.115676	13927.3	4.14387	1981
GALNT1	421820	5.62513	-1.71521	0.019266	2319.63	3.36542	3289
GALNT2	4.53313e+06	6.6564	-0.665684	0.215932	25998.2	4.41494	1491
GALNT7	1.92747e+06	6.28499	-1.04367	0.0904339	10888.2	4.03696	2189
GANAB	1.03267e+07	7.01396	-0.301789	0.499127	60094.9	4.77884	877
GAPDH	4.41235e+07	7.64467	0.340081	2.18817	263456	5.42071	262
GAPDHS	2.67462e+06	6.42726	-0.898875	0.126219	15196.8	4.18175	1904
GAPVD1	2.27482e+06	6.35695	-0.970434	0.107045	12888.2	4.11019	2041
GAR1	4.03595e+06	6.60595	-0.717029	0.191854	23099.2	4.3636	1572
GARS	2.10999e+07	7.32428	0.0140193	1.03281	124350	5.09465	494
GART	1.39263e+07	7.14384	-0.169618	0.676677	81471.9	4.91101	686
GAS2L1	115720	5.06341	-2.28687	0.00516574	621.955	2.79376	3916
GAS2L3	104711	5.01999	-2.33106	0.004666	561.787	2.74957	3949
GAS7	1.6783e+06	6.22487	-1.10485	0.0785506	9457.49	3.97578	2309
GATAD2B	971802	5.98758	-1.34634	0.0450462	5423.56	3.73428	2702
GATM	745457	5.87242	-1.46354	0.0343925	4140.86	3.61709	2886
GBAS	1.27475e+06	6.10542	-1.22641	0.0593731	7148.52	3.85422	2509
GBE1	5.89491e+06	6.77048	-0.549585	0.282107	33965.7	4.53104	1306
GBF1	532533	5.72635	-1.6122	0.0244232	2940.56	3.46843	3123
GBP1	2.27905e+07	7.35775	0.0480865	1.11709	134497	5.12871	469
GBP2	186164	5.26989	-2.07673	0.00838054	1009.02	3.0039	3707
GCAT	166351	5.22103	-2.12646	0.00747375	899.839	2.95416	3758
GCLC	252017	5.40143	-1.94287	0.011406	1373.29	3.13776	3582
GCN1L1	1.18413e+08	8.0734	0.7764	5.97586	719493	5.85703	81
GDAP1	363706	5.56075	-1.78072	0.0165682	1994.81	3.2999	3368
GDI1	2.95428e+06	6.47045	-0.854922	0.139662	16815.3	4.2257	1819
GDI2	1.56931e+07	7.19571	-0.116828	0.764139	92002.3	4.9638	620
GEMIN4	400311	5.6024	-1.73834	0.0182667	2199.31	3.34229	3321
GEMIN5	872183	5.94061	-1.39414	0.0403512	4858.28	3.68648	2781
GEMIN8	353116	5.54792	-1.79378	0.0160774	1935.72	3.28684	3389
GET4	576798	5.76102	-1.57691	0.0264907	3189.48	3.50372	3063
GFM1	3.33882e+06	6.52359	-0.800839	0.158183	19045.3	4.27979	1725
GFPT1	9.18343e+06	6.963	-0.35365	0.442945	53330.6	4.72698	947
GFPT2	776989	5.89042	-1.44522	0.0358736	4319.19	3.6354	2853
GGA2	231997	5.36548	-1.97945	0.0104846	1262.35	3.10118	3622
GGA3	138020	5.13994	-2.20898	0.00618046	744.127	2.87165	3843
GGCT	3.40512e+07	7.53213	0.225551	1.68094	202385	5.30618	329
GGH	2.71178e+06	6.43325	-0.892777	0.128004	15411.7	4.18785	1887
GHITM	5.95253e+06	6.7747	-0.545286	0.284914	34303.7	4.53534	1298
GIGYF2	20662.1	4.31517	-3.04835	0.00089465	107.716	2.03228	4244
GINS1	502236	5.70091	-1.63809	0.0230098	2770.38	3.44254	3168
GIPC1	1.42766e+06	6.15462	-1.17634	0.0666286	8022.09	3.90429	2438
GIT1	66017.4	4.81966	-2.53493	0.00291787	351.312	2.54569	4065
GIT2	155356	5.19133	-2.15669	0.00697131	839.346	2.92394	3795
GK	245009	5.38918	-1.95533	0.0110833	1334.43	3.1253	3596
GK2	10277.3	4.01188	-3.35701	0.000439529	52.9193	1.72361	4273
GLDC	418174	5.62136	-1.71905	0.0190965	2299.22	3.36158	3293
GLE1	210773	5.32381	-2.02185	0.00950924	1144.91	3.05877	3665
GLG1	207344	5.31669	-2.0291	0.00935184	1125.96	3.05152	3670
GLMN	178419	5.25144	-2.09551	0.00802586	966.313	2.98512	3727
GLO1	3.05028e+06	6.48434	-0.840787	0.144282	17371.6	4.23984	1794
GLOD4	1.06429e+07	7.02706	-0.288462	0.514681	61967.6	4.79216	859
GLRX3	1.43969e+07	7.15827	-0.15493	0.699955	84274.6	4.9257	672
GLRX5	876679	5.94284	-1.39187	0.0405629	4883.77	3.68876	2774
GLS	3.13783e+06	6.49663	-0.82828	0.148498	17879.1	4.25235	1771
GLTP	1.12194e+06	6.04997	-1.28285	0.052138	6277.42	3.79778	2602
GLUD1	6.64027e+06	6.82219	-0.496961	0.318448	38341.1	4.58367	1190
GLUD2	4.6862e+06	6.67082	-0.651006	0.223354	26891.9	4.42962	1475
GLUL	7.90151e+06	6.89771	-0.4201	0.380101	45764.2	4.66053	1051
GLYR1	318014	5.50245	-1.84006	0.0144524	1740.07	3.24057	3457
GM2A	4.67745e+06	6.67001	-0.651832	0.22293	26840.8	4.42879	1476
GMDS	2.18994e+06	6.34043	-0.987242	0.102981	12398.9	4.09338	2067
GMFB	6.53478e+06	6.81523	-0.504039	0.3133	37721.4	4.57659	1200
GMFG	2.7492e+07	7.43921	0.13098	1.35201	162782	5.21161	407
GMIP	7.48042e+06	6.87393	-0.444305	0.359497	43283.4	4.63632	1084
GMPPA	2.09815e+06	6.32184	-1.00617	0.0985898	11870.2	4.07446	2107
GMPPB	9.9772e+06	6.99901	-0.317009	0.481938	58025.4	4.76362	901
GMPS	7.34373e+06	6.86592	-0.452457	0.352812	42478.6	4.62817	1102
GNA12	4.11333e+06	6.61419	-0.708636	0.195598	23550	4.37199	1558
GNA13	7.06207e+06	6.84893	-0.469742	0.339045	40821.1	4.61088	1137
GNAI2	9.33987e+06	6.97034	-0.346184	0.450626	54255.3	4.73444	935
GNAI3	2.16591e+06	6.33564	-0.992119	0.101831	12260.5	4.08851	2078
GNAL	48069.5	4.68187	-2.67516	0.00211271	254.37	2.40547	4133
GNAS	1.20366e+07	7.0805	-0.234071	0.58335	70235.3	4.84656	779
GNB1	3.51519e+06	6.54595	-0.778088	0.166691	20069.6	4.30254	1687
GNB2	4.56994e+06	6.65991	-0.662109	0.217716	26213.1	4.41852	1485
GNB2L1	3.55436e+07	7.55076	0.24451	1.75594	211415	5.32514	317
GNB3	2.76815e+06	6.44219	-0.883683	0.130712	15737.8	4.19694	1869
GNB4	3.91643e+06	6.59289	-0.730315	0.186074	22403.3	4.35031	1600
GNE	24176.2	4.38339	-2.97893	0.00104972	126.386	2.1017	4237
GNG2	1.04697e+07	7.01993	-0.295714	0.506157	60941.3	4.78491	866
GNG5	2.52034e+06	6.40146	-0.925135	0.118813	14305.1	4.15549	1957
GNG7	2.70152e+06	6.43161	-0.894452	0.127511	15352.4	4.18617	1891
GNL1	3.68111e+06	6.56598	-0.757704	0.174701	21034	4.32292	1649
GNL3	1.0771e+07	7.03226	-0.283174	0.520987	62726.8	4.79745	850
GNPDA1	2.46445e+06	6.39172	-0.935046	0.116132	13982.4	4.14558	1975
GNPDA2	338440	5.52948	-1.81255	0.0153976	1853.87	3.26808	3417
GNS	193828	5.28742	-2.0589	0.00873179	1051.31	3.02173	3693
GOLGA2	1.46691e+06	6.1664	-1.16435	0.0684933	8246.6	3.91627	2417
GOLGA3	462362	5.66498	-1.67465	0.0211521	2546.71	3.40598	3221
GOLGA5	174478	5.24174	-2.10538	0.00784549	944.597	2.97525	3740
GOLGA7	675821	5.82983	-1.50688	0.0311258	3747.54	3.57375	2953
GOLGB1	127704	5.1062	-2.24332	0.00571062	687.559	2.83731	3867
GOLPH3	122236	5.0872	-2.26266	0.00546187	657.609	2.81797	3887
GOSR1	1.09565e+06	6.03967	-1.29333	0.050895	6127.76	3.7873	2620
GOSR2	5.61997e+07	7.74973	0.447004	2.79901	337001	5.52763	200
GOT1	2.03129e+07	7.30777	-0.00278061	0.993618	119632	5.07785	512
GOT2	3.22741e+07	7.50885	0.201861	1.5917	191641	5.28249	347
GPAA1	4.97308e+06	6.69663	-0.624744	0.237277	28568.2	4.45588	1421
GPATCH4	1.07138e+06	6.02994	-1.30323	0.0497478	5989.63	3.7774	2632
GPD2	1.05686e+06	6.02402	-1.30926	0.0490618	5907.04	3.77137	2647
GPHN	2.17685e+06	6.33783	-0.989892	0.102355	12323.5	4.09073	2072
GPI	3.07113e+07	7.4873	0.179923	1.51329	182201	5.26055	370
GPKOW	2.17176e+06	6.33681	-0.990926	0.102111	12294.2	4.0897	2075
GPN1	1.76964e+06	6.24789	-1.08143	0.0829034	9981.57	3.9992	2260
GPN2	44346.3	4.64686	-2.71079	0.00194629	234.333	2.36983	4157
GPN3	1.48897e+07	7.17289	-0.140055	0.724345	87211.1	4.94057	653
GPS1	7.91794e+06	6.89861	-0.419182	0.380906	45861.1	4.66144	1050
GPSM3	388314	5.58918	-1.75179	0.0177097	2132.25	3.32884	3333
GPX1	1.57288e+07	7.1967	-0.115823	0.765909	92215.4	4.9648	618
GRB2	5.41704e+06	6.73376	-0.58695	0.258851	31165.7	4.49368	1370
GRHPR	6.03604e+06	6.78075	-0.539129	0.288982	34793.5	4.5415	1288
GRIPAP1	745872	5.87266	-1.46329	0.034412	4143.21	3.61734	2885
GRK6	2.3487e+06	6.37083	-0.956308	0.110584	13314.3	4.12432	2011
GRN	144251	5.15912	-2.18947	0.00646448	778.324	2.89116	3826
GRPEL1	1.11347e+07	7.04668	-0.268497	0.538894	64882.8	4.81213	830
GRSF1	741713	5.87024	-1.46576	0.0342168	4119.7	3.61487	2889
GRWD1	1.59774e+06	6.20351	-1.12659	0.0747151	8995.7	3.95403	2345
GSDMD	425828	5.62923	-1.71103	0.0194523	2342.06	3.3696	3283
GSE1	273496	5.43695	-1.90671	0.0123961	1492.49	3.17391	3543
GSK3A	9.3729e+06	6.97187	-0.344624	0.452247	54450.6	4.736	932
GSN	1.25866e+06	6.09991	-1.23202	0.0586105	7056.7	3.8486	2525
GSPT1	6.47299e+06	6.8111	-0.508239	0.310285	37358.4	4.57239	1211
GSPT2	1.21888e+06	6.08596	-1.24622	0.0567262	6829.83	3.83441	2550
GSR	2.68252e+07	7.42854	0.120128	1.31864	158765	5.20075	421
GSS	3.05133e+06	6.48449	-0.840635	0.144333	17377.6	4.23999	1793
GSTK1	3.56322e+06	6.55184	-0.77209	0.169009	20348.7	4.30854	1678
GSTM2	369895	5.56808	-1.77327	0.0168552	2029.36	3.30736	3362
GSTM3	2.21912e+06	6.34618	-0.981392	0.104378	12567.1	4.09923	2057
GSTM5	178981	5.25281	-2.09412	0.00805161	969.414	2.98651	3724
GSTO1	4.30188e+07	7.63366	0.328874	2.13243	256744	5.4095	267
GSTP1	1.86464e+07	7.2706	-0.0406143	0.910722	109651	5.04001	542
GSTZ1	712481	5.85277	-1.48353	0.0328448	3954.52	3.59709	2920
GTF2A2	9.633e+06	6.98376	-0.332526	0.465023	55988.7	4.7481	923
GTF2B	911359	5.95969	-1.37472	0.0421965	5080.45	3.7059	2743
GTF2E1	102279	5.00979	-2.34144	0.00455573	548.51	2.73918	3961
GTF2F1	6.79138e+06	6.83196	-0.487016	0.325825	39229.3	4.59361	1172
GTF2F2	4.9941e+06	6.69846	-0.62288	0.238298	28691	4.45775	1419
GTF2H4	74482.4	4.87205	-2.48161	0.00329905	397.206	2.59902	4037
GTF2I	6.43416e+06	6.80849	-0.510898	0.308392	37130.3	4.56973	1219
GTF2IRD2	45762.4	4.66051	-2.6969	0.00200955	241.95	2.38373	4149
GTF2IRD2B	45762.4	4.66051	-2.6969	0.00200955	241.95	2.38373	4150
GTF3C1	107724	5.03231	-2.31852	0.00480267	578.241	2.76211	3938
GTF3C3	227515	5.35701	-1.98807	0.0102785	1237.53	3.09256	3632
GTF3C4	1.01739e+06	6.00749	-1.32608	0.0471977	5682.6	3.75455	2670
GTF3C5	3.16127e+06	6.49986	-0.824991	0.149627	18015.1	4.25564	1765
GTPBP1	9.33076e+06	6.96992	-0.346616	0.450178	54201.5	4.73401	937
GTPBP10	6.45782e+06	6.81009	-0.509276	0.309545	37269.3	4.57135	1212
GTPBP4	1.56573e+06	6.19472	-1.13554	0.0731918	8812.3	3.94509	2362
GTPBP6	217547	5.33755	-2.00787	0.00982038	1182.37	3.07275	3647
GUK1	947311	5.97649	-1.35762	0.0438911	5284.49	3.723	2718
GULP1	1.5419e+06	6.18806	-1.14232	0.0720584	8675.84	3.93831	2376
GYS1	162124	5.20985	-2.13784	0.0072805	876.572	2.94279	3773
H1FX	2.76365e+06	6.44148	-0.884403	0.130496	15711.7	4.19622	1874
H2AFJ	1.55924e+07	7.19291	-0.119672	0.759151	91401.8	4.96095	621
H2AFV	1.60419e+08	8.20525	0.910588	8.13931	979973	5.99121	61
H2AFX	1.27172e+07	7.10439	-0.20976	0.616935	74279	4.87087	737
H2AFY	1.43291e+07	7.15622	-0.157017	0.6966	83870.6	4.92361	674
H2AFY2	1.49582e+06	6.17488	-1.15573	0.0698673	8412.02	3.9249	2410
H2AFZ	3.62343e+07	7.55912	0.253016	1.79067	215597	5.33364	310
H3F3B	7.02349e+07	7.84655	0.545537	3.51186	422828	5.62616	154
H3F3C	8.77936e+07	7.94346	0.644162	4.40719	530626	5.72479	113
H6PD	2.71092e+06	6.43312	-0.892917	0.127963	15406.7	4.18771	1889
HAAO	741590	5.87016	-1.46583	0.034211	4119	3.61479	2890
HACL1	1.72225e+06	6.2361	-1.09343	0.0806445	9709.59	3.9872	2283
HADH	6.67332e+06	6.82434	-0.494768	0.320061	38535.3	4.58586	1189
HADHA	3.81763e+07	7.58179	0.276092	1.88839	227362	5.35672	298
HADHB	4.05248e+07	7.60772	0.302478	2.00668	241604	5.3831	286
HAGH	564367	5.75156	-1.58654	0.0259098	3119.54	3.49409	3079
HARS	6.16178e+06	6.78971	-0.530016	0.29511	35531.3	4.55061	1272
HARS2	663748	5.822	-1.51485	0.03056	3679.42	3.56578	2970
HAT1	191248	5.2816	-2.06482	0.00861352	1037.07	3.01581	3699
HAUS6	489510	5.68976	-1.64943	0.0224166	2698.96	3.4312	3189
HBA2	8.66075e+07	7.93756	0.63815	4.34661	523331	5.71878	120
HBB	5.02135e+07	7.70082	0.397225	2.49589	300505	5.47785	230
HBD	2.71638e+07	7.43399	0.125672	1.33559	160805	5.2063	415
HBE1	3.7079e+06	6.56913	-0.754498	0.175996	21189.9	4.32613	1638
HBG1	3.7079e+06	6.56913	-0.754498	0.175996	21189.9	4.32613	1639
HBG2	3.7079e+06	6.56913	-0.754498	0.175996	21189.9	4.32613	1640
HBS1L	1.1831e+06	6.07302	-1.25939	0.0550317	6625.82	3.82124	2568
HBZ	5.06757e+07	7.7048	0.401275	2.51927	303320	5.4819	229
HCCS	1.50183e+06	6.17662	-1.15395	0.0701531	8446.44	3.92667	2406
HCFC1	1.12232e+06	6.05012	-1.28269	0.0521561	6279.6	3.79793	2601
HCK	637566	5.80453	-1.53263	0.0293336	3531.76	3.54799	2991
HCLS1	2.33645e+07	7.36856	0.0590802	1.14572	137945	5.13971	464
HCRTR2	1.00342e+06	6.00148	-1.33219	0.0465381	5603.18	3.74843	2680
HDAC1	1.85115e+06	6.26744	-1.06152	0.0867912	10449.7	4.0191	2223
HDAC2	2.95728e+06	6.47089	-0.854473	0.139807	16832.7	4.22615	1818
HDDC2	4.09173e+06	6.61191	-0.710962	0.194553	23424.2	4.36966	1560
HDGF	2.05519e+07	7.31285	0.00238918	1.00552	121064	5.08302	509
HDGFRP2	2.54497e+06	6.40568	-0.920837	0.119995	14447.4	4.15979	1947
HDGFRP3	5.83038e+06	6.7657	-0.55445	0.278965	33587.4	4.52618	1311
HDHD1	2.35947e+06	6.37282	-0.954286	0.1111	13376.4	4.12634	2006
HDHD2	274865	5.43912	-1.90451	0.0124592	1500.09	3.17612	3540
HDLBP	3.08174e+06	6.4888	-0.836253	0.145797	17553.9	4.24437	1785
HEATR1	2.87864e+06	6.45919	-0.866385	0.136024	16377.3	4.21424	1841
HEATR2	28698.9	4.45787	-2.90313	0.00124988	150.486	2.1775	4224
HEATR5B	22734.8	4.35669	-3.0061	0.000986061	118.722	2.07453	4242
HECTD3	856454	5.9327	-1.40219	0.0396107	4769.13	3.67844	2797
HELLS	859571	5.93428	-1.40058	0.0397575	4786.8	3.68005	2793
HERC4	253462	5.40391	-1.94034	0.0114726	1381.3	3.14029	3578
HERC5	40409.5	4.60648	-2.75188	0.00177059	213.179	2.32875	4184
HES4	1.57768e+06	6.19802	-1.13218	0.0737605	8880.77	3.94845	2355
HEXB	1.07609e+07	7.03185	-0.283588	0.520489	62666.9	4.79704	851
HEYL	529640	5.72398	-1.6146	0.0242882	2924.3	3.46602	3127
HGS	1.8446e+06	6.2659	-1.06309	0.0864784	10412	4.01753	2227
HIATL1	1.84198e+06	6.26528	-1.06372	0.0863536	10397	4.01691	2229
HIBADH	3.5546e+06	6.55079	-0.77316	0.168593	20298.6	4.30747	1679
HIBCH	1.82692e+06	6.26172	-1.06735	0.085635	10310.5	4.01328	2231
HIGD1A	816251	5.91182	-1.42344	0.0377193	4541.4	3.65719	2823
HINT1	6.11706e+06	6.78654	-0.533235	0.292931	35268.9	4.54739	1279
HINT2	1.85938e+06	6.26937	-1.05956	0.0871837	10496.9	4.02106	2218
HIRA	13864.5	4.1419	-3.22469	0.000596094	71.7697	1.85594	4262
HIST1H1A	7.24942e+06	6.8603	-0.458169	0.348202	41923.5	4.62246	1114
HIST1H1B	6.83452e+07	7.83471	0.533482	3.41572	411253	5.61411	161
HIST1H1C	2.91646e+07	7.46486	0.157084	1.43577	172866	5.23771	387
HIST1H1D	2.7432e+07	7.43826	0.130014	1.34901	162420	5.21064	408
HIST1H1E	2.91646e+07	7.46486	0.157084	1.43577	172866	5.23771	388
HIST1H1T	3.94835e+06	6.59642	-0.726728	0.187617	22589.1	4.3539	1589
HIST1H2AA	1.27172e+07	7.10439	-0.20976	0.616935	74279	4.87087	738
HIST1H2AB	1.55924e+07	7.19291	-0.119672	0.759151	91401.8	4.96095	622
HIST1H2AC	1.55924e+07	7.19291	-0.119672	0.759151	91401.8	4.96095	623
HIST1H2AD	1.55924e+07	7.19291	-0.119672	0.759151	91401.8	4.96095	624
HIST1H2AH	1.55924e+07	7.19291	-0.119672	0.759151	91401.8	4.96095	625
HIST1H2AJ	1.55924e+07	7.19291	-0.119672	0.759151	91401.8	4.96095	626
HIST1H2AK	1.55924e+07	7.19291	-0.119672	0.759151	91401.8	4.96095	627
HIST1H2BA	1.94343e+08	8.28857	0.995375	9.89408	1.19125e+06	6.076	49
HIST1H2BB	2.42046e+08	8.3839	1.09239	12.3707	1.48943e+06	6.17302	33
HIST1H2BD	2.76887e+08	8.4423	1.15183	14.1851	1.70788e+06	6.23246	24
HIST1H2BH	2.76887e+08	8.4423	1.15183	14.1851	1.70788e+06	6.23246	25
HIST1H2BI	2.77419e+08	8.44314	1.15268	14.2128	1.71122e+06	6.23331	21
HIST1H2BJ	2.42577e+08	8.38485	1.09336	12.3983	1.49276e+06	6.17399	31
HIST1H2BK	2.77419e+08	8.44314	1.15268	14.2128	1.71122e+06	6.23331	22
HIST1H2BL	2.76887e+08	8.4423	1.15183	14.1851	1.70788e+06	6.23246	26
HIST1H2BM	2.76887e+08	8.4423	1.15183	14.1851	1.70788e+06	6.23246	27
HIST1H2BN	2.76887e+08	8.4423	1.15183	14.1851	1.70788e+06	6.23246	28
HIST1H2BO	2.42046e+08	8.3839	1.09239	12.3707	1.48943e+06	6.17302	34
HIST1H3E	7.02349e+07	7.84655	0.545537	3.51186	422828	5.62616	155
HIST1H4A	3.08436e+08	8.48917	1.19952	15.8316	1.90612e+06	6.28015	17
HIST2H2AA4	1.55924e+07	7.19291	-0.119672	0.759151	91401.8	4.96095	628
HIST2H2AB	1.24156e+06	6.09397	-1.23807	0.0578006	6959.19	3.84256	2534
HIST2H2AC	1.55924e+07	7.19291	-0.119672	0.759151	91401.8	4.96095	629
HIST2H2BE	2.42577e+08	8.38485	1.09336	12.3983	1.49276e+06	6.17399	32
HIST2H2BF	5.19164e+08	8.7153	1.42967	26.8946	3.23811e+06	6.51029	4
HIST2H3C	7.02349e+07	7.84655	0.545537	3.51186	422828	5.62616	156
HIST3H2A	1.55924e+07	7.19291	-0.119672	0.759151	91401.8	4.96095	630
HIST3H2BB	2.38944e+08	8.3783	1.08669	12.2093	1.47e+06	6.16732	35
HIST3H3	7.02349e+07	7.84655	0.545537	3.51186	422828	5.62616	157
HK1	1.0301e+07	7.01288	-0.302891	0.497863	59942.6	4.77774	879
HK2	585272	5.76736	-1.57046	0.0268868	3237.18	3.51017	3051
HKDC1	48232.8	4.68334	-2.67366	0.00212001	255.249	2.40696	4131
HLA-A	2.6529e+07	7.42372	0.11522	1.30383	156981	5.19585	423
HLA-B	2.71633e+07	7.43398	0.125664	1.33556	160801	5.20629	416
HLA-C	5.51801e+06	6.74178	-0.578788	0.263762	31756.9	4.50184	1352
HLA-DMA	3.5825e+06	6.55419	-0.769705	0.16994	20460.7	4.31092	1674
HLA-DOB	646714	5.81071	-1.52634	0.029762	3583.35	3.55429	2986
HLA-DPA1	1.18476e+06	6.07363	-1.25877	0.0551103	6635.28	3.82186	2565
HLA-DPB1	1.09262e+07	7.03847	-0.276849	0.528629	63646.9	4.80378	839
HLA-DQA1	3.00353e+07	7.47763	0.170086	1.4794	178120	5.25071	383
HLA-DQA2	575547	5.76008	-1.57787	0.0264323	3182.45	3.50276	3065
HLA-DQB1	2.71075e+07	7.43309	0.124754	1.33277	160465	5.20538	417
HLA-DRA	3.62275e+07	7.55904	0.252934	1.79033	215556	5.33356	311
HLA-DRB1	3.3881e+07	7.52996	0.223336	1.67238	201355	5.30396	332
HLA-DRB3	1.51165e+07	7.17945	-0.133373	0.735575	88563.2	4.94725	645
HLA-DRB4	7.73027e+06	6.88819	-0.429785	0.37172	44755	4.65084	1061
HLA-DRB5	2.5775e+07	7.4112	0.102476	1.26612	152441	5.1831	434
HLA-E	6.00164e+06	6.77827	-0.541655	0.287306	34591.7	4.53897	1289
HLA-F	6.2931e+06	6.79886	-0.520695	0.301512	36302.1	4.55993	1252
HLA-G	56411.5	4.75137	-2.60443	0.00248638	299.36	2.47619	4096
HM13	5.13316e+06	6.71038	-0.610741	0.245052	29504.3	4.46989	1404
HMBS	8.11559e+06	6.90932	-0.408285	0.390584	47026.4	4.67234	1023
HMGA1	1.6107e+08	8.20701	0.912379	8.17295	984024	5.99301	60
HMGA2	585149	5.76727	-1.57055	0.0268811	3236.48	3.51007	3052
HMGB1	1.43958e+08	8.15823	0.862736	7.29014	877733	5.94336	64
HMGB2	7.75907e+07	7.88981	0.589559	3.8865	467935	5.67019	136
HMGB3	7.67328e+06	6.88498	-0.433055	0.368931	44419.3	4.64757	1067
HMGCL	3.71555e+06	6.57002	-0.753587	0.176365	21234.4	4.32704	1634
HMGCS1	721693	5.85835	-1.47785	0.0332771	4006.56	3.60277	2907
HMGN1	2.48006e+06	6.39446	-0.932256	0.116881	14072.5	4.14837	1968
HMGN5	3.32021e+06	6.52117	-0.803309	0.157286	18937.3	4.27732	1728
HMHA1	1.80091e+06	6.25549	-1.07369	0.0843943	10161.1	4.00694	2249
HMOX2	511482	5.70883	-1.63002	0.023441	2822.3	3.4506	3157
HN1	9.28494e+06	6.96778	-0.348791	0.447929	53930.6	4.73184	939
HNRNPA0	1.71294e+06	6.23374	-1.09582	0.080201	9656.2	3.98481	2287
HNRNPA1	5.299e+07	7.72419	0.421012	2.6364	317423	5.50164	217
HNRNPA1L2	2.24419e+07	7.35106	0.0412736	1.0997	132404	5.1219	477
HNRNPA2B1	1.22399e+08	8.08778	0.791033	6.18063	744148	5.87166	78
HNRNPA3	3.93487e+07	7.59493	0.289461	1.94743	234470	5.37009	289
HNRNPAB	2.63016e+07	7.41998	0.111415	1.29245	155612	5.19204	426
HNRNPC	4.14695e+08	8.61773	1.33036	21.3975	2.57626e+06	6.41099	9
HNRNPCL1	1.28146e+07	7.1077	-0.206389	0.621743	74857.9	4.87424	728
HNRNPD	2.14448e+06	6.33132	-0.996513	0.100806	12137.1	4.08411	2087
HNRNPF	3.54636e+06	6.54978	-0.774186	0.168195	20250.7	4.30644	1681
HNRNPH1	1.07568e+07	7.03168	-0.283758	0.520286	62642.5	4.79687	852
HNRNPH2	1.13895e+07	7.05651	-0.258495	0.551449	66394.5	4.82213	819
HNRNPH3	1.22125e+07	7.08681	-0.227657	0.592029	71280.3	4.85297	768
HNRNPK	9.40133e+07	7.97319	0.674415	4.72514	568907	5.75504	104
HNRNPL	9.21174e+07	7.96434	0.665411	4.62819	557234	5.74604	107
HNRNPM	2.08413e+07	7.31892	0.00856877	1.01993	122799	5.0892	501
HNRNPR	9.82236e+06	6.99222	-0.323922	0.474327	57109	4.7567	910
HNRNPU	4.41325e+07	7.64476	0.34017	2.18862	263510	5.4208	261
HNRNPUL1	5.69386e+06	6.75541	-0.564922	0.272319	32787.2	4.5157	1330
HNRNPUL2	1.65867e+07	7.21976	-0.0923499	0.808444	97336.7	4.98828	596
HNRPDL	8.04624e+06	6.90559	-0.412078	0.387188	46617.5	4.66855	1029
HNRPLL	1.50058e+06	6.17626	-1.15432	0.0700937	8439.28	3.92631	2408
HOOK3	2.07045e+06	6.31606	-1.01204	0.0972654	11710.8	4.06858	2121
HP	6.51016e+06	6.81359	-0.505708	0.312099	37576.7	4.57492	1205
HP1BP3	6.7561e+06	6.8297	-0.489318	0.324102	39021.9	4.59131	1176
HPR	1.51767e+06	6.18118	-1.14932	0.0709063	8537.11	3.93131	2392
HPRT1	5.58321e+06	6.74688	-0.573596	0.266934	32138.9	4.50703	1343
HPX	943516	5.97475	-1.3594	0.0437122	5262.95	3.72123	2721
HRAS	1.81676e+06	6.2593	-1.06981	0.0851505	10252.1	4.01081	2236
HRSP12	2.11171e+06	6.32463	-1.00332	0.0992384	11948.3	4.07731	2100
HSD17B10	2.31029e+07	7.36367	0.054104	1.13267	136374	5.13473	465
HSD17B12	7.97875e+06	6.90193	-0.415801	0.383883	46219.5	4.66483	1038
HSD17B4	1.22834e+06	6.08932	-1.2428	0.0571744	6883.79	3.83783	2542
HSD17B8	2.60348e+06	6.41556	-0.91079	0.122803	14785.5	4.16984	1929
HSDL1	161261	5.20753	-2.1402	0.00724107	871.825	2.94043	3775
HSDL2	1.89085e+07	7.27666	-0.0344457	0.92375	111219	5.04618	536
HSFY1	181327	5.25846	-2.08836	0.00815903	982.347	2.99226	3715
HSP90AA1	1.05826e+08	8.02459	0.726728	5.33001	641733	5.80735	91
HSP90AB1	2.21549e+08	8.34547	1.05328	11.3054	1.36117e+06	6.13391	37
HSP90B1	7.83294e+07	7.89392	0.593747	3.92416	472469	5.67437	133
HSPA14	620822	5.79297	-1.5444	0.0285498	3437.39	3.53623	3010
HSPA1B	1.59215e+07	7.20198	-0.110442	0.775458	93365.1	4.97018	614
HSPA1L	7.3246e+06	6.86478	-0.45361	0.351877	42365.9	4.62702	1105
HSPA2	1.32286e+07	7.12151	-0.192334	0.642193	77320	4.88829	712
HSPA4	6.34274e+06	6.80228	-0.517223	0.303932	36593.5	4.5634	1241
HSPA4L	4.62933e+06	6.66552	-0.656402	0.220596	26559.8	4.42422	1483
HSPA5	7.72488e+07	7.88789	0.587607	3.86908	465837	5.66823	137
HSPA6	2.11914e+06	6.32616	-1.00177	0.0995939	11991.1	4.07886	2099
HSPA8	1.11684e+08	8.04799	0.750539	5.6304	677900	5.83117	88
HSPA9	5.23416e+07	7.71885	0.415571	2.60358	313471	5.4962	221
HSPB1	6.30725e+06	6.79984	-0.519703	0.302202	36385.1	4.56092	1248
HSPBP1	37629	4.57552	-2.78339	0.00164668	198.261	2.29724	4201
HSPD1	3.37376e+08	8.52811	1.23916	17.3445	2.08828e+06	6.31979	14
HSPE1	1.2657e+08	8.10233	0.805842	6.39502	769960	5.88647	77
HSPE1-MOB4	1.08069e+07	7.0337	-0.281701	0.522757	62939.9	4.79893	846
HSPH1	9.07099e+07	7.95765	0.658605	4.55622	548569	5.73923	109
HTATIP2	1.17035e+06	6.06832	-1.26418	0.0544283	6553.16	3.81645	2576
HTRA2	1.96416e+06	6.29318	-1.03533	0.0921863	11099.2	4.04529	2168
HTT	792011	5.89873	-1.43676	0.0365796	4404.18	3.64387	2838
HUNK	122399	5.08778	-2.26207	0.00546928	658.501	2.81856	3883
HUWE1	1.99724e+06	6.30043	-1.02795	0.0937664	11289.5	4.05267	2150
HVCN1	1.11903e+07	7.04884	-0.266296	0.541632	65212.5	4.81433	827
HYOU1	1.5415e+07	7.18794	-0.124729	0.750363	90343.6	4.9559	635
IAH1	1.51333e+06	6.17993	-1.15058	0.0706999	8512.26	3.93005	2398
IARS	1.75833e+07	7.2451	-0.0665616	0.857903	103292	5.01406	573
IARS2	4.71466e+06	6.67345	-0.64833	0.224735	27058.1	4.4323	1473
ICAM1	1.45973e+06	6.16427	-1.16652	0.0681522	8205.52	3.91411	2423
ICAM2	670194	5.8262	-1.51058	0.030862	3715.79	3.57005	2962
ICAM3	2.30315e+07	7.36232	0.0527348	1.12911	135944	5.13336	467
ICMT	318328	5.50288	-1.83962	0.0144669	1741.82	3.241	3456
ICT1	8.90939e+06	6.94985	-0.36704	0.429497	51711.4	4.71359	970
IDE	567199	5.75374	-1.58432	0.0260421	3135.47	3.4963	3076
IDH1	1.01031e+07	7.00446	-0.311465	0.488129	58770.8	4.76916	892
IDH2	1.63135e+07	7.21255	-0.0996914	0.794893	95705.1	4.98094	604
IDH3A	1.01399e+07	7.00603	-0.309859	0.489937	58988.5	4.77077	889
IDH3B	7.92358e+06	6.89892	-0.418867	0.381182	45894.3	4.66176	1047
IDH3G	3.92295e+06	6.59361	-0.72958	0.186389	22441.2	4.35105	1596
IDI1	967775	5.98577	-1.34818	0.0448562	5400.69	3.73245	2705
IFI16	6.42361e+06	6.80778	-0.511623	0.307877	37068.4	4.569	1221
IFI35	1.46261e+06	6.16513	-1.16565	0.0682893	8222.03	3.91498	2422
IFI44	7.96659e+06	6.90127	-0.416475	0.383288	46147.9	4.66415	1040
IFI44L	7.42855e+06	6.8709	-0.447381	0.356959	42977.9	4.63325	1091
IFIH1	1.01007e+07	7.00435	-0.311571	0.48801	58756.4	4.76906	893
IFIT1	1.86787e+07	7.27135	-0.0398504	0.912325	109844	5.04078	541
IFIT1B	160329	5.20501	-2.14276	0.0071985	866.699	2.93787	3779
IFIT2	3.1773e+06	6.50206	-0.822755	0.150399	18108	4.25787	1759
IFIT3	6.62747e+06	6.82135	-0.497814	0.317823	38265.9	4.58281	1191
IFIT5	506595	5.70466	-1.63427	0.0232131	2794.86	3.44636	3165
IFITM1	3.98112e+07	7.60001	0.294625	1.97072	237275	5.37525	288
IFNG	2.1526e+06	6.33296	-0.994842	0.101195	12183.8	4.08578	2084
IFRD1	261435	5.41736	-1.92665	0.01184	1425.53	3.15398	3564
IFT27	316154	5.4999	-1.84265	0.0143663	1729.71	3.23797	3462
IGBP1	2.32854e+06	6.36708	-0.960119	0.109618	13198	4.12051	2017
IGF2BP1	119551	5.07755	-2.27247	0.0053398	642.912	2.80815	3898
IGF2BP3	2.87267e+08	8.45829	1.1681	14.7264	1.77306e+06	6.24872	20
IGF2R	153421	5.18589	-2.16222	0.00688298	828.71	2.9184	3798
IGLL5	4.79068e+06	6.6804	-0.64126	0.228423	27502.2	4.43937	1459
IGSF10	172568	5.23696	-2.11025	0.00775807	934.071	2.97038	3746
IK	2.08538e+06	6.31918	-1.00887	0.0979792	11796.7	4.07176	2109
IKBKAP	182986	5.26242	-2.08434	0.00823498	991.491	2.99629	3714
IKBKB	160911	5.20659	-2.14116	0.00722508	869.9	2.93947	3776
IKBKE	27721	4.44281	-2.91845	0.00120655	145.269	2.16217	4225
IKZF1	1.13193e+06	6.05382	-1.27893	0.0526103	6334.28	3.8017	2595
IKZF2	228698	5.35926	-1.98578	0.0103329	1244.08	3.09485	3630
IKZF3	1.75721e+06	6.24482	-1.08454	0.0823107	9910.2	3.99608	2264
IKZF4	81304.2	4.91011	-2.44288	0.0036068	434.259	2.63775	4024
IL16	457107	5.66002	-1.6797	0.0209074	2517.25	3.40093	3228
IL4I1	2.61399e+06	6.4173	-0.90901	0.123308	14846.3	4.17162	1928
ILDR1	189484	5.27757	-2.06891	0.00853268	1027.33	3.01171	3703
ILF2	1.78964e+07	7.25277	-0.0587604	0.873453	105164	5.02187	563
ILF3	2.06547e+07	7.31502	0.00459507	1.01064	121681	5.08522	507
ILK	280976	5.44867	-1.89479	0.0127412	1534.04	3.18584	3528
ILKAP	904214	5.95627	-1.3782	0.0418598	5039.92	3.70242	2747
ILVBL	271819	5.43428	-1.90943	0.0123187	1483.18	3.17119	3547
IMMT	1.53717e+07	7.18672	-0.125972	0.748217	90085.3	4.95465	636
IMP3	1.5142e+06	6.18018	-1.15033	0.0707412	8517.24	3.9303	2395
IMP4	626514	5.79693	-1.54036	0.0288162	3469.47	3.54026	3005
IMPA1	5.67755e+06	6.75416	-0.56619	0.271525	32691.6	4.51444	1332
IMPDH1	1.82059e+07	7.26021	-0.0511814	0.88883	107015	5.02945	554
IMPDH2	1.68281e+07	7.22604	-0.085963	0.820421	98778.7	4.99466	590
INADL	23315.5	4.36765	-2.99495	0.0010117	121.809	2.08568	4241
INPP5B	157171	5.19637	-2.15155	0.00705423	849.329	2.92908	3788
INPP5D	1.11604e+07	7.04768	-0.267475	0.540163	65035.6	4.81315	828
INPPL1	1.10711e+06	6.04419	-1.28873	0.0514366	6192.96	3.7919	2612
INTS1	349241	5.54313	-1.79866	0.0158979	1914.1	3.28197	3397
INTS3	1.98042e+06	6.29676	-1.03169	0.0929627	11192.7	4.04894	2158
INTS4	553783	5.74334	-1.5949	0.0254154	3060.01	3.48572	3091
INTS5	388300	5.58917	-1.7518	0.0177091	2132.17	3.32882	3334
INTS6	133367	5.12505	-2.22414	0.00596845	718.602	2.85649	3854
INTS7	187893	5.27391	-2.07264	0.00845978	1018.56	3.00799	3705
IPO4	791201	5.89829	-1.43721	0.0365415	4399.6	3.64341	2840
IPO5	2.94113e+06	6.46851	-0.856893	0.139029	16739.1	4.22373	1822
IPO7	1.17852e+06	6.07134	-1.2611	0.0548148	6599.7	3.81952	2572
IPO9	508594	5.70637	-1.63253	0.0233063	2806.08	3.4481	3161
IQGAP1	1.13002e+07	7.05309	-0.261975	0.547047	65864.5	4.81865	821
IQGAP2	569517	5.75551	-1.58252	0.0261504	3148.51	3.49811	3073
IQGAP3	453886	5.65695	-1.68283	0.0207575	2499.2	3.3978	3231
IQSEC1	1.59839e+07	7.20368	-0.108712	0.778554	93737.8	4.97191	611
IREB2	216025	5.3345	-2.01097	0.00975046	1173.96	3.06965	3651
IRF2BP2	271330	5.4335	-1.91023	0.0122962	1480.46	3.1704	3550
IRF4	9.61313e+06	6.98286	-0.333438	0.464047	55871.2	4.74719	925	1
IRF5	2.7776e+06	6.44367	-0.882177	0.131167	15792.5	4.19845	1868	1
IRF8	136539	5.13526	-2.21375	0.00611295	735.999	2.86688	3848
IRF9	5.35014e+07	7.72837	0.425258	2.6623	320541	5.50588	212
IRGC	179853	5.25492	-2.09197	0.00809151	974.218	2.98866	3721
IRGQ	3.71378e+06	6.56982	-0.753798	0.17628	21224.1	4.32683	1635
ISG15	5.35167e+07	7.72849	0.425384	2.66308	320635	5.50601	211
ISG20	6.37616e+06	6.80456	-0.5149	0.305562	36789.7	4.56573	1232
ISOC1	2.44929e+06	6.38904	-0.937774	0.115405	13894.8	4.14285	1983
IST1	3.1752e+06	6.50177	-0.823047	0.150298	18095.9	4.25758	1761
ITGA4	1.0654e+06	6.02751	-1.3057	0.049465	5955.59	3.77492	2640
ITGAL	312489	5.49484	-1.84781	0.0141969	1709.31	3.23282	3472
ITGAM	1.06771e+06	6.02845	-1.30475	0.0495741	5968.72	3.77588	2637
ITGB1	310010	5.49138	-1.85133	0.0140823	1695.51	3.2293	3478
ITGB2	1.81437e+06	6.25873	-1.07039	0.0850365	10238.4	4.01023	2240
ITGB7	3.06917e+06	6.48702	-0.838059	0.145192	17481.1	4.24257	1790
ITIH2	144389	5.15954	-2.18904	0.00647082	779.087	2.89159	3825
ITPA	2.21528e+06	6.34543	-0.982157	0.104194	12545	4.09847	2059
ITPR1	483501	5.6844	-1.65489	0.0221366	2665.25	3.42574	3196
ITPR2	745448	5.87242	-1.46354	0.0343921	4140.81	3.61709	2887
ITPR3	53374.9	4.72734	-2.62889	0.00235023	282.968	2.45174	4111
ITSN2	25690.8	4.40978	-2.95207	0.00111669	134.449	2.12856	4232
IVD	1.2654e+07	7.10223	-0.211962	0.613815	73903.3	4.86866	740
IVL	132051	5.12074	-2.22852	0.0059085	711.383	2.8521	3858
IWS1	309515	5.49068	-1.85203	0.0140594	1692.75	3.22859	3479
JAK3	154786	5.18973	-2.15831	0.0069453	836.214	2.92232	3796
JAKMIP2	114408	5.05846	-2.29191	0.00510613	614.778	2.78872	3924
JMJD7	51725.3	4.7137	-2.64276	0.00227633	274.071	2.43786	4116
JMJD7-PLA2G4B	38145.3	4.58144	-2.77737	0.00166968	201.029	2.30326	4197
JUNB	402846	5.60514	-1.73555	0.0183844	2213.48	3.34508	3315
JUP	24037.7	4.38089	-2.98147	0.0010436	125.649	2.09916	4238
KARS	1.14223e+07	7.05775	-0.257223	0.553066	66589.2	4.8234	817
KAT2B	1.078e+06	6.03262	-1.3005	0.0500606	6027.3	3.78012	2629
KAT7	1.04427e+06	6.01881	-1.31455	0.0484669	5835.41	3.76607	2658
KBTBD3	5.23286e+06	6.71874	-0.602239	0.249897	30087.6	4.47839	1393
KCNAB2	2.62297e+06	6.41879	-0.907494	0.123739	14898.1	4.17313	1925
KDELC1	669883	5.826	-1.51078	0.0308475	3714.03	3.56985	2963
KDM1A	270286	5.43182	-1.91193	0.0122481	1474.67	3.16869	3554
KDM2A	428418	5.63187	-1.70835	0.0195727	2356.56	3.37228	3280
KDM3A	268249	5.42854	-1.91528	0.0121541	1463.35	3.16535	3555
KDM3B	893345	5.95102	-1.38355	0.0413478	4978.27	3.69708	2761
KDM6B	51991.6	4.71593	-2.6405	0.00228826	275.506	2.44013	4115
KHDRBS1	6.39239e+06	6.80566	-0.513777	0.306354	36885	4.56685	1225
KHSRP	1.88915e+07	7.27627	-0.0348428	0.922905	111118	5.04578	537
KIAA0020	2.036e+06	6.30878	-1.01946	0.0956187	11512.5	4.06117	2136
KIAA0182	542055	5.73404	-1.60436	0.0248677	2994.07	3.47626	3109
KIAA0196	254244	5.40525	-1.93898	0.0115086	1385.64	3.14165	3575
KIAA0368	1.16072e+06	6.06473	-1.26783	0.0539726	6498.3	3.8128	2579
KIAA0528	66929.9	4.82562	-2.52887	0.00295892	356.254	2.55176	4062
KIAA0664	171396	5.234	-2.11326	0.00770447	927.618	2.96737	3751
KIAA0907	467522	5.6698	-1.66974	0.0213923	2575.64	3.41088	3215
KIAA1033	696321	5.84281	-1.49367	0.0320869	3863.26	3.58695	2933
KIAA1429	521994	5.71767	-1.62103	0.0239314	2881.34	3.45959	3138
KIAA1432	38585	4.58642	-2.7723	0.00168926	203.387	2.30832	4193
KIAA1704	326064	5.5133	-1.82901	0.0148248	1784.91	3.25162	3438
KIAA1755	247453	5.39349	-1.95094	0.0111958	1347.98	3.12968	3592
KIAA1967	2.59697e+06	6.41447	-0.911898	0.12249	14747.8	4.16873	1932
KIF13B	142305	5.15322	-2.19547	0.00637578	767.643	2.88516	3830
KIF1A	152289	5.18267	-2.1655	0.00683126	822.483	2.91513	3803
KIF1B	64878.4	4.8121	-2.54263	0.00286665	345.144	2.538	4070
KIF1C	41058.2	4.6134	-2.74484	0.00179952	216.662	2.33578	4178
KIF21A	197390	5.29533	-2.05085	0.00889514	1070.98	3.02978	3687
KIF2A	2.02157e+06	6.30569	-1.0226	0.094929	11429.5	4.05803	2141
KIF2B	6555.8	3.81663	-3.55572	0.000278151	33.4893	1.52491	4285
KIF2C	1.15199e+07	7.06145	-0.253465	0.557872	67167.8	4.82716	809
KIF3A	98410.7	4.99304	-2.35848	0.00438045	527.407	2.72215	3973
KIF5A	1.17613e+06	6.07046	-1.262	0.0547019	6586.1	3.81863	2575
KIF5B	4.5117e+06	6.65434	-0.667778	0.214893	25873.1	4.41285	1494
KIF5C	1.76177e+06	6.24595	-1.0834	0.0825283	9936.41	3.99723	2262
KIFC1	435629	5.63912	-1.70097	0.0199081	2396.93	3.37966	3258
KL	543631	5.7353	-1.60308	0.0249413	3002.93	3.47755	3107
KLC1	3.70901e+06	6.56926	-0.754366	0.176049	21196.3	4.32626	1636
KLC2	304798	5.48401	-1.85882	0.0138414	1666.5	3.22181	3487
KLHL13	556312	5.74532	-1.59289	0.0255335	3074.23	3.48774	3086
KLHL9	123230	5.09071	-2.25908	0.00550707	663.051	2.82155	3882
KNTC1	6431.64	3.80832	-3.56417	0.000272791	32.844	1.51646	4287
KPNA1	1.13162e+07	7.0537	-0.261348	0.547838	65959.7	4.81928	820
KPNA2	41368.7	4.61667	-2.74151	0.00181337	218.33	2.33911	4175
KPNA3	6.29328e+06	6.79888	-0.520683	0.301521	36303.1	4.55994	1251
KPNA4	2.89246e+06	6.46127	-0.864268	0.136689	16457.3	4.21636	1835
KPNA5	1.56634e+06	6.19489	-1.13536	0.073221	8815.81	3.94526	2361
KPNA6	2.67684e+06	6.42762	-0.898509	0.126326	15209.6	4.18212	1903
KPNB1	3.03974e+07	7.48284	0.175383	1.49756	180306	5.25601	378
KRAS	2.07323e+06	6.31665	-1.01145	0.0973984	11726.8	4.06918	2118
KRI1	261058	5.41674	-1.92729	0.0118226	1423.44	3.15334	3565
KRR1	1.44677e+06	6.1604	-1.17046	0.0675367	8131.42	3.91017	2427
KRT1	1.01022e+08	8.00441	0.706193	5.08385	612096	5.78682	96
KRT10	1.05618e+08	8.02374	0.725858	5.31934	640449	5.80648	92
KRT12	4.11784e+06	6.61467	-0.708151	0.195816	23576.3	4.37248	1557
KRT13	716299	5.85509	-1.48117	0.033024	3976.09	3.59946	2914
KRT14	1.2291e+07	7.08959	-0.224829	0.595897	71746	4.8558	758
KRT15	3.55136e+06	6.55039	-0.773563	0.168437	20279.8	4.30706	1680
KRT16	7.42652e+06	6.87079	-0.447502	0.35686	42966	4.63312	1092
KRT17	3.67382e+06	6.56512	-0.758579	0.17435	20991.7	4.32205	1652
KRT18	258066	5.41173	-1.93238	0.0116847	1406.84	3.14824	3570
KRT19	3.61411e+06	6.558	-0.765821	0.171466	20644.5	4.31481	1669
KRT2	5.11061e+07	7.70847	0.405013	2.54105	305942	5.48564	225
KRT20	85067.3	4.92976	-2.42288	0.00377676	454.722	2.65775	4010
KRT222	148868	5.1728	-2.17554	0.00667512	803.684	2.90509	3814
KRT24	39129.5	4.5925	-2.76611	0.00171353	206.309	2.31452	4189
KRT25	4.08263e+06	6.61094	-0.711946	0.194113	23371.2	4.36868	1563
KRT26	2.8751e+06	6.45865	-0.866929	0.135854	16356.8	4.2137	1843
KRT27	3.92561e+06	6.59391	-0.729281	0.186517	22456.7	4.35135	1594
KRT28	4.10857e+06	6.61369	-0.709147	0.195368	23522.3	4.37148	1559
KRT3	693801	5.84123	-1.49528	0.0319687	3849.03	3.58535	2936
KRT31	48520.6	4.68593	-2.67103	0.00213288	256.799	2.40959	4130
KRT32	44926.5	4.6525	-2.70505	0.0019722	237.453	2.37558	4155
KRT33B	46654.5	4.66889	-2.68837	0.00204943	246.751	2.39226	4141
KRT35	39129.5	4.5925	-2.76611	0.00171353	206.309	2.31452	4190
KRT36	44926.5	4.6525	-2.70505	0.0019722	237.453	2.37558	4156
KRT37	50542.3	4.70366	-2.65299	0.00222336	267.693	2.42764	4120
KRT38	50542.3	4.70366	-2.65299	0.00222336	267.693	2.42764	4121
KRT4	1.5907e+06	6.20159	-1.12854	0.0743802	8955.37	3.95208	2349
KRT5	8.16981e+06	6.91221	-0.405342	0.39324	47346.1	4.67528	1017
KRT6A	3.91416e+06	6.59264	-0.730572	0.185964	22390	4.35005	1601
KRT6B	2.65355e+06	6.42383	-0.902372	0.125207	15074.9	4.17825	1913
KRT6C	3.35612e+06	6.52584	-0.798555	0.159017	19145.7	4.28207	1719
KRT7	596231	5.77541	-1.56226	0.0273993	3298.88	3.51837	3036
KRT71	313284	5.49594	-1.84668	0.0142336	1713.73	3.23394	3467
KRT72	579605	5.76313	-1.57476	0.0266219	3205.28	3.50587	3060
KRT73	313284	5.49594	-1.84668	0.0142336	1713.73	3.23394	3468
KRT74	313284	5.49594	-1.84668	0.0142336	1713.73	3.23394	3469
KRT75	608224	5.78406	-1.55346	0.0279603	3366.42	3.52717	3025
KRT76	1.52756e+06	6.184	-1.14644	0.0713767	8593.75	3.93418	2389
KRT77	359323	5.55549	-1.78608	0.016365	1970.35	3.29454	3377
KRT79	356323	5.55184	-1.78979	0.016226	1953.61	3.29084	3382
KRT8	701151	5.84581	-1.49062	0.0323134	3890.53	3.59001	2929
KRT84	1.69914e+06	6.23023	-1.0994	0.0795435	9577.04	3.98123	2293
KRT9	3.88705e+07	7.58962	0.284056	1.92334	231570	5.36468	293
KTN1	3.17521e+06	6.50177	-0.823047	0.150298	18095.9	4.25758	1760
KY	516129	5.71276	-1.62603	0.0236578	2848.4	3.4546	3149
KYNU	818955	5.91326	-1.42198	0.0378464	4556.71	3.65865	2822
L2HGDH	301239	5.47891	-1.86401	0.0136769	1646.7	3.21661	3493
LACTB	1.40013e+06	6.14617	-1.18495	0.0653212	7864.67	3.89568	2451
LACTB2	1.42259e+06	6.15308	-1.17791	0.0663881	7993.13	3.90272	2444
LAGE3	3.24704e+06	6.51149	-0.813158	0.153759	18512.6	4.26747	1744
LAMA4	139637	5.145	-2.20383	0.00625414	752.998	2.87679	3836
LAMP1	4.13263e+06	6.61623	-0.706567	0.196532	23662.5	4.37406	1553
LAMP2	1.354e+06	6.13162	-1.19975	0.0631318	7601.07	3.88087	2468
LAMP3	2.7434e+06	6.43829	-0.887654	0.129523	15594.5	4.19297	1878
LAMTOR1	1.18482e+07	7.07365	-0.241045	0.574057	69116.5	4.83958	793
LAMTOR3	4.95717e+06	6.69523	-0.626161	0.236504	28475.1	4.45447	1426
LAMTOR4	9.65983e+06	6.98497	-0.331297	0.466341	56147.4	4.74933	920
LAMTOR5	660211	5.81968	-1.51721	0.0303942	3659.46	3.56342	2972
LANCL1	7.62652e+06	6.88233	-0.435756	0.366643	44143.8	4.64487	1075
LANCL2	1.06713e+06	6.02822	-1.30498	0.0495469	5965.45	3.77564	2638
LAP3	3.11968e+07	7.49411	0.186856	1.53764	185132	5.26748	364
LARP1	3.54561e+06	6.54969	-0.774279	0.168159	20246.4	4.30635	1682
LARP1B	50797.8	4.70584	-2.65076	0.0022348	269.07	2.42986	4119
LARP4B	1.00748e+06	6.00324	-1.33041	0.0467299	5626.27	3.75022	2678
LARP7	819380	5.91349	-1.42175	0.0378664	4559.11	3.65888	2821
LARS	6.27503e+06	6.79762	-0.521966	0.300631	36196	4.55866	1254
LARS2	148789	5.17257	-2.17577	0.00667153	803.253	2.90485	3815
LAS1L	285063	5.45494	-1.88841	0.0129299	1556.75	3.19222	3521
LASP1	1.12089e+07	7.04956	-0.26556	0.54255	65323	4.81507	825
LAT2	159862	5.20375	-2.14405	0.00717716	864.13	2.93658	3780
LBR	1.20223e+07	7.07999	-0.234597	0.582644	70150.4	4.84603	780
LCK	1.19131e+06	6.07603	-1.25633	0.0554207	6672.65	3.8243	2560
LCN1	488025	5.68844	-1.65077	0.0223474	2690.63	3.42985	3191
LCP1	1.39144e+08	8.14346	0.847704	7.04213	847872	5.92833	65
LCP2	189467	5.27753	-2.06895	0.00853191	1027.24	3.01167	3704
LCT	266397	5.42553	-1.91834	0.0120687	1453.08	3.16229	3558
LDHA	1.79184e+08	8.2533	0.959482	9.10925	1.09675e+06	6.04011	54
LDHB	1.8746e+08	8.27291	0.979439	9.5376	1.14833e+06	6.06007	50
LEMD1	907547	5.95787	-1.37658	0.0420168	5058.83	3.70405	2746
LEMD2	502094	5.70078	-1.63821	0.0230032	2769.59	3.44242	3169
LENG1	1.02568e+06	6.01101	-1.32249	0.0475888	5729.7	3.75813	2667
LEO1	553198	5.74288	-1.59537	0.0253881	3056.72	3.48526	3092
LETM1	5.21762e+06	6.71747	-0.603528	0.249156	29998.4	4.4771	1398
LGALS1	7.60767e+07	7.88125	0.58085	3.80934	458644	5.66148	141
LGALS12	3.71662e+06	6.57015	-0.753461	0.176417	21240.5	4.32717	1633
LGALS3	3.25662e+07	7.51277	0.205842	1.60636	193406	5.28647	345
LGALS9	5.99891e+06	6.77807	-0.541856	0.287173	34575.7	4.53877	1290
LGALS9B	2.49216e+06	6.39658	-0.930105	0.117461	14142.4	4.15052	1964
LGALS9C	2.31415e+06	6.36439	-0.962859	0.108928	13115	4.11777	2024
LHPP	4.07641e+06	6.61028	-0.71262	0.193812	23334.9	4.36801	1564
LIG1	148933	5.17299	-2.17535	0.00667808	804.041	2.90528	3813
LIG3	168160	5.22572	-2.12168	0.00755643	909.794	2.95894	3755
LIMA1	64499.9	4.80956	-2.54521	0.00284963	343.095	2.53541	4072
LIMS1	576781	5.76101	-1.57692	0.0264899	3189.39	3.50371	3064
LIN7A	438929	5.64239	-1.69764	0.0200615	2415.41	3.38299	3255
LIN7B	402351	5.60461	-1.73609	0.0183615	2210.72	3.34453	3316
LIN7C	438929	5.64239	-1.69764	0.0200615	2415.41	3.38299	3256
LIPA	64052	4.80653	-2.54829	0.00282949	340.67	2.53233	4074
LMAN1	8.05154e+06	6.90588	-0.411787	0.387448	46648.7	4.66884	1027
LMAN2	9.37727e+06	6.97208	-0.344418	0.452462	54476.4	4.73621	930
LMNA	3.1537e+07	7.49882	0.191649	1.55471	187187	5.27228	355
LMNB1	6.19795e+07	7.79225	0.490271	3.09222	372304	5.5709	181
LMNB2	1.58835e+07	7.20095	-0.111496	0.773578	93138.8	4.96913	615
LNPEP	4.89198e+06	6.68948	-0.632011	0.23334	28094.1	4.44862	1443
LOC100506248	1.19318e+07	7.07671	-0.237936	0.578181	69613	4.84269	788
LOC100506310	6.11389e+06	6.78632	-0.533465	0.292776	35250.2	4.54716	1280
LOC100507709	7.429e+06	6.87093	-0.447354	0.356982	42980.6	4.63327	1090
LOC100507714	1.06692e+07	7.02813	-0.287369	0.515978	62123.7	4.79326	857
LOC100507855	1.00088e+06	6.00038	-1.33331	0.0464183	5588.76	3.74732	2685
LOC100509457	1.82257e+06	6.26068	-1.0684	0.0854275	10285.5	4.01222	2232
LOC100996331	2.03627e+06	6.30883	-1.0194	0.0956315	11514	4.06123	2135
LOC100996643	4.0525e+07	7.60772	0.30248	2.00669	241605	5.38311	285
LOC100996657	2.06229e+06	6.31435	-1.01379	0.0968753	11663.8	4.06684	2124
LOC100996725	1.24389e+07	7.09478	-0.219541	0.603197	72625	4.86109	746
LOC100996747	3.76109e+07	7.57531	0.269497	1.85993	223936	5.35012	301
LOC100996754	1.4512e+07	7.16173	-0.151409	0.705653	84960.6	4.92922	666
LOC100996820	8.96667e+07	7.95263	0.653493	4.5029	542150	5.73412	111
LOC100996909	254169	5.40512	-1.93911	0.0115052	1385.22	3.14152	3576
LOC101060229	896355	5.95248	-1.38206	0.0414896	4995.35	3.69857	2758
LOC101060285	1.24389e+07	7.09478	-0.219541	0.603197	72625	4.86109	747
LOC101060301	1.28146e+07	7.1077	-0.206389	0.621743	74857.9	4.87424	729
LOC101060318	9.76244e+06	6.98956	-0.326626	0.471383	56754.5	4.754	914
LOC101060363	70862.6	4.85042	-2.50363	0.00313595	377.569	2.577	4049
LOC101060415	1.4512e+07	7.16173	-0.151409	0.705653	84960.6	4.92922	667
LOC101060417	896355	5.95248	-1.38206	0.0414896	4995.35	3.69857	2759
LOC101060433	1.23427e+06	6.09141	-1.24067	0.0574548	6917.56	3.83995	2540
LOC101060439	2.32527e+06	6.36647	-0.960741	0.109461	13179.1	4.11989	2020
LOC101060453	1.01682e+07	7.00724	-0.308629	0.491328	59155.8	4.772	887
LOC101060458	80985.9	4.90841	-2.44461	0.00359243	432.528	2.63601	4026
LOC101060522	5.78168e+06	6.76205	-0.558158	0.276594	33301.9	4.52247	1320
LOC101060541	4.85471e+06	6.68616	-0.635391	0.231531	27876.3	4.44524	1448
LOC101060545	534970	5.72833	-1.61018	0.024537	2954.25	3.47045	3121
LOC101060567	9.3334e+06	6.97004	-0.346491	0.450308	54217.1	4.73414	936
LOC101060570	43164.4	4.63513	-2.72273	0.00189351	227.979	2.35789	4164
LOC101060601	1.38225e+07	7.14059	-0.172924	0.671546	80854.2	4.9077	690
LOC101060620	1.54321e+06	6.18843	-1.14194	0.0721208	8683.34	3.93869	2373
LOC101060670	1.43507e+07	7.15687	-0.15635	0.697669	83999.4	4.92428	673
LOC101060751	9.21103e+06	6.96431	-0.352324	0.4443	53493.7	4.7283	943
LOC101060835	1.1292e+07	7.05277	-0.262294	0.546645	65816.1	4.81833	823
LOC128322	3.42618e+06	6.53481	-0.789424	0.162396	19552.5	4.2912	1706
LOC377711	55601.2	4.74508	-2.61083	0.00245003	294.984	2.4698	4101
LOC390956	119679	5.07802	-2.272	0.00534564	643.615	2.80863	3897
LOC391722	4.2832e+06	6.63177	-0.69075	0.203822	24540.1	4.38988	1526
LOC440563	1.28146e+07	7.1077	-0.206389	0.621743	74857.9	4.87424	730
LOC441155	57001.6	4.75589	-2.59983	0.00251285	302.547	2.48079	4092
LOC649330	1.28146e+07	7.1077	-0.206389	0.621743	74857.9	4.87424	731
LOC650157	103932	5.01675	-2.33435	0.00463069	557.534	2.74627	3954
LOC651959	6.7142e+06	6.82699	-0.492068	0.322056	38775.6	4.58856	1182
LOC653375	197560	5.2957	-2.05047	0.00890291	1071.91	3.03016	3685
LOC730268	722357	5.85875	-1.47745	0.0333082	4010.31	3.60318	2906
LOC81691	5.6225e+06	6.74993	-0.570497	0.268846	32369	4.51013	1339
LOH12CR1	199286	5.29948	-2.04662	0.00898208	1081.44	3.034	3681
LONP1	4.47695e+06	6.65098	-0.671195	0.213209	25670.3	4.40943	1498
LONRF3	446942	5.65025	-1.68964	0.0204343	2460.29	3.39099	3244
LPCAT1	897358	5.95297	-1.38157	0.0415368	5001.03	3.69906	2754
[truncated: 2,291 more rows]

## Sheet: Anchor proteins in D6
GeneSymbol	Exp085324_Proteins_iBAQ	Exp085324_ABQ	Exp085324_log10(iBAQ)	Exp085324_log10(ABQ)
CHD4	3.8416e+06	0.436907	6.58451	-0.359611
DYNC1LI2	295314	0.00533573	5.47028	-2.27281
EIF4A2	2.01306e+07	5.49241	7.30386	0.739763
ELF1	1.10735e+06	0.0300766	6.04428	-1.52177
IRF4	1.5686e+07	0.360323	7.19551	-0.443308
MAPK1	2.54397e+07	0.628466	7.40551	-0.201718
MAPK10	341607	0.0283109	5.53353	-1.54805
MAPK14	1.08897e+06	0.0359778	6.03702	-1.44397
MAPK6	127094	0.0243764	5.10412	-1.61303
MAPK7	3.43292e+06	0.103551	6.53566	-0.984846
NFIC	1.81002e+06	0.147608	6.25768	-0.830889
POLR2D	350282	0.00290911	5.54442	-2.53624
PURA	3.83453e+06	0.168623	6.58371	-0.773084
PURB	2.15473e+06	0.128351	6.33339	-0.891601
RANBP9	1.18737e+06	0.0144774	6.07459	-1.83931
STAT1	7.11475e+07	2.56655	7.85216	0.409349
STAT5A	4.58907e+06	0.180883	6.66172	-0.742602
UBE3C	2.46926e+06	0.0649117	6.39257	-1.18768
WDR92	190808	0.00860902	5.2806	-2.06505

## Sheet: D6 (Exp085324)
GeneSymbol	Exp085324_Proteins_iBAQ	Exp085324_Proteins_Log10(iBAQ)	Exp085324_Log10(ABQ)	Exp085324_ABQ	Exp085324_Copy number	Exp085324_Log10(Copy number)	Protein Rank	Anchor proteins in D6
A2M	2.22809e+06	6.34793	-1.03565	0.0921196	11091.2	4.04498	2505
AAAS	861003	5.935	-1.45952	0.0347122	4179.35	3.62111	3273
AACS	201924	5.30519	-2.10602	0.00783385	943.195	2.9746	4159
AAGAB	497620	5.6969	-1.70393	0.0197727	2380.63	3.37669	3677
AAK1	285537	5.45566	-1.95156	0.0111799	1346.06	3.12906	4008
AARS	3.41447e+07	7.53332	0.181156	1.5176	182719	5.26178	447
AARS2	430784	5.63426	-1.76823	0.0170517	2053.03	3.31239	3761
AARSD1	433321	5.63681	-1.76561	0.0171548	2065.44	3.31501	3757
AASDHPPT	4.30957e+06	6.63443	-0.741554	0.18132	21830.9	4.33907	1920
AATF	1.2301e+06	6.08994	-1.30048	0.0500637	6027.67	3.78015	2995
ABCA3	1.80665e+07	7.25688	-0.102618	0.789555	95062.4	4.97801	762
ABCB10	1.2735e+06	6.105	-1.28502	0.0518776	6246.06	3.79561	2977
ABCB6	1.61206e+07	7.20738	-0.153423	0.702389	84567.6	4.9272	835
ABCB7	1.05226e+06	6.02212	-1.37009	0.0426491	5134.95	3.71054	3136
ABCB8	299045	5.47574	-1.93096	0.0117231	1411.46	3.14967	3970
ABCC1	92228.2	4.96486	-2.45537	0.00350455	421.948	2.62526	4441
ABCC4	244217	5.38778	-2.02125	0.00952252	1146.51	3.05938	4075
ABCD3	755595	5.87829	-1.51774	0.0303573	3655.02	3.56289	3374
ABCE1	1.23256e+07	7.09081	-0.273084	0.533232	64201.1	4.80754	1043
ABCF1	1.05096e+07	7.02159	-0.34414	0.452751	54511.3	4.73649	1155
ABCF2	2.60737e+06	6.4162	-0.965568	0.108251	13033.4	4.11506	2366
ABCF3	2.85841e+06	6.45612	-0.924588	0.118963	14323.1	4.15604	2280
ABHD10	7.5463e+06	6.87773	-0.491806	0.322251	38799	4.58882	1426
ABHD12	2.23647e+06	6.34956	-1.03397	0.0924756	11134.1	4.04665	2502
ABHD14B	1.60228e+07	7.20474	-0.156137	0.698012	84040.6	4.92449	842
ABI1	1.98622e+06	6.29803	-1.08688	0.08187	9857.15	3.99375	2597
ABI2	17762.3	4.2495	-3.18969	0.000646116	77.7924	1.89094	4663
ABI3	5.40667e+06	6.73293	-0.640448	0.228851	27553.6	4.44018	1733
ABR	599780	5.77799	-1.62069	0.0239502	2883.6	3.45994	3546
ABRACL	1.60446e+06	6.20533	-1.18203	0.0657611	7917.64	3.8986	2794
ACAA1	3.68633e+06	6.56659	-0.811192	0.154457	18596.7	4.26943	2039
ACAA2	3.03261e+07	7.48182	0.128285	1.34365	161775	5.20891	493
ACACA	306328	5.48619	-1.92023	0.0120163	1446.76	3.1604	3956
ACACB	11918.7	4.07623	-3.36755	0.000428993	51.6508	1.71308	4682
ACAD10	1.18197e+06	6.07261	-1.31827	0.0480542	5785.72	3.76236	3033
ACAD11	432093	5.63558	-1.76688	0.0171049	2059.43	3.31375	3758
ACAD8	219565	5.34156	-2.06869	0.00853716	1027.87	3.01194	4122
ACAD9	1.81968e+06	6.26	-1.12591	0.0748317	9009.74	3.95471	2680
ACADM	5.98529e+07	7.77709	0.431378	2.70009	325091	5.512	259
ACADS	1.62901e+06	6.21192	-1.17526	0.0667945	8042.06	3.90537	2782
ACADSB	1.4098e+07	7.14916	-0.21319	0.612083	73694.7	4.86744	937
ACADVL	1.26994e+07	7.10378	-0.259765	0.549838	66200.5	4.82086	1014
ACAP1	2.41767e+06	6.3834	-0.999243	0.100174	12061	4.08138	2426
ACAP2	936902	5.97169	-1.42186	0.0378568	4557.96	3.65877	3225
ACAT1	3.20327e+07	7.50559	0.152692	1.42132	171127	5.23332	471
ACAT2	2.11071e+07	7.32443	-0.0332751	0.926243	111520	5.04735	682
ACBD3	5.24874e+06	6.72006	-0.653663	0.221992	26727.8	4.42696	1760
ACBD5	278292	5.4445	-1.96302	0.0108888	1311.01	3.11761	4019
ACIN1	4.44705e+06	6.64807	-0.727554	0.18726	22546.1	4.35307	1892
ACLY	2.88147e+07	7.45961	0.105493	1.27495	153504	5.18612	531
ACO1	1.29691e+06	6.11291	-1.2769	0.0528569	6363.97	3.80373	2956
ACO2	4.19027e+07	7.62224	0.272432	1.87254	225454	5.35306	367
ACOT1	2.34376e+06	6.36991	-1.01308	0.0970321	11682.7	4.06754	2465
ACOT12	4.56112e+06	6.65907	-0.716263	0.192193	23140	4.36436	1877
ACOT13	4.99097e+07	7.69818	0.350387	2.24072	269782	5.43101	306
ACOT2	1.03195e+06	6.01366	-1.37878	0.0418041	5033.22	3.70185	3153
ACOT7	6.76717e+07	7.83041	0.486113	3.06276	368756	5.56674	223
ACOT8	497866	5.69711	-1.70371	0.0197827	2381.84	3.37691	3674
ACOT9	3.59512e+06	6.55571	-0.82236	0.150536	18124.5	4.25827	2057
ACOX3	113428	5.05472	-2.36313	0.00433381	521.791	2.7175	4379
ACP1	2.47598e+07	7.39375	0.0378805	1.09114	131373	5.11851	602
ACSF2	564295	5.75151	-1.64788	0.0224968	2708.62	3.43275	3592
ACSF3	2.37553e+06	6.37576	-1.00708	0.0983827	11845.3	4.07355	2456
ACSL1	5.08944e+06	6.70667	-0.667403	0.215079	25895.5	4.41322	1788
ACSL3	1.28133e+06	6.10766	-1.28228	0.0522054	6285.53	3.79834	2971
ACSL4	7.92478e+06	6.89899	-0.46999	0.338852	40797.8	4.61064	1376
ACSL5	3.54201e+06	6.54925	-0.828995	0.148253	17849.7	4.25163	2073
ACSL6	205509	5.31283	-2.09818	0.00797664	960.388	2.98245	4150
ACSS1	1.21974e+06	6.08627	-1.30425	0.0496312	5975.59	3.77638	3006
ACSS2	97736.9	4.99006	-2.42951	0.00371959	447.838	2.65112	4428
ACTA1	5.71365e+08	8.75691	1.43717	27.3635	3.29456e+06	6.5178	9
ACTA2	5.65743e+08	8.75262	1.43276	27.0871	3.26129e+06	6.51339	11
ACTB	7.96576e+08	8.90123	1.58531	38.4866	4.63379e+06	6.66594	5
ACTBL2	1.3854e+08	8.14158	0.805528	6.3904	769404	5.88615	105
ACTC1	5.71429e+08	8.75696	1.43722	27.3667	3.29495e+06	6.51785	8
ACTG1	7.96576e+08	8.90123	1.58531	38.4866	4.63379e+06	6.66594	6
ACTG2	1.05559e+09	9.02349	1.71082	51.3826	6.18646e+06	6.79144	3
ACTL6A	4.83568e+06	6.68446	-0.690204	0.204078	24571	4.39042	1836
ACTL6B	871108	5.94007	-1.45432	0.0351305	4229.71	3.62631	3267
ACTN1	1.03112e+07	7.01331	-0.352638	0.443978	53455	4.72799	1171
ACTN2	8.87975e+06	6.9484	-0.419267	0.380832	45852.1	4.66136	1278
ACTN3	498498	5.69766	-1.70315	0.0198085	2384.94	3.37748	3671
ACTN4	2.05673e+07	7.31318	-0.0448231	0.901938	108593	5.0358	697
ACTR10	2.69929e+06	6.43125	-0.950123	0.11217	13505.3	4.1305	2334
ACTR1A	3.80963e+06	6.58088	-0.796523	0.159763	19235.5	4.2841	2011
ACTR1B	5.69726e+06	6.75567	-0.617109	0.241486	29074.9	4.46352	1689
ACTR2	6.39085e+07	7.80556	0.460606	2.88806	347722	5.54123	244
ACTR3	4.16101e+07	7.6192	0.269308	1.85912	223838	5.34993	372
ACTR3B	5.07729e+06	6.70563	-0.668469	0.214551	25832	4.41216	1789
ACTR3C	3.51467e+06	6.54588	-0.83245	0.147079	17708.3	4.24818	2086
ACTR5	98333.7	4.9927	-2.42679	0.00374291	450.646	2.65384	4423
ACTRT1	679802	5.83238	-1.56486	0.0272358	3279.2	3.51577	3461
ACY1	859934	5.93447	-1.46007	0.034668	4174.03	3.62056	3275
ADA	9.30977e+06	6.96894	-0.398184	0.399775	48133	4.68244	1252
ADAM10	841689	5.92515	-1.46963	0.0339132	4083.14	3.61099	3291
ADAM11	3.40382e+06	6.53197	-0.846736	0.142319	17135.2	4.23389	2120
ADAM12	1.79773e+06	6.25472	-1.13133	0.0739052	8898.19	3.9493	2694
ADAM9	278023	5.44408	-1.96345	0.010878	1309.71	3.11718	4020
ADAR	1.20155e+07	7.07974	-0.284446	0.519463	62543.3	4.79618	1064
ADCK3	2.49274e+06	6.39668	-0.985612	0.103368	12445.6	4.09501	2398
ADD1	608185	5.78404	-1.61449	0.0242948	2925.09	3.46614	3539
ADD3	2.09685e+06	6.32157	-1.06271	0.0865544	10421.1	4.01792	2558
ADH5	9.76297e+06	6.98958	-0.376994	0.419765	50539.7	4.70363	1215
ADI1	7.14943e+06	6.85427	-0.51589	0.304866	36705.9	4.56474	1481
ADK	1.82522e+07	7.26132	-0.0980594	0.797886	96065.4	4.98257	758
ADNP	4.97786e+06	6.69704	-0.677286	0.210239	25312.8	4.40334	1806
ADO	4.55594e+06	6.65858	-0.71677	0.191969	23113	4.36386	1879
ADPRH	4.4666e+06	6.64998	-0.725598	0.188106	22647.9	4.35503	1890
ADPRHL2	3.43539e+06	6.53598	-0.84262	0.143674	17298.4	4.23801	2110
ADRBK1	852509	5.9307	-1.46394	0.0343607	4137.03	3.61669	3279
ADRBK2	194606	5.28916	-2.12248	0.00754255	908.124	2.95814	4173
ADRM1	7.75332e+06	6.88949	-0.479741	0.331329	39892	4.60089	1398
ADSL	1.16767e+07	7.06732	-0.297195	0.504435	60734	4.78343	1081
ADSS	1.02853e+07	7.01222	-0.353759	0.442835	53317.3	4.72687	1176
AES	914841	5.96135	-1.43248	0.0369421	4447.83	3.64815	3240
AFG3L2	1.84417e+07	7.2658	-0.0934552	0.806389	97089.3	4.98717	754
AFP	285475	5.45557	-1.95166	0.0111774	1345.76	3.12897	4009
AFTPH	4.54644e+06	6.65767	-0.7177	0.191558	23063.5	4.36293	1881
AGFG1	3.39874e+06	6.53132	-0.847402	0.142101	17109	4.23322	2127
AGK	9.04896e+06	6.9566	-0.410852	0.388283	46749.3	4.66977	1268
AGL	3.99761e+06	6.6018	-0.775051	0.167861	20210.4	4.30558	1974
AGMAT	202616	5.30667	-2.1045	0.0078614	946.512	2.97613	4156
AGPAT3	946295	5.97603	-1.41741	0.0382464	4604.87	3.66322	3218
AGPAT5	794987	5.90036	-1.49508	0.031983	3850.76	3.58555	3340
AGPAT6	134388	5.12836	-2.28754	0.00515777	620.996	2.79309	4324
AGPS	8.31306e+06	6.91976	-0.448665	0.355905	42851	4.63196	1336
AGR2	174388	5.24152	-2.17138	0.00673932	811.414	2.90924	4224
AGR3	139510	5.14461	-2.27086	0.00535967	645.304	2.80976	4309
AHCTF1	398490	5.60042	-1.80297	0.0157408	1895.2	3.27765	3808
AHCY	2.88779e+08	8.46057	1.13297	13.5822	1.6353e+06	6.2136	41
AHCYL1	2.71596e+06	6.43392	-0.947378	0.112881	13590.9	4.13325	2330
AHCYL2	5.00361e+06	6.69928	-0.674986	0.211356	25447.2	4.40564	1800
AHNAK	412603	5.61553	-1.78746	0.0163134	1964.13	3.29317	3782
AHSA1	1.53171e+07	7.18518	-0.176215	0.666476	80243.7	4.90441	880
AHSG	608058	5.78394	-1.61458	0.0242895	2924.46	3.46605	3540
AIDA	489417	5.68968	-1.71134	0.0194382	2340.35	3.36928	3689
AIFM1	1.90823e+07	7.28063	-0.0782334	0.835154	100553	5.00239	730
AIFM2	294915	5.4697	-1.93716	0.011557	1391.46	3.14347	3983
AIMP1	4.90569e+07	7.6907	0.342704	2.20142	265051	5.42333	309
AIMP2	1.3686e+06	6.13628	-1.25291	0.0558583	6725.34	3.82771	2915
AIP	6.14311e+06	6.78839	-0.583519	0.260904	31412.8	4.49711	1609
AK2	7.21453e+07	7.85821	0.514651	3.27077	393801	5.59528	206
AK3	4.79739e+07	7.681	0.332752	2.15155	259047	5.41338	317
AKAP1	995194	5.99791	-1.39495	0.0402766	4849.3	3.68568	3179
AKAP13	2.49423e+06	6.39694	-0.985346	0.103432	12453.2	4.09528	2397
AKAP2	419161	5.62238	-1.78043	0.0165796	1996.18	3.3002	3770
AKAP8	737333	5.86766	-1.52864	0.0296044	3564.37	3.55198	3394
AKAP8L	429432	5.63289	-1.76963	0.0169968	2046.41	3.31099	3762
AKAP9	116774	5.06734	-2.35017	0.00446508	537.596	2.73046	4373
AKR1A1	1.5211e+07	7.18216	-0.179316	0.661735	79672.9	4.90131	886
AKR1B1	2.49984e+07	7.39791	0.0421575	1.10194	132673	5.12278	595
AKR1B15	1.12963e+06	6.05293	-1.33846	0.0458709	5522.85	3.74216	3070
AKR1E2	7.22121e+06	6.85861	-0.511437	0.308009	37084.3	4.56919	1467
AKR7A2	1.29302e+06	6.1116	-1.27824	0.0526941	6344.37	3.80239	2959
AKT1	190616	5.28016	-2.13172	0.00738386	889.017	2.94891	4183
ALAD	1.17983e+06	6.07182	-1.31908	0.0479647	5774.96	3.76155	3036
ALB	2.82266e+08	8.45066	1.1228	13.2679	1.59745e+06	6.20343	43
ALCAM	2.42481e+06	6.38468	-0.997928	0.100478	12097.6	4.0827	2423
ALDH16A1	3.38724e+06	6.52985	-0.848913	0.141608	17049.6	4.23171	2133
ALDH18A1	1.14011e+07	7.05695	-0.307842	0.492218	59263.1	4.77278	1102
ALDH1A1	326116	5.51337	-1.89232	0.0128138	1542.78	3.1883	3920
ALDH1A2	1.48506e+06	6.17174	-1.21651	0.0607427	7313.42	3.86412	2850
ALDH1A3	339161	5.53041	-1.87484	0.0133402	1606.16	3.20579	3897
ALDH1B1	2.31843e+06	6.36519	-1.01793	0.0959559	11553.1	4.0627	2472
ALDH1L1	96266.2	4.98347	-2.43626	0.00366215	440.923	2.64436	4432
ALDH1L2	1.78276e+07	7.25109	-0.108554	0.778836	93771.9	4.97207	770
ALDH2	3.13694e+06	6.49651	-0.883136	0.130877	15757.6	4.19749	2207
ALDH3A2	2.67543e+06	6.42739	-0.954081	0.111153	13382.8	4.12655	2347
ALDH3B1	68637.8	4.83656	-2.58707	0.00258781	311.572	2.49356	4511
ALDH4A1	4.03266e+06	6.60559	-0.77116	0.169371	20392.3	4.30947	1965
ALDH5A1	443910	5.6473	-1.75485	0.0175852	2117.26	3.32577	3742
ALDH6A1	3.7525e+06	6.57432	-0.80326	0.157304	18939.4	4.27737	2023
ALDH9A1	9.25862e+06	6.96655	-0.40064	0.397521	47861.5	4.67999	1253
ALDOA	2.00566e+08	8.30226	0.970466	9.34257	1.12485e+06	6.05109	71
ALDOB	911278	5.95965	-1.43422	0.0367944	4430.04	3.64641	3243
ALDOC	3.71863e+07	7.57038	0.219198	1.65652	199445	5.29982	421
ALG1	7.54022e+06	6.87738	-0.492165	0.321984	38766.9	4.58846	1428
ALG10	408014	5.61068	-1.79244	0.0161272	1941.71	3.28818	3788
ALG10B	111369	5.04676	-2.3713	0.00425308	512.071	2.70933	4384
ALG13	1.88986e+06	6.27643	-1.10904	0.0777956	9366.59	3.97158	2640
ALG3	296297	5.47173	-1.93507	0.0116126	1398.15	3.14555	3977
ALG5	1.88885e+06	6.2762	-1.10928	0.0777529	9361.44	3.97134	2641
ALKBH5	2.23408e+06	6.3491	-1.03445	0.0923742	11121.8	4.04618	2503
ALOX5	1.84397e+06	6.26575	-1.12	0.0758572	9133.21	3.96062	2668
ALOX5AP	7.54181e+06	6.87748	-0.492071	0.322054	38775.3	4.58856	1427
ALYREF	1.3451e+07	7.12875	-0.234134	0.583265	70225.1	4.84649	977
AMDHD2	2.69012e+06	6.42977	-0.951639	0.111779	13458.2	4.12899	2342
AMPD2	3.14784e+06	6.49801	-0.88159	0.131344	15813.8	4.19904	2204
AMPD3	678973	5.83185	-1.5654	0.0272017	3275.09	3.51522	3463
ANAPC1	4.12461e+06	6.61538	-0.76111	0.173337	20869.7	4.31952	1951
ANAPC10	364713	5.56195	-1.84246	0.0143729	1730.49	3.23817	3854
ANAPC4	35995.8	4.55625	-2.87481	0.00133411	160.627	2.20582	4604
ANAPC5	1.22278e+06	6.08735	-1.30314	0.0497579	5990.85	3.77749	3002
ANAPC7	41572	4.6188	-2.8106	0.00154667	186.219	2.27003	4586
ANKHD1	164749	5.21682	-2.19673	0.00635725	765.412	2.8839	4252
ANKHD1-EIF4EBP3	103824	5.0163	-2.40257	0.00395758	476.493	2.67806	4403
ANKRD13A	6.03526e+06	6.7807	-0.591416	0.256203	30846.9	4.48921	1629
ANKRD13D	69768.6	4.84366	-2.57978	0.00263158	316.842	2.50084	4507
ANKRD17	87117.1	4.9401	-2.48078	0.00330534	397.963	2.59984	4460
ANKRD28	286179	5.45664	-1.95056	0.0112057	1349.17	3.13007	4007
ANKRD40	1.04173e+07	7.01776	-0.348073	0.44867	54019.9	4.73255	1164
ANKRD44	3.85144e+08	8.58562	1.26134	18.2533	2.1977e+06	6.34197	21
ANKZF1	2.08579e+06	6.31927	-1.06507	0.0860856	10364.7	4.01556	2562
ANO6	64734.7	4.81114	-2.61317	0.00243687	293.399	2.46746	4519
ANP32A	4.09793e+07	7.61256	0.262498	1.8302	220356	5.34312	377
ANP32B	1.09643e+08	8.03998	0.701242	5.02623	605158	5.78187	130
ANP32C	1.73218e+07	7.23859	-0.121384	0.756163	91042	4.95924	790
ANP32D	2.17618e+06	6.3377	-1.04616	0.0899176	10826.1	4.03447	2527
ANP32E	1.18196e+07	7.0726	-0.291773	0.510772	61496.9	4.78885	1073
ANXA1	2.01954e+06	6.30525	-1.07946	0.08328	10026.9	4.00117	2583
ANXA11	1.6929e+07	7.22863	-0.131611	0.738566	88923.3	4.94902	809
ANXA2	7.26079e+07	7.86098	0.5175	3.2923	396393	5.59813	203
ANXA4	1.72078e+07	7.23573	-0.124327	0.751057	90427.2	4.9563	797
ANXA5	3.78551e+07	7.57812	0.227145	1.68712	203129	5.30777	414
ANXA6	2.08329e+08	8.31875	0.987396	9.71395	1.16956e+06	6.06802	68
ANXA7	1.8643e+07	7.27052	-0.0886163	0.815424	98177.1	4.99201	748
AP1B1	3.57699e+07	7.55352	0.201886	1.59179	191652	5.28251	433
AP1G1	3.6374e+06	6.56079	-0.817148	0.152353	18343.3	4.26348	2047
AP1G2	26021.8	4.41534	-3.01946	0.000956189	115.125	2.06117	4640
AP1M1	5.94186e+06	6.77392	-0.598369	0.252134	30356.9	4.48226	1642
AP1M2	1.62716e+06	6.21143	-1.17577	0.0667164	8032.65	3.90486	2783
AP1S2	2.69665e+06	6.43082	-0.950559	0.112058	13491.7	4.13007	2337
AP2A1	7.48092e+06	6.87396	-0.495685	0.319385	38454	4.58494	1435
AP2A2	1.08436e+06	6.03517	-1.3567	0.0439849	5295.79	3.72393	3108
AP2B1	2.2361e+07	7.34949	-0.00754734	0.982772	118326	5.07308	646
AP2M1	1.7814e+07	7.25076	-0.108893	0.778229	93698.8	4.97173	772
AP2S1	398619	5.60056	-1.80283	0.0157461	1895.83	3.2778	3807
AP3B1	5.99143e+06	6.77753	-0.594665	0.254293	30616.9	4.48596	1635
AP3D1	1.447e+06	6.16047	-1.22808	0.0591453	7121.09	3.85255	2872
AP3M1	1.08589e+06	6.03579	-1.35606	0.044049	5303.5	3.72456	3105
AP3M2	358844	5.55491	-1.84969	0.0141355	1701.91	3.23094	3866
AP3S1	4.55352e+07	7.65835	0.309494	2.03936	245539	5.39012	341
AP5B1	24933.2	4.39678	-3.03851	0.000915151	110.184	2.04212	4642
AP5Z1	226306	5.3547	-2.0552	0.00880634	1060.28	3.02542	4112
APBB1IP	4.07064e+06	6.60966	-0.766981	0.171009	20589.5	4.31365	1960
APEH	5.059e+06	6.70407	-0.670077	0.213758	25736.5	4.41055	1791
APEX1	3.77289e+07	7.57667	0.225656	1.68134	202433	5.30628	415
API5	2.29706e+07	7.36117	0.00444273	1.01028	121638	5.08507	633
APIP	1.03067e+06	6.01312	-1.37933	0.0417509	5026.81	3.70129	3155
APMAP	6.60544e+06	6.8199	-0.551171	0.281079	33841.9	4.52946	1544
APOA1	1.29364e+07	7.11181	-0.251522	0.560374	67469	4.8291	1002
APOA1BP	765696	5.88406	-1.51182	0.030774	3705.19	3.56881	3366
APOB	15107.1	4.17918	-3.26187	0.000547178	65.8803	1.81876	4673
APOBEC3G	623490	5.79483	-1.60341	0.0249225	3000.67	3.47722	3527
APOE	363313	5.56028	-1.84417	0.0143162	1723.67	3.23645	3857
APOL2	1.48157e+06	6.17072	-1.21755	0.0605964	7295.81	3.86307	2855
APOO	1.98288e+06	6.2973	-1.08763	0.0817287	9840.13	3.993	2600
APOOL	1.00195e+06	6.00085	-1.39193	0.0405572	4883.09	3.68869	3175
APPL1	5.37123e+06	6.73007	-0.643379	0.227311	27368.3	4.43725	1737
APRT	8.41065e+07	7.92483	0.583038	3.82858	460961	5.66366	177
APTX	104188	5.01782	-2.40101	0.00397184	478.21	2.67962	4401
AQR	465180	5.66762	-1.73399	0.0184507	2221.47	3.34664	3717
ARAF	519775	5.71582	-1.68452	0.0206768	2489.49	3.39611	3642
ARAP1	591462	5.77193	-1.62692	0.0236093	2842.56	3.45371	3557
ARCN1	1.22796e+08	8.08919	0.751749	5.6461	679791	5.83238	116
ARF1	3.7929e+07	7.57897	0.228014	1.69049	203535	5.30864	412
ARF3	3.7929e+07	7.57897	0.228014	1.69049	203535	5.30864	413
ARF4	1.94576e+07	7.28909	-0.0695496	0.852021	102583	5.01108	714
ARF5	1.66189e+07	7.2206	-0.139851	0.724684	87251.9	4.94077	821
ARF6	7.20248e+06	6.85748	-0.512595	0.307189	36985.5	4.56803	1474
ARFGAP1	325970	5.51318	-1.89252	0.0128079	1542.07	3.1881	3921
ARFGAP2	2.83987e+06	6.4533	-0.927489	0.118171	14227.8	4.15314	2290
ARFGEF1	89999.7	4.95424	-2.46627	0.00341766	411.486	2.61435	4450
ARFGEF2	84061.5	4.9246	-2.4967	0.00318639	383.642	2.58393	4468
ARFIP1	3.50129e+06	6.54423	-0.834149	0.146504	17639.1	4.24648	2093
ARFIP2	218323	5.3391	-2.07121	0.0084876	1021.91	3.00941	4123
ARGLU1	2.82931e+06	6.45168	-0.92915	0.11772	14173.5	4.15148	2295
ARHGAP1	9.18102e+06	6.96289	-0.404392	0.394101	47449.8	4.67623	1259
ARHGAP10	82243.4	4.9151	-2.50645	0.00311567	375.126	2.57418	4477
ARHGAP12	145762	5.16364	-2.25132	0.00560635	675.005	2.82931	4292
ARHGAP15	1.08963e+06	6.03728	-1.35453	0.0442048	5322.25	3.7261	3095
ARHGAP17	6.36813e+06	6.80401	-0.567482	0.270719	32594.5	4.51314	1584
ARHGAP20	193633	5.28698	-2.12472	0.00750384	903.462	2.95591	4178
ARHGAP27	166759	5.22209	-2.19132	0.00643689	775.001	2.8893	4247
ARHGAP30	2.11399e+06	6.3251	-1.05908	0.0872806	10508.6	4.02154	2549
ARHGAP4	566008	5.75282	-1.64653	0.0225669	2717.06	3.4341	3589
ARHGAP9	957073	5.98095	-1.41236	0.0386937	4658.72	3.66827	3205
ARHGDIA	7.39177e+07	7.86875	0.525471	3.35329	403736	5.6061	201
ARHGDIB	1.65538e+08	8.2189	0.884899	7.67183	923688	5.96553	85
ARHGEF1	8.3829e+06	6.92339	-0.444936	0.358975	43220.6	4.63569	1327
ARHGEF18	398053	5.59994	-1.80346	0.0157232	1893.07	3.27717	3809
ARHGEF2	6.5851e+06	6.81856	-0.552546	0.280191	33735	4.52808	1550
ARHGEF6	1.92677e+06	6.28483	-1.10042	0.0793556	9554.41	3.9802	2626
ARHGEF7	3.57273e+06	6.553	-0.825146	0.149573	18008.6	4.25548	2064
ARID1A	3.53611e+06	6.54853	-0.829739	0.148	17819.2	4.25089	2078
ARID3A	1.79546e+06	6.25417	-1.13189	0.0738092	8886.63	3.94874	2697
ARID3B	665928	5.82343	-1.57405	0.0266654	3210.52	3.50657	3482
ARID4B	168093	5.22555	-2.18777	0.00648974	781.364	2.89285	4243
ARIH1	1.80169e+06	6.25568	-1.13034	0.0740722	8918.29	3.95028	2691
ARL1	3.59507e+06	6.55571	-0.822367	0.150533	18124.2	4.25826	2058
ARL2	2.4107e+06	6.38214	-1.00053	0.0998779	12025.3	4.0801	2432
ARL3	4.04411e+06	6.60682	-0.769896	0.169865	20451.8	4.31073	1964
ARL6IP4	5.83731e+06	6.76621	-0.606283	0.247581	29808.8	4.47434	1659
ARL6IP5	1.05806e+07	7.02451	-0.341141	0.455889	54889	4.73949	1149
ARL6IP6	706642	5.8492	-1.5476	0.0283402	3412.16	3.53303	3427
ARL8A	4.84493e+06	6.68529	-0.689353	0.204478	24619.2	4.39127	1835
ARL8B	1.21044e+07	7.08294	-0.281159	0.523409	63018.4	4.79947	1056
ARMC1	490450	5.6906	-1.7104	0.0194803	2345.43	3.37022	3687
ARMC8	1.02995e+06	6.01282	-1.37964	0.0417212	5023.23	3.70098	3156
ARMCX3	1.55249e+06	6.19103	-1.19671	0.0635758	7654.53	3.88392	2821
ARPC1A	582357	5.76519	-1.63383	0.0232363	2797.65	3.44679	3567
ARPC1B	5.37821e+07	7.73064	0.383699	2.41935	291290	5.46433	289
ARPC2	6.44764e+07	7.8094	0.46455	2.9144	350894	5.54518	237
ARPC3	7.09946e+07	7.85123	0.507483	3.21724	387355	5.58811	213
ARPC4	4.47664e+07	7.65095	0.301902	2.00402	241284	5.38253	345
ARPC4-TTLL3	3.10084e+06	6.49148	-0.888296	0.129331	15571.5	4.19233	2217
ARPC5	1.73411e+07	7.23908	-0.120887	0.75703	91146.4	4.95974	789
ARPC5L	1.30197e+07	7.1146	-0.248663	0.564075	67914.7	4.83196	995
ARPP19	3.52238e+06	6.54684	-0.831472	0.14741	17748.2	4.24915	2082
ASAH1	3.07399e+06	6.4877	-0.892173	0.128182	15433.1	4.18845	2223
ASCC1	503751	5.70222	-1.69848	0.0200228	2410.75	3.38215	3660
ASCC2	309575	5.49077	-1.91553	0.0121471	1462.51	3.1651	3950
ASCC3	788175	5.89662	-1.49892	0.0317017	3816.89	3.58171	3351
ASF1A	2.21539e+06	6.34545	-1.0382	0.0915807	11026.3	4.04243	2511
ASH2L	793940	5.89979	-1.49567	0.0319398	3845.55	3.58496	3342
ASL	1.64819e+06	6.21701	-1.17004	0.0676018	8139.26	3.91058	2773
ASMTL	6.24391e+06	6.79546	-0.576264	0.2653	31942.1	4.50436	1594
ASNA1	4.89179e+06	6.68947	-0.685061	0.206509	24863.7	4.39557	1826
ASNS	1.68335e+07	7.22618	-0.134131	0.734292	88408.7	4.9465	811
ASPM	2.08494e+06	6.31909	-1.06525	0.0860497	10360.4	4.01538	2563
ASPSCR1	481351	5.68246	-1.71875	0.0191094	2300.77	3.36187	3699
ASS1	2.12652e+07	7.32767	-0.0299464	0.933369	112378	5.05068	673
ASUN	2.03393e+06	6.30834	-1.07629	0.0838893	10100.3	4.00433	2580
ATAD3A	1.88308e+07	7.27487	-0.0841467	0.82386	99192.7	4.99648	742
ATAD3B	1.21734e+06	6.08541	-1.30513	0.0495307	5963.5	3.7755	3008
ATAD3C	1.03272e+06	6.01398	-1.37845	0.0418362	5037.08	3.70218	3152
ATF2	55062.9	4.74086	-2.68531	0.00206391	248.495	2.39532	4545
ATF7	73205	4.86454	-2.55835	0.00276472	332.872	2.52228	4495
ATG16L1	485905	5.68655	-1.71455	0.019295	2323.12	3.36607	3692
ATG3	1.18168e+07	7.0725	-0.29188	0.510646	61481.8	4.78875	1074
ATG4B	3.81952e+06	6.58201	-0.795368	0.160189	19286.7	4.28526	2006
ATG4C	82725.1	4.91764	-2.50385	0.0031344	377.382	2.57678	4475
ATG7	287296	5.45833	-1.94882	0.0112506	1354.57	3.1318	4004
ATIC	7.86137e+07	7.8955	0.552929	3.57214	430086	5.63356	189
ATL2	110392	5.04294	-2.37522	0.0042148	507.462	2.7054	4388
ATL3	2.5083e+06	6.39938	-0.982837	0.104031	12525.3	4.09779	2392
ATM	193781	5.28731	-2.12438	0.00750974	904.173	2.95625	4177
ATP10A	132908	5.12355	-2.29247	0.00509949	613.978	2.78815	4330
ATP12A	348920	5.54273	-1.86219	0.0137343	1653.61	3.21843	3880
ATP13A1	3.82299e+06	6.5824	-0.794963	0.160338	19304.7	4.28566	2005
ATP1A1	1.6373e+07	7.21413	-0.146498	0.713678	85926.8	4.93413	828
ATP1A2	962183	5.98326	-1.40999	0.0389058	4684.26	3.67064	3197
ATP1A3	3.07577e+06	6.48795	-0.891915	0.128258	15442.3	4.18871	2221
ATP1A4	443169	5.64657	-1.7556	0.0175551	2113.63	3.32503	3744
ATP1B1	1.69304e+06	6.22867	-1.15807	0.0694907	8366.68	3.92255	2746
ATP1B3	1.79651e+07	7.25443	-0.105127	0.785006	94514.7	4.9755	767
ATP2A1	3.83839e+06	6.58415	-0.793171	0.161001	19384.6	4.28746	1998
ATP2A2	7.87089e+06	6.89602	-0.473032	0.336487	40513	4.60759	1381
ATP2A3	2.43901e+06	6.38721	-0.995326	0.101082	12170.3	4.0853	2418
ATP2B1	1.25319e+08	8.09802	0.760813	5.76518	694128	5.84144	111
ATP2B2	35357.1	4.54848	-2.88279	0.00130982	157.702	2.19784	4605
ATP2B3	299780	5.4768	-1.92986	0.0117527	1415.03	3.15076	3967
ATP2B4	1.13447e+08	8.05479	0.716446	5.2053	626718	5.79707	124
ATP2C1	789952	5.8976	-1.49791	0.0317751	3825.72	3.58271	3349
ATP2C2	2.15408e+06	6.33326	-1.05071	0.08898	10713.2	4.02992	2533
ATP4A	382165	5.58225	-1.82162	0.0150793	1815.55	3.25901	3832
ATP5A1	1.58045e+08	8.19878	0.864248	7.31557	880795	5.94487	91
ATP5B	1.79514e+08	8.2541	0.921033	8.33744	1.00383e+06	6.00166	76
ATP5C1	3.36971e+07	7.52759	0.175274	1.49718	180260	5.2559	452
ATP5D	3.39133e+07	7.53037	0.178125	1.50704	181448	5.25875	449
ATP5E	1.62066e+07	7.20969	-0.151053	0.706232	85030.4	4.92957	831
ATP5F1	2.30292e+07	7.36228	0.00557896	1.01293	121957	5.08621	631
ATP5H	5.83081e+07	7.76573	0.41972	2.62858	316480	5.50035	266
ATP5I	9.58551e+07	7.98162	0.641328	4.37852	527174	5.72195	157
ATP5J	6.03805e+06	6.7809	-0.59121	0.256325	30861.5	4.48942	1628
ATP5J2	9.60954e+06	6.9827	-0.384056	0.412995	49724.5	4.69657	1229
ATP5J2-PTCD1	378408	5.57796	-1.82602	0.0149271	1797.22	3.2546	3837
ATP5L	3.69651e+07	7.56779	0.216538	1.64641	198228	5.29716	422
ATP5O	6.08732e+07	7.78443	0.438914	2.74735	330781	5.51954	253
ATP5S	112133	5.04973	-2.36825	0.00428301	515.675	2.71238	4382
ATP6	1.90034e+07	7.27883	-0.0800805	0.83161	100126	5.00055	733
ATP6AP2	606149	5.78258	-1.61598	0.0242113	2915.04	3.46464	3543
ATP6V0A2	176306	5.24627	-2.16651	0.00681543	820.578	2.91412	4220
ATP6V0D1	599495	5.77779	-1.6209	0.0239385	2882.2	3.45972	3547
ATP6V1A	1.01117e+07	7.00482	-0.361349	0.435162	52393.5	4.71928	1187
ATP6V1B1	1.11839e+06	6.04859	-1.34292	0.0454027	5466.49	3.73771	3082
ATP6V1B2	4.21963e+06	6.62527	-0.750956	0.177437	21363.4	4.32967	1936
ATP6V1C1	1.63394e+06	6.21324	-1.17391	0.0670019	8067.03	3.90671	2779
ATP6V1D	9.44225e+06	6.97508	-0.391885	0.405616	48836.1	4.68874	1241
ATP6V1E1	2.97903e+06	6.47407	-0.906163	0.124119	14943.9	4.17446	2252
ATP6V1E2	326339	5.51367	-1.89202	0.0128228	1543.86	3.18861	3919
ATP6V1F	1.48364e+06	6.17133	-1.21693	0.0606831	7306.24	3.86369	2854
ATP6V1G1	4.22407e+06	6.62573	-0.750487	0.177629	21386.5	4.33014	1935
ATP6V1G2	3.73961e+06	6.57283	-0.804793	0.15675	18872.7	4.27583	2027
ATP6V1H	2.20793e+06	6.34399	-1.0397	0.0912643	10988.2	4.04093	2516
ATP8	6.83311e+07	7.83462	0.490436	3.0934	372445	5.57106	217
ATP8A1	474525	5.67626	-1.72512	0.0188313	2267.28	3.35551	3705
ATP8B2	150750	5.17826	-2.23632	0.00580338	698.727	2.84431	4284
ATRIP	826048	5.91701	-1.47799	0.0332664	4005.28	3.60263	3298
ATXN10	3.52505e+07	7.54716	0.195365	1.56807	188795	5.27599	438
ATXN2L	4.12418e+06	6.61534	-0.761156	0.173318	20867.5	4.31947	1952
ATXN3	1.98243e+06	6.2972	-1.08773	0.0817099	9837.87	3.9929	2601
AUP1	976914	5.98986	-1.40321	0.0395173	4757.89	3.67741	3188
AVL9	2.6767e+07	7.4276	0.0726306	1.18204	142317	5.15326	565
AZGP1	165632	5.21914	-2.19435	0.00639223	769.624	2.88628	4250
B2M	1.68369e+08	8.22626	0.892459	7.80655	939909	5.97309	82
B3GALNT1	313091	5.49567	-1.91049	0.0122887	1479.56	3.17013	3945
B3GALT5	2.24198e+07	7.35063	-0.00637707	0.985424	118645	5.07425	644
BABAM1	1.70281e+06	6.23117	-1.15551	0.0699024	8416.25	3.92512	2741
BAG2	1.59443e+06	6.20261	-1.18482	0.0653394	7866.87	3.8958	2803
BAG6	1.96767e+06	6.29395	-1.09106	0.0810855	9762.69	3.98957	2611
BASP1	5.30932e+07	7.72504	0.377953	2.38755	287461	5.45858	291
BAX	3.17513e+07	7.50176	0.148758	1.4085	169584	5.22938	480
BAZ1B	402840	5.60513	-1.79813	0.0159173	1916.44	3.28249	3796
BBS1	7.81696e+06	6.89304	-0.476096	0.334121	40228.2	4.60453	1390
BCAP31	1.07625e+07	7.03191	-0.333542	0.463936	55857.9	4.74708	1141
BCAS2	1.4086e+06	6.14879	-1.24007	0.0575347	6927.18	3.84056	2895
BCAT1	3.33018e+06	6.52247	-0.856487	0.139159	16754.8	4.22414	2154
BCAT2	4.51912e+06	6.65505	-0.720387	0.190376	22921.3	4.36024	1885
BCCIP	2.78827e+06	6.44533	-0.935664	0.115967	13962.5	4.14496	2310
BCKDHA	1.76223e+06	6.24606	-1.14022	0.0724074	8717.85	3.94041	2712
BCKDK	161954	5.20939	-2.20436	0.00624657	752.087	2.87627	4259
BCL10	3.88363e+06	6.58924	-0.787948	0.162949	19619.1	4.29268	1989
BCL2	1.87207e+06	6.27232	-1.11326	0.0770439	9276.09	3.96736	2651
BCL2L13	1.30032e+07	7.11405	-0.249229	0.563341	67826.3	4.8314	999
BCL2L2-PABPN1	401830	5.60404	-1.79925	0.0158763	1911.51	3.28138	3797
BCL7C	3.54923e+06	6.55013	-0.828087	0.148564	17887.1	4.25254	2071
BCLAF1	9.98281e+06	6.99925	-0.367067	0.42947	51708.2	4.71356	1198
BCMO1	69535.9	4.84221	-2.58127	0.00262257	315.758	2.49935	4508
BCORL1	121853	5.08584	-2.33119	0.00466458	561.616	2.74944	4363
BCS1L	631034	5.80005	-1.59805	0.0252322	3037.95	3.48258	3520
BDH1	3.26859e+06	6.51436	-0.864808	0.136518	16436.8	4.21582	2169
BDH2	8.90194e+06	6.94948	-0.418154	0.381809	45969.8	4.66247	1276
BECN1	547051	5.73803	-1.66171	0.0217914	2623.69	3.41891	3614
BET1L	5.27122e+06	6.72191	-0.651759	0.222967	26845.3	4.42887	1755
BID	3.11528e+06	6.4935	-0.886225	0.12995	15645.9	4.1944	2212
BIN1	502719	5.70133	-1.69939	0.0199807	2405.67	3.38124	3662
BIN2	3.15216e+06	6.49861	-0.880979	0.131529	15836.1	4.19965	2201
BIRC6	351447	5.54586	-1.85897	0.0138365	1665.91	3.22165	3876
BLMH	5.82225e+06	6.76509	-0.607434	0.246925	29729.8	4.47319	1661
BLNK	2.71076e+06	6.43309	-0.948233	0.112659	13564.2	4.13239	2333
BLOC1S1	708307	5.85022	-1.54655	0.0284088	3420.42	3.53408	3423
BLOC1S2	4.9766e+06	6.69693	-0.677399	0.210185	25306.2	4.40323	1808
BLOC1S3	3.1953e+07	7.50451	0.151581	1.41769	170690	5.23221	475
BLVRA	1.39635e+07	7.14499	-0.217464	0.606088	72973	4.86316	946
BLVRB	7.58759e+06	6.8801	-0.489373	0.324061	39016.9	4.59125	1422
BMS1	1.74363e+06	6.24145	-1.14495	0.0716231	8623.42	3.93568	2725
BNIP1	1.37494e+06	6.13828	-1.25085	0.056124	6757.33	3.82978	2912
BNIP2	706650	5.8492	-1.54759	0.0283405	3412.2	3.53303	3426
BOP1	1.97605e+06	6.2958	-1.08916	0.0814398	9805.35	3.99146	2607
BPGM	423983	5.62735	-1.77533	0.0167754	2019.76	3.3053	3767
BPNT1	2.63561e+08	8.42088	1.09224	12.3662	1.48889e+06	6.17286	52
BPTF	18817.3	4.27456	-3.16397	0.000685541	82.5391	1.91666	4657
BRAF	926074	5.96665	-1.42704	0.0374078	4503.9	3.65359	3231
BRAP	3.40303e+06	6.53187	-0.84684	0.142285	17131.1	4.23379	2121
BRAT1	8.83776e+06	6.94634	-0.42138	0.378983	45629.6	4.65925	1283
BRCC3	798639	5.90235	-1.49304	0.0321339	3868.92	3.58759	3336
BRD3	846599	5.92768	-1.46704	0.0341162	4107.59	3.61359	3286
BRD4	2.29013e+06	6.35986	-1.0234	0.0947536	11408.3	4.05722	2480
BRE	3.43872e+06	6.5364	-0.842189	0.143817	17315.6	4.23844	2105
BRI3BP	3.49732e+06	6.54374	-0.834656	0.146334	17618.6	4.24597	2094
BRIX1	392083	5.59338	-1.8102	0.0154811	1863.93	3.27043	3823
BRK1	1.96168e+07	7.29263	-0.0659164	0.859179	103445	5.01471	708
BROX	562695	5.75027	-1.64915	0.0224313	2700.73	3.43148	3596
BSG	9.13343e+06	6.96063	-0.406709	0.392004	47197.3	4.67392	1263
BST2	4.07734e+07	7.61038	0.260252	1.82076	219219	5.34088	380
BTAF1	245627	5.39028	-2.01868	0.00957895	1153.31	3.06194	4072
BTF3	5.34611e+06	6.72804	-0.645469	0.22622	27236.9	4.43516	1743
BTF3L4	1.15348e+07	7.06201	-0.302645	0.498144	59976.5	4.77798	1089
BTK	3.02158e+06	6.48023	-0.899839	0.125939	15163.1	4.18079	2243
BTLA	785592	5.8952	-1.50038	0.0315951	3804.05	3.58025	3353
BTRC	2.07083e+06	6.31615	-1.06828	0.0854522	10288.4	4.01235	2567
BUB3	5.61792e+06	6.74958	-0.623361	0.238034	28659.3	4.45727	1703
BUD31	1.43193e+06	6.15592	-1.23275	0.0585133	7045	3.84788	2884
BYSL	922652	5.96504	-1.42869	0.0372659	4486.81	3.65194	3234
BZW1	8.12133e+06	6.90963	-0.459068	0.347482	41836.8	4.62156	1355
C10orf120	1.08217e+06	6.0343	-1.35759	0.0438941	5284.85	3.72303	3111
C11orf31	8.10369e+06	6.90868	-0.460037	0.346707	41743.6	4.62059	1356
C11orf54	1.05678e+06	6.02398	-1.36818	0.0428371	5157.59	3.71245	3134
C11orf68	744905	5.8721	-1.52409	0.0299166	3601.95	3.55654	3384
C11orf73	3.15565e+06	6.49909	-0.880485	0.131678	15854.1	4.20014	2199
C12orf10	5.55931e+06	6.74502	-0.628036	0.235485	28352.4	4.45259	1714
C12orf23	9.34758e+06	6.9707	-0.396377	0.401442	48333.6	4.68425	1248
C12orf29	5.75578e+06	6.7601	-0.612553	0.244032	29381.5	4.46807	1674
C12orf43	224943	5.35207	-2.0579	0.0087519	1053.73	3.02273	4116
C12orf5	2.406e+06	6.3813	-1.0014	0.0996781	12001.2	4.07923	2434
C12orf52	1.46883e+06	6.16697	-1.2214	0.0600614	7231.39	3.85922	2861
C12orf56	5.09596e+06	6.70723	-0.666832	0.215361	25929.5	4.41379	1787
C12orf57	702312	5.84653	-1.55034	0.028162	3390.7	3.53029	3431
C12orf73	1.06184e+06	6.02606	-1.36605	0.0430476	5182.93	3.71458	3129
C12orf75	7.47038e+06	6.87334	-0.496314	0.318923	38398.3	4.58431	1438
C14orf1	6.19452e+06	6.79201	-0.579804	0.263146	31682.7	4.50082	1601
C14orf142	713053	5.85312	-1.54357	0.0286042	3443.94	3.53706	3418
C14orf159	1.17215e+06	6.06898	-1.32199	0.0476443	5736.37	3.75864	3042
C14orf166	8.8891e+06	6.94886	-0.418798	0.381243	45901.7	4.66183	1277
C14orf169	1.21235e+06	6.08363	-1.30695	0.0493226	5938.44	3.77367	3013
C14orf2	2.61455e+07	7.4174	0.0621571	1.15387	138926	5.14278	576
C16orf13	269763	5.43098	-1.9769	0.0105464	1269.78	3.10373	4031
C16orf62	216481	5.33542	-2.07499	0.00841412	1013.06	3.00564	4126
C16orf80	981887	5.99206	-1.40095	0.0397238	4782.75	3.67968	3185
C16orf82	804455	5.9055	-1.4898	0.0323741	3897.84	3.59082	3331
C16orf91	693163	5.84084	-1.55618	0.0277854	3345.37	3.52444	3443
C17orf104	497745	5.69701	-1.70382	0.0197778	2381.24	3.3768	3675
C17orf49	1.87554e+07	7.27313	-0.0859367	0.820471	98784.7	4.99469	743
C17orf62	2.13793e+06	6.32999	-1.05406	0.0882955	10630.8	4.02656	2536
C17orf75	539635	5.7321	-1.6678	0.0214882	2587.18	3.41283	3623
C17orf85	189210	5.27694	-2.13502	0.00732796	882.287	2.94561	4186
C18orf25	311892	5.494	-1.91221	0.0122404	1473.74	3.16842	3947
C19orf10	2.23427e+07	7.34914	-0.0079118	0.981947	118226	5.07271	647
C19orf43	1.91377e+07	7.28189	-0.0769395	0.837646	100853	5.00369	726
C19orf66	170724	5.23229	-2.18085	0.00659402	793.92	2.89978	4234
C19orf70	1.35957e+07	7.1334	-0.229363	0.589708	71000.9	4.85126	962
C1orf50	524935	5.72011	-1.68011	0.0208876	2514.86	3.40051	3636
C1orf68	254483	5.40566	-2.00289	0.00993363	1196.01	3.07773	4060
C1QBP	2.70047e+07	7.43144	0.0765729	1.19281	143615	5.1572	560
C21orf33	2.15321e+07	7.33309	-0.0243873	0.945394	113825	5.05624	671
C2CD3	17412.1	4.24085	-3.19857	0.000633045	76.2186	1.88206	4665
C2orf43	299357	5.47619	-1.93049	0.0117357	1412.98	3.15014	3969
C2orf47	104402	5.01871	-2.40009	0.00398021	479.217	2.68053	4399
C3	492186	5.69213	-1.70883	0.0195511	2353.95	3.3718	3683
C3orf17	160404	5.20522	-2.20865	0.00618519	744.697	2.87198	4264
C3orf20	72383.3	4.85964	-2.56338	0.00273287	329.037	2.51725	4497
C3orf33	1.62407e+06	6.2106	-1.17662	0.0665862	8016.98	3.90401	2785
C4A	52930.5	4.72371	-2.70292	0.00198191	238.622	2.37771	4552
C4B	12829.6	4.10821	-3.33472	0.00046268	55.7067	1.74591	4680
C4BPA	3.22287e+06	6.50824	-0.871089	0.134558	16200.8	4.20954	2182
C4orf27	86146.7	4.93524	-2.48578	0.00326755	393.413	2.59485	4462
C4orf33	7.21614e+06	6.8583	-0.51175	0.307787	37057.5	4.56888	1470
C5	1.13547e+06	6.05518	-1.33616	0.0461146	5552.19	3.74446	3064
C5orf51	2.06905e+07	7.31577	-0.042162	0.907482	109261	5.03846	693
C6orf132	345522	5.53848	-1.86655	0.0135971	1637.09	3.21407	3886
C6orf163	3.86201e+06	6.58681	-0.790437	0.162018	19507	4.29019	1994
C6orf211	1.79697e+06	6.25454	-1.13151	0.073873	8894.31	3.94911	2695
C7orf50	1.40505e+06	6.14769	-1.2412	0.0573859	6909.26	3.83943	2897
C8orf33	401738	5.60394	-1.79935	0.0158726	1911.06	3.28127	3798
C9orf114	373566	5.57237	-1.83176	0.0147311	1773.63	3.24886	3845
C9orf142	364833	5.56209	-1.84231	0.0143777	1731.08	3.23832	3853
C9orf64	8.40433e+06	6.9245	-0.443797	0.359917	43334	4.63683	1325
CAB39	5.54017e+06	6.74352	-0.629574	0.234653	28252.2	4.45105	1717
CAB39L	391970	5.59325	-1.81033	0.0154766	1863.38	3.2703	3824
CACYBP	4.04411e+07	7.60682	0.256604	1.80553	217386	5.33723	383
CAD	7.73595e+06	6.88851	-0.480741	0.330567	39800.2	4.59989	1400
CADM1	85153.2	4.9302	-2.49095	0.00322888	388.757	2.58968	4466
CALM2	1.13975e+08	8.05681	0.718517	5.23018	629714	5.79914	122
CALML3	1.38406e+07	7.14115	-0.221406	0.600612	72313.7	4.85922	952
CALML4	1.87139e+06	6.27216	-1.11342	0.0770152	9272.64	3.9672	2652
CALML5	597201	5.77612	-1.62261	0.0238445	2870.88	3.45801	3552
CALR	8.51457e+07	7.93016	0.588512	3.87715	466808	5.66914	173
CALU	9.5262e+06	6.97892	-0.387939	0.409318	49281.9	4.69269	1236
CAMK1D	863036	5.93603	-1.45847	0.0347963	4189.48	3.62216	3272
CAMK2A	118020	5.07196	-2.34544	0.00451402	543.488	2.73519	4369
CAMK2B	467228	5.66953	-1.73203	0.0185341	2231.5	3.3486	3716
CAMK2D	3.31375e+06	6.52032	-0.858692	0.138455	16669.9	4.22193	2158
CAMK2G	288868	5.4607	-1.94639	0.0113138	1362.18	3.13423	3998
CAMK4	327258	5.51489	-1.89077	0.0128598	1548.32	3.18986	3918
CAMLG	3.62184e+06	6.55893	-0.819059	0.151685	18262.8	4.26157	2052
CAND1	1.58719e+07	7.20063	-0.160354	0.691268	83228.6	4.92027	851
CAND2	810177	5.90858	-1.48664	0.0326105	3926.3	3.59398	3321
CANX	3.38603e+08	8.52969	1.20393	15.9929	1.92554e+06	6.28455	26
CAP1	4.16211e+07	7.61931	0.269426	1.85963	223899	5.35005	371
CAP2	1.20332e+07	7.08038	-0.283788	0.52025	62638.1	4.79684	1062
CAPG	4.56461e+07	7.6594	0.310578	2.04446	246153	5.3912	337
CAPN1	7.7823e+06	6.89111	-0.478077	0.3326	40045.1	4.60255	1394
CAPN2	115164	5.06132	-2.35636	0.00440191	529.99	2.72427	4377
CAPNS1	5.64191e+06	6.75143	-0.621461	0.239077	28784.9	4.45917	1699
CAPNS2	996609	5.99852	-1.39431	0.0403353	4856.37	3.68631	3178
CAPRIN1	7.69776e+06	6.88636	-0.482947	0.328892	39598.6	4.59768	1407
CAPZA1	3.55676e+07	7.55106	0.199358	1.58255	190539	5.27998	436
CAPZA2	4.0218e+07	7.60442	0.254137	1.7953	216154	5.33476	384
CAPZB	8.13101e+07	7.91014	0.567963	3.69797	445235	5.64859	184
CARHSP1	1.52904e+07	7.18442	-0.176993	0.665284	80100.1	4.90363	883
CARKD	308176	5.4888	-1.91755	0.0120907	1455.72	3.16308	3954
CARM1	6.92728e+06	6.84056	-0.529963	0.295146	35535.6	4.55066	1502
CARS	8.47855e+06	6.92832	-0.439878	0.36318	43726.9	4.64075	1319
CARS2	6.14652e+06	6.78863	-0.583272	0.261052	31430.7	4.49735	1608
CASC4	141498	5.15075	-2.26455	0.00543809	654.746	2.81607	4302
CASP1	709437	5.85091	-1.54584	0.0284553	3426.01	3.53479	3422
CASP3	1.27841e+07	7.10667	-0.256803	0.553601	66653.5	4.82382	1012
CASP6	1.57253e+06	6.1966	-1.19099	0.0644184	7755.98	3.88964	2809
CAST	5.10695e+06	6.70816	-0.665872	0.215838	25986.9	4.41475	1783
CAT	8.91581e+06	6.95016	-0.41746	0.382419	46043.3	4.66317	1275
CBFB	650058	5.81295	-1.5848	0.0260133	3132	3.49582	3498
CBL	513572	5.7106	-1.68987	0.0204236	2459	3.39076	3647
CBLB	98248.5	4.99233	-2.42718	0.00373958	450.245	2.65345	4425
CBLL1	319958	5.50509	-1.90082	0.0125654	1512.88	3.1798	3932
CBR1	4.15555e+06	6.61863	-0.757777	0.174672	21030.5	4.32285	1947
CBR3	724121	5.85981	-1.5367	0.02906	3498.83	3.54392	3407
CBR4	1.00887e+06	6.00384	-1.38886	0.040845	4917.73	3.69177	3168
CBS	67265.3	4.82779	-2.59607	0.00253471	305.179	2.48455	4514
CBWD1	49972.9	4.69873	-2.72855	0.00186832	224.946	2.35208	4560
CBWD2	15102.9	4.17906	-3.26199	0.000547023	65.8616	1.81863	4674
CBX1	3.36836e+06	6.52742	-0.851405	0.140797	16952	4.22922	2138
CBX3	1.53194e+07	7.18524	-0.176149	0.666578	80256	4.90448	879
CBX5	1.74774e+07	7.24248	-0.117397	0.763138	91881.9	4.96323	784
CC2D1A	431231	5.63471	-1.76777	0.0170699	2055.21	3.31286	3759
CC2D1B	1.13062e+06	6.05332	-1.33807	0.0459124	5527.86	3.74256	3068
CCAR1	3.20428e+06	6.50573	-0.873668	0.133762	16104.9	4.20696	2188
CCBL2	3.70608e+06	6.56892	-0.808809	0.155307	18699	4.27182	2036
CCDC101	563262	5.75071	-1.6487	0.0224545	2703.53	3.43193	3594
CCDC115	923039	5.96522	-1.4285	0.0372819	4488.74	3.65212	3232
CCDC124	4.35866e+06	6.63935	-0.736504	0.183441	22086.3	4.34412	1910
CCDC132	552400	5.74225	-1.65738	0.0220102	2650.02	3.42325	3607
CCDC134	882925	5.94592	-1.44831	0.0356198	4288.62	3.63232	3262
CCDC168	22150.6	4.34539	-3.09126	0.000810471	97.5808	1.98936	4647
CCDC18	288982	5.46087	-1.94622	0.0113184	1362.73	3.13441	3997
CCDC22	1.21837e+07	7.08578	-0.278247	0.52693	63442.4	4.80238	1054
CCDC25	1.23112e+06	6.0903	-1.30011	0.0501064	6032.81	3.78052	2992
CCDC47	2.4991e+06	6.39778	-0.984474	0.10364	12478.2	4.09615	2393
CCDC50	1.86685e+06	6.27111	-1.11451	0.0768234	9249.54	3.96612	2656
CCDC51	1.30572e+06	6.11585	-1.27388	0.0532256	6408.36	3.80675	2949
CCDC58	5.6797e+06	6.75433	-0.618485	0.240722	28982.9	4.46214	1691
CCDC6	1.17483e+06	6.06998	-1.32097	0.0477562	5749.84	3.75966	3040
CCDC71L	3.51329e+06	6.54571	-0.832624	0.14702	17701.2	4.248	2087
CCDC86	1.01848e+06	6.00795	-1.38464	0.0412442	4965.81	3.69599	3164
CCDC88A	744824	5.87205	-1.52414	0.0299132	3601.55	3.55649	3385
CCDC88B	1.11894e+06	6.04881	-1.3427	0.0454257	5469.25	3.73793	3080
CCDC88C	26971.5	4.4309	-3.00348	0.000992027	119.44	2.07715	4638
CCDC9	210645	5.32355	-2.08717	0.00818136	985.036	2.99345	4140
CCDC93	647586	5.8113	-1.5865	0.0259117	3119.77	3.49412	3501
CCHCR1	785483	5.89514	-1.50044	0.0315906	3803.51	3.58018	3354
CCNH	112515	5.05121	-2.36673	0.004298	517.479	2.71389	4380
CCNK	1.4385e+06	6.15791	-1.2307	0.0587889	7078.18	3.84992	2878
CCNT1	648454	5.81188	-1.58591	0.0259474	3124.07	3.49472	3500
CCS	1.79645e+06	6.25441	-1.13164	0.0738509	8891.65	3.94898	2696
CCT2	4.74166e+07	7.67593	0.327542	2.1259	255958	5.40817	318
CCT3	5.43832e+07	7.73547	0.388655	2.44712	294633	5.46928	283
CCT4	2.21652e+07	7.34567	-0.0114688	0.973938	117262	5.06916	652
CCT5	3.56609e+07	7.55219	0.200526	1.58681	191052	5.28115	435
CCT6A	6.81696e+07	7.83359	0.489381	3.08589	371542	5.57001	220
CCT6B	3.68531e+07	7.56647	0.215185	1.64129	197611	5.29581	424
CCT7	3.20165e+07	7.50537	0.152466	1.42058	171038	5.23309	474
CCT8	9.87501e+07	7.99454	0.654593	4.51433	543525	5.73522	148
CCZ1	8.53374e+06	6.93114	-0.436986	0.365607	44019.1	4.64364	1312
CD19	1.35227e+06	6.13106	-1.25826	0.0551742	6642.98	3.82236	2924
CD200	1.37355e+06	6.13784	-1.2513	0.0560655	6750.29	3.82932	2913
CD22	1.3474e+06	6.1295	-1.25987	0.0549702	6618.41	3.82075	2927
CD226	2.64582e+06	6.42256	-0.959043	0.10989	13230.7	4.12158	2354
CD274	705108	5.84826	-1.54857	0.0282771	3404.56	3.53206	3429
CD2AP	1.60288e+07	7.2049	-0.155969	0.698282	84073.1	4.92466	841
CD2BP2	319238	5.50411	-1.90183	0.0125364	1509.38	3.1788	3933
CD37	3.75038e+06	6.57408	-0.803511	0.157213	18928.5	4.27712	2024
CD38	6.50854e+06	6.81348	-0.557759	0.276848	33332.5	4.52287	1562
CD3EAP	200761	5.30268	-2.1086	0.00778753	937.618	2.97203	4162
CD44	5.60557e+06	6.74862	-0.624342	0.237497	28594.7	4.45628	1707
CD46	389436	5.59044	-1.81322	0.0153738	1851.01	3.26741	3826
CD47	1.89462e+07	7.27752	-0.0814226	0.829044	99816.8	4.9992	737
CD48	2.69073e+07	7.42987	0.0749616	1.1884	143083	5.15559	561
CD53	6.42512e+06	6.80788	-0.56351	0.273206	32894	4.51712	1575
CD55	718191	5.85624	-1.54037	0.0288158	3469.42	3.54026	3413
CD58	2.307e+06	6.36305	-1.02013	0.0954702	11494.6	4.06049	2475
CD59	2.16992e+07	7.33644	-0.0209406	0.952926	114732	5.05969	664
CD69	1.90257e+06	6.27934	-1.10606	0.0783328	9431.27	3.97457	2637
CD70	8.35386e+06	6.92189	-0.446483	0.357699	43066.9	4.63414	1331
CD74	7.95541e+07	7.90066	0.55823	3.61601	435368	5.63886	188
CD79A	3.92687e+06	6.59405	-0.783011	0.164812	19843.4	4.29762	1984
CD80	410333	5.61314	-1.78992	0.0162213	1953.04	3.29071	3786
CD81	624055	5.79522	-1.603	0.0249458	3003.47	3.47762	3526
CD82	7.75043e+06	6.88933	-0.479907	0.331202	39876.7	4.60072	1399
CD86	983560	5.9928	-1.40019	0.0397933	4791.12	3.68044	3184
CD97	779180	5.89164	-1.50403	0.0313304	3772.18	3.57659	3358
CDC16	891869	5.9503	-1.44382	0.0359902	4333.22	3.63681	3257
CDC23	585658	5.76764	-1.63131	0.0233715	2813.93	3.44931	3562
CDC27	2.01587e+06	6.30446	-1.08027	0.0831247	10008.2	4.00036	2586
CDC37	8.14978e+07	7.91115	0.568991	3.70673	446291	5.64962	183
CDC42	1.79993e+07	7.25526	-0.10428	0.786538	94699.2	4.97635	766
CDC5L	7.89733e+06	6.89748	-0.471536	0.337648	40652.8	4.60909	1379
CDC73	8.1875e+06	6.91315	-0.45545	0.350388	42186.8	4.62518	1351
CDCA2	941973	5.97404	-1.41945	0.0380672	4583.29	3.66118	3224
CDHR2	1.38678e+06	6.14201	-1.24703	0.05662	6817.05	3.8336	2906
CDIPT	9.8605e+06	6.9939	-0.372563	0.42407	51058	4.70806	1209
CDK1	5.89401e+07	7.77041	0.424527	2.65783	320003	5.50515	263
CDK10	2.27108e+06	6.35623	-1.02713	0.0939447	11310.9	4.0535	2489
CDK11A	955145	5.98007	-1.41326	0.0386137	4649.09	3.66737	3208
CDK11B	3.38421e+06	6.52946	-0.849312	0.141478	17033.9	4.23131	2134
CDK13	356102	5.55157	-1.85311	0.0140246	1688.56	3.22752	3870
CDK14	182770	5.2619	-2.15045	0.00707205	851.475	2.93017	4207
CDK16	348294	5.54195	-1.86299	0.0137091	1650.57	3.21763	3882
CDK18	3.73665e+06	6.57248	-0.805147	0.156622	18857.3	4.27548	2028
CDK2	3.81236e+06	6.58119	-0.796205	0.15988	19249.6	4.28442	2009
CDK20	500324	5.69925	-1.70152	0.019883	2393.91	3.37911	3668
CDK3	791284	5.89833	-1.49716	0.0318301	3832.35	3.58346	3347
CDK5	1.74914e+06	6.24282	-1.14354	0.0718554	8651.39	3.93709	2721
CDK5R1	836245	5.92233	-1.47252	0.033688	4056.03	3.6081	3294
CDK5R2	163693	5.21403	-2.1996	0.0063154	760.374	2.88103	4256
CDK5RAP1	303650	5.48237	-1.92414	0.0119085	1433.78	3.15648	3960
CDK5RAP3	5.85516e+06	6.76754	-0.604921	0.248358	29902.3	4.47571	1654
CDK6	1.36024e+07	7.13362	-0.229143	0.590006	71036.8	4.85148	961
CDK7	2.59984e+06	6.41495	-0.966857	0.10793	12994.8	4.11377	2369
CDK9	1.46342e+06	6.16537	-1.22305	0.0598342	7204.04	3.85758	2865
CDKAL1	1.91256e+06	6.28161	-1.10372	0.0787548	9482.08	3.9769	2630
CDKL1	182458	5.26116	-2.15122	0.00705968	849.985	2.92941	4208
CDKN2AIP	742345	5.87061	-1.52562	0.029811	3589.25	3.555	3387
CDKN2C	572591	5.75784	-1.64137	0.0228364	2749.5	3.43925	3582
CDRT1	78907.9	4.89712	-2.52491	0.00298603	359.518	2.55572	4485
CDS2	1.99627e+06	6.30022	-1.08462	0.0822954	9908.36	3.996	2592
CDSN	212363	5.32708	-2.08355	0.00824988	993.285	2.99707	4135
CDV3	1.3464e+07	7.12917	-0.233703	0.583845	70294.9	4.84692	976
CEBPZ	760863	5.88131	-1.51464	0.0305746	3681.18	3.56599	3372
CECR5	3.35543e+06	6.52575	-0.85312	0.140243	16885.2	4.22751	2143
CELF1	845592	5.92716	-1.46757	0.0340746	4102.58	3.61306	3287
CELF2	2.05e+06	6.31175	-1.07278	0.08457	10182.2	4.00784	2573
CENPB	99378.8	4.99729	-2.42208	0.00378375	455.563	2.65855	4419
CENPE	1.16226e+06	6.0653	-1.32577	0.0472319	5686.71	3.75486	3048
CENPT	100738	5.0032	-2.41602	0.00383689	461.962	2.66461	4415
CENPV	675690	5.82975	-1.56756	0.0270667	3258.84	3.51306	3468
CEP170	377053	5.5764	-1.82762	0.0148723	1790.62	3.253	3839
CEP250	86190	4.93546	-2.48555	0.00326924	393.616	2.59507	4461
CEP63	90126.9	4.95485	-2.46564	0.00342261	412.083	2.61498	4449
CEPT1	3.17688e+06	6.502	-0.877496	0.132588	15963.6	4.20313	2192
CERS6	145468	5.16277	-2.25222	0.00559476	673.609	2.82841	4293
CFDP1	383457	5.58372	-1.82012	0.0151316	1821.84	3.26051	3831
CFL1	3.41087e+08	8.53287	1.20719	16.1134	1.94005e+06	6.28781	25
CFL2	3.7649e+07	7.57575	0.224711	1.67769	201994	5.30534	417
CGGBP1	2.09648e+06	6.32149	-1.06279	0.0865387	10419.3	4.01784	2559
CGNL1	957895	5.98132	-1.41198	0.0387278	4662.83	3.66865	3204
CHAMP1	1.56442e+06	6.19435	-1.1933	0.0640772	7714.89	3.88733	2814
CHCHD3	5.47853e+06	6.73866	-0.634561	0.231974	27929.6	4.44607	1724
CHD1	71297.5	4.85307	-2.57012	0.0026908	323.972	2.51051	4503
CHD2	277857	5.44382	-1.96372	0.0108713	1308.91	3.11691	4021
CHD3	398805	5.60076	-1.80262	0.0157536	1896.74	3.27801	3806
CHD4	3.8416e+06	6.58451	-0.792798	0.16114	19401.2	4.28783	1997	1
CHD5	186375	5.27039	-2.14175	0.00721526	868.718	2.93888	4198
CHDH	324495	5.51121	-1.89454	0.0127484	1534.91	3.18608	3926
CHERP	7.39815e+06	6.86912	-0.500645	0.315758	38017.3	4.57998	1445
CHI3L1	1.35798e+06	6.13289	-1.25638	0.0554136	6671.8	3.82424	2920
CHID1	1.41547e+06	6.1509	-1.2379	0.0578228	6961.87	3.84273	2891
CHKB	1.80723e+06	6.25701	-1.12898	0.074306	8946.44	3.95165	2688
CHMP1A	686833	5.83685	-1.56027	0.027525	3314.01	3.52035	3448
CHMP2A	3.64038e+07	7.56115	0.209717	1.62075	195139	5.29034	428
CHMP2B	591274	5.77179	-1.62706	0.0236016	2841.63	3.45357	3558
CHMP3	542980	5.73478	-1.66504	0.021625	2603.65	3.41558	3620
CHMP4A	3.20227e+07	7.50546	0.152553	1.42087	171072	5.23318	473
CHMP4B	1.07007e+07	7.02941	-0.33611	0.461201	55528.5	4.74452	1143
CHMP4C	1.78303e+06	6.25116	-1.13498	0.0732851	8823.52	3.94564	2702
CHMP5	1.07764e+06	6.03247	-1.35947	0.0437052	5262.11	3.72116	3114
CHORDC1	9.93554e+06	6.99719	-0.369183	0.427383	51456.9	4.71144	1204
CHP1	1.93196e+06	6.286	-1.09922	0.079575	9580.83	3.9814	2625
CHRDL1	4.93652e+06	6.69342	-0.681003	0.208447	25097.1	4.39962	1818
CHRNA3	394091	5.5956	-1.80792	0.0155625	1873.73	3.27271	3821
CHUK	330443	5.5191	-1.88645	0.0129883	1563.79	3.19418	3912
CHURC1	1.67245e+06	6.22335	-1.16353	0.0686233	8262.24	3.9171	2762
CHURC1-FNTB	170126	5.23077	-2.18241	0.00657032	791.067	2.89821	4236
CIAPIN1	1.91668e+07	7.28255	-0.0762637	0.83895	101010	5.00436	723
CIB1	502735	5.70134	-1.69938	0.0199813	2405.75	3.38125	3661
CIC	184929	5.267	-2.14522	0.00715781	861.8	2.93541	4199
CIRBP	9.0774e+06	6.95796	-0.409453	0.389536	46900.1	4.67117	1264
CIRH1A	2.30875e+06	6.36338	-1.01979	0.0955448	11503.6	4.06083	2473
CISD1	4.18323e+06	6.62151	-0.754818	0.175866	21174.3	4.32581	1942
CISD2	2.08435e+07	7.31897	-0.0388761	0.914374	110091	5.04175	686
CKAP4	9.57253e+06	6.98103	-0.385776	0.411362	49528	4.69485	1232
CKAP5	1.14095e+06	6.05726	-1.33402	0.0463428	5579.67	3.74661	3061
CKB	1.88413e+06	6.27511	-1.1104	0.0775536	9337.45	3.97023	2643
CLASP1	1.91202e+06	6.28149	-1.10385	0.0787323	9479.37	3.97678	2632
CLASP2	33138.5	4.52033	-2.91168	0.00122552	147.553	2.16895	4612
CLASRP	189927	5.27859	-2.13333	0.00735647	885.719	2.9473	4185
CLEC16A	293428	5.4675	-1.93941	0.0114972	1384.26	3.14122	3985
CLIC1	6.4802e+07	7.81159	0.466795	2.92951	352713	5.54742	232
CLIC2	1.63948e+07	7.21471	-0.145905	0.714652	86044.1	4.93472	827
CLIC4	1.68756e+06	6.22726	-1.15952	0.0692597	8338.87	3.92111	2748
CLIC6	596476	5.77559	-1.62315	0.0238148	2867.3	3.45747	3554
CLINT1	8.58184e+06	6.93358	-0.43448	0.367723	44273.8	4.64615	1303
CLIP1	366004	5.56349	-1.84088	0.0144251	1736.78	3.23974	3852
CLIP2	2.35023e+06	6.37111	-1.01186	0.0973071	11715.8	4.06877	2463
CLK1	814470	5.91088	-1.48429	0.0327879	3947.66	3.59634	3314
CLK4	101727	5.00743	-2.41167	0.00387554	466.614	2.66896	4411
CLNS1A	9.86544e+06	6.99412	-0.37234	0.424288	51084.2	4.70829	1208
CLPB	194490	5.2889	-2.12275	0.00753793	907.567	2.95788	4174
CLPP	1.24344e+07	7.09463	-0.269167	0.538063	64782.7	4.81146	1035
CLPTM1	117975	5.07179	-2.34561	0.00451224	543.274	2.73502	4370
CLPTM1L	622636	5.79423	-1.60402	0.0248875	2996.45	3.47661	3529
CLPX	2.17467e+06	6.33739	-1.04647	0.0898532	10818.3	4.03416	2528
CLTA	3.03343e+07	7.48193	0.128406	1.34402	161820	5.20903	492
CLTB	4.92618e+06	6.69251	-0.681938	0.207999	25043.1	4.39869	1821
CLTC	2.49992e+07	7.39793	0.0421709	1.10197	132678	5.1228	594
CLTCL1	1.8016e+06	6.25566	-1.13037	0.0740685	8917.85	3.95026	2692
CMAS	1.19612e+06	6.07777	-1.31297	0.0486445	5856.8	3.76766	3023
CMC1	3.23485e+06	6.50985	-0.869434	0.135072	16262.7	4.21119	2179
CMPK1	1.32496e+07	7.1222	-0.24086	0.574301	69145.9	4.83977	982
CMSS1	116613	5.06675	-2.35079	0.00445876	536.835	2.72984	4374
CNDP2	2.89958e+07	7.46234	0.108287	1.28318	154495	5.18891	528
CNEP1R1	739687	5.86905	-1.52722	0.0297015	3576.06	3.5534	3389
CNIH4	1.74047e+06	6.24067	-1.14575	0.07149	8607.4	3.93487	2727
CNN2	1.23917e+07	7.09313	-0.270702	0.536165	64554.2	4.80992	1037
CNN3	1.66991e+06	6.22269	-1.16421	0.0685164	8249.38	3.91642	2763
CNNM1	160625	5.20581	-2.20803	0.00619395	745.752	2.87259	4262
CNO	550793	5.74099	-1.65868	0.0219445	2642.11	3.42195	3609
CNOT1	890213	5.94949	-1.44464	0.0359216	4324.96	3.63598	3258
CNOT10	1.3049e+06	6.11558	-1.27416	0.0531913	6404.23	3.80647	2952
CNOT11	332947	5.52237	-1.88308	0.0130893	1575.96	3.19754	3908
CNOT2	654389	5.81584	-1.58184	0.0261912	3153.42	3.49878	3492
CNOT3	273679	5.43724	-1.97047	0.0107036	1288.71	3.11015	4028
CNP	2.72535e+06	6.43542	-0.94584	0.113282	13639.1	4.13479	2325
CNPY2	2.44421e+07	7.38814	0.0321242	1.07677	129643	5.11275	608
CNTNAP4	731899	5.86445	-1.53194	0.0293805	3537.41	3.54869	3397
COA3	4.26322e+06	6.62974	-0.746374	0.179319	21590	4.33425	1928
COASY	2.52675e+06	6.40256	-0.97957	0.104817	12619.9	4.10106	2386
COG1	301239	5.47891	-1.9277	0.0118114	1422.09	3.15293	3963
COG2	482555	5.68355	-1.71764	0.0191585	2306.68	3.36299	3696
COG3	150776	5.17833	-2.23624	0.0058044	698.85	2.84438	4283
COG4	81767.1	4.91258	-2.50904	0.00309715	372.897	2.57159	4479
COG5	1.05921e+06	6.02498	-1.36716	0.0429382	5169.75	3.71347	3132
COG6	458859	5.66168	-1.74009	0.0181934	2190.48	3.34054	3726
COG8	183180	5.26288	-2.14946	0.00708834	853.436	2.93117	4205
COIL	3.55892e+06	6.55132	-0.826872	0.14898	17937.2	4.25375	2068
COL18A1	875618	5.94231	-1.45201	0.0353172	4252.19	3.62861	3264
COL4A3BP	282161	5.4505	-1.95686	0.0110442	1329.72	3.12376	4011
COL6A3	1.00018e+06	6.00008	-1.39272	0.0404836	4874.23	3.68791	3176
COMMD10	572951	5.75812	-1.64109	0.0228511	2751.27	3.43953	3580
COMMD2	1.27357e+06	6.10502	-1.28499	0.0518807	6246.44	3.79563	2976
COMMD3	103044	5.01302	-2.40593	0.00392707	472.819	2.67469	4406
COMMD3-BMI1	47228.6	4.6742	-2.75373	0.00176308	212.274	2.3269	4571
COMMD4	1.23081e+06	6.09019	-1.30022	0.0500935	6031.25	3.78041	2994
COMMD8	1.47329e+06	6.16829	-1.22005	0.0602489	7253.97	3.86058	2859
COMMD9	263171	5.42024	-1.98793	0.0102819	1237.94	3.0927	4045
COMT	1.44962e+07	7.16125	-0.200774	0.629834	75832.1	4.87985	926
COPA	1.34972e+07	7.13024	-0.232605	0.585322	70472.8	4.84802	971
COPB1	8.24473e+06	6.91618	-0.452345	0.352903	42489.5	4.62828	1344
COPB2	6.95247e+06	6.84214	-0.528344	0.296248	35668.3	4.55228	1497
COPE	1.5026e+07	7.17684	-0.184769	0.653478	78678.8	4.89586	897
COPG1	8.84375e+06	6.94664	-0.421078	0.379247	45661.3	4.65955	1281
COPG2	1.15972e+06	6.06435	-1.32674	0.047126	5673.97	3.75389	3050
COPS2	2.56025e+06	6.40828	-0.973698	0.106243	12791.7	4.10693	2377
COPS3	5.37168e+06	6.73011	-0.643342	0.227331	27370.6	4.43728	1736
COPS4	4.5034e+06	6.65354	-0.721941	0.189696	22839.5	4.35869	1886
COPS5	3.14481e+06	6.49759	-0.88202	0.131214	15798.2	4.19861	2205
COPS6	907775	5.95798	-1.43594	0.0366492	4412.57	3.64469	3246
COPS7A	2.42375e+06	6.38449	-0.998123	0.100433	12092.2	4.0825	2424
COPS7B	1.19728e+07	7.07819	-0.286033	0.517567	62315.1	4.79459	1066
COPS8	1.00239e+07	7.00104	-0.365235	0.431285	51926.8	4.71539	1194
COPZ1	1.56364e+07	7.19414	-0.167019	0.68074	81961.1	4.91361	864
COQ3	8.9215e+06	6.95044	-0.417175	0.38267	46073.5	4.66345	1273
COQ5	807872	5.90734	-1.48791	0.0325153	3914.84	3.59271	3326
COQ9	340952	5.53269	-1.87249	0.0134125	1614.87	3.20814	3895
CORO1A	1.38796e+08	8.14238	0.806349	6.4025	770861	5.88698	104
CORO1B	2.12769e+06	6.32791	-1.0562	0.0878615	10578.5	4.02442	2541
CORO1C	9.40142e+06	6.97319	-0.393817	0.403816	48619.4	4.68681	1242
CORO7	5.73707e+06	6.75869	-0.614005	0.243218	29283.4	4.46662	1678
CORO7-PAM16	1.75409e+06	6.24405	-1.14228	0.0720642	8676.53	3.93835	2716
COTL1	2.90308e+07	7.46286	0.108825	1.28477	154686	5.18945	525
COX15	499710	5.69872	-1.70207	0.0198579	2390.9	3.37856	3669
COX2	7.20759e+07	7.85779	0.514221	3.26754	393412	5.59485	207
COX4I1	5.50656e+07	7.74088	0.394213	2.47864	298428	5.47484	278
COX5A	1.99199e+06	6.29929	-1.08558	0.0821141	9886.54	3.99504	2595
COX5B	4.11008e+07	7.61385	0.263817	1.83577	221026	5.34444	375
COX6C	8.16231e+07	7.91181	0.569676	3.71258	446995	5.6503	182
COX7A2	4.45928e+07	7.64926	0.30017	1.99604	240324	5.3808	346
COX7A2L	1.74878e+07	7.24274	-0.117132	0.763604	91938	4.96349	783
COX7C	4.21734e+07	7.62504	0.275302	1.88496	226949	5.35593	364
COX8A	1.61521e+07	7.20823	-0.152552	0.703798	84737.2	4.92807	832
CP	42027.5	4.62353	-2.80574	0.00156407	188.314	2.27488	4585
CPEB4	109786	5.04055	-2.37768	0.00419104	504.601	2.70295	4393
CPNE1	1.8989e+07	7.2785	-0.0804183	0.830963	100048	5.00021	734
CPNE2	414107	5.61711	-1.78583	0.0163744	1971.48	3.29479	3779
CPNE3	6.64626e+06	6.82258	-0.548424	0.282863	34056.7	4.5322	1538
CPNE4	303678	5.48241	-1.9241	0.0119096	1433.92	3.15652	3958
CPNE5	314150	5.49714	-1.90899	0.0123314	1484.7	3.17164	3942
CPNE6	303678	5.48241	-1.9241	0.0119096	1433.92	3.15652	3959
CPNE7	613491	5.78781	-1.61061	0.0245124	2951.29	3.47001	3535
CPNE8	325369	5.51238	-1.89335	0.0127836	1539.15	3.18728	3923
CPNE9	325369	5.51238	-1.89335	0.0127836	1539.15	3.18728	3924
CPOX	5.15329e+06	6.71208	-0.661845	0.217849	26229	4.41878	1779
CPPED1	775096	5.88936	-1.50638	0.0311619	3751.89	3.57425	3360
CPS1	319092	5.50392	-1.90203	0.0125305	1508.67	3.1786	3934
CPSF1	1.03894e+06	6.01659	-1.37577	0.0420949	5068.23	3.70486	3147
CPSF2	88872.4	4.94877	-2.47189	0.00337372	406.196	2.60874	4455
CPSF3	824558	5.91622	-1.4788	0.0332048	3997.86	3.60183	3300
CPSF4	6.95169e+06	6.84209	-0.528394	0.296214	35664.2	4.55223	1498
CPSF6	9.95853e+06	6.9982	-0.368153	0.428398	51579.1	4.71247	1202
CPSF7	1.83036e+06	6.26254	-1.12331	0.0752823	9063.99	3.95732	2676
CPT1A	1.8646e+06	6.27059	-1.11504	0.0767284	9238.1	3.96558	2659
CPT2	3.51623e+06	6.54608	-0.832252	0.147146	17716.3	4.24837	2085
CR1	438023	5.6415	-1.7608	0.0173459	2088.44	3.31982	3748
CR2	1.18744e+06	6.07461	-1.31621	0.0482825	5813.21	3.76442	3028
CREB1	1.03141e+06	6.01343	-1.37901	0.0417819	5030.54	3.70161	3154
CREBBP	166203	5.22064	-2.19281	0.00641485	772.348	2.88781	4249
CREBRF	634527	5.80245	-1.59559	0.0253755	3055.21	3.48504	3516
CRELD2	762707	5.88236	-1.51356	0.0306507	3690.34	3.56707	3369
CRK	583737	5.76622	-1.63278	0.0232928	2804.45	3.44785	3564
CRKL	7.90589e+06	6.89795	-0.471054	0.338023	40698	4.60957	1377
CRLF3	442898	5.6463	-1.75587	0.0175441	2112.31	3.32476	3745
CRMP1	700194	5.84522	-1.55168	0.0280748	3380.21	3.52894	3433
CRNKL1	239219	5.37879	-2.03047	0.00932251	1122.43	3.05016	4085
CRTC2	3.414e+06	6.53326	-0.845405	0.142756	17187.8	4.23522	2118
CRYM	3.19136e+06	6.50398	-0.875468	0.133208	16038.3	4.20516	2191
CRYZ	5.52283e+07	7.74216	0.395529	2.48616	299333	5.47616	277
CRYZL1	4.55615e+06	6.6586	-0.716749	0.191978	23114.1	4.36388	1878
CS	2.52223e+07	7.40178	0.0461321	1.11207	133893	5.12676	590
CSDE1	8.52051e+06	6.93047	-0.437677	0.365025	43949	4.64295	1314
CSE1L	2.58428e+07	7.41234	0.0569658	1.14016	137275	5.13759	583
CSK	7.9699e+06	6.90145	-0.467459	0.340833	41036.2	4.61317	1366
CSNK1A1	429180	5.63264	-1.7699	0.0169865	2045.18	3.31073	3763
CSNK1A1L	16193.1	4.20933	-3.23092	0.000587593	70.7462	1.8497	4671
CSNK1D	16549.2	4.21878	-3.22122	0.000600863	72.3439	1.8594	4668
CSNK1E	8082.18	3.90753	-3.54072	0.000287924	34.6661	1.5399	4686
CSNK2A1	3.83549e+06	6.58382	-0.793508	0.160876	19369.5	4.28712	1999
CSNK2A2	137879	5.1395	-2.27611	0.00529534	637.559	2.80452	4314
CSNK2A3	2.20812e+06	6.34402	-1.03966	0.0912723	10989.2	4.04097	2515
CSNK2B	7.62608e+06	6.8823	-0.487117	0.325749	39220.1	4.59351	1415
CSTB	1.30722e+07	7.11635	-0.246868	0.566412	68196	4.83376	991
CSTF1	5.65787e+06	6.75265	-0.620202	0.239772	28868.5	4.46042	1695
CSTF2	2.90856e+06	6.46368	-0.916834	0.121106	14581.2	4.16379	2268
CSTF2T	627115	5.79735	-1.60082	0.0250713	3018.58	3.4798	3523
CSTF3	1.2119e+06	6.08347	-1.30712	0.0493036	5936.15	3.7735	3014
CTAGE1	358705	5.55474	-1.84986	0.0141299	1701.24	3.23076	3867
CTAGE5	2.48785e+06	6.39582	-0.986486	0.103161	12420.5	4.09414	2401
CTBP1	1.46961e+07	7.1672	-0.194668	0.638752	76905.7	4.88596	912
CTBP2	362019	5.55873	-1.84576	0.0142639	1717.37	3.23486	3860
CTDP1	246719	5.3922	-2.0167	0.00962269	1158.57	3.06392	4071
CTH	2.92968e+07	7.46682	0.112891	1.29685	156141	5.19352	519
CTNNBL1	686817	5.83684	-1.56028	0.0275244	3313.93	3.52034	3449
CTPS1	5.02256e+06	6.70092	-0.673301	0.212177	25546.2	4.40733	1796
CTPS2	2.12624e+06	6.32761	-1.05651	0.0877998	10571.1	4.02412	2542
CTSD	2.11697e+06	6.32571	-1.05845	0.087407	10523.8	4.02217	2547
CTSH	2.83579e+06	6.45267	-0.928129	0.117997	14206.8	4.1525	2292
CTSS	6.47611e+06	6.81131	-0.559986	0.275432	33162	4.52064	1567
CTSZ	1.66693e+07	7.22192	-0.138501	0.726941	87523.7	4.94213	816
CTTN	727640	5.86192	-1.53454	0.029205	3516.28	3.54608	3402
CUL1	1.13966e+06	6.05678	-1.33452	0.0462893	5573.23	3.74611	3062
CUL2	399768	5.60181	-1.80154	0.0157927	1901.44	3.27908	3804
CUL3	1.08491e+06	6.0354	-1.35647	0.0440082	5298.59	3.72416	3107
CUL4A	1.0347e+06	6.01481	-1.37759	0.0419187	5047.01	3.70303	3150
CUL4B	916774	5.96226	-1.43154	0.0370222	4457.47	3.64909	3238
CUL5	1.50475e+06	6.17746	-1.21063	0.0615697	7412.99	3.86999	2842
CUL7	443401	5.6468	-1.75536	0.0175645	2114.77	3.32526	3743
CUTC	1.97086e+06	6.29466	-1.09034	0.0812201	9778.9	3.99029	2609
CWF19L1	500507	5.69941	-1.70136	0.0198904	2394.81	3.37927	3667
CXCL14	1.05058e+06	6.02143	-1.3708	0.0425793	5126.55	3.70982	3137
CXorf38	674517	5.82899	-1.56834	0.0270185	3253.03	3.51229	3473
CYB5A	2.05805e+07	7.31346	-0.0445376	0.902532	108665	5.03609	695
CYB5B	2.08083e+07	7.31824	-0.0396301	0.912788	109900	5.041	688
CYB5R1	1.30554e+06	6.11579	-1.27394	0.0532182	6407.47	3.80669	2951
CYB5R2	4.38752e+06	6.64222	-0.733562	0.184688	22236.4	4.34706	1903
CYB5R3	2.25245e+07	7.35265	-0.00429998	0.990148	119214	5.07633	641
CYBA	3.17912e+07	7.50231	0.149319	1.41032	169803	5.22995	478
CYBRD1	8.87872e+06	6.94835	-0.419318	0.380787	45846.7	4.66131	1279
CYC1	4.96627e+06	6.69603	-0.678325	0.209737	25252.3	4.4023	1812
CYCS	4.82464e+07	7.68346	0.335277	2.1641	260557	5.4159	314
CYFIP1	5.99243e+06	6.7776	-0.594591	0.254337	30622.1	4.48604	1634
CYFIP2	5.62001e+06	6.74974	-0.623195	0.238125	28670.2	4.45743	1702
CYLD	96751.9	4.98566	-2.43402	0.00368112	443.206	2.64661	4431
CYP20A1	123812	5.09276	-2.32408	0.00474155	570.882	2.75655	4355
CYP2J2	3.06545e+06	6.48649	-0.893413	0.127816	15389.1	4.18721	2226
CYP2S1	718480	5.85641	-1.54019	0.0288277	3470.85	3.54044	3412
CYP3A4	8.39059e+06	6.92379	-0.444527	0.359313	43261.3	4.6361	1326
CYP51A1	396910	5.59869	-1.80474	0.0156768	1887.49	3.27588	3814
CYTB	6.57692e+06	6.81802	-0.5531	0.279834	33692	4.52753	1554
CYTH1	2.8263e+06	6.45122	-0.929624	0.117591	14158	4.151	2297
CYTH2	334362	5.52422	-1.88119	0.0131464	1582.83	3.19943	3905
CYTH3	167181	5.22319	-2.1902	0.00645358	777.011	2.89043	4246
CYTIP	102710	5.01161	-2.40738	0.003914	471.245	2.67325	4407
DAD1	5.37878e+07	7.73068	0.383747	2.41962	291322	5.46437	288
DAK	3.11645e+06	6.49366	-0.886058	0.13	15651.9	4.19457	2211
DAP3	1.50994e+07	7.17896	-0.182599	0.656751	79072.9	4.89803	892
DARS	5.44934e+07	7.73634	0.389557	2.45221	295246	5.47018	282
DARS2	5.65871e+06	6.75272	-0.620136	0.239808	28872.9	4.46049	1694
DAZAP1	6.81485e+06	6.83346	-0.537257	0.290231	34943.8	4.54337	1521
DBI	2.75148e+07	7.43957	0.0849156	1.21595	146400	5.16554	551
DBN1	7.51803e+06	6.8761	-0.493479	0.321012	38649.8	4.58715	1433
DBNL	7.47959e+06	6.87388	-0.495765	0.319327	38447	4.58486	1436
DBT	1.33606e+06	6.12582	-1.26364	0.0544953	6561.24	3.81699	2935
DCAF13	1.05998e+06	6.0253	-1.36683	0.0429704	5173.63	3.7138	3131
DCAF7	3.02284e+06	6.48041	-0.899654	0.125993	15169.5	4.18097	2241
DCD	3.88484e+07	7.58937	0.238691	1.73257	208602	5.31932	399
DCDC5	1.56642e+06	6.19491	-1.19273	0.0641612	7725.01	3.8879	2813
DCHS1	237659	5.37595	-2.03338	0.00926014	1114.92	3.04724	4091
DCK	2.1047e+06	6.32319	-1.06105	0.086887	10461.2	4.01958	2552
DCP1A	5.22681e+06	6.71824	-0.65553	0.22104	26613.2	4.4251	1765
DCP1B	193884	5.28754	-2.12414	0.00751382	904.664	2.95649	4176
DCPS	8.24906e+06	6.9164	-0.452111	0.353093	42512.4	4.62852	1343
DCTD	551711	5.74171	-1.65793	0.021982	2646.63	3.42269	3608
DCTN1	4.96539e+06	6.69595	-0.678404	0.209699	25247.7	4.40222	1813
DCTN2	5.28533e+06	6.72307	-0.650566	0.22358	26919.1	4.43006	1751
DCTN3	1.73157e+06	6.23844	-1.14804	0.0711146	8562.2	3.93259	2732
DCTN4	1.84301e+06	6.26553	-1.12024	0.0758165	9128.31	3.96039	2669
DCTN5	482339	5.68335	-1.71784	0.0191497	2305.62	3.36279	3698
DCTPP1	5.8049e+06	6.76379	-0.608765	0.24617	29638.9	4.47186	1665
DCXR	7.01562e+06	6.84607	-0.524313	0.299011	36000.9	4.55631	1494
DDA1	4.15133e+06	6.61819	-0.758231	0.174489	21008.5	4.3224	1948
DDAH1	3.86429e+06	6.58707	-0.790173	0.162117	19518.8	4.29045	1993
DDB1	1.40875e+07	7.14883	-0.213523	0.611613	73638.2	4.8671	940
DDB2	1.67703e+06	6.22454	-1.16231	0.0688161	8285.46	3.91832	2756
DDHD2	36651.1	4.56409	-2.86676	0.00135905	163.63	2.21386	4602
DDI2	3.23514e+06	6.50989	-0.869395	0.135084	16264.2	4.21123	2178
DDOST	1.13825e+07	7.05624	-0.308574	0.49139	59163.4	4.77205	1104
DDRGK1	1.06235e+06	6.02627	-1.36584	0.0430687	5185.48	3.71479	3128
DDT	6.55822e+06	6.81679	-0.554369	0.279017	33593.7	4.52626	1555
DDX1	2.18732e+07	7.33991	-0.0173802	0.960771	115677	5.06325	659
DDX10	424698	5.62808	-1.77458	0.0168045	2023.26	3.30605	3766
DDX17	3.9826e+07	7.60017	0.249771	1.77734	213992	5.3304	389
DDX18	3.43528e+06	6.53596	-0.842635	0.14367	17297.8	4.23799	2111
DDX19A	5.63337e+06	6.75077	-0.622136	0.238706	28740.2	4.45849	1700
DDX19B	4.04789e+06	6.60723	-0.76948	0.170028	20471.3	4.31115	1963
DDX20	3.06824e+06	6.48689	-0.893009	0.127936	15403.4	4.18762	2225
DDX21	1.18603e+07	7.07409	-0.290242	0.512576	61714.2	4.79038	1072
DDX23	2.62604e+06	6.4193	-0.962388	0.109047	13129.2	4.11824	2361
DDX24	1.23537e+06	6.0918	-1.29857	0.050284	6054.2	3.78206	2989
DDX27	5.20122e+06	6.7161	-0.657718	0.219929	26479.4	4.42291	1767
DDX31	31936.6	4.50429	-2.92815	0.00117992	142.062	2.15248	4619
DDX39A	2.11439e+07	7.32519	-0.0324976	0.927903	111719	5.04813	679
DDX39B	2.14902e+07	7.33224	-0.0252554	0.943506	113598	5.05537	672
DDX3X	1.14338e+07	7.05819	-0.306567	0.493666	59437.4	4.77406	1096
DDX3Y	2.0488e+06	6.3115	-1.07305	0.0845188	10176.1	4.00758	2574
DDX4	644296	5.80909	-1.58877	0.0257766	3103.51	3.49185	3504
DDX41	1.46075e+06	6.16457	-1.22386	0.0597222	7190.56	3.85676	2867
DDX42	6.46391e+06	6.8105	-0.560827	0.274899	33097.9	4.5198	1569
DDX46	6.85561e+06	6.83605	-0.534599	0.292012	35158.3	4.54603	1517
DDX47	5.92688e+06	6.77283	-0.599494	0.251481	30278.4	4.48113	1644
DDX49	2.45949e+06	6.39085	-0.991597	0.101954	12275.2	4.08903	2410
DDX5	2.26042e+07	7.35419	-0.00272548	0.993744	119647	5.0779	640
DDX50	490869	5.69097	-1.71002	0.0194974	2347.48	3.3706	3686
DDX54	2.89201e+06	6.4612	-0.919379	0.120399	14496	4.16125	2270
DDX56	2.72826e+06	6.43589	-0.945364	0.113406	13654.1	4.13526	2324
DDX58	700136	5.84518	-1.55172	0.0280724	3379.92	3.52891	3434
DDX59	198454	5.29766	-2.11375	0.00769571	926.563	2.96688	4166
DDX6	7.56652e+06	6.8789	-0.490613	0.323137	38905.7	4.59001	1424
DDX60	3.51069e+06	6.54539	-0.832955	0.146908	17687.7	4.24767	2089
DECR1	2.82305e+07	7.45072	0.0963625	1.24843	150310	5.17699	538
DEF6	640760	5.8067	-1.59123	0.0256314	3086.02	3.4894	3506
DEK	3.30447e+07	7.5191	0.166558	1.46743	176679	5.24718	460
DENND1C	1.06718e+06	6.02824	-1.36382	0.0432698	5209.68	3.71681	3122
DENND4A	92516.2	4.96622	-2.45398	0.00351579	423.301	2.62665	4440
DENND4B	933006	5.96988	-1.42371	0.0376952	4538.51	3.65691	3228
DENND4C	327953	5.51581	-1.88982	0.0128878	1551.7	3.19081	3914
DENR	837114	5.92278	-1.47206	0.0337239	4060.36	3.60856	3293
DERA	5.86679e+06	6.7684	-0.604037	0.248864	29963.3	4.47659	1652
DERL2	2.28245e+06	6.3584	-1.0249	0.0944276	11369.1	4.05573	2485
DES	441229	5.64466	-1.75755	0.0174762	2104.14	3.32307	3746
DESI1	1.41082e+06	6.14947	-1.23937	0.0576281	6938.42	3.84126	2893
DFFA	1.66888e+06	6.22242	-1.16448	0.0684729	8244.13	3.91614	2766
DFNA5	1.05556e+07	7.02348	-0.342195	0.454784	54756	4.73843	1150
DGKA	1.50286e+06	6.17692	-1.21119	0.0614903	7403.44	3.86943	2845
DGKZ	635561	5.80316	-1.59486	0.025418	3060.33	3.48577	3514
DGUOK	289272	5.46131	-1.94577	0.01133	1364.14	3.13486	3995
DHCR24	672479	5.82768	-1.56969	0.0269347	3242.94	3.51094	3475
DHCR7	5.58429e+06	6.74697	-0.626038	0.236571	28483.2	4.45459	1709
DHFR	1.69934e+06	6.23028	-1.15642	0.0697562	8398.64	3.92421	2742
DHODH	1.27466e+06	6.10539	-1.28461	0.0519262	6251.91	3.79601	2975
DHPS	228191	5.3583	-2.05151	0.00888165	1069.35	3.02912	4108
DHRS1	633832	5.80197	-1.59607	0.025347	3051.78	3.48455	3518
DHRS4	115856	5.06392	-2.35369	0.00442907	533.261	2.72694	4375
DHRS4L1	217230	5.33692	-2.07345	0.00844401	1016.66	3.00718	4124
DHRS7	7.41701e+06	6.87023	-0.49951	0.316585	38116.8	4.58112	1443
DHRS7B	1.87323e+06	6.27259	-1.11298	0.0770932	9282.02	3.96764	2650
DHTKD1	279390	5.44621	-1.96126	0.0109329	1316.32	3.11936	4015
DHX15	2.00642e+07	7.30242	-0.0558641	0.879298	105867	5.02476	703
DHX16	2.5999e+06	6.41496	-0.966847	0.107933	12995.1	4.11378	2368
DHX29	565499	5.75243	-1.64693	0.0225461	2714.55	3.4337	3591
DHX30	55105.6	4.7412	-2.68496	0.00206556	248.693	2.39566	4544
DHX36	61526.5	4.78906	-2.63583	0.00231298	278.483	2.4448	4533
DHX37	397850	5.59972	-1.80369	0.0157149	1892.07	3.27694	3811
DHX38	666106	5.82354	-1.57393	0.0266727	3211.39	3.50669	3481
DHX57	37807.6	4.57758	-2.85292	0.00140309	168.932	2.22771	4597
DHX8	99218.5	4.99659	-2.4228	0.00377748	454.809	2.65783	4421
DHX9	1.95202e+07	7.29048	-0.0681183	0.854834	102922	5.01251	713
DIABLO	9.7351e+07	7.98834	0.648231	4.44868	535621	5.72886	152
DIAPH1	4.32481e+06	6.63597	-0.739979	0.181979	21910.2	4.34065	1916
DICER1	173496	5.23929	-2.17367	0.00670396	807.157	2.90696	4229
DIDO1	1.16054e+06	6.06466	-1.32643	0.0471601	5678.08	3.7542	3049
DIEXF	179394	5.25381	-2.15877	0.00693799	835.334	2.92186	4214
DIP2A	100316	5.00137	-2.4179	0.00382036	459.971	2.66273	4416
DIP2B	2.6744e+06	6.42723	-0.954251	0.111109	13377.5	4.12638	2349
DIRAS2	2.99076e+06	6.47578	-0.904411	0.12462	15004.3	4.17622	2246
DIS3	5.54186e+06	6.74366	-0.629437	0.234727	28261.1	4.45119	1716
DIS3L2	316890	5.50091	-1.90512	0.0124418	1497.99	3.17551	3938
DKC1	1.3516e+07	7.13085	-0.231985	0.586158	70573.5	4.84864	969
DLAT	7.0827e+06	6.8502	-0.520071	0.301946	36354.3	4.56056	1486
DLD	2.20246e+07	7.34291	-0.0143045	0.967599	116499	5.06632	656
DLGAP4	5.24327e+06	6.7196	-0.654129	0.221754	26699.2	4.4265	1761
DLST	2.15537e+07	7.33352	-0.0239396	0.946369	113943	5.05669	670
DNA2	252071	5.40152	-2.00714	0.009837	1184.37	3.07349	4065
DNAAF1	947433	5.97655	-1.41687	0.0382937	4610.56	3.66375	3217
DNAH1	6225.14	3.79415	-3.65711	0.000220239	26.5168	1.42352	4687
DNAH10	279324	5.44611	-1.96137	0.0109302	1316	3.11926	4016
DNAH17	27652.6	4.44174	-2.99236	0.00101775	122.538	2.08827	4634
DNAH3	10680.9	4.02861	-3.41643	0.000383325	46.1524	1.66419	4684
DNAH9	28452.5	4.45412	-2.97965	0.00104798	126.177	2.10098	4633
DNAJA1	1.49518e+07	7.17469	-0.186976	0.650165	78279.9	4.89365	901
DNAJA2	1.24806e+07	7.09624	-0.267513	0.540116	65030	4.81311	1031
DNAJA3	1.61471e+06	6.20809	-1.17919	0.0661923	7969.56	3.90143	2789
DNAJA4	517753	5.71412	-1.68625	0.0205943	2479.55	3.39437	3644
DNAJB1	1.19541e+07	7.07752	-0.286729	0.516739	62215.4	4.7939	1069
DNAJB11	6.12826e+06	6.78734	-0.584598	0.260257	31334.9	4.49603	1610
DNAJB2	856967	5.93296	-1.46161	0.0345452	4159.24	3.61901	3276
DNAJB6	1.6866e+06	6.22701	-1.15977	0.0692195	8334.03	3.92086	2749
DNAJB8	639869	5.80609	-1.59185	0.0255948	3081.62	3.48878	3507
DNAJC1	137950	5.13972	-2.27588	0.00529814	637.896	2.80475	4313
DNAJC10	793746	5.89968	-1.49578	0.0319318	3844.58	3.58485	3343
DNAJC11	6.42184e+06	6.80766	-0.563738	0.273063	32876.7	4.51689	1576
DNAJC13	1.17643e+06	6.07057	-1.32036	0.0478228	5757.87	3.76026	3038
DNAJC19	2.39681e+07	7.37963	0.0233931	1.05534	127063	5.10402	613
DNAJC2	2.87753e+07	7.45902	0.104883	1.27316	153289	5.18551	532
DNAJC25-GNG10	694237	5.84151	-1.55549	0.0278297	3350.69	3.52513	3441
DNAJC28	4.88071e+06	6.68848	-0.686072	0.206029	24805.9	4.39455	1828
DNAJC3	2.34304e+07	7.36978	0.0132787	1.03105	124138	5.09391	621
DNAJC7	4.19224e+06	6.62245	-0.753859	0.176255	21221.1	4.32677	1941
DNAJC8	4.73199e+07	7.67504	0.326632	2.12145	255422	5.40726	319
DNAJC9	9.37345e+06	6.9719	-0.395145	0.402583	48470.9	4.68548	1243
DNM1	4.66604e+06	6.66895	-0.706124	0.196732	23686.6	4.3745	1864
DNM1L	5.05065e+06	6.70335	-0.670814	0.213396	25692.9	4.40981	1794
DNM2	1.6919e+07	7.22838	-0.131872	0.738121	88869.8	4.94875	810
DNM3	1.17771e+07	7.07104	-0.29338	0.508885	61269.8	4.78725	1076
DNMT1	378019	5.57751	-1.82648	0.0149114	1795.33	3.25414	3838
DNPEP	4.66975e+06	6.66929	-0.70577	0.196893	23705.9	4.37486	1863
DNPH1	2.11293e+07	7.32489	-0.0328045	0.927247	111641	5.04782	680
DNTTIP2	942968	5.9745	-1.41898	0.0381084	4588.25	3.66165	3222
DOCK10	612053	5.78679	-1.61166	0.0244534	2944.19	3.46897	3536
DOCK11	174696	5.24228	-2.1706	0.00675153	812.884	2.91003	4223
DOCK2	8.78871e+06	6.94393	-0.423861	0.376825	45369.7	4.65677	1288
DOCK5	1.10057e+06	6.04162	-1.35008	0.04466	5377.07	3.73055	3091
DOCK7	932965	5.96987	-1.42373	0.0376935	4538.3	3.65689	3229
DOCK8	4.00466e+06	6.60257	-0.774267	0.168164	20247	4.30636	1971
DOHH	242017	5.38385	-2.02528	0.00943449	1135.91	3.05535	4078
DOK1	457586	5.66047	-1.74133	0.0181416	2184.24	3.3393	3727
DOK3	1.94033e+06	6.28788	-1.0973	0.079929	9623.45	3.98333	2621
DPF2	1.31303e+06	6.11827	-1.27139	0.0535313	6445.17	3.80923	2947
DPH2	2.25315e+06	6.35279	-1.03066	0.0931836	11219.3	4.04997	2494
DPH5	289403	5.4615	-1.94557	0.0113353	1364.77	3.13506	3994
DPM1	8.85424e+06	6.94715	-0.420549	0.379709	45717	4.66008	1280
DPM3	6.81515e+06	6.83348	-0.537237	0.290244	34945.3	4.54339	1520
DPP3	8.27221e+06	6.91762	-0.450861	0.35411	42634.9	4.62977	1340
DPP7	608705	5.78441	-1.61411	0.0243161	2927.65	3.46652	3538
DPP9	180526	5.25654	-2.15596	0.00698292	840.744	2.92466	4211
DPYSL2	2.11932e+07	7.3262	-0.0314584	0.930126	111987	5.04917	675
DPYSL3	173554	5.23943	-2.17352	0.00670625	807.433	2.90711	4228
DR1	2.22441e+06	6.34721	-1.03638	0.0919634	11072.4	4.04424	2506
DRAP1	7.03366e+06	6.84718	-0.523169	0.2998	36095.9	4.55746	1490
DRG1	1.14721e+07	7.05964	-0.305075	0.495364	59641.9	4.77555	1090
DRG2	1.07153e+06	6.03001	-1.362	0.0434511	5231.51	3.71863	3118
DROSHA	16518.3	4.21796	-3.22206	0.000599709	72.205	1.85857	4669
DSCR3	257224	5.41031	-1.99812	0.0100435	1209.24	3.08251	4057
DSG2	863325	5.93617	-1.45832	0.0348083	4190.92	3.62231	3271
DSP	1.49095e+07	7.17346	-0.188242	0.648274	78052.2	4.89238	903
DST	140836	5.14871	-2.26665	0.00541195	651.599	2.81398	4303
DTD1	1.54429e+06	6.18873	-1.19907	0.0632309	7613	3.88156	2825
DTNBP1	378515	5.57808	-1.8259	0.0149315	1797.75	3.25473	3836
DTX3L	236230	5.37334	-2.03607	0.009203	1108.04	3.04456	4094
DTYMK	6.15634e+06	6.78932	-0.58256	0.261481	31482.3	4.49807	1606
DUS2L	1.31565e+06	6.11914	-1.2705	0.0536409	6458.36	3.81012	2945
DUS3L	1.76302e+06	6.24626	-1.14002	0.072441	8721.89	3.94061	2711
DUSP12	140771	5.14851	-2.26685	0.00540939	651.291	2.81377	4304
DUSP3	4.31207e+06	6.63469	-0.741295	0.181428	21844	4.33933	1919
DUT	7.37332e+06	6.86766	-0.502144	0.314671	37886.4	4.57848	1447
DYNC1H1	6.95952e+06	6.84258	-0.527892	0.296557	35705.4	4.55273	1496
DYNC1I2	5.60819e+06	6.74882	-0.624133	0.237611	28608.4	4.45649	1706
DYNC1LI1	4.92842e+06	6.69271	-0.681736	0.208096	25054.8	4.39889	1820
DYNC1LI2	295314	5.47028	-1.93655	0.011573	1393.39	3.14407	3980	1
DYNLL1	1.75761e+06	6.24492	-1.14139	0.0722128	8694.42	3.93924	2714
DYNLL2	1.21654e+07	7.08513	-0.278916	0.526119	63344.7	4.80171	1055
DYNLRB1	3.38734e+06	6.52986	-0.8489	0.141612	17050.1	4.23173	2131
DYNLRB2	3.38734e+06	6.52986	-0.8489	0.141612	17050.1	4.23173	2132
DYRK1A	437523	5.641	-1.76131	0.0173256	2086	3.31931	3750
EAF1	339262	5.53053	-1.87471	0.0133442	1606.65	3.20592	3896
EBAG9	2.35914e+06	6.37275	-1.01017	0.0976857	11761.4	4.07046	2459
EBF1	682617	5.83418	-1.56302	0.0273516	3293.13	3.51761	3453
EBF2	625732	5.79639	-1.60181	0.0250145	3011.75	3.47882	3524
EBF3	652938	5.81487	-1.58283	0.0261316	3146.24	3.49779	3493
EBI3	4.89295e+06	6.68957	-0.684956	0.206559	24869.7	4.39567	1825
EBNA1BP2	1.58673e+06	6.2005	-1.18698	0.0650156	7827.87	3.89364	2805
EBP	1.19844e+07	7.07862	-0.2856	0.518084	62377.3	4.79503	1065
ECH1	1.72512e+07	7.23682	-0.123205	0.753	90661.2	4.95742	793
ECHDC1	4.22592e+06	6.62592	-0.750292	0.177708	21396.1	4.33033	1934
ECHDC3	610700	5.78583	-1.61265	0.0243979	2937.51	3.46798	3537
ECHS1	1.51923e+07	7.18162	-0.179862	0.660903	79572.8	4.90076	887
ECI1	1.38636e+07	7.14188	-0.220665	0.601638	72437.2	4.85996	951
ECI2	374822	5.57382	-1.83027	0.0147819	1779.74	3.25036	3843
ECSIT	1.77438e+06	6.24905	-1.13715	0.07292	8779.57	3.94347	2708
EDC3	1.22682e+06	6.08878	-1.30167	0.0499269	6011.2	3.77896	2998
EDC4	5.70404e+06	6.75618	-0.616579	0.24178	29110.4	4.46405	1686
EDF1	6.66792e+07	7.82399	0.479526	3.01666	363205	5.56015	229
EEA1	3.90384e+06	6.59149	-0.785633	0.16382	19723.9	4.29499	1987
EED	3.53897e+06	6.54888	-0.829378	0.148123	17834	4.25125	2075
EEF1A1	5.58262e+08	8.74684	1.42683	26.7196	3.21704e+06	6.50746	13
EEF1A2	4.66638e+08	8.66898	1.34691	22.2284	2.6763e+06	6.42753	17
EEF1B2	5.96557e+07	7.77565	0.429907	2.69096	323991	5.51053	261
EEF1D	1.53814e+08	8.187	0.852152	7.11462	856601	5.93278	93
EEF1E1	4.58524e+07	7.66136	0.312588	2.05394	247294	5.39321	333
EEF1G	8.47889e+07	7.92834	0.58664	3.86047	464801	5.66727	175
EEF2	1.13721e+08	8.05584	0.717522	5.21821	628272	5.79815	123
EEFSEC	525931	5.72093	-1.67927	0.0209283	2519.76	3.40136	3634
EFHD1	1.95617e+06	6.29141	-1.09367	0.0805988	9704.1	3.98696	2618
EFHD2	6.52766e+06	6.81476	-0.556451	0.277683	33433	4.52418	1559
EFTUD1	5.01845e+06	6.70057	-0.673665	0.211999	25524.7	4.40696	1797
EFTUD2	2.58714e+07	7.41282	0.05746	1.14146	137432	5.13809	581
EGFR	809565	5.90825	-1.48698	0.0325852	3923.26	3.59365	3322
EGLN3	398045	5.59993	-1.80347	0.0157228	1893.03	3.27716	3810
EHD1	3.92893e+07	7.59427	0.243723	1.75276	211032	5.32435	396
EHD2	893441	5.95107	-1.44303	0.0360553	4341.06	3.6376	3255
EHD3	1.67602e+07	7.22428	-0.136078	0.731009	88013.4	4.94455	814
EHD4	3.09535e+07	7.49071	0.137414	1.37219	165212	5.21804	489
EHMT2	129316	5.11165	-2.30469	0.00495807	596.952	2.77594	4342
EI24	288997	5.46089	-1.94619	0.011319	1362.81	3.13443	3996
EIF1	6.94351e+06	6.84158	-0.528919	0.295857	35621.1	4.55171	1499
EIF1AD	2.27332e+06	6.35666	-1.02669	0.0940399	11322.4	4.05394	2487
EIF1AY	5.27614e+06	6.72232	-0.651343	0.223181	26871	4.42928	1753
EIF1B	6.00676e+06	6.77864	-0.593526	0.254961	30697.3	4.4871	1632
EIF2A	9.53709e+06	6.97942	-0.38743	0.409799	49339.8	4.6932	1235
EIF2AK2	1.58468e+07	7.19994	-0.161061	0.690142	83093.1	4.91957	853
EIF2AK4	393243	5.59466	-1.80888	0.0155282	1869.59	3.27175	3822
EIF2B1	3.65222e+07	7.56256	0.211165	1.62617	195790	5.29179	426
EIF2B3	3.52986e+06	6.54776	-0.830527	0.147731	17786.9	4.2501	2080
EIF2B4	984091	5.99304	-1.39995	0.0398154	4793.77	3.68068	3183
EIF2B5	582702	5.76545	-1.63357	0.0232504	2799.35	3.44706	3566
EIF2C1	62256.3	4.79418	-2.63057	0.00234115	281.875	2.45006	4529
EIF2C2	810222	5.9086	-1.48662	0.0326123	3926.53	3.59401	3320
EIF2D	886327	5.94759	-1.44659	0.0357606	4305.58	3.63403	3260
EIF2S1	3.14238e+07	7.49726	0.144136	1.39359	167789	5.22476	484
EIF2S2	2.81018e+07	7.44873	0.094325	1.24258	149607	5.17495	542
EIF2S3	2.61349e+07	7.41722	0.0619776	1.15339	138869	5.1426	577
EIF3A	1.16129e+07	7.06494	-0.299637	0.501606	60393.4	4.78099	1085
EIF3B	1.59339e+07	7.20232	-0.158618	0.694037	83562	4.92201	846
EIF3C	2.7811e+06	6.44422	-0.936812	0.115661	13925.6	4.14381	2314
EIF3CL	7.61814e+06	6.88185	-0.487582	0.3254	39178.2	4.59304	1417
EIF3D	6.18335e+06	6.79122	-0.580608	0.262659	31624.1	4.50002	1603
EIF3E	1.08445e+07	7.03521	-0.330158	0.467565	56294.8	4.75047	1138
EIF3F	9.06847e+06	6.95753	-0.409891	0.389143	46852.8	4.67074	1267
EIF3G	1.25702e+07	7.09934	-0.264324	0.544097	65509.3	4.8163	1026
EIF3H	2.79968e+07	7.44711	0.0926573	1.23782	149033	5.17328	544
EIF3I	7.66376e+07	7.88444	0.541579	3.48	418992	5.62221	195
EIF3J	9.56263e+06	6.98058	-0.386237	0.410925	49475.4	4.69439	1234
EIF3K	5.00736e+06	6.69961	-0.674652	0.211518	25466.8	4.40597	1798
EIF3L	1.52404e+07	7.183	-0.178455	0.663049	79831.1	4.90217	884
EIF3M	1.44125e+06	6.15874	-1.22985	0.0589043	7092.08	3.85077	2874
EIF4A1	6.25935e+07	7.79653	0.451337	2.82708	340380	5.53196	250
EIF4A2	2.01306e+07	7.30386	-0.0543919	0.882283	106227	5.02623	702	1
EIF4A3	2.62327e+07	7.41884	0.0636425	1.15782	139402	5.14427	572
EIF4B	9.85896e+06	6.99383	-0.372632	0.424002	51049.8	4.70799	1210
EIF4E	4.09524e+06	6.61228	-0.764295	0.17207	20717.2	4.31633	1955
EIF4E2	4.75709e+06	6.67734	-0.697509	0.200674	24161.1	4.38312	1849
EIF4EBP1	3.97018e+08	8.59881	1.27488	18.8312	2.26728e+06	6.3555	20
EIF4G1	8.61923e+06	6.93547	-0.432542	0.369367	44471.8	4.64808	1300
EIF4G2	4.40479e+06	6.64392	-0.731811	0.185434	22326.2	4.34882	1897
EIF4G3	1.06489e+06	6.0273	-1.36477	0.0431746	5198.22	3.71585	3125
EIF4H	1.52967e+07	7.1846	-0.17681	0.665565	80134	4.90382	882
EIF5	7.03938e+06	6.84753	-0.522806	0.30005	36126.1	4.55782	1489
EIF5A	1.07401e+08	8.03101	0.692029	4.92072	592455	5.77266	137
EIF5A2	7.3263e+06	6.86488	-0.504996	0.312611	37638.4	4.57563	1456
EIF5AL1	4.06599e+07	7.60917	0.259009	1.81555	218593	5.33964	381
EIF5B	7.02005e+06	6.84634	-0.524032	0.299205	36024.2	4.55659	1491
EIF6	2.20951e+07	7.3443	-0.0128809	0.970776	116881	5.06775	654
ELAC2	71874.8	4.85658	-2.56652	0.00271316	326.665	2.5141	4500
ELAVL1	2.29943e+07	7.36162	0.00490359	1.01135	121767	5.08553	632
ELAVL2	415032	5.61808	-1.78484	0.016412	1976	3.29579	3775
ELF1	1.10735e+06	6.04428	-1.34734	0.0449426	5411.09	3.73328	3086	1
ELF2	304181	5.48313	-1.92336	0.0119299	1436.36	3.15726	3957
ELMO1	8.47838e+06	6.92831	-0.439887	0.363173	43726	4.64074	1320
ELMO2	7.86943e+06	6.89594	-0.473114	0.336423	40505.4	4.60751	1383
ELP2	350714	5.54495	-1.85991	0.0138069	1662.34	3.22072	3877
ELP3	1.08705e+06	6.03625	-1.35559	0.0440973	5309.31	3.72504	3102
ELP5	2.65953e+07	7.4248	0.0697623	1.17425	141380	5.15039	568
EMC1	679877	5.83243	-1.56481	0.0272389	3279.56	3.51582	3460
EMC2	2.19667e+06	6.34176	-1.04198	0.0907864	10930.7	4.03865	2521
EMC3	1.2447e+06	6.09506	-1.29522	0.0506738	6101.12	3.78541	2987
EMC4	818801	5.91318	-1.48192	0.0329669	3969.21	3.5987	3308
EMC6	3.22446e+06	6.50846	-0.870868	0.134627	16209.1	4.20976	2181
EMC7	2.68611e+06	6.42912	-0.952305	0.111608	13437.6	4.12832	2344
EMD	2.3962e+06	6.37952	-1.00322	0.0992613	11951.1	4.07741	2440
EMG1	3.14101e+06	6.49707	-0.882558	0.131051	15778.6	4.19807	2206
EML2	4.23121e+06	6.62646	-0.749734	0.177937	21423.6	4.33089	1933
EML3	1.56432e+06	6.19433	-1.19332	0.0640732	7714.42	3.8873	2815
EML4	2.06082e+06	6.31404	-1.07044	0.0850282	10237.4	4.01019	2569
ENDOD1	482479	5.68348	-1.71771	0.0191554	2306.3	3.36292	3697
ENDOU	2.67465e+06	6.42727	-0.954211	0.111119	13378.8	4.12642	2348
ENO1	5.60653e+08	8.74869	1.42873	26.837	3.23118e+06	6.50936	12
ENO2	2.37858e+07	7.37632	0.0199904	1.04711	126071	5.10062	617
ENO3	4.55787e+07	7.65876	0.309919	2.04136	245779	5.39055	339
ENOPH1	3.72087e+06	6.57064	-0.807034	0.155943	18775.6	4.27359	2033
ENPP4	199842	5.30069	-2.11065	0.00775093	933.212	2.96998	4164
ENSA	4.30477e+06	6.63395	-0.74205	0.181113	21806	4.33858	1922
ENTPD1	5.76625e+06	6.76089	-0.611743	0.244488	29436.3	4.46888	1671
EP300	88123	4.94509	-2.47567	0.00334452	402.68	2.60496	4458
EP400	14744	4.16861	-3.27272	0.000533682	64.2553	1.80791	4675
EPB41	209651	5.3215	-2.08928	0.00814171	980.262	2.99134	4142
EPB41L2	4.42217e+06	6.64563	-0.730056	0.186185	22416.7	4.35057	1896
EPN1	560901	5.74889	-1.65057	0.0223579	2691.9	3.43006	3598
EPPK1	21783.8	4.33813	-3.09871	0.000796698	95.9224	1.98192	4648
EPRS	1.69604e+07	7.22944	-0.130784	0.739973	89092.7	4.94984	805
EPS15	9.04584e+06	6.95645	-0.411005	0.388146	46732.8	4.66962	1269
EPS15L1	3.17142e+06	6.50125	-0.878263	0.132354	15935.4	4.20236	2194
EPT1	728025	5.86215	-1.53431	0.0292209	3518.19	3.54632	3401
ERAP1	1.25888e+07	7.09999	-0.263664	0.544924	65608.8	4.81696	1024
ERAP2	2.93531e+06	6.46765	-0.912754	0.122249	14718.8	4.16787	2261
ERBB2IP	45910.7	4.66191	-2.76635	0.00171259	206.196	2.31428	4573
ERCC2	201588	5.30447	-2.10677	0.00782048	941.586	2.97386	4160
ERCC6	2.93798e+06	6.46805	-0.912347	0.122364	14732.6	4.16828	2260
ERCC6-PGBD3	5.72134e+06	6.7575	-0.615229	0.242533	29201	4.4654	1681
ERGIC1	6.54766e+06	6.81609	-0.555087	0.278556	33538.1	4.52554	1557
ERH	7.67324e+06	6.88498	-0.48437	0.327816	39469.1	4.59626	1409
ERI1	1.82164e+06	6.26046	-1.12543	0.0749145	9019.71	3.95519	2679
ERLEC1	1.35282e+06	6.13124	-1.25808	0.0551973	6645.75	3.82254	2923
ERLIN1	786867	5.8959	-1.49966	0.0316478	3810.39	3.58097	3352
ERLIN2	4.65566e+06	6.66798	-0.707117	0.196283	23632.5	4.37351	1866
ERMP1	3.5269e+06	6.54739	-0.830901	0.147604	17771.6	4.24973	2081
ERO1L	5.8074e+06	6.76398	-0.608573	0.246279	29652	4.47205	1664
ERP29	9.80165e+07	7.9913	0.651269	4.4799	539380	5.7319	150
ERP44	4.55693e+07	7.65867	0.309827	2.04093	245728	5.39045	340
ESD	1.71255e+07	7.23364	-0.126466	0.747367	89983	4.95416	801
ESYT1	3.9111e+06	6.5923	-0.784805	0.164133	19761.6	4.29582	1986
ESYT2	1.60074e+06	6.20432	-1.18306	0.0656049	7898.83	3.89756	2799
ETF1	8.65973e+06	6.9375	-0.430452	0.371149	44686.3	4.65017	1296
ETFA	2.11706e+07	7.32573	-0.0319357	0.929104	111864	5.04869	678
ETFB	4.36624e+07	7.64011	0.29077	1.95331	235178	5.3714	352
ETFDH	215007	5.33245	-2.07804	0.0083553	1005.98	3.00259	4130
ETHE1	3.16428e+06	6.50028	-0.879268	0.132048	15898.6	4.20136	2196
EVI2B	187499	5.273	-2.13907	0.00725996	874.099	2.94156	4193
EVL	2.81128e+07	7.4489	0.0945003	1.24308	149667	5.17513	541
EWSR1	1.6982e+07	7.22999	-0.130216	0.740941	89209.3	4.95041	804
EXOC1	236422	5.37369	-2.03571	0.00921067	1108.97	3.04492	4093
EXOC2	139792	5.14548	-2.26996	0.00537079	646.643	2.81066	4306
EXOC3	1.33433e+06	6.12526	-1.26422	0.0544232	6552.56	3.81641	2936
EXOC4	118490	5.07368	-2.34367	0.00453247	545.709	2.73696	4366
EXOC6B	98317.9	4.99263	-2.42686	0.00374229	450.572	2.65376	4424
EXOG	161723	5.20877	-2.20499	0.00623742	750.986	2.87563	4260
EXOSC1	1.2179e+06	6.08561	-1.30492	0.049554	5966.3	3.77571	3007
EXOSC10	1.67249e+06	6.22336	-1.16352	0.0686253	8262.48	3.91711	2761
EXOSC2	5.51301e+06	6.74139	-0.631765	0.233472	28110.1	4.44886	1718
EXOSC3	2.9808e+07	7.47433	0.120602	1.32009	158938	5.20123	512
EXOSC4	4.32521e+06	6.63601	-0.739939	0.181996	21912.3	4.34069	1915
EXOSC6	3.03707e+06	6.48245	-0.89756	0.126602	15242.9	4.18307	2239
EXOSC7	6.10108e+06	6.78541	-0.58658	0.259072	31192.3	4.49405	1615
EXOSC8	289571	5.46175	-1.94531	0.011342	1365.58	3.13532	3993
EXOSC9	726669	5.86134	-1.53514	0.029165	3511.47	3.54549	3403
EYA3	259674	5.41443	-1.99389	0.0101417	1221.06	3.08674	4049
EZR	1.06429e+08	8.02706	0.687976	4.87501	586952	5.7686	138
F11R	1.27308e+06	6.10486	-1.28516	0.0518603	6243.98	3.79546	2978
F13A1	2.11727e+06	6.32578	-1.05839	0.0874198	10525.3	4.02224	2546
F2	1.87405e+06	6.27278	-1.11279	0.0771276	9286.17	3.96784	2648
F5	922794	5.9651	-1.42862	0.0372718	4487.52	3.65201	3233
F8A2	1.8316e+06	6.26283	-1.12301	0.0753347	9070.29	3.95762	2674
FABP5	8.7984e+06	6.9444	-0.42337	0.377251	45421	4.65726	1287
FADS2	716431	5.85517	-1.54146	0.0287433	3460.69	3.53916	3415
FAF1	1.61282e+07	7.20759	-0.153212	0.702729	84608.6	4.92741	834
FAF2	701167	5.84582	-1.55106	0.0281148	3385.03	3.52956	3432
FAH	3.02251e+06	6.48037	-0.899702	0.125979	15167.9	4.18092	2242
FAHD1	674066	5.8287	-1.56864	0.027	3250.8	3.51199	3474
FAHD2A	3.61727e+06	6.55838	-0.819621	0.151488	18239.2	4.26101	2054
FAHD2B	2.46583e+06	6.39196	-0.99045	0.102223	12307.7	4.09018	2407
FAM102A	2.77733e+06	6.44363	-0.937416	0.115501	13906.3	4.14321	2318
FAM103A1	2.9857e+06	6.47505	-0.905165	0.124404	14978.3	4.17546	2249
FAM105B	863387	5.93621	-1.45829	0.0348109	4191.23	3.62234	3270
FAM114A2	6.71491e+06	6.82704	-0.543843	0.285862	34417.8	4.53678	1529
FAM120A	3.94412e+06	6.59595	-0.781057	0.165555	19932.9	4.29957	1979
FAM120B	48158.3	4.68267	-2.74504	0.00179871	216.565	2.33559	4567
FAM129A	3.79961e+06	6.57974	-0.797698	0.159332	19183.5	4.28293	2014
FAM134C	710672	5.85167	-1.54506	0.0285061	3432.14	3.53556	3420
FAM136A	3.68973e+06	6.56699	-0.810781	0.154604	18614.3	4.26985	2038
FAM160B1	8.55164e+06	6.93205	-0.436051	0.366394	44113.9	4.64458	1310
FAM162A	5.26899e+06	6.72173	-0.651947	0.222871	26833.6	4.42868	1756
FAM175B	1.58658e+06	6.20046	-1.18703	0.0650091	7827.09	3.8936	2806
FAM179A	676252	5.83011	-1.56719	0.0270898	3261.62	3.51343	3466
FAM192A	1.72459e+06	6.23669	-1.14984	0.0708205	8526.79	3.93079	2735
FAM203B	1.05029e+07	7.02131	-0.344424	0.452455	54475.6	4.7362	1156
FAM207A	525349	5.72045	-1.67976	0.0209045	2516.9	3.40087	3635
FAM210A	560050	5.74823	-1.65125	0.0223231	2687.7	3.42938	3600
FAM213A	989418	5.99538	-1.39754	0.0400366	4820.41	3.68308	3182
FAM21A	27239.2	4.4352	-2.99907	0.00100214	120.657	2.08155	4636
FAM21B	28781.1	4.45911	-2.97453	0.00106041	127.673	2.1061	4632
FAM21C	88067.6	4.94482	-2.47595	0.00334237	402.421	2.60468	4459
FAM3C	1.94286e+06	6.28844	-1.09671	0.080036	9636.34	3.98391	2620
FAM49A	672372	5.82761	-1.56976	0.0269303	3242.41	3.51087	3476
FAM49B	5.74521e+06	6.75931	-0.613373	0.243572	29326.1	4.46725	1677
FAM50A	2.1286e+06	6.32809	-1.05601	0.0878997	10583.1	4.02461	2539
FAM50B	1.00824e+06	6.00356	-1.38914	0.0408187	4914.57	3.69149	3169
FAM63A	1.0555e+07	7.02346	-0.342218	0.45476	54753.1	4.73841	1152
FAM96A	2.12832e+06	6.32804	-1.05607	0.0878881	10581.7	4.02456	2540
FAM96B	2.20742e+06	6.34389	-1.0398	0.0912429	10985.6	4.04083	2517
FAM98A	2.01899e+06	6.30513	-1.07958	0.0832567	10024.1	4.00105	2584
FAM98B	6.21958e+06	6.79376	-0.578004	0.264238	31814.3	4.50262	1598
FAN1	381958	5.58202	-1.82186	0.0150709	1814.54	3.25877	3833
FANCI	321779	5.50756	-1.89829	0.0126389	1521.72	3.18233	3929
FARSA	1.86803e+07	7.27138	-0.0877242	0.817101	98379	4.9929	744
FARSB	1.5982e+07	7.20363	-0.157272	0.69619	83821.2	4.92335	844
FAS	2.84939e+06	6.45475	-0.925998	0.118578	14276.7	4.15463	2284
FASN	1.0295e+07	7.01263	-0.353339	0.443263	53368.9	4.72729	1174
FASTKD1	298972	5.47563	-1.93106	0.0117202	1411.11	3.14956	3971
FASTKD2	91620.1	4.96199	-2.45832	0.00348084	419.093	2.62231	4444
FASTKD5	1.55012e+07	7.19037	-0.17089	0.674699	81233.7	4.90974	871
FAU	7.46516e+07	7.87304	0.529875	3.38747	407851	5.6105	197
FAXDC2	2.07416e+06	6.31684	-1.06756	0.0855932	10305.4	4.01307	2566
FBL	3.38653e+07	7.52975	0.177493	1.50485	181184	5.25812	451
FBXO22	242705	5.38508	-2.02402	0.00946202	1139.23	3.05661	4077
FBXO6	746618	5.8731	-1.52306	0.0299872	3610.45	3.55756	3383
FBXO7	2.39928e+06	6.38008	-1.00265	0.0993925	11966.9	4.07798	2436
FBXW10	119201	5.07628	-2.341	0.00456037	549.069	2.73963	4365
FBXW11	3.47399e+06	6.54083	-0.837639	0.145332	17498	4.24299	2100
FBXW2	308254	5.48891	-1.91744	0.0120938	1456.1	3.16319	3953
FBXW4	1.6942e+06	6.22897	-1.15777	0.0695398	8372.59	3.92286	2745
FBXW5	411644	5.61452	-1.78849	0.0162744	1959.44	3.29213	3784
FBXW8	167967	5.22522	-2.18811	0.00648474	780.762	2.89252	4245
FBXW9	977102	5.98994	-1.40313	0.0395251	4758.82	3.6775	3187
FCER2	1.26216e+07	7.10111	-0.262507	0.546377	65783.8	4.81812	1018
FCRLA	2.83859e+06	6.4531	-0.92769	0.118116	14221.2	4.15294	2291
FDFT1	190973	5.28097	-2.13088	0.00739805	890.726	2.94974	4181
FDPS	1.80628e+07	7.25679	-0.10271	0.789387	95042.2	4.97792	763
FDXR	5.114e+06	6.70876	-0.665257	0.216144	26023.7	4.41537	1782
FECH	414512	5.61754	-1.7854	0.0163908	1973.46	3.29523	3777
FEN1	2.47595e+07	7.39374	0.0378765	1.09113	131372	5.1185	603
FERMT2	543319	5.73506	-1.66477	0.0216389	2605.32	3.41586	3619
FERMT3	1.73887e+07	7.24027	-0.119667	0.75916	91402.9	4.96096	787
FGA	1.02001e+07	7.0086	-0.357468	0.439068	52863.8	4.72316	1183
FGB	8.53032e+06	6.93097	-0.437164	0.365457	44001	4.64346	1313
FGFR1OP	3.41714e+06	6.53366	-0.844995	0.142891	17204.1	4.23563	2117
FGFR1OP2	330600	5.5193	-1.88624	0.0129946	1564.56	3.19439	3911
FGG	7.0652e+06	6.84912	-0.521174	0.30118	36262.1	4.55945	1488
FGR	280560	5.44803	-1.9594	0.0109799	1321.98	3.12122	4012
FH	3.03464e+07	7.48211	0.128582	1.34457	161886	5.20921	491
FHAD1	182898	5.26221	-2.15014	0.00707715	852.089	2.93048	4206
FHOD1	1.81224e+06	6.25822	-1.12774	0.0745176	8971.92	3.95289	2683
FIG4	69124.3	4.83963	-2.58392	0.00260664	313.84	2.49671	4509
FIGNL1	635372	5.80303	-1.59499	0.0254102	3059.39	3.48563	3515
FIP1L1	3.26695e+06	6.51414	-0.865033	0.136448	16428.3	4.21559	2170
FIS1	5.00291e+06	6.69922	-0.675048	0.211325	25443.6	4.40558	1801
FKBP11	1.04038e+07	7.01719	-0.348651	0.448073	53948	4.73198	1166
FKBP15	1.95852e+06	6.29193	-1.09314	0.0806983	9716.08	3.98749	2616
FKBP1A	6.88093e+06	6.83765	-0.532955	0.293119	35291.6	4.54767	1513
FKBP2	1.14061e+07	7.05714	-0.307647	0.49244	59289.8	4.77298	1099
FKBP3	9.68206e+07	7.98597	0.645796	4.42381	532626	5.72642	153
FKBP4	1.26575e+07	7.10235	-0.261238	0.547976	65976.3	4.81939	1016
FKBP5	5.26225e+06	6.72117	-0.652517	0.222578	26798.4	4.42811	1758
FKBP8	2.63493e+06	6.42077	-0.960881	0.109426	13174.8	4.11975	2359
FLAD1	505870	5.70404	-1.6966	0.0201092	2421.15	3.38402	3656
FLII	8.18229e+06	6.91287	-0.455734	0.35016	42159.2	4.62489	1352
FLJ44635	1.22211e+07	7.08711	-0.276881	0.52859	63642.3	4.80375	1049
FLNA	1.02881e+07	7.01234	-0.353638	0.442957	53332.1	4.72699	1175
FLNB	1.29313e+06	6.11164	-1.2782	0.052699	6344.96	3.80243	2958
FLNC	683218	5.83456	-1.56263	0.0273763	3296.11	3.518	3452
FLOT1	401734	5.60394	-1.79936	0.0158724	1911.04	3.28127	3799
FMNL1	2.38826e+06	6.37808	-1.0047	0.0989238	11910.4	4.07593	2446
FMNL2	132833	5.1233	-2.29273	0.0050965	613.619	2.7879	4331
FMR1	922004	5.96473	-1.429	0.037239	4483.58	3.65162	3235
FN1	1.29595e+06	6.11259	-1.27723	0.0528167	6359.13	3.8034	2957
FNBP1	1.72972e+07	7.23797	-0.122019	0.755059	90909.1	4.95861	791
FNBP4	1.12306e+06	6.0504	-1.34106	0.0455974	5489.93	3.73957	3076
FNDC3A	1.04253e+06	6.01809	-1.37423	0.0422444	5086.22	3.7064	3141
FNTA	522748	5.71829	-1.68197	0.0207983	2504.11	3.39865	3637
FOCAD	258604	5.41263	-1.99573	0.0100988	1215.89	3.0849	4054
FOXK1	1.91096e+06	6.28125	-1.1041	0.0786872	9473.94	3.97653	2633
FREM2	254776	5.40616	-2.00238	0.00994541	1197.43	3.07825	4059
FRG1	484089	5.68492	-1.71622	0.019221	2314.21	3.3644	3694
FRK	921313	5.96441	-1.42934	0.0372104	4480.13	3.65129	3236
FRMPD2	484457	5.68526	-1.71589	0.019236	2316.02	3.36474	3693
FRYL	821704	5.91472	-1.48034	0.0330869	3983.66	3.60028	3304
FSCN1	1.02415e+07	7.01037	-0.35566	0.4409	53084.3	4.72497	1179
FSD1L	288679	5.46041	-1.94668	0.0113062	1361.26	3.13394	3999
FTH1	4.48483e+06	6.65175	-0.723783	0.188893	22742.8	4.35684	1889
FTL	1.98116e+06	6.29692	-1.08801	0.081656	9831.38	3.99261	2603
FTO	785007	5.89487	-1.50071	0.0315709	3801.14	3.57991	3356
FTSJ2	205112	5.31199	-2.09904	0.00796084	958.485	2.98159	4152
FTSJ3	2.84847e+06	6.45461	-0.926142	0.118538	14272	4.15448	2285
FTSJD2	2.69485e+06	6.43053	-0.950856	0.111981	13482.5	4.12977	2338
FUBP1	4.25802e+07	7.62921	0.279581	1.90362	229196	5.36021	361
FUBP3	5.8545e+06	6.76749	-0.604972	0.248329	29898.9	4.47565	1655
FUCA1	90449.8	4.95641	-2.46405	0.0034352	413.598	2.61658	4447
FUNDC2	3.61758e+07	7.55842	0.206916	1.61034	193884	5.28754	431
FUS	2.24969e+07	7.35212	-0.0048455	0.988905	119064	5.07578	642
FUT8	2.41235e+06	6.38244	-1.00022	0.0999484	12033.8	4.0804	2429
FXN	1.21269e+06	6.08375	-1.30683	0.0493366	5940.12	3.7738	3011
FXR1	7.14303e+06	6.85388	-0.516289	0.304586	36672.2	4.56434	1482
FXR2	160571	5.20567	-2.20818	0.0061918	745.492	2.87244	4263
FYN	2.39765e+06	6.37979	-1.00295	0.0993232	11958.5	4.07768	2438
G3BP1	1.22119e+07	7.08678	-0.277217	0.528181	63593	4.80341	1050
G3BP2	7.51268e+06	6.8758	-0.493796	0.320777	38621.6	4.58683	1434
G6PD	9.7859e+06	6.9906	-0.375948	0.420777	50661.5	4.70468	1214
GAA	31475.9	4.49798	-2.93463	0.00116245	139.959	2.146	4621
GABARAP	4.79306e+06	6.68061	-0.694151	0.202232	24348.7	4.38648	1841
GABARAPL1	4.79306e+06	6.68061	-0.694151	0.202232	24348.7	4.38648	1842
GABARAPL2	1.26207e+07	7.10108	-0.262539	0.546338	65779	4.81809	1019
GABBR2	82272.6	4.91526	-2.50629	0.0031168	375.263	2.57434	4476
GABPA	396700	5.59846	-1.80498	0.0156683	1886.46	3.27565	3816
GADD45GIP1	2.08695e+07	7.31951	-0.0383216	0.915542	110231	5.0423	685
GAK	91961.1	4.9636	-2.45666	0.00349414	420.694	2.62397	4442
GALE	5.16655e+06	6.7132	-0.660699	0.218424	26298.3	4.41993	1776
GALK1	4.97339e+06	6.69665	-0.677687	0.210045	25289.5	4.40294	1809
GALM	1.39692e+06	6.14517	-1.24378	0.0570449	6868.21	3.83684	2901
GALNT1	1.60365e+06	6.20511	-1.18226	0.065727	7913.53	3.89837	2796
GALNT13	89282.8	4.95077	-2.46984	0.00338972	408.122	2.61079	4454
GALNT2	2.66443e+06	6.4256	-0.955918	0.110683	13326.3	4.12471	2350
GALNT7	865292	5.93716	-1.4573	0.0348897	4200.72	3.62332	3269
GAMT	290040	5.46246	-1.94459	0.0113609	1367.85	3.13604	3990
GANAB	5.08916e+07	7.70665	0.359072	2.28598	275232	5.4397	298
GANC	27141.4	4.43363	-3.00068	0.000998445	120.213	2.07995	4637
GAPDH	7.14011e+07	7.8537	0.510028	3.23615	389632	5.59065	211
GAPDHS	1.32343e+06	6.1217	-1.26787	0.0539668	6497.6	3.81275	2939
GAPVD1	1.451e+06	6.16167	-1.22685	0.0593134	7141.34	3.85378	2869
GAR1	3.26887e+06	6.5144	-0.864771	0.13653	16438.3	4.21586	2167
GARS	2.80307e+07	7.44763	0.0931958	1.23936	149218	5.17382	543
GART	1.73739e+07	7.2399	-0.120045	0.758498	91323.2	4.96058	788
GAS2L1	607422	5.78349	-1.61505	0.0242635	2921.32	3.46558	3541
GATAD2A	668735	5.82525	-1.57218	0.0267808	3224.41	3.50845	3478
GATAD2B	2.38192e+06	6.37693	-1.00588	0.0986543	11878	4.07474	2452
GATM	2.01709e+07	7.30473	-0.0534987	0.8841	106446	5.02713	700
GBAS	8.49109e+06	6.92896	-0.439219	0.363732	43793.3	4.64141	1317
GBE1	8.00269e+06	6.90324	-0.465628	0.342272	41209.6	4.615	1364
GBF1	4.17936e+06	6.62111	-0.755231	0.175699	21154.1	4.3254	1943
GBP1	2.37758e+07	7.37613	0.0198025	1.04665	126017	5.10043	618
GBP2	2.71181e+06	6.43326	-0.94806	0.112704	13569.6	4.13257	2332
GBP3	82772.9	4.91789	-2.50359	0.00313626	377.606	2.57704	4474
GCA	3.04568e+06	6.48368	-0.896299	0.12697	15287.2	4.18433	2234
GCDH	1.96576e+06	6.29353	-1.09149	0.0810044	9752.92	3.98913	2612
GCLC	372895	5.57159	-1.83257	0.0147039	1770.35	3.24806	3846
GCN1L1	1.39274e+08	8.14387	0.807882	6.42513	773585	5.88851	103
GCSAM	2.39588e+06	6.37947	-1.00328	0.0992478	11949.4	4.07735	2441
GDAP1	657873	5.81814	-1.57948	0.0263344	3170.66	3.50115	3489
GDI1	1.47351e+07	7.16835	-0.193484	0.640495	77115.6	4.88714	910
GDI2	4.16369e+07	7.61948	0.269595	1.86035	223986	5.35022	369
GEMIN4	363727	5.56078	-1.84366	0.014333	1725.69	3.23696	3856
GEMIN5	295868	5.4711	-1.93572	0.0115953	1396.08	3.14491	3978
GET4	1.99601e+06	6.30016	-1.08468	0.0822844	9907.04	3.99594	2593
GFM1	6.65764e+06	6.82332	-0.547662	0.28336	34116.5	4.53296	1536
GFM2	8.25431e+06	6.91668	-0.451827	0.353324	42540.2	4.6288	1341
GFPT1	1.91407e+07	7.28196	-0.0768697	0.837781	100869	5.00376	724
GFPT2	1.10787e+06	6.04449	-1.34713	0.0449644	5413.71	3.73349	3085
GGA2	3.34049e+06	6.52381	-0.855109	0.139602	16808	4.22552	2151
GGA3	913845	5.96087	-1.43296	0.0369008	4442.85	3.64766	3242
GGCT	4.57092e+07	7.66	0.311193	2.04736	246502	5.39182	335
GGH	6.91413e+06	6.83974	-0.530809	0.294571	35466.4	4.54982	1506
GHITM	4.67794e+06	6.67005	-0.704989	0.197247	23748.6	4.37564	1861
GIGYF2	356542	5.55211	-1.85256	0.0140424	1690.7	3.22807	3869
GINS1	1.16557e+06	6.06654	-1.3245	0.0473697	5703.31	3.75613	3044
GINS2	297691	5.47377	-1.93298	0.0116687	1404.91	3.14765	3974
GIPC1	548108	5.73887	-1.66085	0.0218346	2628.89	3.41977	3612
GIT1	212948	5.32827	-2.08233	0.0082732	996.093	2.9983	4133
GIT2	184483	5.26596	-2.14629	0.00714012	859.67	2.93433	4203
GK	547021	5.738	-1.66174	0.0217902	2623.54	3.41889	3615
GK2	44290.6	4.64631	-2.78236	0.00165059	198.731	2.29827	4580
GLDC	761511	5.88168	-1.51426	0.0306014	3684.4	3.56637	3370
GLE1	151706	5.181	-2.2335	0.00584115	703.274	2.84712	4281
GLG1	253802	5.40449	-2.00409	0.00990635	1192.72	3.07654	4062
GLMN	496316	5.69576	-1.7051	0.0197195	2374.23	3.37552	3678
GLO1	1.03874e+07	7.01651	-0.349356	0.447347	53860.6	4.73127	1167
GLOD4	1.35824e+07	7.13298	-0.229798	0.589117	70929.7	4.85083	964
GLRX	5.17876e+06	6.71423	-0.659647	0.218954	26362.1	4.42098	1774
GLRX3	1.47194e+07	7.16789	-0.193959	0.639795	77031.3	4.88667	911
GLRX5	1.20428e+06	6.08073	-1.30993	0.0489855	5897.86	3.77069	3019
GLS	2.24314e+06	6.35086	-1.03265	0.0927587	11168.2	4.04798	2499
GLT25D1	38613.3	4.58674	-2.84351	0.00143379	172.628	2.23711	4594
GLTP	2.61586e+06	6.41761	-0.964119	0.108613	13077	4.11651	2364
GLUD1	1.32099e+07	7.1209	-0.242195	0.572539	68933.7	4.83843	984
GLUD2	8.09025e+06	6.90796	-0.460777	0.346117	41672.5	4.61985	1357
GLUL	1.01522e+06	6.00656	-1.38606	0.0411089	4949.51	3.69456	3166
GLYR1	1.57199e+06	6.19645	-1.19114	0.0643957	7753.24	3.88948	2810
GM2A	5.23238e+07	7.7187	0.371445	2.35204	283186	5.45207	295
GMDS	2.28583e+06	6.35904	-1.02424	0.0945712	11386.4	4.05639	2482
GMFB	1.4291e+07	7.15506	-0.207127	0.620688	74730.8	4.8735	930
GMFG	3.65636e+07	7.56305	0.21167	1.62806	196018	5.2923	425
GMIP	4.42554e+06	6.64597	-0.729715	0.186331	22434.2	4.35091	1894
GMPPA	6.04543e+06	6.78143	-0.590665	0.256646	30900.2	4.48996	1627
GMPPB	1.34885e+07	7.12996	-0.232891	0.584936	70426.3	4.84774	973
GMPS	7.7339e+06	6.8884	-0.480859	0.330477	39789.4	4.59977	1401
GNA12	4.02804e+06	6.60509	-0.771671	0.169172	20368.3	4.30896	1966
GNA13	5.64909e+06	6.75198	-0.620894	0.23939	28822.5	4.45973	1697
GNA15	418006	5.62118	-1.78166	0.0165327	1990.54	3.29897	3772
GNAI1	287460	5.45858	-1.94857	0.0112572	1355.36	3.13206	4003
GNAI2	9.75948e+06	6.98943	-0.377154	0.419611	50521.1	4.70347	1219
GNAI3	3.26348e+06	6.51368	-0.865506	0.136299	16410.5	4.21512	2173
GNAL	197329	5.29519	-2.11629	0.00765092	921.171	2.96434	4169
GNAO1	241126	5.38224	-2.02693	0.00939882	1131.62	3.0537	4079
GNAS	1.35246e+07	7.13113	-0.231699	0.586544	70619.9	4.84893	968
GNB1	5.88894e+06	6.77004	-0.602357	0.249829	30079.4	4.47827	1648
GNB2	7.57288e+06	6.87926	-0.490239	0.323416	38939.3	4.59039	1423
GNB2L1	7.46231e+07	7.87287	0.529705	3.38614	407691	5.61033	198
GNB3	2.22431e+06	6.3472	-1.0364	0.0919595	11071.9	4.04422	2507
GNB4	6.73891e+06	6.82859	-0.542253	0.286911	34544.1	4.53837	1528
GNE	108553	5.03564	-2.38271	0.00414272	498.783	2.69791	4394
GNG10	1.21492e+06	6.08455	-1.30601	0.0494295	5951.32	3.77461	3010
GNG2	7.93088e+06	6.89932	-0.469647	0.33912	40830.1	4.61098	1374
GNG5	7.58765e+06	6.88011	-0.48937	0.324063	39017.2	4.59126	1421
GNG7	7.96108e+06	6.90097	-0.467952	0.340446	40989.6	4.61267	1369
GNG8	6.87857e+06	6.8375	-0.533108	0.293016	35279.2	4.54752	1514
GNL1	2.03766e+06	6.30913	-1.07548	0.0840473	10119.3	4.00515	2579
GNL2	94977.1	4.97762	-2.44227	0.00361182	434.863	2.63835	4434
GNL3	1.25902e+07	7.10003	-0.263617	0.544982	65615.9	4.81701	1023
GNL3L	47358.2	4.67539	-2.75251	0.00176804	212.872	2.32812	4570
GNPDA1	5.83821e+06	6.76628	-0.606214	0.24762	29813.5	4.47441	1658
GNPDA2	2.49474e+06	6.39703	-0.985253	0.103454	12455.8	4.09537	2395
GNPNAT1	258621	5.41266	-1.9957	0.0100995	1215.98	3.08493	4053
GNS	194732	5.28944	-2.12219	0.00754756	908.726	2.95843	4172
GOLGA2	226288	5.35466	-2.05524	0.00880564	1060.2	3.02539	4113
GOLGA3	1.46496e+06	6.16583	-1.22258	0.0598993	7211.87	3.85805	2863
GOLGB1	616482	5.78992	-1.60845	0.024635	2966.06	3.47218	3532
GOLIM4	385100	5.58557	-1.81821	0.0151982	1829.86	3.26242	3829
GOLPH3	1.43893e+06	6.15804	-1.23057	0.058807	7080.36	3.85006	2876
GOLPH3L	151936	5.18166	-2.23282	0.00585027	704.373	2.8478	4279
GOLT1B	1.22231e+06	6.08718	-1.30331	0.0497382	5988.48	3.77732	3003
GORASP2	7.92875e+06	6.8992	-0.469767	0.339026	40818.8	4.61086	1375
GOSR1	2.64935e+06	6.42314	-0.958448	0.11004	13248.9	4.12218	2353
GOSR2	7.68698e+07	7.88576	0.542928	3.49083	420295	5.62355	194
GOT1	2.44873e+07	7.38894	0.0329482	1.07882	129890	5.11357	606
GOT2	3.46582e+07	7.53981	0.18781	1.54103	185540	5.26844	445
GP1BA	52753.8	4.72225	-2.70441	0.00197512	237.804	2.37622	4553
GPAA1	5.36342e+06	6.72944	-0.644028	0.226972	27327.4	4.4366	1738
GPATCH11	71732.9	4.85572	-2.5674	0.00270767	326.003	2.51322	4502
GPATCH4	814387	5.91083	-1.48433	0.0327845	3947.25	3.59629	3315
GPCPD1	821769	5.91475	-1.48031	0.0330895	3983.98	3.60032	3303
GPD2	5.85584e+06	6.76759	-0.60487	0.248388	29905.9	4.47576	1653
GPHN	5.57465e+06	6.74622	-0.626808	0.236152	28432.7	4.45382	1712
GPI	4.82568e+07	7.68356	0.335373	2.16457	260615	5.416	313
GPKOW	777520	5.89071	-1.50498	0.0312619	3763.93	3.57564	3359
GPN1	1.07549e+06	6.03161	-1.36036	0.0436157	5251.33	3.72027	3116
GPN2	1.54476e+06	6.18886	-1.19893	0.0632509	7615.41	3.88169	2824
GPN3	1.09034e+07	7.03756	-0.327741	0.470174	56609	4.75289	1133
GPR155	36788.5	4.56571	-2.8651	0.00136428	164.259	2.21553	4601
GPS1	6.6751e+06	6.82446	-0.546494	0.284123	34208.4	4.53413	1535
GPX1	2.38398e+07	7.3773	0.0210011	1.04955	126365	5.10163	615
GPX3	2.76136e+06	6.44112	-0.939988	0.114819	13824.2	4.14064	2321
GRB2	1.02661e+06	6.01141	-1.38109	0.0415823	5006.51	3.69954	3159
GRHL2	853625	5.93127	-1.46335	0.0344069	4142.59	3.61727	3278
GRHPR	1.33799e+07	7.12645	-0.236495	0.580103	69844.4	4.84413	978
GRID2	38492.6	4.58538	-2.84491	0.00142919	172.074	2.23572	4595
GRIPAP1	2.82387e+06	6.45084	-0.930008	0.117487	14145.5	4.15062	2300
GRK6	636383	5.80372	-1.59428	0.0254517	3064.39	3.48634	3512
GRN	1.17348e+06	6.06947	-1.32148	0.0476997	5743.04	3.75914	3041
GRPEL1	1.22721e+07	7.08892	-0.275026	0.530853	63914.7	4.8056	1045
GRSF1	555792	5.74491	-1.65465	0.0221489	2666.73	3.42598	3602
GRWD1	8.216e+06	6.91466	-0.453901	0.35164	42337.5	4.62673	1349
GSDMD	698543	5.84419	-1.55274	0.0280069	3372.03	3.52789	3436
GSE1	321354	5.50698	-1.89888	0.0126217	1519.66	3.18175	3931
GSN	3.40654e+06	6.53231	-0.84638	0.142436	17149.3	4.23425	2119
GSPT1	7.34439e+06	6.86596	-0.503897	0.313403	37733.8	4.57673	1451
GSPT2	1.46549e+06	6.16598	-1.22242	0.0599215	7214.55	3.85821	2862
GSR	6.87596e+06	6.83733	-0.533277	0.292902	35265.4	4.54735	1516
GSS	4.71603e+06	6.67358	-0.701374	0.198896	23947.1	4.37925	1859
GSTK1	8.58237e+06	6.93361	-0.434452	0.367746	44276.6	4.64617	1302
GSTM2	239678	5.37963	-2.02961	0.0093409	1124.64	3.05102	4083
GSTM3	153565	5.18629	-2.22807	0.00591465	712.123	2.85256	4276
GSTO1	5.76586e+07	7.76086	0.414727	2.59852	312862	5.49535	268
GSTP1	1.43984e+08	8.15831	0.822709	6.64827	800452	5.90334	99
GSTZ1	2.15391e+06	6.33323	-1.05074	0.088973	10712.3	4.02988	2534
GTF2A2	6.37069e+06	6.80419	-0.567303	0.27083	32608	4.51332	1583
GTF2B	1.12821e+06	6.05239	-1.33902	0.0458118	5515.74	3.7416	3071
GTF2E1	674815	5.82918	-1.56814	0.0270307	3254.5	3.51248	3470
GTF2F1	6.22869e+06	6.7944	-0.577352	0.264636	31862.1	4.50327	1596
GTF2F2	3.05142e+06	6.4845	-0.895459	0.127216	15316.8	4.18517	2231
GTF2H1	277809	5.44375	-1.96379	0.0108694	1308.68	3.11683	4022
GTF2H3	89434.4	4.9515	-2.46908	0.00339562	408.833	2.61155	4451
GTF2H4	61709.3	4.79035	-2.6345	0.00232004	279.333	2.44612	4532
GTF2I	1.26147e+07	7.10088	-0.262748	0.546074	65747.4	4.81788	1020
GTF2IRD2	83119.3	4.9197	-2.50173	0.00314974	379.228	2.5789	4470
GTF2IRD2B	83119.3	4.9197	-2.50173	0.00314974	379.228	2.5789	4471
GTF3C2	346298	5.53945	-1.86555	0.0136284	1640.86	3.21507	3883
GTF3C3	166632	5.22176	-2.19166	0.00643184	774.394	2.88896	4248
GTF3C4	817757	5.91262	-1.48249	0.0329237	3964.01	3.59814	3309
GTF3C5	2.56123e+06	6.40845	-0.973527	0.106285	12796.8	4.1071	2376
GTPBP1	2.39112e+07	7.3786	0.0223338	1.05277	126754	5.10296	614
GTPBP10	2.10268e+06	6.32277	-1.06147	0.0868013	10450.9	4.01915	2553
GTPBP4	5.87889e+06	6.7693	-0.603118	0.249392	30026.7	4.47751	1651
GTPBP6	202856	5.30719	-2.10397	0.00787096	947.663	2.97665	4155
GUK1	1.10863e+07	7.04479	-0.320326	0.478271	57583.8	4.7603	1119
GULP1	2.09566e+06	6.32132	-1.06297	0.0865037	10415.1	4.01766	2560
GYS1	1.24676e+06	6.09578	-1.29448	0.0507601	6111.51	3.78615	2986
H1FX	6.62248e+06	6.82102	-0.550022	0.281824	33931.6	4.5306	1541
H2AFJ	3.00384e+07	7.47768	0.124035	1.33056	160200	5.20466	501
H2AFV	1.63474e+08	8.21345	0.879304	7.57363	911865	5.95993	88
H2AFX	7.23759e+06	6.85959	-0.510427	0.308726	37170.6	4.5702	1461
H2AFY	9.22611e+06	6.96502	-0.402208	0.396088	47689	4.67842	1255
H2AFY2	38935.5	4.59035	-2.83981	0.00144607	174.107	2.24082	4593
H2AFZ	3.73135e+07	7.57187	0.22072	1.66234	200146	5.30135	420
H3F3B	8.9502e+07	7.95183	0.610756	4.08091	491341	5.69138	167
H3F3C	1.11878e+08	8.04874	0.710235	5.13139	617819	5.79086	127
H6PD	3.54951e+06	6.55017	-0.828052	0.148576	17888.5	4.25257	2070
HAAO	1.12039e+06	6.04937	-1.34212	0.0454859	5476.5	3.7385	3078
HABP2	423366	5.62672	-1.77598	0.0167504	2016.74	3.30465	3768
HACL1	353693	5.54863	-1.85614	0.0139272	1676.84	3.22449	3872
HADH	1.30694e+07	7.11626	-0.246963	0.566287	68181	4.83366	992
HADHA	4.69924e+07	7.67203	0.323536	2.10638	253608	5.40416	324
HADHB	5.7914e+07	7.76278	0.416698	2.61034	314285	5.49732	267
HAGH	675594	5.82969	-1.56763	0.0270628	3258.36	3.513	3469
HARS	1.35804e+07	7.13291	-0.229865	0.589026	70918.7	4.85076	965
HARS2	1.64089e+06	6.21508	-1.17202	0.0672943	8102.23	3.9086	2776
HAT1	1.80377e+06	6.25618	-1.12983	0.0741599	8928.85	3.9508	2689
HAUS4	412620	5.61555	-1.78744	0.0163141	1964.21	3.29319	3781
HAUS6	621758	5.79362	-1.60465	0.0248515	2992.12	3.47598	3531
HAX1	1.6259e+06	6.21109	-1.17611	0.0666633	8026.26	3.90451	2784
HBA2	2.41359e+08	8.38266	1.053	11.2981	1.36029e+06	6.13363	57
HBB	3.00971e+07	7.47853	0.124906	1.33323	160521	5.20553	500
HBD	2.77998e+07	7.44404	0.0895083	1.22888	147957	5.17013	545
HBE1	3.03772e+06	6.48255	-0.897465	0.126629	15246.2	4.18316	2236
HBG1	3.03772e+06	6.48255	-0.897465	0.126629	15246.2	4.18316	2237
HBG2	3.03772e+06	6.48255	-0.897465	0.126629	15246.2	4.18316	2238
HBS1L	2.64323e+06	6.42213	-0.959479	0.10978	13217.5	4.12115	2356
HBZ	4.56536e+07	7.65948	0.310651	2.0448	246194	5.39128	336
HCCS	1.73846e+06	6.24016	-1.14627	0.0714049	8597.15	3.93435	2728
HCFC1	2.05399e+06	6.3126	-1.07192	0.0847388	10202.6	4.00871	2571
HCFC2	792640	5.89908	-1.4964	0.0318861	3839.09	3.58423	3344
HCK	810241	5.90861	-1.48661	0.0326131	3926.62	3.59402	3319
HCLS1	3.56918e+07	7.55257	0.200912	1.58822	191222	5.28154	434
HDAC1	3.51814e+06	6.54631	-0.832009	0.147228	17726.3	4.24862	2084
HDAC2	2.43289e+06	6.38612	-0.996444	0.100822	12139	4.08418	2419
HDAC6	135406	5.13164	-2.28417	0.0051979	625.827	2.79645	4322
HDDC2	3.17611e+06	6.5019	-0.877605	0.132555	15959.6	4.20302	2193
HDDC3	845253	5.92699	-1.46775	0.0340606	4100.89	3.61288	3288
HDGF	3.27667e+07	7.51543	0.162791	1.45476	175153	5.24342	469
HDGFRP2	2.26884e+06	6.3558	-1.02757	0.0938495	11299.5	4.05306	2490
HDGFRP3	3.47865e+06	6.54141	-0.837042	0.145532	17522	4.24358	2099
HDHD1	6.07258e+06	6.78337	-0.588668	0.257829	31042.7	4.49196	1622
HDHD2	671153	5.82682	-1.57057	0.0268802	3236.37	3.51006	3477
HDLBP	6.23351e+06	6.79473	-0.577007	0.264846	31887.5	4.50362	1595
HEATR1	7.52705e+06	6.87662	-0.492945	0.321407	38697.4	4.58768	1432
HEATR2	177396	5.24894	-2.16376	0.00685867	825.783	2.91687	4217
HEATR3	133853	5.12663	-2.28932	0.00513671	618.46	2.79131	4327
HEBP2	427729	5.63117	-1.77141	0.0169276	2038.08	3.30922	3764
HECTD1	18376.5	4.26426	-3.17453	0.000669062	80.5551	1.90609	4660
HECTD3	2.60578e+06	6.41594	-0.96584	0.108183	13025.3	4.11479	2367
HELLS	747986	5.87389	-1.52225	0.0300436	3617.25	3.55838	3381
HERC4	742398	5.87064	-1.52559	0.0298132	3589.51	3.55504	3386
HERC5	361912	5.5586	-1.84589	0.0142596	1716.85	3.23473	3861
HES4	4.70654e+07	7.6727	0.324228	2.10974	254012	5.40485	323
HEXA	851948	5.93041	-1.46423	0.0343375	4134.24	3.6164	3281
HEXB	1.79213e+07	7.25337	-0.106215	0.783041	94278.2	4.97441	769
HEYL	1.60805e+06	6.2063	-1.18103	0.0659121	7935.82	3.89959	2791
HGS	1.86784e+06	6.27134	-1.11427	0.0768651	9254.56	3.96636	2655
HIATL1	1.83189e+06	6.2629	-1.12293	0.075347	9071.77	3.95769	2672
HIBADH	1.79781e+06	6.25474	-1.13131	0.0739084	8898.57	3.94932	2693
HIBCH	1.90507e+06	6.27991	-1.10547	0.0784382	9443.96	3.97515	2636
HIF1AN	976209	5.98954	-1.40353	0.039488	4754.36	3.67709	3191
HIGD1A	2.69447e+06	6.43047	-0.950918	0.111965	13480.6	4.12971	2339
HINT1	6.91435e+06	6.83975	-0.530795	0.294581	35467.6	4.54983	1505
HINT2	6.93236e+06	6.84088	-0.529635	0.295369	35562.4	4.55099	1501
HINT3	3.19889e+06	6.505	-0.874418	0.133531	16077.1	4.20621	2189
HIRA	32214.3	4.50805	-2.92429	0.00119045	143.331	2.15634	4617
HIST1H1A	4.53462e+06	6.65654	-0.718861	0.191046	23002	4.36177	1884
HIST1H1B	9.22509e+07	7.96497	0.624242	4.20961	506837	5.70487	162
HIST1H1C	3.02416e+07	7.4806	0.12704	1.3398	161312	5.20767	495
HIST1H1D	2.84411e+07	7.45395	0.0996757	1.25799	151461	5.1803	534
HIST1H1E	3.02416e+07	7.4806	0.12704	1.3398	161312	5.20767	496
HIST1H1T	2.51923e+06	6.40127	-0.980898	0.104496	12581.4	4.09973	2388
HIST1H2AA	7.23759e+06	6.85959	-0.510427	0.308726	37170.6	4.5702	1462
HIST1H2AB	3.00384e+07	7.47768	0.124035	1.33056	160200	5.20466	502
HIST1H2AC	3.00384e+07	7.47768	0.124035	1.33056	160200	5.20466	503
HIST1H2AD	3.00384e+07	7.47768	0.124035	1.33056	160200	5.20466	504
HIST1H2AH	3.00384e+07	7.47768	0.124035	1.33056	160200	5.20466	505
HIST1H2AJ	3.00384e+07	7.47768	0.124035	1.33056	160200	5.20466	506
HIST1H2AK	3.00384e+07	7.47768	0.124035	1.33056	160200	5.20466	507
HIST1H2BA	1.91157e+08	8.28139	0.949046	8.89296	1.07071e+06	6.02967	74
HIST1H2BB	2.76015e+08	8.44093	1.11282	12.9663	1.56114e+06	6.19344	48
HIST1H2BD	3.04524e+08	8.48362	1.15664	14.3429	1.72689e+06	6.23726	33
HIST1H2BH	3.04524e+08	8.48362	1.15664	14.3429	1.72689e+06	6.23726	34
HIST1H2BI	3.05096e+08	8.48444	1.15747	14.3706	1.73021e+06	6.2381	31
HIST1H2BJ	2.76586e+08	8.44183	1.11374	12.9939	1.56446e+06	6.19437	46
HIST1H2BK	3.05096e+08	8.48444	1.15747	14.3706	1.73021e+06	6.2381	32
HIST1H2BL	3.04524e+08	8.48362	1.15664	14.3429	1.72689e+06	6.23726	35
HIST1H2BM	3.04524e+08	8.48362	1.15664	14.3429	1.72689e+06	6.23726	36
HIST1H2BN	3.04524e+08	8.48362	1.15664	14.3429	1.72689e+06	6.23726	37
HIST1H2BO	2.76015e+08	8.44093	1.11282	12.9663	1.56114e+06	6.19344	49
HIST1H3E	8.9502e+07	7.95183	0.610756	4.08091	491341	5.69138	168
HIST1H4A	3.64928e+08	8.56221	1.23731	17.2706	2.07937e+06	6.31793	22
HIST2H2AA4	3.00384e+07	7.47768	0.124035	1.33056	160200	5.20466	508
HIST2H2AB	1.19408e+06	6.07703	-1.31373	0.0485594	5846.55	3.7669	3024
HIST2H2AC	3.00384e+07	7.47768	0.124035	1.33056	160200	5.20466	509
HIST2H2BE	2.76586e+08	8.44183	1.11374	12.9939	1.56446e+06	6.19437	47
HIST2H2BF	5.70983e+08	8.75662	1.43687	27.3447	3.2923e+06	6.5175	10
HIST2H3C	8.9502e+07	7.95183	0.610756	4.08091	491341	5.69138	169
HIST3H2A	3.00384e+07	7.47768	0.124035	1.33056	160200	5.20466	510
HIST3H2BB	2.73244e+08	8.43655	1.10832	12.8327	1.54506e+06	6.18895	51
HIST3H3	8.9502e+07	7.95183	0.610756	4.08091	491341	5.69138	170
HK1	8.63714e+06	6.93637	-0.431616	0.370155	44566.7	4.64901	1299
HK2	535805	5.72901	-1.67097	0.0213317	2568.34	3.40965	3628
HK3	34178.2	4.53375	-2.89791	0.00126501	152.307	2.18272	4609
HKDC1	35152.4	4.54595	-2.88538	0.00130204	156.765	2.19525	4607
HLA-A	5.26764e+07	7.72162	0.374439	2.36831	285145	5.45507	294
HLA-B	1.77352e+08	8.24884	0.91563	8.23436	991417	5.99626	79
HLA-C	1.35522e+07	7.13201	-0.230791	0.587773	70767.8	4.84984	967
HLA-DMA	3.37141e+06	6.52781	-0.851002	0.140928	16967.8	4.22962	2136
HLA-DMB	3.63425e+06	6.56041	-0.817534	0.152218	18327	4.26309	2048
HLA-DOA	1.88553e+06	6.27543	-1.11007	0.0776125	9344.54	3.97056	2642
HLA-DPA1	1.197e+07	7.07809	-0.286137	0.517443	62300.2	4.79449	1067
HLA-DPB1	1.68318e+07	7.22613	-0.134178	0.734214	88399.3	4.94645	812
HLA-DQA1	1.03068e+08	8.01312	0.673671	4.71705	567933	5.7543	142
HLA-DQA2	1.40661e+07	7.14817	-0.2142	0.610661	73523.6	4.86643	943
HLA-DQB1	3.8764e+07	7.58843	0.237722	1.72871	208137	5.31835	400
HLA-DRA	6.4429e+07	7.80908	0.464222	2.9122	350629	5.54485	239
HLA-DRB1	4.07999e+07	7.61066	0.260542	1.82197	219365	5.34117	379
HLA-DRB3	1.91023e+07	7.28109	-0.0777645	0.836056	100661	5.00286	728
HLA-DRB4	8.36837e+06	6.92264	-0.445709	0.358336	43143.7	4.63492	1329
HLA-DRB5	2.76785e+07	7.44214	0.0875598	1.22338	147294	5.16819	546
HLA-E	1.1218e+07	7.04992	-0.315061	0.484104	58286.1	4.76557	1111
HLA-F	3.70983e+06	6.56935	-0.808358	0.155468	18718.4	4.27227	2035
HLA-G	110297	5.04256	-2.37561	0.00421107	507.013	2.70502	4390
HM13	9.62545e+06	6.98342	-0.383318	0.413697	49809.1	4.69731	1227
HMBS	5.4729e+06	6.73822	-0.63502	0.231729	27900.2	4.44561	1726
HMGA1	1.4967e+08	8.17513	0.839975	6.91792	832917	5.9206	95
HMGA2	1.77659e+06	6.24959	-1.1366	0.0730132	8790.79	3.94403	2707
HMGB1	2.19518e+08	8.34147	1.01072	10.2499	1.23409e+06	6.09135	64
HMGB2	1.29556e+08	8.11246	0.775637	5.96537	718230	5.85626	110
HMGB3	4.13832e+07	7.61682	0.26687	1.84872	222585	5.3475	374
HMGCL	5.31293e+06	6.72533	-0.648245	0.224779	27063.3	4.43238	1746
HMGCS1	545443	5.73675	-1.66303	0.0217257	2615.77	3.4176	3617
HMGN1	2.69764e+06	6.43098	-0.950394	0.1121	13496.8	4.13023	2336
HMGN5	4.56995e+06	6.65991	-0.715401	0.192575	23186	4.36523	1875
HMHA1	1.80329e+06	6.25607	-1.12995	0.0741397	8926.42	3.95068	2690
HMOX2	2.73464e+06	6.4369	-0.944322	0.113678	13686.9	4.1363	2323
HN1	1.14297e+07	7.05804	-0.306726	0.493485	59415.6	4.7739	1097
HNRNPA0	9.16807e+06	6.96228	-0.405021	0.393531	47381.1	4.67561	1261
HNRNPA1	8.20716e+07	7.91419	0.572119	3.73352	449516	5.65275	181
HNRNPA1L2	3.33245e+07	7.52276	0.170317	1.48019	178214	5.25094	455
HNRNPA2B1	1.56381e+08	8.19418	0.859529	7.23651	871276	5.94016	92
HNRNPA3	6.47455e+07	7.81121	0.466407	2.92689	352398	5.54703	233
HNRNPAB	3.47142e+07	7.54051	0.188531	1.54359	185848	5.26916	444
HNRNPC	4.05886e+08	8.6084	1.28473	19.2631	2.31928e+06	6.36535	19
HNRNPCL1	1.61138e+07	7.2072	-0.153611	0.702083	84530.8	4.92702	836
HNRNPD	1.43941e+07	7.15819	-0.203922	0.625285	75284.3	4.8767	928
HNRNPF	2.59646e+07	7.41438	0.0590628	1.14568	137940	5.13969	580
HNRNPH1	2.44451e+07	7.38819	0.0321786	1.07691	129660	5.11281	607
HNRNPH2	1.7157e+07	7.23444	-0.125645	0.748782	90153.3	4.95498	800
HNRNPH3	1.47763e+07	7.16957	-0.19224	0.642333	77336.9	4.88839	907
HNRNPK	1.08299e+08	8.03462	0.69574	4.96295	597539	5.77637	134
HNRNPL	9.344e+07	7.97053	0.629952	4.26532	513545	5.71058	160
HNRNPM	4.38945e+07	7.64241	0.293134	1.96397	236462	5.37376	350
HNRNPR	2.22268e+07	7.34688	-0.010231	0.976718	117597	5.0704	651
HNRNPU	5.46586e+07	7.73766	0.390906	2.45984	296164	5.47153	281
HNRNPUL1	7.47781e+06	6.87377	-0.495871	0.319249	38437.5	4.58476	1437
HNRNPUL2	1.90566e+07	7.28005	-0.0788332	0.834001	100414	5.00179	732
HNRPDL	2.16233e+07	7.33492	-0.0225017	0.949507	114321	5.05812	668
HNRPLL	956635	5.98075	-1.41256	0.0386755	4656.53	3.66806	3206
HOOK3	4.21441e+06	6.62474	-0.751507	0.177212	21336.3	4.32912	1938
HP	7.95226e+06	6.90049	-0.468446	0.340059	40943.1	4.61218	1371
HP1BP3	6.12662e+06	6.78722	-0.584718	0.260185	31326.3	4.49591	1611
HPR	1.67295e+06	6.22348	-1.16339	0.0686445	8264.8	3.91723	2759
HPRT1	1.74104e+07	7.24081	-0.119109	0.760136	91520.4	4.96152	786
HPX	4.76682e+06	6.67823	-0.696598	0.201095	24211.9	4.38403	1847
HRAS	2.97685e+06	6.47376	-0.906489	0.124026	14932.7	4.17414	2253
HRNR	118345	5.07315	-2.34421	0.00452676	545.022	2.73641	4368
HRSP12	2.32153e+06	6.36577	-1.01733	0.0960874	11568.9	4.06329	2471
HSD17B10	4.65169e+07	7.66761	0.319002	2.0845	250974	5.39963	329
HSD17B11	321377	5.50702	-1.89885	0.0126227	1519.77	3.18178	3930
HSD17B12	8.67566e+06	6.9383	-0.429632	0.37185	44770.7	4.65099	1293
HSD17B4	3.33489e+06	6.52308	-0.855857	0.139362	16779.1	4.22477	2153
HSD17B7	597376	5.77625	-1.62248	0.0238517	2871.74	3.45815	3551
HSD17B8	5.35703e+06	6.72892	-0.644559	0.226694	27294	4.43607	1739
HSDL2	2.32005e+07	7.3655	0.00888338	1.02067	122888	5.08951	628
HSF1	248346	5.39506	-2.01377	0.00968782	1166.41	3.06685	4068
HSFY1	686207	5.83645	-1.56068	0.0274993	3310.91	3.51995	3450
HSP90AA1	1.3797e+08	8.13978	0.803689	6.3634	766153	5.88432	106
HSP90AB1	2.80431e+08	8.44783	1.11989	13.1793	1.58679e+06	6.20052	44
HSP90B1	2.35254e+08	8.37154	1.04158	11.0048	1.32498e+06	6.12221	58
HSPA14	2.04139e+06	6.30993	-1.07466	0.0842054	10138.3	4.00597	2576
HSPA1B	5.27658e+07	7.72235	0.375195	2.37244	285641	5.45582	293
HSPA1L	1.80933e+07	7.25752	-0.101959	0.790754	95206.8	4.97867	760
HSPA2	2.1801e+07	7.33848	-0.018853	0.957518	115285	5.06177	660
HSPA4	1.6443e+07	7.21598	-0.144595	0.716812	86304.2	4.93603	825
HSPA4L	8.1373e+06	6.91048	-0.458192	0.348183	41921.3	4.62243	1354
HSPA5	2.20338e+08	8.34309	1.01238	10.2892	1.23882e+06	6.09301	63
HSPA6	8.56931e+06	6.93295	-0.435131	0.367171	44207.4	4.6455	1306
HSPA8	1.65172e+08	8.21794	0.883912	7.65441	921591	5.96454	86
HSPA9	5.99114e+07	7.77751	0.431814	2.7028	325417	5.51244	257
HSPB1	1.77427e+07	7.24902	-0.110682	0.775029	93313.5	4.96994	776
HSPB11	3.73298e+06	6.57206	-0.805585	0.156464	18838.3	4.27504	2031
HSPB6	155266	5.19108	-2.22316	0.00598192	720.223	2.85747	4273
HSPBP1	627564	5.79766	-1.6005	0.0250897	3020.8	3.48012	3522
HSPD1	5.22298e+08	8.71792	1.39714	24.9542	3.00448e+06	6.47777	16
HSPE1	1.7859e+08	8.25186	0.918732	8.29339	998524	5.99936	77
HSPE1-MOB4	1.13918e+07	7.05659	-0.308209	0.491802	59213	4.77242	1103
HSPH1	1.3698e+07	7.13666	-0.226022	0.594262	71549.1	4.8546	958
HTATIP2	2.03895e+06	6.30941	-1.07519	0.0841019	10125.9	4.00543	2578
HTATSF1	487348	5.68784	-1.71323	0.0193538	2330.2	3.36739	3690
HTRA2	2.42208e+06	6.38419	-0.998431	0.100362	12083.6	4.0822	2425
HTT	1.07853e+06	6.03283	-1.3591	0.0437423	5266.57	3.72153	3113
HUNK	117412	5.06971	-2.34774	0.00449012	540.611	2.73288	4372
HUWE1	3.51309e+06	6.54569	-0.83265	0.147011	17700.1	4.24798	2088
HVCN1	3.51401e+07	7.5458	0.193967	1.56303	188189	5.27459	439
HYOU1	3.40946e+07	7.53269	0.180502	1.51531	182443	5.26113	448
IAH1	5.45425e+06	6.73674	-0.636541	0.230919	27802.6	4.44409	1727
IARS	2.70052e+07	7.43145	0.0765806	1.19284	143617	5.15721	559
IARS2	8.19977e+06	6.9138	-0.454782	0.350928	42251.7	4.62584	1350
IBA57	733500	5.8654	-1.53097	0.0294465	3545.36	3.54966	3395
ICAM1	4.53617e+06	6.65669	-0.718708	0.191114	23010.1	4.36192	1883
ICAM3	2.17037e+07	7.33653	-0.0208491	0.953127	114757	5.05978	663
ICT1	1.86827e+06	6.27144	-1.11417	0.0768835	9256.77	3.96646	2654
IDE	1.14464e+06	6.05867	-1.33257	0.046497	5598.24	3.74805	3057
IDH1	1.59173e+07	7.20187	-0.159082	0.693295	83472.7	4.92154	848
IDH2	3.12086e+07	7.49427	0.141072	1.3838	166609	5.2217	487
IDH3A	1.53299e+07	7.18554	-0.175844	0.667046	80312.4	4.90478	878
IDH3B	1.54617e+07	7.18926	-0.172027	0.672935	81021.4	4.9086	873
IDH3G	6.84088e+06	6.83511	-0.535558	0.291368	35080.7	4.54507	1519
IDI1	1.88239e+06	6.27471	-1.11081	0.0774801	9328.6	3.96982	2644
IER3IP1	1.07895e+08	8.033	0.694077	4.94399	595256	5.7747	136
IFI16	8.28319e+06	6.9182	-0.45027	0.354593	42693	4.63036	1338
IFI30	1.96355e+06	6.29304	-1.09199	0.0809111	9741.7	3.98863	2614
IFI35	3.37233e+06	6.52793	-0.85088	0.140968	16972.5	4.22975	2135
IFI44	2.07553e+07	7.31713	-0.0407666	0.910402	109612	5.03986	691
IFI44L	5.72935e+06	6.75811	-0.614605	0.242882	29243	4.46602	1679
IFIH1	7.42239e+06	6.87054	-0.499187	0.31682	38145.2	4.58144	1442
IFIT1	4.36314e+06	6.6398	-0.736046	0.183634	22109.6	4.34458	1909
IFIT1B	46152.9	4.6642	-2.764	0.00172187	207.313	2.31663	4572
IFIT2	3.44554e+06	6.53726	-0.841305	0.14411	17350.9	4.23932	2104
IFIT3	5.10018e+06	6.70759	-0.666464	0.215544	25951.5	4.41416	1785
IFIT5	1.22872e+06	6.08945	-1.30098	0.0500062	6020.75	3.77965	2997
IFITM1	6.41676e+07	7.80732	0.46241	2.90008	349169	5.54304	241
IFNG	2.40922e+06	6.38188	-1.0008	0.0998149	12017.7	4.07982	2433
IFT27	291121	5.46407	-1.94293	0.0114044	1373.08	3.1377	3987
IFT88	629922	5.79929	-1.59883	0.0251865	3032.46	3.48179	3521
IGBP1	1.4278e+06	6.15467	-1.23403	0.05834	7024.14	3.84659	2887
IGF2BP1	663031	5.82153	-1.576	0.0265463	3196.18	3.50463	3485
IGF2BP2	852029	5.93045	-1.46419	0.0343409	4134.64	3.61644	3280
IGF2BP3	3.48335e+08	8.542	1.21656	16.4649	1.98238e+06	6.29719	24
IGF2R	1.41669e+06	6.15128	-1.23752	0.0578742	6968.05	3.84311	2890
IGLL5	2.33414e+07	7.36813	0.0115816	1.02703	123654	5.09221	624
IGSF10	228496	5.35888	-2.05091	0.00889381	1070.82	3.02971	4107
IK	2.87105e+06	6.45804	-0.922622	0.119503	14388.1	4.158	2278
IKBKAP	211801	5.32593	-2.08474	0.00822744	990.584	2.99589	4137
IKBKG	527414	5.72215	-1.67801	0.0209889	2527.06	3.40262	3633
IKZF1	1.69561e+06	6.22932	-1.1574	0.0695988	8379.7	3.92323	2743
IKZF2	229749	5.36125	-2.04847	0.00894388	1076.84	3.03215	4105
IKZF3	1.93749e+06	6.28724	-1.09795	0.0798089	9609	3.98268	2622
IKZF4	81677.8	4.9121	-2.50953	0.00309368	372.478	2.5711	4481
IL16	1.78077e+06	6.25061	-1.13555	0.0731896	8812.02	3.94508	2705
IL4I1	3.74431e+06	6.57337	-0.804233	0.156952	18897	4.27639	2026
ILDR1	265861	5.42465	-1.98339	0.0103898	1250.93	3.09723	4038
ILF2	2.52848e+07	7.40286	0.0472352	1.1149	134234	5.12786	588
ILF3	2.9378e+07	7.46802	0.114125	1.30054	156586	5.19475	518
ILK	1.42584e+06	6.15407	-1.23465	0.0582578	7014.24	3.84598	2888
ILKAP	1.93243e+06	6.2861	-1.09911	0.079595	9583.24	3.98151	2624
ILVBL	268230	5.42851	-1.97944	0.0104849	1262.38	3.10119	4034
IMMT	2.19293e+07	7.34103	-0.0162376	0.963302	115982	5.06439	658
IMP3	2.78139e+06	6.44426	-0.936765	0.115674	13927.1	4.14386	2313
IMPA1	9.9806e+06	6.99916	-0.367166	0.429373	51696.5	4.71346	1199
IMPDH1	1.25241e+07	7.09775	-0.265962	0.542049	65262.7	4.81466	1029
IMPDH2	2.40428e+07	7.38099	0.0247812	1.05872	127470	5.10541	612
IMPG1	56782.5	4.75421	-2.6716	0.00213011	256.465	2.40903	4541
INF2	499328	5.69839	-1.70241	0.0198423	2389.02	3.37822	3670
INPP1	1.10331e+06	6.0427	-1.34897	0.0447745	5390.85	3.73166	3089
INPP5B	579117	5.76277	-1.63632	0.0231036	2781.67	3.44431	3574
INPP5D	1.42474e+07	7.15374	-0.208489	0.618744	74496.7	4.87214	933
INPPL1	806416	5.90656	-1.48872	0.0324551	3907.6	3.59191	3328
INSRR	14309.3	4.15562	-3.28606	0.00051754	62.3118	1.79457	4677
INTS1	104365	5.01855	-2.40025	0.00397875	479.041	2.68037	4400
INTS3	3.04783e+06	6.48399	-0.895983	0.127062	15298.3	4.18464	2233
INTS4	4.02672e+06	6.60495	-0.771817	0.169115	20361.5	4.30881	1967
INTS5	1.04118e+06	6.01753	-1.37481	0.0421881	5079.45	3.70582	3144
INTS6	78266.8	4.89358	-2.52854	0.00296113	356.52	2.55208	4488
INTS8	92913.2	4.96808	-2.45207	0.00353127	425.165	2.62856	4438
IPO11	115725	5.06343	-2.35419	0.00442393	532.641	2.72643	4376
IPO4	1.84651e+06	6.26635	-1.11939	0.0759645	9146.12	3.96124	2667
IPO5	4.93942e+06	6.69368	-0.680741	0.208573	25112.2	4.39989	1817
IPO7	662106	5.82093	-1.57662	0.0265083	3191.6	3.50401	3487
IPO9	2.29818e+06	6.36138	-1.02184	0.0950958	11449.5	4.05879	2477
IQGAP1	2.47973e+07	7.39441	0.0385569	1.09284	131578	5.11918	601
IQGAP2	2.84474e+06	6.45404	-0.926725	0.118379	14252.8	4.1539	2287
IQGAP3	504677	5.70301	-1.69766	0.0200606	2415.3	3.38297	3659
IQSEC1	1.40736e+07	7.1484	-0.213962	0.610995	73563.8	4.86666	942
IREB2	6.08824e+06	6.78449	-0.587519	0.258512	31124.8	4.49311	1618
IRF1	210790	5.32385	-2.08687	0.00818714	985.732	2.99376	4138
IRF2BP1	126524	5.10217	-2.31442	0.00484821	583.725	2.76621	4350
IRF2BP2	1.59533e+06	6.20285	-1.18457	0.0653773	7871.43	3.89605	2802
IRF3	204567	5.31083	-2.10023	0.00793911	955.868	2.9804	4154
IRF4	1.5686e+07	7.19551	-0.165606	0.682958	82228.2	4.91502	858	1
IRF5	5.88027e+06	6.7694	-0.603013	0.249452	30034	4.47761	1650
IRF8	188134	5.27447	-2.13756	0.00728519	877.137	2.94307	4191
IRF9	1.28329e+06	6.10832	-1.2816	0.0522872	6295.38	3.79902	2970
IRGQ	1.09577e+07	7.03972	-0.325528	0.472576	56898.2	4.7551	1128
ISG15	9.35918e+07	7.97124	0.630675	4.27244	514401	5.7113	159
ISG20	1.82335e+07	7.26087	-0.0985164	0.797046	95964.4	4.98211	759
ISOC1	5.77602e+06	6.76163	-0.610988	0.244913	29487.5	4.46964	1668
ISOC2	3.87447e+06	6.58821	-0.789001	0.162555	19571.6	4.29163	1991
IST1	7.6602e+06	6.88424	-0.485127	0.327245	39400.3	4.5955	1410
ISY1	151665	5.18089	-2.23362	0.00583956	703.082	2.84701	4282
ISY1-RAB43	66353.6	4.82186	-2.60216	0.00249945	300.933	2.47847	4516
ITCH	171662	5.23467	-2.17841	0.0066312	798.396	2.90222	4233
ITGA4	1.85167e+06	6.26756	-1.11815	0.0761824	9172.36	3.96248	2665
ITGAL	1.06308e+06	6.02657	-1.36553	0.0430994	5189.17	3.7151	3127
ITGAM	1.10408e+06	6.043	-1.34866	0.0448064	5394.69	3.73197	3088
ITGB1	213459	5.32932	-2.08126	0.00829358	998.547	2.99937	4132
ITGB2	2.879e+06	6.45924	-0.921389	0.119843	14429	4.15924	2275
ITGB7	6.53514e+06	6.81525	-0.555941	0.278009	33472.3	4.52469	1558
ITIH2	193306	5.28625	-2.12547	0.00749085	901.898	2.95516	4180
ITPA	6.93843e+06	6.84126	-0.529245	0.295634	35594.4	4.55138	1500
ITPR1	325144	5.51208	-1.89365	0.0127745	1538.05	3.18697	3925
ITPR2	693165	5.84084	-1.55618	0.0277855	3345.38	3.52445	3442
ITPR3	40681.8	4.6094	-2.82025	0.00151269	182.128	2.26038	4590
ITSN2	103151	5.01347	-2.40547	0.00393126	473.324	2.67516	4405
IVD	9.7873e+06	6.99066	-0.375884	0.420839	50669	4.70474	1213
IVL	62652.2	4.79694	-2.62774	0.00235643	283.715	2.45288	4526
IWS1	491684	5.69169	-1.70928	0.0195306	2351.48	3.37134	3684
JAGN1	3.73532e+06	6.57233	-0.805306	0.156565	18850.4	4.27532	2030
JAK3	108514	5.03548	-2.38288	0.00414119	498.599	2.69775	4395
JAKMIP2	581199	5.76432	-1.63472	0.0231889	2791.94	3.44591	3568
JMJD7	111110	5.04575	-2.37233	0.00424292	510.848	2.70829	4386
JMJD7-PLA2G4B	81938.9	4.91349	-2.5081	0.00310383	373.701	2.57252	4478
JUNB	632937	5.80136	-1.5967	0.0253103	3047.36	3.48392	3519
JUP	50510.8	4.70338	-2.72378	0.00188897	227.431	2.35685	4558
KARS	1.63456e+07	7.2134	-0.147243	0.712454	85779.5	4.93338	829
KBTBD3	3.09757e+06	6.49102	-0.888767	0.129191	15554.6	4.19186	2218
KCNAB2	3.77176e+06	6.57654	-0.800977	0.158133	19039.2	4.27965	2019
KCTD12	652792	5.81477	-1.58293	0.0261256	3145.52	3.49769	3494
KCTD8	230860	5.36335	-2.04632	0.0089883	1082.19	3.0343	4103
KDELC1	2.19372e+06	6.34118	-1.04258	0.0906613	10915.6	4.03805	2522
KDM1A	474117	5.67589	-1.7255	0.0188147	2265.29	3.35512	3706
KDM2A	1.59906e+06	6.20387	-1.18353	0.0655342	7890.32	3.89709	2800
KDM3A	146448	5.16568	-2.24923	0.00563343	678.264	2.8314	4289
KDM3B	1.33196e+06	6.12449	-1.26501	0.0543238	6540.59	3.81562	2938
KDM4B	47390.2	4.67569	-2.75221	0.00176927	213.02	2.32842	4568
KDM5A	36220.8	4.55896	-2.87203	0.00134267	161.658	2.2086	4603
KDM6B	53614.6	4.72928	-2.69719	0.00200821	241.788	2.38344	4546
KHDRBS1	1.79413e+07	7.25385	-0.10572	0.783935	94385.8	4.97491	768
KHDRBS2	1.37584e+06	6.13857	-1.25056	0.0561618	6761.88	3.83007	2911
KHDRBS3	1.75107e+06	6.2433	-1.14305	0.0719369	8661.21	3.93758	2719
KHSRP	2.16325e+07	7.33511	-0.0223132	0.94992	114370	5.05831	667
KIAA0020	2.61472e+06	6.41743	-0.964312	0.108564	13071.2	4.11631	2365
KIAA0182	636906	5.80408	-1.59392	0.0254732	3066.97	3.48671	3510
KIAA0196	186868	5.27153	-2.14057	0.00723487	871.078	2.94006	4196
KIAA0368	1.76217e+06	6.24605	-1.14023	0.0724048	8717.54	3.94039	2713
KIAA0528	20833.9	4.31877	-3.11858	0.000761058	91.6314	1.96204	4650
KIAA0664	472506	5.67441	-1.72702	0.018749	2257.38	3.35361	3710
KIAA0907	53299.7	4.72672	-2.69982	0.0019961	240.331	2.38081	4551
KIAA1033	2.35878e+06	6.37269	-1.01024	0.0976706	11759.5	4.07039	2460
KIAA1429	437852	5.64133	-1.76098	0.0173389	2087.61	3.31965	3749
KIAA1432	60532.7	4.78199	-2.64309	0.00227464	273.867	2.43754	4535
KIAA1524	29128.4	4.46432	-2.96918	0.00107355	129.255	2.11145	4630
KIAA1704	1.30202e+06	6.11462	-1.27514	0.0530709	6389.73	3.80548	2955
KIAA1755	472718	5.6746	-1.72682	0.0187577	2258.42	3.35381	3709
[truncated: 2,690 more rows]

## Sheet: Anchor proteins in F7
GeneSymbol	Exp085325_Proteins_iBAQ	Exp085325_ABQ	Exp085325_log10(iBAQ)	Exp085325_log10(ABQ)
CDK5RAP3	4.50491e+06	0.27021	6.65369	-0.568299
CHD4	1.93119e+06	0.276931	6.28582	-0.557628
EIF4A2	2.16936e+07	3.79765	7.33633	0.579514
IRF4	7.41302e+06	0.326809	6.87	-0.485706
MAPK1	1.67069e+07	0.475722	7.2229	-0.322647
MAPK10	1.08645e+06	0.025917	6.03601	-1.58641
MAPK14	2.25195e+06	0.0360503	6.35256	-1.44309
MAPK7	2.2048e+06	0.0693647	6.34337	-1.15886
MAPK8IP3	1.03646e+06	0.0717729	6.01555	-1.14404
MAPK9	1.98565e+07	0.312078	7.2979	-0.505737
POLR2L	304766	0.00574504	5.48397	-2.24071
PURA	1.73572e+06	0.123237	6.23948	-0.90926
PURB	902260	0.126492	5.95533	-0.897936
RANBP9	100711	0.0141219	5.00308	-1.85011
STAT5A	5.04728e+06	0.131727	6.70306	-0.880324
UGT2A1	4.86585e+06	0.276773	6.68716	-0.557876
URI1	980497	0.0164218	5.99145	-1.78458
WDR92	190634	0.00632807	5.2802	-2.19873

## Sheet: F7 (Exp085325)
GeneSymbol	Exp085325_Proteins_iBAQ	Exp085325_Proteins_Log10(iBAQ)	Exp085325_Log10(ABQ)	Exp085325_ABQ	Exp085325_Copy number	Exp085325_Log10(Copy number)	Protein Rank	Anchor proteins in F7
A2M	589557	5.77053	-1.55485	0.0278708	3355.64	3.52578	3290
AACS	195230	5.29055	-2.01491	0.00966247	1163.36	3.06571	3897
AAK1	525007	5.72017	-1.60312	0.024939	3002.65	3.4775	3359
AAMP	6.40486e+07	7.80651	0.396639	2.49252	300100	5.47727	185
AARS	2.60716e+07	7.41617	0.022497	1.05317	126801	5.10312	459
AARS2	1.0815e+06	6.03403	-1.30229	0.0498556	6002.62	3.77834	2875
AARSD1	551871	5.74184	-1.58235	0.0261608	3149.76	3.49828	3331
AASDHPPT	646304	5.81044	-1.5166	0.0304371	3664.63	3.56403	3230
AATF	217699	5.33786	-1.96956	0.0107259	1291.4	3.11106	3842
ABCA3	3.91859e+06	6.59313	-0.766385	0.171244	20617.8	4.31424	1786
ABCB10	1.33866e+06	6.12667	-1.21349	0.0611666	7364.46	3.86714	2716
ABCB6	7.88619e+06	6.89687	-0.475253	0.33477	40306.4	4.60537	1178
ABCB7	431720	5.6352	-1.68456	0.0206748	2489.25	3.39607	3494
ABCB8	201181	5.30359	-2.00241	0.00994463	1197.33	3.07822	3882
ABCC4	246844	5.39242	-1.91726	0.0120987	1456.68	3.16336	3764
ABCD3	874728	5.94187	-1.39061	0.0406804	4897.92	3.69001	3017
ABCE1	1.23416e+07	7.09137	-0.288819	0.514258	61916.6	4.79181	856
ABCF1	7.69762e+06	6.88636	-0.485327	0.327094	39382.1	4.5953	1194
ABCF2	1.60378e+06	6.20515	-1.13827	0.0727331	8757.06	3.94236	2559
ABCF3	1.12183e+06	6.04993	-1.28704	0.0516363	6217.01	3.79358	2841
ABHD10	1.72744e+06	6.2374	-1.10735	0.0780999	9403.23	3.97328	2500
ABHD12	115420	5.06228	-2.2337	0.00583842	702.945	2.84692	4094
ABHD14B	1.54958e+07	7.19021	-0.19408	0.639617	77009.9	4.88655	700
ABI1	2.44941e+06	6.38906	-0.961985	0.109148	13141.4	4.11864	2188
ABI2	80149.4	4.9039	-2.38551	0.00411612	495.581	2.69511	4201
ABI3	3.75674e+06	6.57481	-0.783943	0.164459	19800.8	4.29668	1821
ABLIM2	148955	5.17306	-2.12753	0.00745546	897.638	2.9531	4010
ABR	684940	5.83565	-1.49243	0.032179	3874.36	3.5882	3184
ACAA1	3.16632e+06	6.50055	-0.855118	0.139599	16807.7	4.22551	1982
ACAA2	2.56513e+07	7.40911	0.0157316	1.03689	124841	5.09636	465
ACACA	205155	5.31208	-1.99427	0.0101328	1219.99	3.08636	3872
ACACB	17725.1	4.24859	-3.01363	0.000969111	116.681	2.067	4407
ACAD11	281364	5.44927	-1.86278	0.0137159	1651.39	3.21785	3713
ACAD8	224021	5.35029	-1.95765	0.0110243	1327.33	3.12298	3820
ACAD9	399593	5.60162	-1.71675	0.0191978	2311.41	3.36388	3530
ACADM	4.4011e+07	7.64356	0.240453	1.73962	209450	5.32108	288
ACADS	659689	5.81934	-1.50806	0.0310411	3737.35	3.57256	3210
ACADSB	6.03522e+07	7.78069	0.371894	2.35448	283479	5.45252	204
ACADVL	1.03844e+07	7.01638	-0.360698	0.435815	52472.1	4.71993	955
ACAP1	2.38123e+06	6.3768	-0.973735	0.106234	12790.6	4.10689	2206
ACAT1	2.83178e+07	7.45206	0.0568994	1.13999	137254	5.13753	424
ACAT2	1.5929e+07	7.20219	-0.182601	0.656748	79072.5	4.89803	684
ACBD3	4.44234e+06	6.64761	-0.714164	0.193124	23252.1	4.36646	1662
ACBD5	157421	5.19706	-2.10452	0.00786113	946.48	2.97611	3988
ACIN1	6.61607e+06	6.8206	-0.548355	0.282908	34062.1	4.53227	1302
ACLY	1.46193e+07	7.16493	-0.218318	0.604898	72829.8	4.86231	732
ACO1	1.25878e+06	6.09995	-1.2391	0.0576636	6942.7	3.84153	2761
ACO2	3.45575e+07	7.53854	0.139793	1.37972	166119	5.22042	353
ACOT1	3.49365e+06	6.54328	-0.814167	0.153403	18469.7	4.26646	1891
ACOT12	3.96668e+06	6.59843	-0.761307	0.173258	20860.2	4.31932	1772
ACOT13	1.23614e+07	7.09207	-0.288152	0.515048	62011.8	4.79247	854
ACOT2	1.91711e+06	6.28265	-1.06398	0.0863015	10390.7	4.01664	2405
ACOT7	6.327e+07	7.8012	0.391548	2.46347	296602	5.47217	189
ACOT8	1.61632e+06	6.20853	-1.13503	0.073278	8822.67	3.9456	2551
ACOT9	1.62394e+06	6.21057	-1.13307	0.0736091	8862.54	3.94756	2545
ACOX3	45240.5	4.65553	-2.62358	0.00237916	286.45	2.45705	4316
ACP1	2.14788e+07	7.33201	-0.0581682	0.874645	105307	5.02246	547
ACSF2	589470	5.77046	-1.55491	0.0278668	3355.16	3.52571	3291
ACSF3	1.9249e+06	6.28441	-1.06229	0.0866374	10431.1	4.01833	2401
ACSL1	2.85734e+06	6.45596	-0.897861	0.126514	15232.3	4.18277	2068
ACSL3	796372	5.90112	-1.42968	0.0371809	4476.58	3.65095	3075
ACSL4	2.79853e+06	6.44693	-0.906518	0.124017	14931.7	4.17411	2083
ACSL5	918412	5.96304	-1.37033	0.0426257	5132.13	3.7103	2983
ACSL6	54320.7	4.73497	-2.54744	0.00283508	341.343	2.53319	4279
ACSS1	1.29124e+06	6.11101	-1.2285	0.0590882	7114.22	3.85213	2735
ACTA1	9.91503e+07	7.99629	0.578548	3.7892	456220	5.65917	116
ACTA2	9.72239e+07	7.98777	0.57038	3.71861	447720	5.65101	120
ACTB	4.64747e+08	8.66722	1.22163	16.6582	2.00564e+06	6.30225	7
ACTBL2	1.25313e+07	7.098	-0.28247	0.521831	62828.5	4.79816	848
ACTC1	9.91503e+07	7.99629	0.578548	3.7892	456220	5.65917	117
ACTG1	4.64747e+08	8.66722	1.22163	16.6582	2.00564e+06	6.30225	8
ACTG2	2.10864e+08	8.324	0.892656	7.81009	940334	5.97328	38
ACTL6A	2.53595e+06	6.40414	-0.94753	0.112842	13586.1	4.1331	2159
ACTL6B	736462	5.86715	-1.46224	0.0344956	4153.27	3.61839	3121
ACTN1	3.24394e+06	6.51107	-0.845036	0.142877	17202.4	4.23559	1957
ACTN2	1.93438e+06	6.28654	-1.06025	0.0870462	10480.4	4.02038	2391
ACTN3	473697	5.6755	-1.64593	0.0225979	2720.78	3.43469	3428
ACTN4	1.34529e+07	7.12881	-0.252931	0.558559	67250.5	4.8277	807
ACTR10	2.27539e+06	6.35706	-0.992662	0.101704	12245.2	4.08796	2257
ACTR1A	4.23483e+06	6.62684	-0.734078	0.184468	22210	4.34655	1701
ACTR1B	2.81135e+06	6.44891	-0.904615	0.124562	14997.2	4.17601	2080
ACTR2	2.69188e+07	7.43006	0.0358087	1.08595	130748	5.11644	443
ACTR3	2.47162e+07	7.39298	0.000273106	1.00063	120476	5.0809	481
ACTR3B	2.64109e+06	6.42178	-0.930621	0.117322	14125.6	4.15001	2132
ACTR3C	2.42695e+06	6.38506	-0.96582	0.108188	13025.9	4.11481	2191
ACTR5	86733.6	4.93819	-2.35265	0.00443969	534.539	2.72798	4178
ACY1	991136	5.99613	-1.33861	0.0458558	5521.03	3.74202	2930
ADA	9.68599e+06	6.98614	-0.389681	0.40768	49084.6	4.69095	1022
ADAM10	1.17349e+06	6.06948	-1.2683	0.0539134	6491.17	3.81232	2816
ADAM11	2.71431e+06	6.43366	-0.919237	0.120438	14500.7	4.16139	2106
ADAM12	2.02604e+06	6.30665	-1.04098	0.0909959	10955.9	4.03965	2343
ADAR	8.3473e+06	6.92155	-0.451598	0.35351	42562.6	4.62903	1130
ADCK3	2.9119e+06	6.46418	-0.889986	0.128829	15511	4.19064	2053
ADCK4	58592.9	4.76785	-2.51592	0.00304845	367.034	2.56471	4261
ADD1	923517	5.96544	-1.36802	0.0428528	5159.47	3.71261	2979
ADD3	2.60273e+06	6.41543	-0.936712	0.115688	13928.8	4.14391	2141
ADH5	4.38054e+06	6.64153	-0.719996	0.190548	22942	4.36063	1672
ADI1	3.87074e+06	6.58779	-0.7715	0.169239	20376.4	4.30913	1793
ADK	1.66962e+07	7.22262	-0.16302	0.687036	82719.2	4.91761	657
ADNP	5.51866e+06	6.74183	-0.623853	0.237765	28626.9	4.45677	1464
ADO	2.60251e+06	6.41539	-0.936746	0.115679	13927.7	4.14388	2142
ADPRH	690932	5.83944	-1.4888	0.0324488	3906.84	3.59183	3173
ADPRHL2	1.08739e+06	6.03639	-1.30002	0.0501159	6033.96	3.7806	2865
ADRBK1	3.61458e+06	6.55806	-0.800002	0.158489	19082	4.28062	1857
ADRBK2	356609	5.55219	-1.76412	0.0172138	2072.54	3.3165	3591
ADRM1	1.10175e+07	7.04208	-0.336063	0.461251	55534.6	4.74456	919
ADSL	1.36587e+07	7.13541	-0.246611	0.566747	68236.4	4.83402	782
ADSS	8.77514e+06	6.94325	-0.430791	0.370859	44651.4	4.64984	1091
AFG3L2	2.46146e+07	7.39119	-0.0014422	0.996685	120001	5.07918	485
AFTPH	4.2083e+06	6.62411	-0.736694	0.183361	22076.6	4.34393	1710
AGFG1	1.50961e+06	6.17887	-1.16346	0.0686345	8263.59	3.91717	2600
AGK	6.57402e+06	6.81783	-0.551009	0.281184	33854.6	4.52962	1309
AGL	2.85461e+06	6.45555	-0.898259	0.126398	15218.4	4.18237	2069
AGPAT3	626861	5.79717	-1.52931	0.0295589	3558.9	3.55132	3253
AGPAT5	937631	5.97203	-1.36171	0.0434803	5235.03	3.71892	2966
AGPAT9	227280	5.35656	-1.95164	0.011178	1345.83	3.12899	3812
AGPS	5.53864e+06	6.7434	-0.622348	0.23859	28726.2	4.45828	1460
AHCTF1	108909	5.03706	-2.25787	0.00552237	664.893	2.82275	4110
AHCY	2.58785e+08	8.41294	0.977902	9.50391	1.14427e+06	6.05853	28
AHCYL1	1.91476e+06	6.28212	-1.06449	0.0862	10378.5	4.01613	2407
AHCYL2	3.52757e+06	6.54748	-0.810145	0.15483	18641.5	4.27048	1883
AHNAK	214119	5.33065	-1.97647	0.0105568	1271.04	3.10416	3856
AHSA1	5.4847e+06	6.73915	-0.626422	0.236362	28458	4.4542	1469
AIFM1	1.34102e+07	7.12743	-0.254255	0.556859	67045.8	4.82637	809
AIFM2	105235	5.02216	-2.27216	0.00534367	643.378	2.80847	4128
AIMP1	4.72763e+07	7.67464	0.270246	1.86314	224322	5.35087	272
AIMP2	307147	5.48735	-1.82628	0.0149184	1796.17	3.25435	3660
AIP	7.25854e+06	6.86085	-0.509776	0.309189	37226.3	4.57085	1238
AK2	4.5523e+07	7.65823	0.254514	1.79686	216342	5.33514	281
AK3	5.93684e+07	7.77356	0.365053	2.31768	279048	5.44568	210
AKAP1	1.21462e+06	6.08444	-1.25396	0.0557232	6709.07	3.82666	2786
AKAP13	1.15248e+06	6.06163	-1.27582	0.0529879	6379.75	3.8048	2827
AKAP2	481647	5.68273	-1.639	0.0229613	2764.54	3.44162	3420
AKAP8	419698	5.62294	-1.69631	0.0201226	2422.77	3.38431	3506
AKAP8L	471136	5.67315	-1.64819	0.0224807	2706.68	3.43244	3433
AKAP9	49349.4	4.69328	-2.58739	0.00258589	311.342	2.49324	4303
AKR1A1	1.22841e+07	7.08934	-0.290765	0.511958	61639.8	4.78986	861
AKR1B1	1.43362e+07	7.15644	-0.226457	0.593668	71477.6	4.85417	748
AKR1B15	1.15832e+06	6.06383	-1.27372	0.0532452	6410.72	3.80691	2825
AKR1E2	6.84651e+06	6.83547	-0.534103	0.292346	35198.5	4.54652	1279
AKR7A2	1.04577e+06	6.01944	-1.31627	0.0482759	5812.42	3.76436	2892
AKT1	88759.9	4.94822	-2.34303	0.00453906	546.503	2.73759	4171
AKT2	99084	4.996	-2.29723	0.00504393	607.29	2.7834	4143
ALAD	329810	5.51826	-1.79664	0.0159719	1923.02	3.28398	3627
ALB	2.4831e+08	8.39499	0.960701	9.13485	1.09984e+06	6.04133	30
ALCAM	2.10427e+06	6.3231	-1.02521	0.0943613	11361.1	4.05542	2318
ALDH16A1	2.10042e+06	6.32231	-1.02597	0.0941954	11341.1	4.05466	2321
ALDH18A1	6.26456e+06	6.79689	-0.57108	0.268485	32325.6	4.50955	1352
ALDH1A1	270369	5.43196	-1.87937	0.0132017	1589.49	3.20126	3729
ALDH1A2	1.2312e+06	6.09033	-1.24832	0.056452	6796.82	3.83231	2780
ALDH1A3	281184	5.44899	-1.86304	0.0137075	1650.38	3.21758	3714
ALDH1B1	1.87018e+06	6.27188	-1.0743	0.0842753	10146.7	4.00633	2425
ALDH1L1	2.94718e+06	6.46941	-0.884974	0.130325	15691.1	4.19565	2041
ALDH1L2	2.21371e+07	7.34512	-0.0456019	0.900322	108399	5.03502	535
ALDH2	2.65997e+06	6.42488	-0.927655	0.118126	14222.4	4.15297	2125
ALDH3A2	2.40385e+07	7.38091	-0.0113008	0.974315	117307	5.06933	499
ALDH4A1	1.20952e+07	7.08261	-0.297215	0.504412	60731.2	4.78341	871
ALDH5A1	320655	5.50604	-1.80836	0.0155467	1871.82	3.27226	3640
ALDH6A1	2.66012e+06	6.4249	-0.927632	0.118132	14223.1	4.15299	2124
ALDH8A1	2.92536e+06	6.46618	-0.888067	0.1294	15579.7	4.19256	2048
ALDH9A1	6.91315e+06	6.83968	-0.530071	0.295073	35526.8	4.55056	1266
ALDOA	1.52398e+08	8.18298	0.757486	5.72118	688830	5.83811	69
ALDOB	669244	5.82558	-1.50208	0.0314719	3789.22	3.57855	3204
ALDOC	2.7429e+07	7.43821	0.0436237	1.10567	133122	5.12425	436
ALG1	1.40196e+07	7.14674	-0.235753	0.581095	69963.8	4.84487	768
ALG5	1.52896e+06	6.1844	-1.15816	0.0694775	8365.1	3.92247	2588
ALKBH4	124718	5.09593	-2.20145	0.0062885	757.135	2.87917	4068
ALKBH5	158639	5.20041	-2.10131	0.00791939	953.495	2.97932	3982
ALOX5	4.34525e+06	6.63801	-0.723363	0.189076	22764.8	4.35726	1680
ALOX5AP	5.18752e+06	6.71496	-0.649611	0.224073	26978.3	4.43102	1518
ALX3	608272	5.7841	-1.54184	0.0287182	3457.68	3.53878	3270
ALYREF	3.16152e+06	6.4999	-0.855749	0.139396	16783.3	4.22488	1984
AMDHD2	1.21547e+06	6.08474	-1.25367	0.0557606	6713.57	3.82695	2785
AMPD2	1.9423e+06	6.28832	-1.05855	0.0873881	10521.5	4.02208	2387
AMPD3	998518	5.99936	-1.33552	0.0461831	5560.44	3.74511	2925
ANAPC1	1.03802e+07	7.01621	-0.360865	0.435647	52451.9	4.71976	956
ANAPC10	456963	5.65988	-1.6609	0.0218321	2628.59	3.41972	3460
ANAPC4	132508	5.12224	-2.17623	0.00666451	802.407	2.90439	4047
ANK3	71955.9	4.85707	-2.4304	0.00371192	446.915	2.65022	4225
ANKHD1	203054	5.30761	-1.99856	0.0100333	1208.01	3.08207	3880
ANKHD1-EIF4EBP3	76151.7	4.88168	-2.40681	0.00391913	471.864	2.67382	4208
ANKRD13A	3.62484e+06	6.55929	-0.798822	0.15892	19134	4.2818	1855
ANKRD13D	25393.3	4.40472	-2.86398	0.0013678	164.683	2.21665	4381
ANKRD17	44372.8	4.64712	-2.63164	0.0023354	281.183	2.44899	4320
ANKRD28	2.87022e+06	6.45792	-0.895988	0.127061	15298.1	4.18464	2064
ANKRD40	1.02946e+07	7.01261	-0.364314	0.432202	52037.1	4.71631	964
ANKRD44	4.23793e+08	8.62715	1.18323	15.2485	1.83592e+06	6.26385	10
ANKZF1	511620	5.70895	-1.61387	0.0243291	2929.22	3.46675	3382
ANO6	372696	5.57135	-1.74576	0.0179574	2162.07	3.33487	3559
ANP32A	3.13253e+07	7.49589	0.0989151	1.25578	151196	5.17954	392
ANP32B	8.64939e+07	7.93699	0.521701	3.3243	400246	5.60233	135
ANP32C	1.24206e+07	7.09414	-0.286166	0.517409	62296	4.79446	850
ANP32D	1.4677e+06	6.16664	-1.17518	0.0668072	8043.59	3.90545	2635
ANP32E	8.80398e+06	6.94468	-0.429425	0.372027	44792.1	4.6512	1088
ANXA1	2.91286e+06	6.46432	-0.88985	0.12887	15515.9	4.19078	2052
ANXA11	5.19529e+06	6.71561	-0.648988	0.224394	27017.1	4.43164	1516
ANXA2	7.95071e+07	7.90041	0.486639	3.06647	369203	5.56727	147
ANXA4	7.01956e+06	6.84631	-0.523712	0.299425	36050.8	4.55691	1256
ANXA5	3.72245e+07	7.57083	0.17074	1.48163	178388	5.25137	335
ANXA6	1.58573e+08	8.20023	0.774021	5.94321	715562	5.85465	68
ANXA7	1.63392e+07	7.21323	-0.172018	0.672948	81023	4.90861	669
AP1B1	1.67738e+07	7.22463	-0.161091	0.690095	83087.4	4.91954	653
AP1G1	1.19192e+06	6.07625	-1.26182	0.0547249	6588.87	3.81881	2797
AP1G2	133463	5.12536	-2.17324	0.00671056	807.951	2.90739	4044
AP1M1	2.77681e+06	6.44355	-0.909761	0.123095	14820.6	4.17087	2091
AP1M2	1.08437e+06	6.03518	-1.30118	0.0499825	6017.89	3.77944	2869
AP1S1	367479	5.56523	-1.75162	0.0177164	2133.05	3.329	3569
AP1S2	2.56392e+06	6.4089	-0.942965	0.114034	13729.7	4.13766	2151
AP2A1	5.63243e+06	6.7507	-0.615358	0.242461	29192.3	4.46527	1443
AP2A2	1.22794e+06	6.08918	-1.24942	0.0563087	6779.57	3.8312	2783
AP2B1	1.02638e+07	7.01131	-0.36556	0.430963	51887.9	4.71507	970
AP2M1	1.39335e+07	7.14406	-0.23832	0.577671	69551.6	4.84231	770
AP2S1	2.084e+06	6.3189	-1.02924	0.0934897	11256.2	4.05139	2325
AP3B1	5.83906e+06	6.76634	-0.60036	0.25098	30218	4.48027	1406
AP3D1	940719	5.97346	-1.36034	0.0436176	5251.56	3.72029	2963
AP3M1	1.10621e+06	6.04384	-1.29288	0.0509471	6134.04	3.78775	2853
AP3M2	706344	5.84902	-1.47962	0.0331423	3990.33	3.60101	3158
AP3S1	1.13427e+07	7.05472	-0.323953	0.474293	57104.9	4.75667	904
AP4S1	281826	5.44998	-1.86209	0.0137375	1653.99	3.21853	3711
AP5B1	26006.6	4.41508	-2.85404	0.00139945	168.494	2.22658	4380
AP5Z1	204223	5.3101	-1.99616	0.0100887	1214.68	3.08446	3875
APBB1IP	2.68519e+06	6.42897	-0.923728	0.119199	14351.5	4.1569	2119
APC2	268320	5.42865	-1.88254	0.0131058	1577.94	3.19809	3733
APEH	2.77686e+06	6.44355	-0.909753	0.123097	14820.9	4.17087	2090
APEX1	2.76752e+07	7.44209	0.0473446	1.11518	134268	5.12797	432
API5	1.05336e+07	7.02258	-0.354762	0.441813	53194.3	4.72586	946
APIP	1.73429e+06	6.23912	-1.1057	0.0783969	9438.98	3.97493	2497
APMAP	7.21319e+06	6.85813	-0.512385	0.307337	37003.4	4.56824	1243
APOA1	9.54175e+06	6.97963	-0.395927	0.401859	48383.8	4.6847	1031
APOA1BP	636816	5.80401	-1.52275	0.0300087	3613.05	3.55787	3241
APOB	4.68599e+06	6.6708	-0.691937	0.203265	24473.1	4.38869	1603
APOBEC3G	1.38819e+06	6.14245	-1.19836	0.0633341	7625.43	3.88226	2684
APOC3	300074	5.47723	-1.83598	0.0145889	1756.51	3.24465	3675
APOL2	1.39626e+06	6.14497	-1.19595	0.0636869	7667.91	3.88468	2679
APOO	2.21544e+06	6.34546	-1.00378	0.0991341	11935.7	4.07685	2278
APOOL	2.95546e+06	6.47062	-0.883806	0.130675	15733.3	4.19682	2039
APPL1	663417	5.82179	-1.50572	0.0312092	3757.59	3.57491	3206
APRT	6.25087e+07	7.79594	0.386509	2.43506	293181	5.46714	195
APTX	198691	5.29818	-2.0076	0.00982662	1183.13	3.07303	3891
AQR	995662	5.99811	-1.33671	0.0460564	5545.19	3.74392	2927
ARAF	522552	5.71813	-1.60507	0.0248272	2989.19	3.47555	3362
ARAP1	716418	5.85517	-1.47372	0.0335952	4044.86	3.6069	3147
ARCN1	9.90073e+07	7.99567	0.577947	3.78396	455589	5.65857	118
ARF1	6.1863e+06	6.79143	-0.576314	0.265269	31938.4	4.50431	1360
ARF3	6.1863e+06	6.79143	-0.576314	0.265269	31938.4	4.50431	1361
ARF4	1.03098e+07	7.01325	-0.363701	0.432811	52110.5	4.71693	961
ARF5	9.17638e+06	6.96267	-0.412179	0.387098	46606.6	4.66845	1055
ARF6	1.64153e+06	6.21525	-1.12858	0.0743733	8954.54	3.95204	2536
ARFGAP1	851427	5.93015	-1.40185	0.0396412	4772.8	3.67877	3033
ARFGAP2	467330	5.66962	-1.65157	0.0223066	2685.72	3.42906	3441
ARFGEF1	1.10462e+06	6.04321	-1.29348	0.0508768	6125.57	3.78715	2856
ARFGEF2	51414.1	4.71108	-2.57033	0.00268951	323.817	2.5103	4293
ARFIP1	1.97731e+06	6.29608	-1.05111	0.0888972	10703.2	4.02951	2374
ARGLU1	1.73906e+06	6.24031	-1.10456	0.0786034	9463.85	3.97607	2492
ARHGAP1	5.70628e+06	6.75635	-0.609936	0.245507	29559.1	4.47069	1431
ARHGAP10	512927	5.71006	-1.61281	0.0243887	2936.4	3.46781	3380
ARHGAP15	444978	5.64834	-1.67197	0.021283	2562.47	3.40866	3478
ARHGAP17	5.24217e+06	6.71951	-0.645249	0.226335	27250.7	4.43538	1512
ARHGAP20	220772	5.34394	-1.96373	0.010871	1308.87	3.1169	3830
ARHGAP27	105445	5.02302	-2.27133	0.00535388	644.608	2.8093	4126
ARHGAP30	551531	5.74157	-1.58261	0.0261454	3147.9	3.49802	3332
ARHGAP35	735264	5.86644	-1.46291	0.0344418	4146.79	3.61771	3123
ARHGAP4	411097	5.61394	-1.70493	0.0197272	2375.16	3.37569	3520
ARHGAP9	108063	5.03368	-2.26112	0.00548123	659.94	2.8195	4114
ARHGDIA	8.59847e+07	7.93442	0.519243	3.30554	397987	5.59987	136
ARHGDIB	1.37258e+08	8.13754	0.713929	5.17522	623096	5.79456	84
ARHGEF1	5.25573e+06	6.72063	-0.644173	0.226896	27318.3	4.43645	1509
ARHGEF17	96620.6	4.98507	-2.30771	0.00492367	592.81	2.77292	4152
ARHGEF18	171700	5.23477	-2.06837	0.00854335	1028.62	3.01225	3943
ARHGEF2	4.36459e+06	6.63994	-0.721514	0.189883	22861.9	4.35911	1675
ARHGEF6	1.95067e+06	6.29018	-1.05676	0.0877488	10565	4.02387	2383
ARHGEF7	4.1677e+06	6.6199	-0.740729	0.181665	21872.5	4.3399	1719
ARID1A	1.97331e+06	6.29519	-1.05196	0.0887245	10682.4	4.02867	2376
ARID1B	107400	5.03101	-2.26368	0.00544903	656.063	2.81695	4116
ARID3A	2.0829e+06	6.31867	-1.02946	0.0934423	11250.5	4.05117	2326
ARID3B	291791	5.46507	-1.84763	0.0142027	1710.01	3.233	3688
ARID4B	333895	5.52361	-1.79152	0.0161614	1945.84	3.28911	3620
ARIH1	351498	5.54592	-1.77013	0.0169773	2044.06	3.31049	3598
ARIH2	2.92317e+06	6.46585	-0.888378	0.129307	15568.6	4.19225	2050
ARL1	2.45434e+06	6.38993	-0.961148	0.109358	13166.7	4.11948	2185
ARL2	1.77677e+06	6.24963	-1.09563	0.0802365	9660.48	3.985	2470
ARL3	5.8696e+06	6.76861	-0.598189	0.252238	30369.5	4.48244	1397
ARL6IP4	4.38104e+06	6.64158	-0.719948	0.190569	22944.5	4.36068	1671
ARL6IP5	2.03371e+06	6.30829	-1.03941	0.0913259	10995.6	4.04122	2342
ARL8A	323251	5.50954	-1.80501	0.0156673	1886.34	3.27562	3637
ARL8B	6.64043e+06	6.8222	-0.546825	0.283906	34182.3	4.5338	1295
ARMC1	1.43373e+06	6.15647	-1.18493	0.065324	7865.01	3.8957	2658
ARMC6	389619	5.59064	-1.72727	0.0187382	2256.08	3.35335	3538
ARMC8	735038	5.86631	-1.46304	0.0344317	4145.57	3.61758	3124
ARMCX3	989190	5.99528	-1.33942	0.0457695	5510.64	3.7412	2931
ARPC1A	507919	5.70579	-1.6169	0.0241604	2908.91	3.46373	3385
ARPC1B	2.20457e+07	7.34332	-0.0473233	0.896761	107970	5.0333	536
ARPC2	4.26522e+07	7.62994	0.227399	1.6881	203247	5.30803	298
ARPC3	4.15284e+07	7.61835	0.216284	1.64545	198112	5.29691	302
ARPC4	3.51057e+07	7.54538	0.146344	1.4007	168644	5.22697	351
ARPC4-TTLL3	2.78096e+06	6.44419	-0.90914	0.123271	14841.8	4.17149	2089
ARPC5	6.90757e+06	6.83933	-0.530407	0.294845	35499.3	4.55022	1267
ARPC5L	8.72735e+06	6.94088	-0.433064	0.368923	44418.3	4.64756	1093
ARRDC1	302632	5.48092	-1.83244	0.0147081	1770.86	3.24818	3672
ARRDC5	504277	5.70267	-1.61989	0.0239943	2888.92	3.46074	3391
ASAH1	1.36244e+06	6.13432	-1.20616	0.0622077	7489.81	3.87447	2699
ASCC2	276809	5.44218	-1.86957	0.013503	1625.76	3.21106	3720
ASCC3	773238	5.88831	-1.44195	0.036145	4351.86	3.63867	3093
ASF1A	2.19091e+06	6.34063	-1.00841	0.0980819	11809.1	4.07222	2286
ASF1B	429040	5.6325	-1.68715	0.0205517	2474.43	3.39348	3495
ASH2L	78385.4	4.89424	-2.39478	0.00402925	485.122	2.68585	4205
ASL	2.96073e+06	6.4714	-0.883065	0.130899	15760.2	4.19756	2036
ASMTL	4.59829e+06	6.6626	-0.699802	0.199617	24033.9	4.38082	1624
ASNA1	4.61391e+06	6.66407	-0.69839	0.200267	24112.2	4.38224	1619
ASNS	1.47784e+07	7.16963	-0.213811	0.611208	73589.5	4.86682	722
ASPM	1.84554e+06	6.26612	-1.07982	0.0832109	10018.6	4.00081	2435
ASPSCR1	189621	5.27789	-2.02705	0.00939622	1131.3	3.05358	3915
ASS1	1.42471e+07	7.15373	-0.229053	0.590129	71051.5	4.85157	756
ASUN	2.24887e+06	6.35196	-0.997542	0.100567	12108.3	4.08308	2268
ATAD1	1.64632e+06	6.21651	-1.12737	0.074581	8979.55	3.95325	2534
ATAD3A	1.9725e+07	7.29502	-0.0936261	0.806072	97051.1	4.987	581
ATAD3B	1.56259e+06	6.19385	-1.1491	0.0709417	8541.38	3.93153	2580
ATAD3C	2.33987e+06	6.36919	-0.98103	0.104465	12577.6	4.0996	2228
ATG16L1	516360	5.71295	-1.61003	0.0245451	2955.23	3.47059	3372
ATG3	876077	5.94254	-1.38997	0.0407405	4905.16	3.69065	3014
ATG4B	3.18984e+06	6.50377	-0.852037	0.140593	16927.4	4.22859	1973
ATG4C	58748.8	4.769	-2.51481	0.00305623	367.97	2.56581	4260
ATG7	1.80023e+07	7.25533	-0.131669	0.738467	88911.4	4.94896	623
ATIC	5.16873e+07	7.71338	0.307378	2.02945	244346	5.388	247
ATL3	1.68983e+06	6.22784	-1.11651	0.0764695	9206.92	3.96411	2511
ATM	59042.6	4.77117	-2.51274	0.00307088	369.733	2.56789	4258
ATOX1	2.35221e+06	6.37148	-0.978841	0.104993	12641.1	4.10179	2225
ATP10A	96775.9	4.98577	-2.30704	0.00493126	593.724	2.77358	4150
ATP13A1	2.0072e+06	6.30259	-1.04487	0.0901846	10858.2	4.03576	2359
ATP1A1	3.24038e+07	7.5106	0.113006	1.2972	156182	5.19363	378
ATP1A2	488405	5.68878	-1.6332	0.02327	2801.7	3.44742	3408
ATP1A3	1.60507e+06	6.20549	-1.13793	0.0727892	8763.81	3.94269	2557
ATP1B1	4.64205e+06	6.66671	-0.695858	0.201438	24253.1	4.38477	1613
ATP1B3	1.02239e+07	7.00962	-0.367183	0.429355	51694.4	4.71344	975
ATP2A1	3.11803e+06	6.49388	-0.861516	0.137557	16561.9	4.21911	1997
ATP2A2	5.33422e+06	6.72707	-0.638002	0.230143	27709.2	4.44262	1492
ATP2A3	3.10515e+06	6.49208	-0.863239	0.137013	16496.3	4.21739	2000
ATP2B1	1.13035e+08	8.05321	0.633105	4.2964	517287	5.71373	100
ATP2B2	70655.1	4.84914	-2.438	0.00364757	439.168	2.64263	4234
ATP2B3	1.64843e+06	6.21707	-1.12684	0.0746728	8990.61	3.95379	2532
ATP2B4	1.01659e+08	8.00715	0.58895	3.88106	467279	5.66958	113
ATP4A	170405	5.23148	-2.07152	0.00848157	1021.18	3.0091	3946
ATP5A1	1.12928e+08	8.0528	0.632709	4.29248	516815	5.71334	101
ATP5B	1.12124e+08	8.0497	0.629737	4.26321	513290	5.71036	102
ATP5C1	3.58872e+07	7.55494	0.15551	1.43057	172241	5.23614	348
ATP5D	3.46891e+07	7.54019	0.141375	1.38476	166725	5.222	352
ATP5F1	1.2304e+07	7.09005	-0.290091	0.512754	61735.6	4.79054	860
ATP5H	5.30657e+07	7.72481	0.318334	2.0813	250588	5.39896	238
ATP5I	4.85547e+07	7.68623	0.281353	1.91141	230133	5.36198	266
ATP5J	1.01797e+07	7.00773	-0.368987	0.427576	51480.1	4.71164	982
ATP5J2	6.61717e+06	6.82067	-0.548285	0.282953	34067.6	4.53234	1300
ATP5J2-PTCD1	290865	5.46369	-1.84895	0.0141595	1704.8	3.23167	3690
ATP5L	3.41408e+07	7.53327	0.134743	1.36378	164199	5.21537	357
ATP5O	5.74276e+07	7.75912	0.351217	2.245	270299	5.43184	220
ATP5S	153951	5.18738	-2.11379	0.00769497	926.474	2.96683	3999
ATP6	1.63219e+07	7.21277	-0.17246	0.672264	80940.6	4.90817	670
ATP6V0A2	93094.9	4.96893	-2.32318	0.00475133	572.06	2.75744	4163
ATP6V1A	6.03939e+06	6.78099	-0.586318	0.259228	31211.1	4.49431	1380
ATP6V1B1	196108	5.2925	-2.01304	0.00970413	1168.38	3.06758	3894
ATP6V1B2	5.64809e+07	7.7519	0.344298	2.20952	266026	5.42492	223
ATP6V1C1	2.42683e+06	6.38504	-0.965839	0.108183	13025.3	4.11479	2192
ATP6V1D	4.07485e+06	6.61011	-0.750108	0.177784	21405.2	4.33052	1740
ATP6V1E1	2.20369e+06	6.34315	-1.00599	0.0986301	11875.1	4.07464	2282
ATP6V1E2	312482	5.49482	-1.81911	0.0151666	1826.06	3.26152	3651
ATP6V1F	3.7957e+06	6.57929	-0.779649	0.166093	19997.6	4.30098	1812
ATP6V1G1	3.48037e+06	6.54163	-0.815752	0.152844	18402.4	4.26487	1896
ATP6V1G2	3.90977e+06	6.59215	-0.767323	0.170874	20573.3	4.3133	1788
ATP6V1H	2.55944e+06	6.40814	-0.943694	0.113843	13706.7	4.13693	2154
ATP8	1.31098e+08	8.1176	0.694816	4.9524	596270	5.77544	88
ATP8A1	490139	5.69032	-1.63173	0.0233491	2811.24	3.4489	3406
ATRIP	380842	5.58074	-1.73676	0.0183334	2207.35	3.34387	3550
ATXN10	3.40893e+07	7.53262	0.134115	1.3618	163961	5.21474	359
ATXN2	34149.4	4.53338	-2.74065	0.00181697	218.763	2.33997	4352
ATXN2L	3.35312e+06	6.52545	-0.831256	0.147484	17757	4.24937	1929
ATXN3	5.48111e+06	6.73887	-0.626694	0.236214	28440.2	4.45393	1470
AUP1	1.38607e+06	6.14178	-1.199	0.0632413	7614.25	3.88163	2687
AVL9	1.96551e+07	7.29348	-0.0951031	0.803335	96721.6	4.98552	582
AZGP1	418063	5.62124	-1.69794	0.0200475	2413.72	3.38269	3508
B2M	1.33333e+08	8.12494	0.701852	5.03329	606008	5.78248	86
BABAM1	1.61544e+06	6.20829	-1.13525	0.0732396	8818.05	3.94537	2552
BAG1	840295	5.92443	-1.40733	0.0391443	4712.97	3.67329	3040
BAG2	2.64818e+06	6.42295	-0.929505	0.117624	14161.9	4.15112	2127
BAG4	147499	5.16879	-2.13162	0.00738556	889.221	2.94901	4015
BAG6	3.53774e+06	6.54873	-0.808946	0.155258	18693.1	4.27168	1882
BAIAP2	377150	5.57651	-1.74081	0.018163	2186.83	3.33981	3553
BAK1	7.64824e+06	6.88356	-0.488006	0.325083	39140	4.59262	1200
BASP1	6.31684e+07	7.8005	0.390879	2.45968	296146	5.47151	192
BAX	7.11447e+06	6.85214	-0.518121	0.303304	36517.9	4.56251	1252
BAZ1B	70803.8	4.85006	-2.43712	0.00365493	440.054	2.64351	4232
BCAP31	5.57019e+06	6.74587	-0.619984	0.239892	28883	4.46064	1457
BCAS2	6.69145e+06	6.82552	-0.543639	0.285997	34434	4.53699	1291
BCAT1	1.80389e+06	6.25621	-1.08932	0.0814097	9801.73	3.9913	2452
BCAT2	1.1768e+06	6.0707	-1.26713	0.054059	6508.71	3.81349	2812
BCCIP	2.10192e+06	6.32262	-1.02567	0.09426	11348.9	4.05495	2320
BCKDHA	751371	5.87585	-1.45389	0.0351647	4233.83	3.62673	3110
BCKDK	158092	5.19891	-2.10275	0.00789322	950.343	2.97788	3987
BCL10	2.45669e+06	6.39035	-0.960749	0.109459	13178.9	4.11988	2184
BCL2	288870	5.4607	-1.85182	0.0140664	1693.59	3.22881	3698
BCL2L13	1.00581e+07	7.00252	-0.373988	0.42268	50890.7	4.70664	996
BCL2L2-PABPN1	341700	5.53365	-1.7819	0.0165234	1989.42	3.29873	3610
BCL7C	1.24431e+06	6.09493	-1.24391	0.0570282	6866.19	3.83672	2769
BCLAF1	8.83164e+06	6.94604	-0.428119	0.373148	44927	4.65251	1087
BCMO1	184687	5.26644	-2.03802	0.00916175	1103.07	3.04261	3923
BCORL1	91669.8	4.96223	-2.32961	0.0046816	563.664	2.75102	4166
BCS1L	645774	5.81008	-1.51694	0.0304132	3661.75	3.56369	3231
BDH1	222862	5.34804	-1.95981	0.0109696	1320.74	3.12082	3824
BDH2	6.84834e+06	6.83559	-0.533992	0.292421	35207.5	4.54663	1278
BECN1	2.2145e+06	6.34528	-1.00395	0.099094	11930.9	4.07667	2279
BET1L	5.7756e+06	6.7616	-0.604909	0.248365	29903.2	4.47572	1418
BID	1.76658e+06	6.24713	-1.09802	0.0797953	9607.35	3.9826	2477
BIN2	98452.8	4.99323	-2.29989	0.00501313	603.581	2.78074	4145
BIRC2	94955	4.97752	-2.31495	0.00484229	583.012	2.76568	4156
BIRC6	236239	5.37335	-1.93554	0.0116	1396.64	3.14508	3789
BLMH	9.74724e+06	6.98888	-0.387057	0.41015	49382.1	4.69357	1016
BLNK	1.59009e+06	6.20142	-1.14184	0.0721378	8685.4	3.93879	2564
BLOC1S2	4.58161e+06	6.66102	-0.701314	0.198924	23950.4	4.37931	1629
BLOC1S3	5.56896e+07	7.74577	0.338424	2.17984	262453	5.41905	228
BLVRA	1.45876e+07	7.16399	-0.21922	0.603643	72678.6	4.86141	733
BMS1	1.49229e+06	6.17385	-1.16826	0.0678794	8172.68	3.91236	2619
BNIP1	1.39697e+06	6.14519	-1.19574	0.0637181	7671.66	3.88489	2678
BNIP2	796074	5.90095	-1.42984	0.0371675	4474.97	3.65079	3076
BOP1	1.8969e+06	6.27804	-1.06839	0.085429	10285.6	4.01223	2411
BPGM	185822	5.2691	-2.03547	0.00921572	1109.57	3.04516	3918
BPNT1	3.55116e+06	6.55037	-0.80737	0.155823	18761	4.27326	1877
BPTF	15931.4	4.20225	-3.05804	0.000874904	105.338	2.02259	4410
BRAF	1.89088e+06	6.27666	-1.06972	0.0851692	10254.4	4.01091	2412
BRAP	3.24254e+06	6.51089	-0.845216	0.142818	17195.3	4.23541	1958
BRD2	62754.4	4.79764	-2.48736	0.00325568	391.984	2.59327	4254
BRD4	900524	5.9545	-1.37852	0.0418296	5036.28	3.70211	2994
BRE	1.76025e+06	6.24557	-1.09952	0.079521	9574.33	3.98111	2479
BRI3BP	2.53267e+06	6.40358	-0.94807	0.112702	13569.3	4.13256	2161
BRK1	2.64503e+07	7.42243	0.0284996	1.06782	128566	5.10913	455
BROX	8.65235e+06	6.93713	-0.436657	0.365883	44052.4	4.64397	1099
BSG	4.7128e+06	6.67328	-0.689562	0.20438	24607.3	4.39106	1600
BST2	2.98179e+07	7.47448	0.0783867	1.19781	144216	5.15901	407
BTAF1	117209	5.06896	-2.2273	0.00592514	713.387	2.85333	4086
BTF3	716583	5.85527	-1.47363	0.0336026	4045.76	3.607	3146
BTF3L4	9.05419e+06	6.95685	-0.41776	0.382156	46011.5	4.66287	1067
BTK	2.10797e+06	6.32386	-1.02448	0.09452	11380.2	4.05615	2315
BTN3A1	99452.9	4.99762	-2.29568	0.00506193	609.457	2.78494	4142
BTN3A2	87277.1	4.9409	-2.35005	0.00446635	537.749	2.73058	4174
BTN3A3	77969.3	4.89192	-2.39699	0.00400875	482.653	2.68364	4206
BTRC	2.05287e+06	6.31236	-1.0355	0.0921505	11094.9	4.04512	2333
BUB3	4.03869e+06	6.60624	-0.753819	0.176271	21223	4.32681	1751
BUD31	581216	5.76434	-1.56078	0.0274927	3310.12	3.51984	3302
BYSL	623783	5.79503	-1.53136	0.0294198	3542.14	3.54927	3256
BZW1	5.61579e+06	6.74941	-0.61659	0.241774	29109.6	4.46404	1446
C10orf120	1.19133e+06	6.07603	-1.26202	0.0546985	6585.7	3.8186	2799
C10orf2	142895	5.15502	-2.14482	0.00716447	862.602	2.93581	4021
C11orf31	1.55233e+07	7.19099	-0.193341	0.640707	77141.1	4.88729	697
C11orf54	1.00615e+06	6.00266	-1.33235	0.0465215	5601.19	3.74828	2919
C11orf73	4.23185e+06	6.62653	-0.734371	0.184344	22195	4.34626	1702
C12orf10	7.41918e+06	6.87036	-0.500664	0.315745	38015.7	4.57996	1220
C12orf23	3.97882e+06	6.59975	-0.760036	0.173766	20921.4	4.32059	1764
C12orf43	404117	5.60651	-1.71206	0.019406	2336.49	3.36856	3523
C12orf5	2.22175e+06	6.3467	-1.00259	0.099405	11968.4	4.07803	2277
C12orf56	4.81593e+06	6.68268	-0.680551	0.208665	25123.2	4.40008	1583
C12orf57	268991	5.42974	-1.8815	0.0131372	1581.72	3.19913	3731
C12orf73	294778	5.4695	-1.84339	0.014342	1726.78	3.23724	3683
C14orf1	3.10224e+06	6.49168	-0.863629	0.13689	16481.5	4.217	2002
C14orf159	684439	5.83533	-1.49273	0.0321565	3871.64	3.58789	3186
C14orf166	6.50292e+06	6.81311	-0.555535	0.278269	33503.6	4.52509	1321
C14orf169	2.13871e+06	6.33015	-1.01845	0.095841	11539.3	4.06218	2307
C14orf2	846733	5.92775	-1.40416	0.0394316	4747.57	3.67647	3036
C16orf58	353411	5.54828	-1.76787	0.0170658	2054.72	3.31275	3595
C16orf62	147214	5.16795	-2.13242	0.00737189	887.576	2.94821	4017
C16orf80	631169	5.80015	-1.52646	0.0297536	3582.33	3.55417	3246
C16orf82	612517	5.78712	-1.53895	0.0289103	3480.8	3.54168	3263
C16orf91	299236	5.47601	-1.83714	0.0145499	1751.8	3.24349	3677
C17orf104	459790	5.66256	-1.65834	0.0219616	2644.17	3.42229	3454
C17orf49	1.40767e+07	7.1485	-0.234062	0.583361	70236.7	4.84656	764
C17orf59	650094	5.81298	-1.51416	0.0306082	3685.22	3.56646	3226
C17orf62	1.10612e+06	6.0438	-1.29292	0.050943	6133.54	3.78771	2854
C17orf75	259977	5.41494	-1.89568	0.012715	1530.88	3.18494	3745
C17orf85	707186	5.84953	-1.47912	0.0331801	3994.89	3.6015	3155
C19orf10	2.22598e+07	7.34752	-0.0433013	0.905104	108975	5.03733	534
C19orf43	9.16331e+06	6.96205	-0.412773	0.386569	46542.9	4.66785	1057
C19orf52	488095	5.6885	-1.63347	0.0232558	2800	3.44716	3410
C1orf27	538612	5.73128	-1.59247	0.0255581	3077.19	3.48815	3346
C1orf87	808124	5.90748	-1.42358	0.0377066	4539.88	3.65704	3067
C1QBP	2.12123e+07	7.32659	-0.0633649	0.864241	104055	5.01726	549
C20orf27	274874	5.43913	-1.87249	0.0134125	1614.86	3.20814	3727
C21orf33	1.60582e+07	7.2057	-0.17924	0.66185	79686.8	4.90139	682
C2orf28	357194	5.5529	-1.76344	0.0172408	2075.8	3.31718	3587
C2orf43	235168	5.37138	-1.93743	0.0115496	1390.57	3.14319	3794
C2orf47	742931	5.87095	-1.4586	0.034786	4188.23	3.62203	3117
C3	2.3946e+06	6.37923	-0.971405	0.106806	12859.4	4.10922	2201
C3orf33	1.64563e+06	6.21633	-1.12755	0.0745511	8975.95	3.95308	2535
C3orf52	1.99649e+06	6.30027	-1.04709	0.0897237	10802.7	4.03353	2364
C4A	114849	5.06013	-2.23577	0.00581075	699.615	2.84486	4096
C4B	27837.8	4.44463	-2.82572	0.00149377	179.849	2.25491	4374
C4BPA	54015.1	4.73251	-2.54978	0.00281978	339.502	2.53084	4283
C4orf33	2.41797e+06	6.38345	-0.967363	0.107805	12979.7	4.11326	2195
C5orf42	164839	5.21706	-2.08535	0.00821586	989.189	2.99528	3965
C5orf51	1.95138e+07	7.29034	-0.0981071	0.797798	96054.9	4.98252	586
C6orf163	3.85957e+06	6.58654	-0.772703	0.168771	20320	4.30792	1797
C6orf211	864162	5.9366	-1.39567	0.0402093	4841.2	3.68495	3028
C7orf50	1.57951e+06	6.19852	-1.14462	0.0716777	8630	3.93601	2571
C8orf59	2.5116e+06	6.39995	-0.951547	0.111803	13461.1	4.12908	2167
C9orf142	2.99865e+06	6.47693	-0.877767	0.132505	15953.6	4.20286	2030
C9orf64	6.25842e+06	6.79646	-0.571488	0.268233	32295.2	4.50914	1354
C9orf72	99588.9	4.99821	-2.29511	0.00506857	610.255	2.78551	4141
CAB39	5.27986e+06	6.72262	-0.642266	0.227894	27438.5	4.43836	1499
CAB39L	296604	5.47218	-1.84082	0.0144272	1737.03	3.23981	3680
CACYBP	2.70759e+07	7.43258	0.0382304	1.09202	131479	5.11886	439
CAD	6.69317e+06	6.82563	-0.543532	0.286067	34442.5	4.53709	1290
CADM1	135411	5.13165	-2.16721	0.00680442	819.252	2.91342	4038
CALM2	9.78891e+07	7.99073	0.573219	3.74299	450656	5.65385	119
CALML3	1.36143e+07	7.134	-0.247965	0.564983	68024	4.83266	788
CALML4	2.37117e+06	6.37496	-0.975498	0.105804	12738.8	4.10513	2213
CALML5	3.62027e+06	6.55874	-0.799347	0.158728	19110.8	4.28128	1856
CALR	5.60134e+07	7.74829	0.340838	2.19199	263915	5.42146	226
CALU	2.56725e+06	6.40947	-0.942425	0.114176	13746.8	4.1382	2150
CAMK1D	7.66198e+07	7.88434	0.471241	2.95965	356342	5.55187	154
CAMK2A	116121	5.06491	-2.23118	0.00587244	707.042	2.84945	4090
CAMK2B	459711	5.66248	-1.65841	0.0219579	2643.74	3.42222	3455
CAMK2D	4.21384e+06	6.62468	-0.736147	0.183592	22104.5	4.34448	1708
CAMK2G	353615	5.54853	-1.76763	0.0170752	2055.86	3.31299	3594
CAMK4	5.21611e+06	6.71735	-0.647323	0.225256	27120.9	4.4333	1513
CAMLG	3.35451e+06	6.52563	-0.831084	0.147542	17764.1	4.24954	1928
CAND1	1.10149e+07	7.04198	-0.336161	0.461147	55522.1	4.74447	920
CAND2	224690	5.35158	-1.95641	0.0110559	1331.13	3.12422	3818
CANX	5.97716e+07	7.77649	0.36787	2.33276	280864	5.4485	207
CAP1	2.67994e+07	7.42812	0.0339573	1.08133	130192	5.11458	446
CAP2	8.94295e+06	6.95148	-0.422906	0.377654	45469.6	4.65772	1081
CAPG	4.63568e+07	7.66611	0.26207	1.82839	220139	5.3427	276
CAPN1	9.61538e+06	6.98297	-0.392726	0.404831	48741.6	4.6879	1026
CAPN2	94527.6	4.97556	-2.31683	0.0048214	580.496	2.7638	4158
CAPNS1	4.47734e+06	6.65102	-0.710897	0.194582	23427.7	4.36973	1653
CAPRIN1	3.9616e+06	6.59787	-0.761841	0.173045	20834.6	4.31879	1775
CAPZA1	2.46999e+07	7.3927	-1.61865e-06	0.999996	120400	5.08062	482
CAPZA2	1.62742e+07	7.2115	-0.173677	0.670383	80714.1	4.90695	672
CAPZB	6.59628e+08	8.8193	1.3674	23.3023	2.80559e+06	6.44802	5
CARHSP1	1.322e+07	7.12123	-0.2602	0.549288	66134.3	4.82043	818
CARM1	5.86449e+06	6.76823	-0.598551	0.252028	30344.2	4.48208	1399
CARS	5.77283e+06	6.76139	-0.605109	0.248251	29889.4	4.47552	1419
CARS2	1.36828e+06	6.13618	-1.20438	0.0624632	7520.57	3.87625	2696
CASC4	198015	5.2967	-2.00901	0.00979458	1179.27	3.07161	3892
CASP1	305325	5.48476	-1.82876	0.0148335	1785.96	3.25187	3665
CASP3	1.8353e+07	7.26371	-0.123638	0.75225	90570.9	4.95699	613
CASP6	1.3352e+06	6.12555	-1.21456	0.0610149	7346.19	3.86606	2718
CASP7	700649	5.8455	-1.48299	0.0328861	3959.49	3.59764	3161
CAST	3.0264e+06	6.48093	-0.873932	0.13368	16095.1	4.20669	2024
CAT	6.63389e+06	6.82177	-0.547235	0.283638	34150.1	4.53339	1297
CBFB	179349	5.2537	-2.05023	0.0089078	1072.5	3.0304	3931
CBL	445708	5.64905	-1.67128	0.0213165	2566.5	3.40934	3477
CBLB	121997	5.08635	-2.21063	0.00615696	741.298	2.86999	4074
CBR1	4.56191e+06	6.65915	-0.703107	0.198104	23851.7	4.37752	1632
CBR3	549251	5.73977	-1.58433	0.0260418	3135.43	3.4963	3335
CBR4	1.00693e+06	6.003	-1.33203	0.0465559	5605.32	3.7486	2917
CBX1	3.5805e+06	6.55394	-0.803945	0.157056	18909.6	4.27668	1866
CBX3	1.17724e+07	7.07087	-0.308476	0.491501	59176.7	4.77215	884
CBX5	1.82394e+07	7.26101	-0.12622	0.74779	90033.9	4.95441	619
CBX8	63727.7	4.80433	-2.48095	0.00330406	397.809	2.59967	4252
CC2D1A	170173	5.23089	-2.07209	0.00847049	1019.85	3.00854	3947
CCAR1	2.36103e+06	6.3731	-0.977282	0.10537	12686.6	4.10334	2220
CCBL2	4.51815e+06	6.65496	-0.70712	0.196282	23632.3	4.37351	1643
CCDC101	141833	5.15178	-2.14792	0.0071134	856.453	2.9327	4023
CCDC124	2.11419e+07	7.32514	-0.0647491	0.861491	103724	5.01588	551
CCDC132	215234	5.33291	-1.97431	0.0106095	1277.38	3.10632	3851
CCDC134	222881	5.34807	-1.95977	0.0109705	1320.85	3.12085	3823
CCDC141	115675	5.06324	-2.23278	0.0058508	704.436	2.84784	4091
CCDC144A	693209	5.84086	-1.48743	0.0325513	3919.18	3.59319	3171
CCDC168	233591	5.36846	-1.94024	0.0114753	1381.63	3.14039	3799
CCDC18	219731	5.34189	-1.9657	0.0108219	1302.95	3.11493	3833
CCDC22	1.91783e+06	6.28281	-1.06383	0.0863323	10394.4	4.0168	2404
CCDC25	2.93332e+06	6.46736	-0.886936	0.129737	15620.4	4.19369	2046
CCDC47	1.34102e+06	6.12744	-1.21275	0.06127	7376.9	3.86787	2712
CCDC50	1.94308e+06	6.28849	-1.05838	0.0874215	10525.6	4.02224	2386
CCDC51	515682	5.71238	-1.61058	0.0245142	2951.51	3.47004	3376
CCDC58	5.65318e+06	6.75229	-0.613828	0.243317	29295.4	4.4668	1440
CCDC6	1.71154e+06	6.23339	-1.1112	0.0774109	9320.27	3.96943	2504
CCDC71L	330017	5.51854	-1.79638	0.0159815	1924.17	3.28424	3625
CCDC86	2.25772e+06	6.35367	-0.995908	0.100947	12154	4.08472	2263
CCDC88A	74476.9	4.87202	-2.41607	0.00383648	461.912	2.66456	4216
CCDC88B	885714	5.94729	-1.38542	0.04117	4956.87	3.69521	3005
CCDC90B	2.36983e+06	6.37472	-0.975734	0.105747	12731.9	4.10489	2215
CCDC93	798296	5.90216	-1.42868	0.037267	4486.95	3.65195	3072
CCHCR1	873662	5.94134	-1.39112	0.0406329	4892.2	3.6895	3018
CCM2	81099.5	4.90902	-2.38061	0.00416288	501.21	2.70002	4198
CCNH	161632	5.20853	-2.09353	0.00806257	970.734	2.9871	3975
CCNK	838897	5.92371	-1.40803	0.0390818	4705.45	3.6726	3041
CCS	1.33028e+06	6.12394	-1.2161	0.0607995	7320.26	3.86453	2722
CCT2	4.24814e+07	7.6282	0.225728	1.68162	202467	5.30635	299
CCT3	4.438e+07	7.64719	0.243929	1.75359	211133	5.32456	287
CCT4	1.71892e+07	7.23525	-0.150908	0.706467	85058.6	4.92972	639
CCT5	2.30307e+07	7.36231	-0.0291277	0.935131	112590	5.0515	519
CCT6A	1.00813e+08	8.00352	0.585472	3.8501	463552	5.6661	114
CCT6B	3.94267e+07	7.59579	0.194665	1.56554	188491	5.27529	317
CCT7	2.03427e+07	7.30841	-0.0807907	0.830251	99962.2	4.99984	566
CCT8	7.0319e+07	7.84707	0.435519	2.72596	328206	5.51615	168
CCZ1	2.83493e+06	6.45254	-0.901138	0.125563	15117.8	4.17949	2073
CD19	611712	5.78655	-1.53949	0.0288739	3476.41	3.54113	3265
CD22	1.00796e+06	6.00344	-1.3316	0.0466015	5610.82	3.74903	2915
CD226	202312	5.30602	-2.00008	0.00999819	1203.78	3.08055	3881
CD274	782059	5.89324	-1.43723	0.0365401	4399.43	3.6434	3087
CD2AP	1.02882e+07	7.01234	-0.364574	0.431942	52005.9	4.71605	965
CD37	3.97387e+06	6.59921	-0.760554	0.173559	20896.5	4.32007	1767
CD38	8.67733e+06	6.93839	-0.435457	0.366896	44174.3	4.64517	1098
CD3EAP	219394	5.34123	-1.96634	0.010806	1301.04	3.11429	3835
CD44	1.98135e+06	6.29696	-1.05026	0.0890714	10724.2	4.03036	2372
CD46	287517	5.45866	-1.85377	0.0140033	1685.99	3.22686	3699
CD47	1.95502e+07	7.29115	-0.0973316	0.799224	96226.6	4.98329	585
CD48	1.93443e+07	7.28655	-0.101739	0.791154	95254.9	4.97889	591
CD53	4.54459e+06	6.65749	-0.704692	0.197382	23764.8	4.37593	1638
CD55	732974	5.86509	-1.46421	0.034339	4134.41	3.61641	3127
CD59	3.67766e+07	7.56557	0.165701	1.46454	176330	5.24633	339
CD69	2.40075e+06	6.38035	-0.970338	0.107069	12891.1	4.11029	2199
CD70	4.30609e+06	6.63408	-0.727131	0.187443	22568.1	4.3535	1688
CD74	3.98498e+07	7.60043	0.199108	1.58164	190430	5.27973	312
CD79A	2.51642e+06	6.40078	-0.950749	0.112009	13485.8	4.12988	2166
CD80	116461	5.06618	-2.22997	0.00588891	709.025	2.85066	4089
CD82	6.37627e+06	6.80457	-0.563723	0.273072	32877.9	4.5169	1338
CD86	483651	5.68453	-1.63728	0.0230528	2775.56	3.44335	3416
CD97	239319	5.37898	-1.93015	0.0117449	1414.09	3.15048	3781
CDC123	193377	5.28641	-2.01888	0.00957458	1152.78	3.06175	3901
CDC16	147895	5.16995	-2.1305	0.00740457	891.51	2.95013	4014
CDC23	846123	5.92743	-1.40445	0.0394044	4744.29	3.67617	3037
CDC27	1.77203e+06	6.24847	-1.09674	0.0800311	9635.75	3.98389	2473
CDC37	6.91706e+07	7.83992	0.428665	2.68327	323066	5.50929	171
CDC40	224114	5.35047	-1.95747	0.0110287	1327.86	3.12315	3819
CDC42	1.45451e+07	7.16272	-0.220435	0.601956	72475.5	4.86019	735
CDC5L	1.43368e+07	7.15645	-0.226442	0.593688	71480.1	4.85418	747
CDC73	6.54185e+06	6.8157	-0.553051	0.279865	33695.8	4.52758	1314
CDCA2	165797	5.21958	-2.08293	0.00826162	994.7	2.99769	3963
CDHR2	1.43358e+06	6.15642	-1.18497	0.0653177	7864.25	3.89566	2659
CDIPT	2.62886e+06	6.41977	-0.932553	0.116801	14062.9	4.14807	2133
CDK1	3.69709e+08	8.56786	1.12639	13.3781	1.61072e+06	6.20702	14
CDK10	1.9716e+06	6.29482	-1.05232	0.0886511	10673.6	4.02831	2378
CDK11A	216228	5.33491	-1.97239	0.0106565	1283.04	3.10824	3849
CDK11B	954248	5.97966	-1.35439	0.0442186	5323.92	3.72623	2952
CDK12	54556.4	4.73685	-2.54563	0.00284687	342.763	2.53499	4277
CDK13	603417	5.78062	-1.54518	0.0284985	3431.22	3.53545	3276
CDK14	286298	5.45682	-1.85554	0.0139463	1679.14	3.22509	3702
CDK16	461347	5.66403	-1.65693	0.0220329	2652.76	3.4237	3452
CDK18	1.44748e+06	6.16061	-1.18095	0.0659246	7937.33	3.89967	2646
CDK2	1.44659e+06	6.16035	-1.18121	0.0658858	7932.65	3.89942	2647
CDK20	477887	5.67932	-1.64227	0.0227894	2743.84	3.43836	3423
CDK5	778286	5.89114	-1.43924	0.0363712	4379.09	3.64138	3091
CDK5R1	282755	5.45141	-1.86072	0.0137809	1659.22	3.2199	3710
CDK5RAP1	44800.1	4.65128	-2.62765	0.00235696	283.777	2.45298	4318
CDK5RAP3	4.50491e+06	6.65369	-0.708342	0.19573	23565.9	4.37228	1649	1
CDK6	5.13552e+06	6.71058	-0.653805	0.221919	26719.1	4.42682	1528
CDK7	2.57879e+06	6.41142	-0.940558	0.114668	13806	4.14007	2146
CDK9	1.58673e+06	6.2005	-1.14272	0.0719919	8667.82	3.93791	2567
CDKAL1	685826	5.83621	-1.49189	0.0322189	3879.16	3.58874	3182
CDKL1	861384	5.9352	-1.39701	0.0400854	4826.28	3.68361	3029
CDKL2	1.23103e+06	6.09027	-1.24838	0.0564444	6795.91	3.83225	2781
CDKN2AIP	962332	5.98332	-1.35088	0.0445776	5367.15	3.72974	2946
CDKN2C	864526	5.93678	-1.3955	0.0402255	4843.15	3.68513	3027
CDRT1	906281	5.95726	-1.37586	0.0420859	5067.14	3.70476	2988
CDS2	1.91539e+06	6.28226	-1.06436	0.086227	10381.7	4.01627	2406
CDSN	153859	5.18712	-2.11404	0.00769053	925.94	2.96658	4000
CDV3	3.20068e+07	7.50524	0.107875	1.28196	154348	5.1885	382
CEBPZ	343279	5.53565	-1.77998	0.0165966	1998.23	3.30064	3606
CECR5	4.98629e+06	6.69778	-0.66608	0.215735	25974.4	4.41455	1560
CELF2	1.41069e+06	6.14943	-1.19167	0.0643176	7743.84	3.88896	2673
CENPE	864770	5.9369	-1.39538	0.0402364	4844.46	3.68525	3026
CEP170	619476	5.79202	-1.53424	0.0292251	3518.7	3.54638	3259
CEPT1	3.63755e+06	6.56081	-0.797364	0.159454	19198.3	4.28326	1847
CERS6	109859	5.04084	-2.25426	0.00556855	670.454	2.82637	4109
CFL1	2.95272e+08	8.47022	1.03281	10.7847	1.29848e+06	6.11343	23
CFL2	1.89757e+07	7.2782	-0.109747	0.776699	93514.6	4.97088	597
CGGBP1	247656	5.39385	-1.9159	0.0121368	1461.27	3.16473	3762
CHAMP1	569610	5.75558	-1.56918	0.0269663	3246.74	3.51145	3316
CHCHD3	4.44342e+06	6.64772	-0.714063	0.193169	23257.5	4.36656	1661
CHD1	23033	4.36235	-2.90459	0.0012457	149.982	2.17604	4391
CHD2	1.73484e+06	6.23926	-1.10557	0.0784205	9441.82	3.97506	2496
CHD3	3.08793e+06	6.48967	-0.865554	0.136284	16408.7	4.21507	2008
CHD4	1.93119e+06	6.28582	-1.06094	0.0869085	10463.8	4.01969	2395	1
CHD5	328142	5.51606	-1.79875	0.0158945	1913.69	3.28187	3631
CHD7	31323.9	4.49588	-2.7766	0.00167262	201.383	2.30402	4359
CHD8	75588	4.87845	-2.4099	0.00389132	468.515	2.67072	4212
CHDH	672540	5.82772	-1.50003	0.0316204	3807.1	3.58059	3200
CHERP	4.79745e+06	6.68101	-0.682151	0.207897	25030.8	4.39848	1588
CHI3L1	1.07212e+06	6.03024	-1.30591	0.0494409	5952.68	3.77471	2878
CHID1	412726	5.61566	-1.70329	0.0198021	2384.18	3.37734	3517
CHKB	2.26185e+06	6.35446	-0.995147	0.101124	12175.3	4.08548	2262
CHMP2A	5.49956e+06	6.74033	-0.625296	0.236976	28531.9	4.45533	1467
CHMP3	414365	5.61738	-1.70164	0.0198775	2393.25	3.37899	3516
CHMP4A	9.04477e+06	6.9564	-0.418193	0.381775	45965.7	4.66243	1069
CHMP4B	4.8176e+06	6.68283	-0.680407	0.208734	25131.6	4.40022	1582
CHMP5	798267	5.90215	-1.42869	0.0372657	4486.79	3.65194	3073
CHORDC1	4.63534e+06	6.66608	-0.696461	0.201159	24219.5	4.38417	1615
CHP1	6.89616e+06	6.83861	-0.531095	0.294378	35443.1	4.54953	1270
CHPF	198884	5.2986	-2.00719	0.00983576	1184.23	3.07343	3890
CHRDL1	4.44223e+06	6.6476	-0.714175	0.193119	23251.5	4.36645	1663
CHRNA3	284310	5.45379	-1.85844	0.0138535	1667.96	3.22219	3706
CHUK	1.45302e+06	6.16227	-1.17936	0.0661666	7966.45	3.90127	2641
CIAPIN1	5.14896e+06	6.71172	-0.652717	0.222476	26786.1	4.42791	1526
CIB1	543955	5.73556	-1.58836	0.025801	3106.44	3.49226	3340
CIC	580479	5.76379	-1.56131	0.0274593	3306.1	3.51932	3303
CIRBP	6.88366e+06	6.83782	-0.53185	0.293866	35381.5	4.54878	1274
CIRH1A	1.73859e+06	6.2402	-1.10467	0.0785832	9461.42	3.97596	2493
CISD1	1.88299e+06	6.27485	-1.07146	0.0848287	10213.4	4.00917	2419
CISD2	1.38095e+07	7.14018	-0.24204	0.572743	68958.2	4.83859	774
CKAP4	7.60787e+06	6.88126	-0.490209	0.323438	38941.9	4.59042	1205
CKAP5	982404	5.99229	-1.34229	0.0454685	5474.4	3.73834	2933
CKB	1.93101e+06	6.28578	-1.06098	0.0869009	10462.9	4.01965	2396
CLASP1	1.37062e+06	6.13692	-1.20367	0.0625654	7532.88	3.87696	2693
CLASP2	106722	5.02825	-2.26632	0.00541602	652.089	2.81431	4120
CLASRP	136745	5.13591	-2.16313	0.00686865	826.985	2.9175	4033
CLEC16A	303768	5.48254	-1.83088	0.014761	1777.23	3.24974	3668
CLIC1	5.7469e+07	7.75943	0.351517	2.24655	270485	5.43214	219
CLIC2	9.06821e+06	6.95752	-0.417116	0.382723	46079.8	4.66351	1066
CLIC4	3.94899e+06	6.59649	-0.763168	0.172517	20771	4.31746	1780
CLIC6	400860	5.60299	-1.71543	0.0192561	2318.44	3.3652	3526
CLINT1	8.30692e+06	6.91944	-0.453617	0.351871	42365.3	4.62701	1136
CLIP1	981771	5.99201	-1.34256	0.0454404	5471.02	3.73807	2934
CLIP2	2.92753e+06	6.4665	-0.887758	0.129492	15590.8	4.19287	2047
CLK1	687564	5.83731	-1.49084	0.0322972	3888.58	3.58979	3179
CLK4	49521.3	4.69479	-2.58594	0.00259453	312.381	2.49469	4301
CLNS1A	5.472e+06	6.73815	-0.627387	0.235838	28394.9	4.45324	1472
CLPB	71396.5	4.85368	-2.43365	0.00368425	443.584	2.64698	4226
CLPP	8.55095e+06	6.93201	-0.441564	0.361773	43557.4	4.63906	1109
CLPX	2.01038e+06	6.30328	-1.04421	0.0903216	10874.7	4.03642	2357
CLTA	1.69207e+07	7.22842	-0.157461	0.695888	83784.9	4.92317	649
CLTB	6.02673e+06	6.78008	-0.587192	0.258707	31148.3	4.49343	1383
CLTC	1.95635e+07	7.29145	-0.0970487	0.799745	96289.3	4.98358	584
CLTCL1	1.06016e+06	6.02537	-1.31058	0.0489122	5889.03	3.77004	2888
CMBL	790516	5.89791	-1.43275	0.0369188	4445.02	3.64787	3081
CMC1	5.4406e+06	6.73565	-0.629782	0.23454	28238.7	4.45084	1479
CMPK1	1.03933e+07	7.01675	-0.360344	0.436171	52514.9	4.72028	953
CMPK2	954153	5.97962	-1.35444	0.0442144	5323.41	3.72619	2953
CNDP2	1.58706e+07	7.20059	-0.18413	0.65444	78794.5	4.8965	686
CNEP1R1	154252	5.18823	-2.11298	0.00770936	928.207	2.96764	3998
CNN2	3.16679e+06	6.50062	-0.855057	0.139619	16810.1	4.22557	1981
CNN3	1.15849e+06	6.06389	-1.27366	0.0532526	6411.61	3.80697	2824
CNNM1	166269	5.22081	-2.08175	0.00828413	997.41	2.99887	3960
CNOT1	1.53439e+06	6.18594	-1.15668	0.069714	8393.57	3.92395	2585
CNOT10	798351	5.90219	-1.42865	0.0372695	4487.24	3.65198	3070
CNOT11	1.66232e+06	6.22072	-1.12334	0.0752759	9063.22	3.95728	2526
CNOT2	657110	5.81764	-1.50969	0.0309247	3723.34	3.57093	3216
CNP	1.60142e+06	6.2045	-1.13888	0.0726302	8744.68	3.94174	2560
CNPY2	2.07101e+07	7.31618	-0.0733393	0.844619	101692	5.00729	557
CNTNAP4	639083	5.80556	-1.52127	0.0301111	3625.38	3.55935	3237
COA3	5.77597e+06	6.76162	-0.604882	0.248381	29905	4.47574	1417
COASY	1.27576e+06	6.10577	-1.23352	0.0584088	7032.41	3.8471	2741
COG1	310557	5.49214	-1.82168	0.0150771	1815.28	3.25894	3653
COG2	475350	5.67701	-1.64448	0.0226734	2729.88	3.43614	3425
COG3	232319	5.36608	-1.94251	0.0114154	1374.41	3.13812	3803
COG4	196594	5.29357	-2.01201	0.00972719	1171.15	3.06861	3893
COG5	659815	5.81942	-1.50798	0.0310468	3738.03	3.57264	3209
COG6	1.88439e+06	6.27517	-1.07115	0.0848892	10220.7	4.00948	2417
COG7	68598.7	4.83632	-2.45029	0.00354576	426.909	2.63034	4236
COIL	1.93347e+06	6.28634	-1.06045	0.0870068	10475.6	4.02018	2392
COL4A3BP	181597	5.25911	-2.04504	0.00901481	1085.38	3.03558	3927
COL5A3	329208	5.51747	-1.79741	0.0159439	1919.65	3.28322	3629
COMMD10	906051	5.95715	-1.37597	0.0420756	5065.91	3.70466	2990
COMMD2	955297	5.98014	-1.35394	0.0442652	5329.53	3.72669	2950
COMMD4	4.06468e+06	6.60903	-0.751148	0.177358	21353.9	4.32948	1743
COMT	1.26978e+07	7.10373	-0.276975	0.528476	63628.5	4.80365	841
COPA	1.363e+07	7.1345	-0.247485	0.565607	68099.1	4.83314	786
COPB1	7.44495e+06	6.87186	-0.499221	0.316796	38142.2	4.58141	1218
COPB2	4.62342e+06	6.66496	-0.697533	0.200663	24159.8	4.38309	1618
COPE	1.04982e+07	7.02112	-0.356161	0.440391	53023.1	4.72447	950
COPG1	7.39092e+06	6.8687	-0.502253	0.314592	37876.8	4.57837	1223
COPG2	720719	5.85777	-1.47123	0.0337885	4068.14	3.6094	3140
COPS2	4.5098e+06	6.65416	-0.70789	0.195934	23590.5	4.37274	1645
COPS3	1.92413e+06	6.28423	-1.06246	0.086604	10427.1	4.01816	2402
COPS4	5.68079e+06	6.75441	-0.611799	0.244456	29432.5	4.46883	1439
COPS5	2.38233e+06	6.377	-0.973544	0.106281	12796.2	4.10708	2204
COPS6	818440	5.91299	-1.4183	0.0381679	4595.41	3.66232	3055
COPS7A	1.47655e+06	6.16925	-1.17268	0.0671931	8090.05	3.90795	2631
COPS7B	8.33176e+06	6.92074	-0.452374	0.352879	42486.7	4.62825	1132
COPS8	4.54739e+06	6.65776	-0.704435	0.197499	23778.9	4.37619	1637
COPZ1	1.09299e+07	7.03862	-0.339385	0.457736	55111.4	4.74124	924
COQ5	257978	5.41158	-1.8989	0.0126212	1519.6	3.18173	3747
CORO1A	1.10392e+08	8.04294	0.623257	4.20008	505689	5.70388	104
CORO1B	522310	5.71793	-1.60527	0.0248162	2987.87	3.47536	3363
CORO1C	6.46742e+06	6.81073	-0.557814	0.276812	33328.2	4.52281	1327
CORO7	2.25063e+06	6.3523	-0.997216	0.100643	12117.4	4.08341	2267
CORO7-PAM16	620875	5.793	-1.53331	0.0292883	3526.32	3.54732	3258
COTL1	1.5076e+08	8.17829	0.752987	5.66223	681732	5.83361	71
COX15	218149	5.33875	-1.96871	0.0107472	1293.96	3.11192	3839
COX2	5.11985e+07	7.70926	0.303423	2.01105	242131	5.38405	250
COX3	3.1844e+07	7.50303	0.105751	1.27571	153595	5.18638	385
COX4I1	2.5049e+07	7.39879	0.0058405	1.01354	122030	5.08647	470
COX5A	2.62801e+06	6.41963	-0.932688	0.116765	14058.5	4.14794	2134
COX5B	4.52751e+07	7.65586	0.252241	1.78748	215213	5.33287	282
COX6C	6.73405e+07	7.82828	0.417503	2.61519	314869	5.49813	174
COX7A2	3.34529e+07	7.52443	0.12627	1.33743	161026	5.2069	365
COX7A2L	6.43094e+06	6.80827	-0.560169	0.275316	33148	4.52046	1331
COX7C	3.73103e+07	7.57183	0.171698	1.4849	178782	5.25232	333
COX8A	1.47717e+07	7.16943	-0.214001	0.610941	73557.2	4.86663	723
CPNE1	1.72676e+07	7.23723	-0.149014	0.709555	85430.4	4.93161	637
CPNE2	216222	5.3349	-1.9724	0.0106562	1283.01	3.10823	3850
CPNE3	4.44666e+06	6.64803	-0.713759	0.193304	23273.8	4.36687	1660
CPNE4	158563	5.2002	-2.10151	0.00791577	953.059	2.97912	3983
CPNE5	164031	5.21492	-2.08739	0.00817722	984.537	2.99323	3968
CPNE6	158563	5.2002	-2.10151	0.00791577	953.059	2.97912	3984
CPNE7	320329	5.5056	-1.80879	0.0155315	1870	3.27184	3641
CPNE8	169889	5.23016	-2.07279	0.00845694	1018.22	3.00784	3950
CPNE9	169889	5.23016	-2.07279	0.00845694	1018.22	3.00784	3951
CPOX	5.51529e+06	6.74157	-0.624107	0.237626	28610.1	4.45652	1466
CPPED1	665296	5.82302	-1.50454	0.0312939	3767.79	3.57609	3205
CPS1	212250	5.32685	-1.98012	0.0104685	1260.4	3.10051	3860
CPSF1	792982	5.89926	-1.43146	0.0370292	4458.31	3.64917	3079
CPSF3	333787	5.52347	-1.79165	0.0161564	1945.24	3.28897	3621
CPSF4	1.0285e+07	7.0122	-0.364703	0.431814	51990.4	4.71592	967
CPSF6	6.45959e+06	6.81021	-0.558318	0.276491	33289.6	4.52231	1328
CPSF7	2.10018e+06	6.32226	-1.02602	0.0941852	11339.9	4.05461	2322
CPT1A	880755	5.94486	-1.38776	0.040949	4930.26	3.69287	3008
CPT2	4.05804e+06	6.60832	-0.751828	0.177081	21320.5	4.3288	1745
CR1	363983	5.56108	-1.7556	0.0175548	2113.6	3.32502	3576
CR2	1.4208e+06	6.15253	-1.1887	0.0647596	7797.06	3.89193	2668
CREBBP	33275.6	4.52213	-2.75144	0.00177238	213.395	2.32918	4354
CREBRF	505680	5.70388	-1.61873	0.0240583	2896.62	3.46189	3388
CRELD2	627528	5.79763	-1.52887	0.0295891	3562.53	3.55176	3252
CRK	415832	5.61892	-1.70017	0.0199449	2401.37	3.38046	3511
CRKL	4.23161e+06	6.62651	-0.734395	0.184334	22193.8	4.34623	1703
CRLF3	722910	5.85908	-1.46997	0.0338869	4079.98	3.61066	3135
CRMP1	366083	5.56358	-1.75321	0.0176519	2125.29	3.32742	3572
CRNKL1	67675	4.83043	-2.45593	0.00349998	421.398	2.62469	4238
CRTC2	2.22396e+06	6.34713	-1.00218	0.0994997	11979.8	4.07845	2276
CRYL1	1.27009e+06	6.10383	-1.23538	0.0581601	7002.47	3.84525	2748
CRYM	5.95183e+06	6.77465	-0.592398	0.255624	30777.2	4.48823	1389
CRYZ	5.89536e+07	7.77051	0.362134	2.30215	277179	5.44276	212
CRYZL1	4.01283e+06	6.60345	-0.756492	0.175189	21092.8	4.32413	1756
CS	1.6454e+07	7.21627	-0.169104	0.677479	81568.5	4.91152	664
CSDE1	2.45696e+07	7.3904	-0.00220377	0.994938	119791	5.07842	487
CSE1L	1.14282e+07	7.05798	-0.320828	0.477718	57517.3	4.7598	896
CSK	3.46898e+06	6.5402	-0.817116	0.152364	18344.7	4.26351	1899
CSNK1A1	3.12907e+06	6.49542	-0.860044	0.138024	16618.1	4.22058	1993
CSNK2A1	1.77586e+06	6.24941	-1.09584	0.0801972	9655.74	3.98479	2471
CSNK2A2	577715	5.76171	-1.5633	0.0273339	3291.01	3.51733	3310
CSNK2A3	1.42378e+06	6.15344	-1.18783	0.0648895	7812.69	3.8928	2665
CSNK2B	3.32894e+06	6.52231	-0.83427	0.146464	17634.2	4.24636	1934
CSTB	9.16186e+06	6.96198	-0.412839	0.386511	46535.9	4.66779	1058
CSTF1	3.26198e+06	6.51348	-0.842728	0.143639	17294.1	4.2379	1949
CSTF2	1.18455e+06	6.07355	-1.2644	0.0544003	6549.79	3.81623	2806
CSTF2T	288937	5.4608	-1.85172	0.0140695	1693.97	3.22891	3697
CSTF3	1.37725e+06	6.13901	-1.20166	0.0628557	7567.83	3.87897	2691
CTAGE1	150409	5.17727	-2.12348	0.00752519	906.033	2.95714	4008
CTAGE5	1.04318e+06	6.01836	-1.3173	0.0481614	5798.63	3.76333	2894
CTBP1	7.59073e+06	6.88028	-0.491148	0.322739	38857.8	4.58948	1206
CTBP2	996483	5.99847	-1.33637	0.0460928	5549.58	3.74426	2926
CTDP1	357672	5.55348	-1.76289	0.0172629	2078.46	3.31774	3585
CTDSPL2	679209	5.832	-1.49592	0.0319209	3843.28	3.5847	3193
CTH	1.8653e+07	7.27075	-0.116887	0.764034	91989.7	4.96374	606
CTNNA1	78768.4	4.89635	-2.39275	0.00404812	487.394	2.68788	4203
CTNNBL1	347520	5.54098	-1.77487	0.016793	2021.88	3.30576	3601
CTPS1	3.63472e+06	6.56047	-0.797689	0.159335	19183.9	4.28294	1851
CTPS2	1.73045e+06	6.23816	-1.10662	0.0782305	9418.95	3.974	2499
CTSC	2.02273e+06	6.30594	-1.04166	0.0908536	10938.8	4.03897	2345
CTSD	207336	5.31667	-1.98987	0.0102361	1232.42	3.09076	3868
CTSH	809084	5.90799	-1.42309	0.0377496	4545.05	3.65754	3065
CTSS	4.13138e+06	6.61609	-0.744373	0.180147	21689.7	4.33625	1729
CTSZ	914602	5.96123	-1.37206	0.0424562	5111.72	3.70857	2984
CTTN	1.48942e+06	6.17302	-1.16906	0.0677542	8157.6	3.91156	2624
CTU1	460300	5.66304	-1.65787	0.0219849	2646.99	3.42275	3453
CUBN	71088.1	4.8518	-2.43545	0.003669	441.747	2.64517	4231
CUL1	389300	5.59028	-1.72761	0.0187235	2254.31	3.35301	3539
CUL2	4.0554e+06	6.60803	-0.7521	0.17697	21307.2	4.32853	1747
CUL3	630973	5.80001	-1.52659	0.0297448	3581.27	3.55404	3247
CUL4A	944298	5.97511	-1.35876	0.0437766	5270.7	3.72187	2961
CUL4B	761782	5.88183	-1.44817	0.0356315	4290.04	3.63246	3103
CUL5	1.23987e+06	6.09338	-1.2454	0.0568332	6842.72	3.83523	2772
CUL7	441015	5.64445	-1.67569	0.0211013	2540.59	3.40494	3484
CUTC	1.30313e+06	6.11499	-1.22468	0.0596097	7177.01	3.85594	2732
CWF19L1	464159	5.66667	-1.6544	0.0221616	2668.25	3.42623	3447
CXorf38	347404	5.54083	-1.77501	0.0167877	2021.23	3.30562	3602
CXXC1	120467	5.08087	-2.21589	0.00608294	732.386	2.86474	4081
CYB5A	1.50323e+07	7.17702	-0.206722	0.621266	74800.4	4.8739	718
CYB5B	2.3303e+07	7.36741	-0.0242355	0.945724	113865	5.05639	514
CYB5R1	8.9958e+06	6.95404	-0.420453	0.379793	45727.1	4.66017	1073
CYB5R2	6.24064e+06	6.79523	-0.572673	0.267502	32207.2	4.50795	1357
CYB5R3	1.23413e+07	7.09136	-0.288831	0.514244	61914.9	4.7918	857
CYBA	2.47361e+07	7.39333	0.000607515	1.0014	120569	5.08123	480
CYBRD1	7.33651e+06	6.86549	-0.505328	0.312372	37609.6	4.5753	1228
CYC1	5.82718e+06	6.76546	-0.601208	0.250491	30159.1	4.47942	1407
CYCS	5.56639e+07	7.74557	0.338232	2.17888	262337	5.41886	229
CYFIP1	3.44513e+06	6.53721	-0.819988	0.15136	18223.8	4.26064	1904
CYFIP2	3.81215e+06	6.58117	-0.777849	0.166783	20080.6	4.30278	1806
CYP20A1	207416	5.31684	-1.98971	0.0102398	1232.88	3.09092	3867
CYP2J2	1.66163e+06	6.22053	-1.12352	0.0752456	9059.57	3.95711	2528
CYP2S1	578914	5.76261	-1.56243	0.0273883	3297.56	3.51819	3308
CYP51A1	294946	5.46974	-1.84315	0.0143499	1727.73	3.23747	3682
CYSTM1	1.69908e+07	7.23021	-0.15574	0.698651	84117.6	4.92489	647
CYTB	7.84817e+06	6.89477	-0.477265	0.333223	40120.1	4.60336	1181
CYTH1	2.98843e+06	6.47544	-0.879187	0.132073	15901.5	4.20144	2034
CYTH2	207028	5.31603	-1.99049	0.0102215	1230.67	3.09014	3869
CYTH3	103514	5.015	-2.27902	0.00525989	633.291	2.8016	4132
DAD1	4.99375e+07	7.69843	0.293042	1.96355	236411	5.37367	258
DAK	2.1428e+06	6.33098	-1.01765	0.0960166	11560.4	4.06297	2305
DAP3	1.26657e+07	7.10263	-0.278029	0.527195	63474.3	4.8026	843
DARS	4.2829e+07	7.63174	0.229121	1.69481	204055	5.30975	295
DARS2	7.18769e+06	6.85659	-0.513859	0.306296	36878	4.56677	1245
DAZAP1	4.47312e+06	6.65061	-0.711289	0.194406	23406.5	4.36934	1654
DBI	4.2249e+06	6.62582	-0.735055	0.184054	22160.1	4.34557	1705
DBN1	8.2584e+07	7.9169	0.502445	3.18013	382887	5.58307	141
DBNL	5.15487e+06	6.71222	-0.652239	0.222721	26815.6	4.42839	1524
DBT	417822	5.62099	-1.69818	0.0200364	2412.38	3.38245	3509
DCAF13	608535	5.78429	-1.54166	0.0287301	3459.11	3.53896	3269
DCAF7	2.15316e+06	6.33308	-1.01565	0.0964612	11613.9	4.06498	2301
DCAKD	236524	5.37388	-1.93504	0.0116134	1398.25	3.14559	3788
DCD	7.67531e+07	7.8851	0.471964	2.96459	356936	5.55259	153
DCHS1	43132.4	4.6348	-2.64344	0.00227279	273.644	2.43719	4323
DCK	3.76762e+06	6.57607	-0.78274	0.164915	19855.8	4.29789	1817
DCP1A	3.17218e+06	6.50136	-0.854348	0.139847	16837.5	4.22628	1979
DCPS	7.73177e+07	7.88828	0.475016	2.98549	359453	5.55564	152
DCTN1	2.8635e+06	6.4569	-0.896964	0.126776	15263.8	4.18366	2065
DCTN2	5.76117e+06	6.76051	-0.605951	0.24777	29831.5	4.47468	1421
DCTN3	812503	5.90982	-1.42133	0.0379024	4563.45	3.65929	3063
DCTN4	2.49803e+06	6.3976	-0.953803	0.111224	13391.3	4.12682	2173
DCTPP1	6.61665e+06	6.82064	-0.548318	0.282932	34065	4.53231	1301
DCUN1D1	1.00315e+06	6.00137	-1.33359	0.0463884	5585.17	3.74704	2923
DCXR	1.75739e+06	6.24487	-1.1002	0.0793972	9559.42	3.98043	2481
DDA1	3.48618e+06	6.54235	-0.815058	0.153088	18431.8	4.26557	1894
DDB1	1.04041e+07	7.0172	-0.359911	0.436605	52567.3	4.72072	952
DDB2	1.61464e+06	6.20808	-1.13546	0.073205	8813.89	3.94517	2553
DDHD2	40811.1	4.61078	-2.66647	0.00215542	259.512	2.41416	4333
DDI2	4.2744e+06	6.63087	-0.730206	0.18612	22408.9	4.35042	1694
DDOST	1.20732e+07	7.08182	-0.297975	0.50353	60625	4.78265	872
DDRGK1	2.2946e+06	6.36071	-0.989162	0.102527	12344.3	4.09146	2246
DDT	1.26669e+06	6.10267	-1.23649	0.058011	6984.52	3.84414	2751
DDX1	1.83746e+07	7.26422	-0.123146	0.753102	90673.4	4.95748	611
DDX10	474696	5.67642	-1.64506	0.0226435	2726.28	3.43557	3427
DDX17	2.72754e+07	7.43577	0.0412871	1.09973	132408	5.12191	437
DDX18	1.43966e+06	6.15826	-1.18321	0.0655833	7896.23	3.89742	2654
DDX19A	5.7304e+06	6.75819	-0.608179	0.246502	29678.9	4.47245	1428
DDX19B	3.82087e+06	6.58216	-0.776897	0.167149	20124.7	4.30373	1804
DDX20	87002.1	4.93953	-2.35136	0.00445286	536.124	2.72927	4177
DDX21	6.38072e+06	6.80487	-0.563432	0.273255	32899.9	4.51719	1336
DDX23	2.29503e+06	6.36079	-0.989084	0.102545	12346.4	4.09154	2245
DDX24	3.80983e+06	6.58091	-0.778102	0.166685	20068.9	4.30252	1808
DDX27	1.08655e+07	7.03605	-0.341845	0.455151	54800.1	4.73878	925
DDX31	51874.8	4.71496	-2.56661	0.0027126	326.597	2.51401	4292
DDX39A	1.81168e+07	7.25808	-0.129028	0.742972	89453.8	4.9516	621
DDX39B	1.81168e+07	7.25808	-0.129028	0.742972	89453.8	4.9516	622
DDX3X	7.49157e+06	6.87457	-0.496622	0.318697	38371.1	4.584	1213
DDX3Y	1.34893e+06	6.12999	-1.21031	0.0616162	7418.59	3.87032	2708
DDX4	1.49979e+06	6.17603	-1.16618	0.0682062	8212.03	3.91445	2609
DDX41	290055	5.46248	-1.85011	0.0141217	1700.25	3.23051	3694
DDX42	4.50944e+06	6.65412	-0.707923	0.195919	23588.7	4.3727	1647
DDX46	4.17984e+06	6.62116	-0.739518	0.182172	21933.5	4.34111	1716
DDX47	5.26645e+06	6.72152	-0.643325	0.22734	27371.7	4.4373	1505
DDX49	1.99033e+06	6.29892	-1.04838	0.0894579	10770.7	4.03225	2370
DDX5	2.35073e+07	7.3712	-0.0206016	0.953671	114822	5.06002	511
DDX50	388759	5.58968	-1.72819	0.0186986	2251.31	3.35243	3540
DDX54	1.09045e+06	6.03761	-1.29885	0.0502512	6050.24	3.78177	2862
DDX56	1.48928e+06	6.17298	-1.1691	0.067748	8156.86	3.91152	2625
DDX58	276783	5.44214	-1.86961	0.0135018	1625.61	3.21102	3721
DDX59	158300	5.19948	-2.1022	0.00790318	951.542	2.97843	3985
DDX6	2.5565e+07	7.40765	0.014329	1.03354	124439	5.09496	467
DDX60	3.61349e+06	6.55793	-0.800128	0.158443	19076.5	4.2805	1858
DDX60L	45177.8	4.65492	-2.62415	0.00237599	286.07	2.45647	4317
DECR1	1.70963e+07	7.2329	-0.153164	0.702806	84617.9	4.92746	645
DEF6	681304	5.83334	-1.49464	0.0320153	3854.64	3.58598	3190
DEK	1.04898e+08	8.02077	0.602006	3.9995	481540	5.68263	109
DENND1C	690460	5.83914	-1.48909	0.0324275	3904.28	3.59154	3176
DENND4A	26218.3	4.4186	-2.85067	0.00141037	169.808	2.22996	4379
DENND4B	778637	5.89133	-1.43906	0.0363869	4380.98	3.64157	3090
DENND4C	193143	5.28588	-2.01939	0.00956345	1151.44	3.06124	3902
DENR	200541	5.3022	-2.00374	0.0099143	1193.68	3.07689	3883
DERA	2.07099e+06	6.31618	-1.03184	0.0929302	11188.8	4.04878	2327
DERL1	871397	5.94022	-1.3922	0.0405319	4880.04	3.68842	3021
DERL2	2.94013e+06	6.46837	-0.88597	0.130026	15655.1	4.19466	2043
DES	218097	5.33865	-1.9688	0.0107447	1293.67	3.11182	3840
DFFA	955123	5.98006	-1.35401	0.0442575	5328.6	3.72661	2951
DFNA5	8.9441e+06	6.95154	-0.422852	0.377701	45475.2	4.65777	1079
DGKA	878987	5.94398	-1.38859	0.0408703	4920.78	3.69203	3011
DHCR24	457132	5.66004	-1.66075	0.0218399	2629.52	3.41988	3459
DHCR7	3.50539e+06	6.54474	-0.81277	0.153897	18529.2	4.26786	1890
DHFR	285588	5.45574	-1.85657	0.0139132	1675.15	3.22405	3703
DHODH	477379	5.67886	-1.64271	0.0227662	2741.05	3.43792	3424
DHRS1	504945	5.70324	-1.61934	0.0240248	2892.58	3.46129	3390
DHRS4	191292	5.2817	-2.02339	0.00947559	1140.86	3.05723	3908
DHRS4L1	358672	5.5547	-1.76172	0.0173092	2084.03	3.3189	3584
DHRS7	5.29181e+06	6.7236	-0.641326	0.228389	27498	4.4393	1496
DHTKD1	241353	5.38265	-1.92663	0.0118406	1425.6	3.154	3775
DHX15	1.30785e+07	7.11656	-0.264681	0.54365	65455.4	4.81595	825
DHX16	1.35629e+06	6.13235	-1.20804	0.0619383	7457.37	3.87259	2702
DHX29	730999	5.86392	-1.46534	0.0342503	4123.73	3.61529	3129
DHX30	125585	5.09894	-2.19857	0.00633043	762.184	2.88206	4065
DHX36	103978	5.01694	-2.27716	0.00528249	636.012	2.80346	4130
DHX37	585108	5.76724	-1.558	0.0276691	3331.36	3.52262	3296
DHX38	3.48813e+06	6.54259	-0.814825	0.15317	18441.7	4.2658	1893
DHX57	21110.5	4.3245	-2.94087	0.00114586	137.962	2.13976	4399
DHX8	134559	5.12891	-2.16984	0.00676338	814.311	2.91079	4041
DHX9	1.17424e+07	7.06976	-0.309539	0.490299	59032	4.77109	885
DIABLO	7.21201e+07	7.85806	0.446047	2.79285	336259	5.52667	164
DIAPH1	2.13296e+06	6.32898	-1.01957	0.095594	11509.5	4.06106	2308
DICER1	65724.5	4.81773	-2.46811	0.00340323	409.749	2.61252	4247
DIDO1	73093.2	4.86388	-2.42387	0.00376813	453.683	2.65675	4221
DIEXF	690597	5.83922	-1.489	0.0324337	3905.02	3.59162	3174
DIMT1	764772	5.88353	-1.44653	0.0357656	4306.18	3.63409	3098
DIP2B	618732	5.7915	-1.53474	0.0291914	3514.65	3.54588	3260
DIRAS2	2.56956e+06	6.40986	-0.942051	0.114274	13758.6	4.13858	2149
DIS3	3.47306e+06	6.54071	-0.816627	0.152536	18365.4	4.264	1897
DIS3L2	257087	5.41008	-1.90034	0.0125795	1514.57	3.18029	3749
DKC1	7.88042e+06	6.89655	-0.475558	0.334536	40278.1	4.60507	1180
DLAT	4.99167e+06	6.69825	-0.665631	0.215958	26001.3	4.415	1557
DLD	1.73238e+07	7.23864	-0.147661	0.711769	85697	4.93297	634
DLGAP4	1.75643e+06	6.24463	-1.10042	0.079356	9554.46	3.98021	2482
DLST	7.3642e+07	7.86713	0.45474	2.84931	343057	5.53537	158
DNAH10	245010	5.38918	-1.92037	0.0120125	1446.3	3.16026	3770
DNAH17	5208.87	3.71674	-3.5234	0.000299639	36.0766	1.55723	4421
DNAH9	5359.54	3.72913	-3.51153	0.000307942	37.0762	1.5691	4420
DNAJA1	1.10361e+07	7.04281	-0.335362	0.461995	55624.2	4.74526	918
DNAJA2	4.35154e+06	6.63864	-0.722761	0.189339	22796.4	4.35787	1678
DNAJA3	1.20443e+06	6.08078	-1.25747	0.0552749	6655.1	3.82315	2793
DNAJB1	7.50026e+06	6.87508	-0.49614	0.319051	38413.8	4.58449	1211
DNAJB11	6.48547e+06	6.81194	-0.556654	0.277553	33417.4	4.52397	1324
DNAJB13	5.45196e+06	6.73655	-0.628914	0.23501	28295.2	4.45171	1476
DNAJB2	173600	5.23955	-2.06379	0.00863391	1039.52	3.01683	3939
DNAJB6	247458	5.3935	-1.91623	0.0121275	1460.15	3.1644	3763
DNAJB8	129621	5.11268	-2.1854	0.00652529	785.645	2.89523	4060
DNAJC10	1.67006e+06	6.22273	-1.12141	0.0756115	9103.62	3.95921	2523
DNAJC11	4.09411e+06	6.61216	-0.748145	0.178589	21502.1	4.33248	1735
DNAJC13	1.19162e+06	6.07614	-1.26192	0.0547112	6587.23	3.8187	2798
DNAJC19	1.10839e+06	6.04469	-1.29206	0.0510432	6145.6	3.78856	2851
DNAJC2	1.28055e+07	7.1074	-0.273462	0.532768	64145.3	4.80716	838
DNAJC25-GNG10	369427	5.56753	-1.74942	0.0178064	2143.89	3.3312	3566
DNAJC28	6.88592e+06	6.83796	-0.531713	0.293959	35392.6	4.54891	1271
DNAJC3	1.52994e+07	7.18467	-0.199391	0.631843	76073.9	4.88124	708
DNAJC30	630674	5.79981	-1.52679	0.0297312	3579.64	3.55384	3249
DNAJC5	4.45902e+06	6.64924	-0.712604	0.193819	23335.8	4.36802	1657
DNAJC7	2.59056e+06	6.41339	-0.938662	0.11517	13866.4	4.14196	2144
DNAJC8	2.76285e+07	7.44136	0.0466417	1.11338	134050	5.12727	434
DNAJC9	4.80955e+06	6.6821	-0.681103	0.2084	25091.3	4.39952	1585
DNM1	3.53808e+06	6.54877	-0.808906	0.155272	18694.8	4.27172	1880
DNM1L	3.87566e+06	6.58835	-0.770971	0.169445	20401.2	4.30966	1791
DNM2	1.42808e+07	7.15475	-0.228071	0.591465	71212.4	4.85256	751
DNM3	1.19196e+07	7.07626	-0.303302	0.497391	59885.9	4.77732	878
DNMT1	365647	5.56306	-1.75371	0.0176317	2122.86	3.32692	3573
DNPEP	3.47192e+06	6.54057	-0.816764	0.152488	18359.6	4.26386	1898
DNPH1	1.86177e+07	7.26993	-0.117676	0.762647	91822.7	4.96295	607
DNTTIP2	938237	5.97231	-1.36144	0.0435072	5238.27	3.71919	2965
DOCK1	54188	4.7339	-2.54845	0.00282844	340.544	2.53217	4280
DOCK10	1.20492e+06	6.08096	-1.2573	0.0552964	6657.69	3.82332	2791
DOCK11	56289.2	4.75042	-2.53262	0.00293347	353.19	2.54801	4272
DOCK2	5.12148e+06	6.7094	-0.654944	0.221338	26649.1	4.42568	1531
DOCK5	817394	5.91243	-1.41883	0.0381211	4589.78	3.66179	3057
DOCK7	242434	5.38459	-1.92477	0.0118914	1431.72	3.15586	3772
DOCK8	2.99447e+06	6.47632	-0.878347	0.132328	15932.3	4.20228	2033
DOCK9	8205.15	3.91409	-3.33425	0.000463182	55.7671	1.74638	4417
DOHH	641891	5.80746	-1.51945	0.0302379	3640.64	3.56118	3235
DOK3	1.41435e+06	6.15056	-1.19059	0.0644775	7763.09	3.89003	2670
DPF2	1.14016e+06	6.05697	-1.2803	0.0524448	6314.36	3.80033	2834
DPH2	1.75418e+06	6.24407	-1.10096	0.0792583	9542.7	3.97967	2485
DPM1	4.39224e+06	6.64269	-0.718886	0.191036	23000.7	4.36174	1668
DPP3	7.99032e+06	6.90256	-0.469792	0.339006	40816.3	4.61083	1168
DPP7	1.93687e+06	6.2871	-1.05971	0.0871536	10493.3	4.02091	2390
DPP9	137930	5.13966	-2.15954	0.00692568	833.852	2.92109	4032
DPY30	2.37272e+07	7.37525	-0.016726	0.962219	115851	5.0639	506
DPYD	42733.7	4.63077	-2.64731	0.00225265	271.219	2.43332	4327
DPYSL2	1.35711e+07	7.13262	-0.249287	0.563265	67817.1	4.83134	790
DR1	1.67943e+06	6.22516	-1.11908	0.0760183	9152.6	3.96154	2516
DRAP1	3.92754e+06	6.59412	-0.765435	0.171619	20662.9	4.31519	1785
DRG1	8.03171e+06	6.90481	-0.467642	0.340689	41019	4.61298	1163
DRG2	1.66896e+06	6.22245	-1.12169	0.0755639	9097.89	3.95894	2524
DSG2	717505	5.85583	-1.47309	0.0336441	4050.74	3.60753	3144
DSP	5.12727e+06	6.70989	-0.654474	0.221578	26677.9	4.42615	1529
DST	76725	4.88494	-2.40369	0.00394741	475.268	2.67694	4207
DTD1	1.3186e+06	6.12011	-1.21977	0.0602877	7258.63	3.86085	2726
DTX3L	2.0051e+06	6.30214	-1.0453	0.0900941	10847.3	4.03532	2362
DTYMK	4.3039e+06	6.63386	-0.727343	0.187351	22557.1	4.35328	1689
DUS2L	382309	5.58241	-1.73516	0.0184011	2215.49	3.34547	3548
DUSP12	132758	5.12306	-2.17545	0.00667656	803.858	2.90518	4045
DUSP3	4.22358e+06	6.62568	-0.735185	0.183999	22153.5	4.34544	1706
DUT	6.55873e+06	6.81682	-0.551978	0.280557	33779.1	4.52865	1311
DYNC1H1	6.4942e+06	6.81253	-0.556094	0.277911	33460.5	4.52453	1322
DYNC1I2	6.01278e+06	6.77908	-0.588156	0.258133	31079.2	4.49247	1384
DYNC1LI1	4.81557e+06	6.68265	-0.680582	0.20865	25121.4	4.40004	1584
DYNC1LI2	415564	5.61864	-1.70044	0.0199326	2399.89	3.38019	3513
DYNLL1	1.58066e+06	6.19884	-1.14431	0.0717275	8635.99	3.93631	2570
DYNLL2	9.81441e+06	6.99186	-0.384198	0.412859	49708.2	4.69643	1011
DYNLRB1	3.03671e+06	6.4824	-0.872516	0.134117	16147.7	4.20811	2019
DYNLRB2	3.03671e+06	6.4824	-0.872516	0.134117	16147.7	4.20811	2020
DYRK1A	41026.3	4.61306	-2.66428	0.00216631	260.823	2.41635	4332
EAF1	217614	5.33769	-1.96973	0.0107219	1290.92	3.1109	3843
EBAG9	3.93345e+06	6.59477	-0.764809	0.171866	20692.7	4.31582	1783
EBI3	5.88628e+06	6.76984	-0.597007	0.252925	30452.2	4.48362	1395
EBNA1BP2	1.49955e+06	6.17596	-1.16624	0.0681959	8210.79	3.91438	2610
EBP	7.81508e+06	6.89293	-0.479023	0.331877	39957.9	4.6016	1187
ECH1	8.42018e+06	6.92532	-0.447979	0.356468	42918.8	4.63265	1121
ECHDC1	2.7221e+06	6.4349	-0.918045	0.120769	14540.6	4.16258	2105
ECHDC3	1.75562e+06	6.24443	-1.10061	0.0793208	9550.23	3.98001	2483
ECHS1	1.00687e+07	7.00298	-0.373548	0.423108	50942.2	4.70708	992
ECI1	5.09756e+06	6.70736	-0.656893	0.220347	26529.7	4.42373	1532
ECI2	362148	5.55889	-1.75771	0.01747	2103.38	3.32292	3578
EDC3	1.40895e+06	6.1489	-1.19218	0.0642417	7734.7	3.88844	2675
EDC4	1.32545e+07	7.12236	-0.259115	0.550662	66299.8	4.82151	817
EDEM2	382426	5.58255	-1.73503	0.0184065	2216.15	3.3456	3547
EDF1	2.14131e+08	8.33068	0.899057	7.92605	954296	5.97968	35
EEA1	1.77719e+06	6.24973	-1.09553	0.0802545	9662.64	3.9851	2469
EEF1A1	4.34207e+08	8.6377	1.19333	15.6075	1.87914e+06	6.27396	9
EEF1A2	3.80508e+08	8.58036	1.13838	13.7524	1.65579e+06	6.21901	12
EEF1B2	6.11354e+07	7.78629	0.377261	2.38375	287004	5.45789	200
EEF1D	1.23942e+08	8.09322	0.67145	4.693	565037	5.75208	91
EEF1E1	8.91937e+06	6.95033	-0.424005	0.3767	45354.7	4.65662	1083
EEF1G	6.25831e+07	7.79646	0.387004	2.43783	293515	5.46763	194
EEF2	6.99473e+07	7.84477	0.433313	2.71214	326542	5.51394	169
EEFSEC	2.04474e+06	6.31064	-1.03715	0.091801	11052.8	4.04347	2335
EFHD1	1.61072e+06	6.20702	-1.13647	0.0730346	8793.37	3.94416	2555
EFHD2	5.40577e+06	6.73286	-0.632456	0.233101	28065.4	4.44817	1486
EFTUD1	1.88219e+06	6.27466	-1.07164	0.0847938	10209.2	4.00899	2421
EFTUD2	5.87505e+07	7.76901	0.360698	2.29455	276264	5.44132	214
EHD1	3.20372e+07	7.50565	0.108269	1.28313	154488	5.1889	381
EHD2	248818	5.39588	-1.91395	0.0121914	1467.84	3.16668	3761
EHD3	1.23173e+07	7.09051	-0.289641	0.513285	61799.5	4.79099	858
EHD4	8.68784e+06	6.93891	-0.434953	0.367322	44225.6	4.64567	1096
EHMT2	148818	5.17266	-2.12791	0.00744887	896.844	2.95272	4011
EIF1	4.98959e+06	6.69806	-0.665805	0.215871	25990.9	4.41482	1558
EIF1AD	6.1565e+06	6.78933	-0.578323	0.264044	31790.9	4.5023	1366
EIF1AY	7.68863e+06	6.88585	-0.485814	0.326728	39338	4.59481	1195
EIF1B	4.98959e+06	6.69806	-0.665805	0.215871	25990.9	4.41482	1559
EIF2A	6.71184e+06	6.82684	-0.542373	0.286832	34534.6	4.53825	1286
EIF2AK2	9.37091e+06	6.97178	-0.403447	0.39496	47553.1	4.67718	1047
EIF2AK4	312945	5.49547	-1.81849	0.0151882	1828.66	3.26213	3650
EIF2B1	2.55727e+07	7.40778	0.0144531	1.03384	124474	5.09508	466
EIF2B3	3.37341e+06	6.52807	-0.828745	0.148339	17860	4.25188	1922
EIF2B4	1.14954e+06	6.06052	-1.27689	0.0528582	6364.12	3.80374	2829
EIF2B5	695597	5.84236	-1.486	0.0326588	3932.12	3.59463	3165
EIF2C1	2.18536e+06	6.33952	-1.00947	0.0978438	11780.4	4.07116	2287
EIF2C2	94740.6	4.97654	-2.31589	0.00483181	581.75	2.76474	4157
EIF2D	1.44029e+06	6.15845	-1.18303	0.0656106	7899.52	3.8976	2653
EIF2S1	2.34939e+07	7.37096	-0.020839	0.95315	114759	5.05979	512
EIF2S2	2.62462e+07	7.41907	0.0252752	1.05993	127615	5.1059	457
EIF2S3	1.11379e+07	7.0468	-0.331538	0.466081	56116.2	4.74909	911
EIF3A	8.18434e+06	6.91298	-0.459805	0.346892	41765.8	4.62082	1147
EIF3B	1.0547e+07	7.02313	-0.35423	0.442354	53259.5	4.7264	945
EIF3C	2.27677e+06	6.35732	-0.992409	0.101763	12252.3	4.08822	2256
EIF3CL	5.00661e+06	6.69954	-0.664387	0.216577	26075.9	4.41624	1553
EIF3D	5.24511e+06	6.71975	-0.645016	0.226456	27265.3	4.43561	1511
EIF3E	7.20788e+06	6.85781	-0.512691	0.30712	36977.3	4.56794	1244
EIF3F	6.3891e+06	6.80544	-0.562886	0.273599	32941.3	4.51774	1335
EIF3G	8.22028e+06	6.91489	-0.457981	0.348352	41941.6	4.62265	1145
EIF3H	1.7042e+07	7.23152	-0.154488	0.700668	84360.4	4.92614	646
EIF3I	6.23443e+07	7.7948	0.385413	2.42892	292442	5.46604	196
EIF3J	1.33529e+07	7.12558	-0.256036	0.55458	66771.4	4.82459	813
EIF3K	3.56231e+06	6.55173	-0.806065	0.156292	18817.5	4.27456	1872
EIF3L	1.26448e+07	7.10191	-0.278717	0.52636	63373.8	4.80191	844
EIF3M	136246	5.13432	-2.16465	0.0068446	824.09	2.91597	4035
EIF4A1	3.32612e+07	7.52194	0.123878	1.33008	160142	5.2045	366
EIF4A2	2.16936e+07	7.33633	-0.0540267	0.883026	106316	5.0266	544	1
EIF4A3	1.50592e+07	7.1778	-0.205977	0.622334	74929	4.87465	715
EIF4B	7.96424e+06	6.90114	-0.471153	0.337946	40688.7	4.60947	1171
EIF4E	2.00655e+06	6.30245	-1.045	0.0901568	10854.9	4.03562	2360
EIF4E2	6.48383e+06	6.81183	-0.556759	0.277486	33409.3	4.52387	1325
EIF4EBP1	5.28605e+08	8.72313	1.27522	18.8461	2.26907e+06	6.35585	6
EIF4G1	8.14884e+06	6.9111	-0.461615	0.34545	41592.2	4.61901	1150
EIF4G2	3.19969e+06	6.50511	-0.850755	0.141009	16977.4	4.22987	1969
EIF4G3	1.07626e+07	7.03192	-0.345807	0.451017	54302.5	4.73482	930
EIF4H	1.32611e+07	7.12258	-0.258908	0.550924	66331.2	4.82172	816
EIF5	6.27597e+06	6.79768	-0.570323	0.268954	32382	4.5103	1351
EIF5A	1.06541e+08	8.02752	0.608474	4.05951	488765	5.6891	108
EIF5A2	7.28489e+06	6.86242	-0.508268	0.310265	37355.9	4.57236	1235
EIF5AL1	4.39476e+07	7.64293	0.239853	1.73721	209160	5.32048	290
EIF5B	7.96375e+06	6.90112	-0.471179	0.337926	40686.3	4.60945	1172
EIF6	1.44234e+07	7.15907	-0.223935	0.597125	71893.9	4.85669	742
ELAC2	547239	5.73818	-1.58586	0.0259503	3124.42	3.49477	3337
ELAVL1	1.46258e+07	7.16512	-0.218134	0.605154	72860.6	4.86249	731
ELF1	1.34717e+06	6.12942	-1.21085	0.0615391	7409.31	3.86978	2710
ELF2	218162	5.33878	-1.96868	0.0107478	1294.03	3.11195	3838
ELMO1	5.25795e+06	6.72082	-0.643998	0.226988	27329.3	4.43663	1506
ELMO2	1.12943e+07	7.05286	-0.325735	0.472351	56871.1	4.75489	909
ELMSAN1	436676	5.64016	-1.67981	0.0209022	2516.63	3.40082	3488
ELP2	168284	5.22604	-2.07674	0.00838033	1008.99	3.00389	3954
ELP3	457346	5.66025	-1.66055	0.0218497	2630.7	3.42007	3458
ELP5	2.30784e+07	7.36321	-0.0282671	0.936986	112813	5.05236	516
EMC1	345777	5.5388	-1.77696	0.0167123	2012.16	3.30366	3603
EMC2	2.12997e+06	6.32837	-1.02015	0.0954654	11494	4.06047	2309
EMC3	866435	5.93774	-1.39458	0.0403107	4853.41	3.68605	3024
EMC4	2.28352e+06	6.35861	-0.991177	0.102052	12287.1	4.08945	2252
EMC6	3.27927e+06	6.51578	-0.840528	0.144368	17381.9	4.2401	1943
EMD	229041	5.35991	-1.94842	0.011261	1355.82	3.1322	3809
EMG1	6.63887e+06	6.82209	-0.546923	0.283842	34174.6	4.5337	1296
EML2	2.01919e+06	6.30518	-1.04239	0.0907012	10920.4	4.03824	2349
EML3	4.66917e+06	6.66924	-0.693434	0.202566	24388.9	4.38719	1608
EML4	3.6347e+06	6.56047	-0.797691	0.159334	19183.8	4.28294	1852
ENDOD1	114743	5.05973	-2.23615	0.00580562	698.996	2.84447	4097
ENDOU	1.75532e+06	6.24436	-1.10068	0.0793079	9548.67	3.97994	2484
ENGASE	487246	5.68775	-1.63419	0.023217	2795.33	3.44643	3411
ENO1	4.12328e+08	8.61524	1.17181	14.8529	1.78829e+06	6.25244	11
ENO2	3.65697e+06	6.56312	-0.795148	0.16027	19296.5	4.28548	1843
ENO3	1.35076e+06	6.13058	-1.20974	0.0616964	7428.25	3.87089	2706
ENOPH1	1.70275e+06	6.23115	-1.11334	0.0770297	9274.38	3.96728	2509
ENPP4	170161	5.23086	-2.07212	0.0084699	1019.78	3.0085	3948
ENSA	4.30293e+06	6.63376	-0.727437	0.187311	22552.2	4.35319	1690
ENTPD1	4.03403e+06	6.60574	-0.754299	0.176076	21199.6	4.32633	1753
EP300	17643.1	4.24657	-3.01556	0.00096481	116.163	2.06507	4408
EPB41L2	3.94814e+06	6.59639	-0.763258	0.172481	20766.8	4.31737	1781
EPM2AIP1	91829.2	4.96298	-2.32888	0.0046894	564.603	2.75174	4165
EPPK1	49666.6	4.69606	-2.58472	0.00260182	313.26	2.4959	4299
EPRS	1.35547e+07	7.13209	-0.249792	0.562611	67738.3	4.83083	801
EPS15	3.65703e+07	7.56313	0.163358	1.45666	175382	5.24398	343
EPS15L1	3.1296e+06	6.49549	-0.859974	0.138047	16620.8	4.22065	1992
ERAP1	8.72853e+06	6.94094	-0.433008	0.368971	44424.1	4.64762	1092
ERAP2	3.10272e+06	6.49174	-0.863565	0.13691	16484	4.21706	2001
ERBB2IP	5.17411e+06	6.71384	-0.650689	0.223517	26911.5	4.42994	1521
ERCC2	131870	5.12014	-2.17824	0.00663375	798.703	2.90239	4051
ERCC6	3.35857e+06	6.52615	-0.830581	0.147713	17784.7	4.25005	1926
ERCC6-PGBD3	6.54037e+06	6.8156	-0.553145	0.279805	33688.5	4.52748	1315
ERGIC1	4.24511e+06	6.62789	-0.733069	0.184898	22261.7	4.34756	1698
ERH	1.13086e+07	7.05341	-0.325207	0.472926	56940.3	4.75542	907
ERI1	1.75107e+06	6.2433	-1.10169	0.0791238	9526.51	3.97893	2486
ERLEC1	2.49893e+06	6.39775	-0.953652	0.111262	13396	4.12697	2171
ERLIN1	671141	5.82681	-1.5009	0.0315574	3799.51	3.57973	3202
ERLIN2	4.60164e+06	6.66291	-0.699498	0.199757	24050.7	4.38113	1623
ERMN	765617	5.88401	-1.44607	0.0358035	4310.74	3.63455	3096
ERMP1	4.38656e+06	6.64212	-0.719424	0.190799	22972.2	4.3612	1669
ERO1L	3.31302e+06	6.52022	-0.836266	0.145792	17553.4	4.24436	1938
ERO1LB	557340	5.74612	-1.57824	0.0264092	3179.67	3.50238	3328
ERP29	4.8944e+07	7.6897	0.284677	1.92609	231902	5.3653	262
ERP44	4.67668e+07	7.66994	0.265735	1.84389	222004	5.34636	274
ESD	9.9897e+06	6.99955	-0.376829	0.419924	50558.9	4.7038	999
ESYT1	3.89692e+06	6.59072	-0.768694	0.170336	20508.4	4.31193	1789
ESYT2	709964	5.85124	-1.47749	0.0333051	4009.93	3.60314	3152
ETF1	8.47449e+06	6.92811	-0.445303	0.358671	43184	4.63532	1114
ETFA	1.00624e+07	7.0027	-0.373812	0.422852	50911.4	4.70681	995
ETFB	3.63568e+07	7.56059	0.160922	1.44851	174401	5.24155	345
ETFDH	656922	5.81751	-1.50981	0.0309163	3722.32	3.57081	3217
ETHE1	2.37757e+06	6.37613	-0.974377	0.106077	12771.7	4.10625	2208
ETV6	610347	5.78558	-1.54042	0.0288121	3468.98	3.5402	3266
EVI2B	114063	5.05715	-2.23863	0.00577263	695.025	2.842	4102
EVL	3.70019e+07	7.56822	0.168243	1.47314	177366	5.24887	337
EWSR1	2.40989e+07	7.382	-0.0102555	0.976662	117590	5.07037	495
EXOC1	222522	5.34737	-1.96044	0.0109536	1318.81	3.12018	3826
EXOC2	256041	5.40831	-1.90204	0.0125304	1508.66	3.17859	3751
EXOC3	3.77737e+06	6.57719	-0.781664	0.165324	19905	4.29896	1815
EXOC4	418909	5.62212	-1.6971	0.0200864	2418.4	3.38353	3507
EXOC6B	28834.8	4.45992	-2.81107	0.00154501	186.019	2.26956	4370
EXOSC1	2.64272e+06	6.42205	-0.930364	0.117391	14133.9	4.15026	2131
EXOSC10	1.27112e+06	6.10419	-1.23504	0.0582053	7007.91	3.84559	2746
EXOSC2	4.83691e+06	6.68457	-0.678742	0.209536	25228.1	4.40188	1578
EXOSC3	2.17134e+07	7.33673	-0.053646	0.8838	106410	5.02698	542
EXOSC4	2.89933e+06	6.4623	-0.891788	0.128296	15446.8	4.18884	2057
EXOSC5	2.75708e+06	6.44045	-0.912729	0.122256	14719.6	4.1679	2096
EXOSC6	1.81747e+06	6.25947	-1.0862	0.0819971	9872.46	3.99443	2439
EXOSC7	7.01733e+06	6.84617	-0.523844	0.299334	36039.8	4.55678	1257
EXOSC8	293513	5.46763	-1.84518	0.0142831	1719.68	3.23545	3685
EXOSC9	1.4475e+06	6.16062	-1.18095	0.0659252	7937.4	3.89968	2645
EYA3	253748	5.4044	-1.90578	0.0124228	1495.71	3.17485	3753
EZR	1.09452e+08	8.03922	0.619696	4.16578	501560	5.70032	106
F11R	1.02292e+06	6.00984	-1.32547	0.0472644	5690.63	3.75516	2905
F13A1	3.05236e+06	6.48464	-0.870377	0.134779	16227.4	4.21025	2014
F2	906265	5.95726	-1.37587	0.0420852	5067.05	3.70476	2989
F5	475177	5.67686	-1.64463	0.0226655	2728.93	3.43599	3426
F8A2	3.06578e+06	6.48654	-0.86855	0.135347	16295.8	4.21208	2012
FAAH2	2.46277e+06	6.39142	-0.95972	0.109719	13210.1	4.12091	2180
FABP5	7.83682e+06	6.89414	-0.477867	0.332762	40064.5	4.60276	1184
FADS2	695102	5.84205	-1.4863	0.0326365	3929.44	3.59433	3166
FAF1	1.57119e+06	6.19623	-1.14682	0.0713155	8586.39	3.93381	2577
FAF2	899739	5.95412	-1.37888	0.0417947	5032.08	3.70175	2995
FAH	1.49082e+06	6.17343	-1.16867	0.0678154	8164.97	3.91195	2622
FAHD2A	3.3475e+06	6.52472	-0.831955	0.147246	17728.5	4.24867	1931
FAHD2B	2.01924e+06	6.30519	-1.04238	0.0907032	10920.7	4.03825	2348
FAM102A	6.91806e+06	6.83998	-0.529775	0.295274	35551	4.55085	1265
FAM103A1	2.04315e+06	6.3103	-1.03748	0.0917322	11044.6	4.04315	2336
FAM105B	468971	5.67115	-1.65011	0.0223817	2694.76	3.43052	3440
FAM114A2	4.6774e+06	6.67	-0.692701	0.202908	24430.1	4.38793	1605
FAM120A	3.31864e+06	6.52096	-0.835559	0.14603	17582	4.24507	1936
FAM120B	46241.4	4.66503	-2.61447	0.00242958	292.522	2.46616	4311
FAM129A	2.57266e+06	6.41038	-0.941548	0.114407	13774.6	4.13908	2148
FAM134C	245815	5.39061	-1.919	0.0120503	1450.86	3.16162	3766
FAM136A	3.04888e+06	6.48414	-0.870851	0.134632	16209.7	4.20978	2016
FAM160B1	2.22846e+06	6.34801	-1.00134	0.0996926	12003	4.07929	2275
FAM179A	1.30566e+06	6.11583	-1.22388	0.0597204	7190.34	3.85675	2731
FAM192A	499735	5.69874	-1.62366	0.0237872	2863.97	3.45697	3397
FAM203B	1.19758e+07	7.0783	-0.301345	0.499637	60156.3	4.77928	877
FAM207A	9.14831e+06	6.96134	-0.413455	0.385963	46469.9	4.66717	1059
FAM208A	153030	5.18478	-2.11629	0.0076508	921.157	2.96433	4004
FAM210A	1.01959e+06	6.00843	-1.32682	0.047117	5672.89	3.7538	2910
FAM213A	893604	5.95115	-1.38173	0.0415215	4999.19	3.6989	3000
FAM21A	17812.5	4.25072	-3.01158	0.000973687	117.232	2.06905	4406
FAM21B	18820.7	4.27464	-2.98866	0.00102645	123.585	2.09197	4402
FAM21C	57589.8	4.76035	-2.52311	0.00299841	361.009	2.55752	4266
FAM3C	793636	5.89962	-1.43111	0.0370584	4461.84	3.64951	3077
FAM49A	336386	5.52684	-1.78843	0.016277	1959.75	3.2922	3615
FAM49B	1.24165e+07	7.094	-0.286302	0.517247	62276.5	4.79432	851
FAM50A	9.31523e+06	6.96919	-0.405928	0.39271	47282.3	4.6747	1050
FAM50B	6.69716e+06	6.82589	-0.543284	0.286231	34462.2	4.53734	1289
FAM63A	6.52427e+06	6.81453	-0.554171	0.279144	33609	4.52646	1317
FAM91A1	53649.9	4.72957	-2.55261	0.00280151	337.301	2.52802	4287
FAM96A	180093	5.2555	-2.04851	0.00894322	1076.76	3.03212	3929
FAM96B	690575	5.83921	-1.48902	0.0324327	3904.9	3.59161	3175
FAM98A	1.36435e+06	6.13493	-1.20557	0.0622911	7499.85	3.87505	2698
FAM98B	3.57183e+06	6.55289	-0.804954	0.156692	18865.7	4.27567	1869
FAN1	361222	5.55777	-1.75877	0.0174272	2098.23	3.32185	3579
FANCI	250072	5.39807	-1.91185	0.0122503	1474.93	3.16877	3758
FARSA	1.52968e+07	7.1846	-0.199461	0.631741	76061.6	4.88117	709
FARSB	3.11392e+07	7.49331	0.0964346	1.24863	150335	5.17706	395
FAS	1.35252e+06	6.13114	-1.2092	0.0617735	7437.53	3.87143	2704
FASN	1.00841e+07	7.00364	-0.372914	0.423727	51016.7	4.70771	990
FASTKD1	42394.8	4.62731	-2.65062	0.00223552	269.157	2.43001	4328
FASTKD2	58809.5	4.76945	-2.51438	0.00305925	368.334	2.56624	4259
FASTKD5	1.40775e+07	7.14853	-0.234038	0.583394	70240.7	4.84659	763
FAU	6.00596e+07	7.77858	0.369871	2.34353	282161	5.4505	206
FAXDC2	1.5113e+06	6.17935	-1.16299	0.068708	8272.44	3.91763	2598
FBL	2.66189e+07	7.42519	0.0311449	1.07435	129351	5.11177	452
FBXO6	538004	5.73079	-1.59294	0.0255304	3073.86	3.48768	3347
FBXO7	1.33126e+06	6.12426	-1.21579	0.0608423	7325.41	3.86483	2720
FBXW10	1.36906e+06	6.13642	-1.20414	0.0624971	7524.65	3.87649	2695
FBXW11	2.2956e+06	6.3609	-0.98898	0.10257	12349.4	4.09165	2244
FBXW2	139236	5.14375	-2.15561	0.00698853	841.419	2.92501	4029
FBXW4	4.71916e+06	6.67386	-0.689001	0.204644	24639.1	4.39163	1599
FBXW5	442401	5.64582	-1.67438	0.0211648	2548.25	3.40624	3483
FBXW7	813961	5.9106	-1.42059	0.0379676	4571.3	3.66004	3062
FBXW8	112693	5.0519	-2.24366	0.00570615	687.02	2.83697	4106
FBXW9	898986	5.95375	-1.37923	0.0417611	5028.04	3.7014	2996
FCER2	2.46243e+07	7.39136	-0.00127803	0.997062	120046	5.07935	484
FCRLA	3.12155e+06	6.49437	-0.861046	0.137706	16579.9	4.21958	1996
FDPS	1.73981e+07	7.2405	-0.14588	0.714694	86049.1	4.93475	630
FDXR	4.65381e+06	6.66781	-0.694806	0.201927	24312	4.38582	1611
FEN1	1.49174e+07	7.17369	-0.209915	0.616716	74252.6	4.87071	721
FER1L6	87234.7	4.94069	-2.35025	0.00446427	537.498	2.73038	4175
FERMT2	321721	5.50748	-1.80698	0.0155962	1877.79	3.27365	3639
FERMT3	1.43158e+07	7.15582	-0.22705	0.592857	71380	4.85358	750
FGA	6.96802e+06	6.84311	-0.52678	0.297317	35797	4.55385	1262
FGB	8.33832e+06	6.92108	-0.452046	0.353146	42518.7	4.62858	1131
FGFR1OP	2.7448e+06	6.43851	-0.914587	0.121734	14656.8	4.16604	2099
FGFR1OP2	348475	5.54217	-1.77373	0.0168373	2027.21	3.3069	3599
FGG	5.15921e+06	6.71258	-0.651889	0.222901	26837.2	4.42874	1523
FH	1.47043e+07	7.16744	-0.215905	0.608268	73235.5	4.86472	728
FHOD1	1.31661e+06	6.11946	-1.2204	0.0602004	7248.13	3.86023	2728
FIGNL1	634780	5.80262	-1.52409	0.0299167	3601.97	3.55654	3243
FIP1L1	2.00877e+06	6.30293	-1.04454	0.0902523	10866.4	4.03608	2358
FIS1	2.71199e+06	6.43329	-0.919594	0.120339	14488.8	4.16103	2107
FKBP11	7.61834e+06	6.88186	-0.489637	0.323864	38993.3	4.59099	1204
FKBP15	2.01408e+06	6.30408	-1.04344	0.0904808	10893.9	4.03718	2354
FKBP1A	7.15133e+06	6.85439	-0.51597	0.30481	36699.2	4.56466	1250
FKBP2	8.37278e+06	6.92287	-0.45033	0.354544	42687.1	4.6303	1124
FKBP3	8.15162e+07	7.91124	0.497027	3.14071	378141	5.57765	143
FKBP4	1.06621e+07	7.02784	-0.349711	0.446981	53816.5	4.73092	939
FKBP5	5.47578e+06	6.73845	-0.6271	0.235994	28413.6	4.45353	1471
FKBP8	675442	5.82959	-1.49824	0.0317512	3822.85	3.58239	3197
FLG2	115430	5.06232	-2.23367	0.00583893	703.007	2.84696	4093
FLII	5.91118e+06	6.77167	-0.595251	0.253951	30575.7	4.48538	1393
FLJ44635	7.44893e+06	6.87209	-0.498998	0.316958	38161.8	4.58163	1216
FLNA	3.27882e+06	6.51572	-0.840585	0.144349	17379.7	4.24004	1944
FLNB	681435	5.83342	-1.49456	0.0320212	3855.35	3.58606	3189
FLNC	27831.5	4.44454	-2.82581	0.00149344	179.81	2.25481	4376
FLOT1	170079	5.23065	-2.07232	0.00846599	1019.3	3.0083	3949
FLOT2	72279.9	4.85902	-2.42853	0.00372794	448.843	2.65209	4224
FMNL1	1.32711e+06	6.12291	-1.21709	0.0606606	7303.53	3.86353	2724
FMR1	579791	5.76327	-1.5618	0.0274281	3302.34	3.51882	3305
FN1	6.74718e+06	6.82912	-0.540187	0.288279	34708.8	4.54044	1284
FNBP1	1.10386e+07	7.04291	-0.335267	0.462097	55636.4	4.74536	917
FNBP4	1.12405e+06	6.05079	-1.28622	0.0517343	6228.81	3.79441	2840
FNDC3A	284567	5.45419	-1.85806	0.0138655	1669.41	3.22256	3705
FNTA	223469	5.34922	-1.95868	0.0109983	1324.19	3.12195	3822
FOCAD	200173	5.30141	-2.0045	0.00989688	1191.58	3.07612	3885
FOXK1	1.42287e+06	6.15316	-1.18809	0.0648496	7807.89	3.89253	2667
FOXRED1	1.8081e+06	6.25722	-1.08835	0.0815918	9823.66	3.99227	2445
FPGT	47223.8	4.67416	-2.60572	0.00247904	298.476	2.47491	4308
FRG1	448810	5.65206	-1.6684	0.0214586	2583.62	3.41223	3471
FRK	597631	5.77643	-1.54919	0.0282365	3399.68	3.53144	3281
FRMPD2	167444	5.22387	-2.07882	0.00834027	1004.17	3.00181	3958
FRYL	875548	5.94228	-1.39022	0.040717	4902.32	3.6904	3016
FSCN1	7.71522e+06	6.88735	-0.484377	0.327811	39468.4	4.59625	1193
FSD1L	114332	5.05817	-2.23765	0.00578569	696.597	2.84298	4099
FTH1	1.68454e+07	7.22648	-0.159317	0.692919	83427.5	4.92131	651
FTO	359678	5.55591	-1.76056	0.0173557	2089.63	3.32007	3582
FTSJ2	5.44157e+06	6.73572	-0.629708	0.23458	28243.5	4.45092	1478
FTSJ3	1.26683e+06	6.10272	-1.23645	0.0580169	6985.23	3.84418	2750
FTSJD2	2.15832e+06	6.33412	-1.01465	0.0966829	11640.6	4.06598	2298
FUBP1	3.02313e+07	7.48046	0.0841178	1.21372	146132	5.16474	403
FUBP3	3.82788e+06	6.58296	-0.776134	0.167442	20160.1	4.30449	1801
FUCA1	218636	5.33972	-1.96778	0.0107702	1296.73	3.11285	3837
FUNDC2	4.55531e+06	6.65852	-0.703711	0.197829	23818.6	4.37692	1635
FUS	1.71597e+07	7.23451	-0.151622	0.705307	84918.9	4.929	641
FUT8	4.08306e+06	6.61099	-0.74927	0.178127	21446.5	4.33136	1736
FXN	2.17096e+06	6.33665	-1.01222	0.0972255	11706	4.06841	2292
FXR1	5.33587e+06	6.72721	-0.637874	0.230211	27717.4	4.44275	1490
FXR2	75580.1	4.87841	-2.40995	0.00389093	468.468	2.67068	4213
FYN	1.46523e+06	6.16591	-1.17588	0.0666994	8030.61	3.90475	2638
G3BP1	1.05055e+07	7.02142	-0.355871	0.440686	53058.6	4.72476	949
G3BP2	6.17388e+06	6.79056	-0.57715	0.264758	31876.9	4.50348	1362
G6PD	6.98956e+06	6.84445	-0.525495	0.298198	35903.1	4.55513	1261
GAA	67445.8	4.82896	-2.45735	0.00348862	420.03	2.62328	4240
GABARAP	6.36784e+06	6.80399	-0.564274	0.272726	32836.2	4.51635	1339
GABARAPL1	6.36784e+06	6.80399	-0.564274	0.272726	32836.2	4.51635	1340
GABARAPL2	1.76418e+07	7.24654	-0.140089	0.724287	87204.2	4.94054	629
GABPA	1.87842e+06	6.27379	-1.07247	0.084631	10189.6	4.00816	2422
GABPB1	5.26892e+06	6.72172	-0.64313	0.227442	27384	4.4375	1504
GADD45GIP1	2.15491e+07	7.33343	-0.0568085	0.877388	105637	5.02382	546
GAK	204983	5.31172	-1.99462	0.0101247	1219.01	3.08601	3873
GALE	5.821e+06	6.765	-0.60165	0.250236	30128.5	4.47898	1409
GALK1	4.80301e+06	6.68151	-0.68167	0.208128	25058.6	4.39896	1586
GALM	868250	5.93864	-1.39371	0.0403916	4863.15	3.68692	3022
GALNT2	1.81485e+06	6.25884	-1.0868	0.0818841	9858.85	3.99383	2441
GALNT7	2.16611e+06	6.33568	-1.01315	0.0970176	11680.9	4.06748	2295
GANAB	4.47986e+07	7.65126	0.247837	1.76945	213041	5.32846	283
GAP43	730546	5.86365	-1.46559	0.03423	4121.29	3.61503	3130
GAPDH	3.80945e+07	7.58086	0.180356	1.5148	182382	5.26098	325
GAPVD1	2.45687e+06	6.39038	-0.960719	0.109466	13179.8	4.11991	2183
GAR1	4.82533e+06	6.68353	-0.67974	0.209055	25170.2	4.40089	1580
GARS	2.41628e+07	7.38315	-0.00915408	0.979143	117889	5.07147	493
GART	9.39964e+06	6.97311	-0.402173	0.39612	47692.9	4.67845	1046
GAS2L1	290375	5.46296	-1.84965	0.0141366	1702.05	3.23097	3692
GATAD2A	257124	5.41014	-1.90028	0.0125812	1514.78	3.18035	3748
GATAD2B	1.78376e+06	6.25134	-1.09399	0.0805389	9696.89	3.98663	2465
GBAS	6.74952e+06	6.82927	-0.540042	0.288375	34720.4	4.54058	1283
GBE1	1.67896e+07	7.22504	-0.1607	0.690717	83162.3	4.91993	652
GBF1	1.08887e+06	6.03698	-1.29946	0.0501813	6041.82	3.78117	2863
GBP1	2.61898e+06	6.41813	-0.93412	0.11638	14012.2	4.14651	2137
GBP2	1.08879e+06	6.03695	-1.29949	0.0501779	6041.42	3.78114	2864
GBP3	98598.5	4.99387	-2.29928	0.00502024	604.437	2.78135	4144
GC	278119	5.44423	-1.8676	0.0135642	1633.13	3.21302	3719
GCA	3.63652e+06	6.56069	-0.797483	0.159411	19193	4.28314	1850
GCLC	240016	5.38024	-1.92894	0.0117777	1418.04	3.15169	3779
GCN1L1	1.24185e+08	8.09407	0.672264	4.7018	566097	5.75289	90
GDAP1	3.77175e+06	6.57654	-0.782284	0.165088	19876.6	4.29834	1816
GDI1	1.19109e+07	7.07594	-0.303608	0.497041	59843.7	4.77702	880
GDI2	2.83302e+07	7.45225	0.0570807	1.14046	137312	5.13771	423
GEMIN4	234221	5.36963	-1.93911	0.011505	1385.2	3.14151	3797
GEMIN5	781416	5.89288	-1.43757	0.0365113	4395.97	3.64305	3088
GEMIN6	7.93609e+06	6.89961	-0.472627	0.3368	40550.8	4.608	1175
GET4	867313	5.93818	-1.39416	0.0403498	4858.12	3.68647	3023
GFM1	5.57269e+06	6.74607	-0.619797	0.239996	28895.5	4.46083	1455
GFM2	6.61562e+06	6.82057	-0.548383	0.282889	34059.9	4.53224	1303
GFPT1	1.06969e+07	7.02926	-0.348356	0.448378	53984.7	4.73227	937
GFPT2	991793	5.99642	-1.33833	0.0458849	5524.54	3.7423	2929
GGA2	946469	5.97611	-1.3578	0.0438731	5282.32	3.72282	2957
GGA3	734718	5.86612	-1.46322	0.0344173	4143.84	3.6174	3125
GGCT	2.86137e+07	7.45657	0.0612268	1.1514	138629	5.14185	420
GGH	1.3802e+06	6.13994	-1.20077	0.0629844	7583.33	3.87986	2689
GHITM	2.36452e+06	6.37374	-0.976667	0.10552	12704.6	4.10396	2218
GID8	268173	5.42842	-1.88276	0.0130989	1577.11	3.19786	3734
GIGYF2	31777.5	4.50212	-2.77062	0.00169583	204.178	2.31001	4357
GINS1	437970	5.64144	-1.67858	0.0209616	2523.77	3.40205	3487
GIPC1	4.24595e+06	6.62798	-0.732986	0.184933	22265.9	4.34764	1697
GIT1	324500	5.51121	-1.8034	0.0157253	1893.33	3.27723	3635
GIT2	367033	5.56471	-1.75213	0.0176958	2130.57	3.3285	3570
GK	342567	5.53475	-1.78085	0.0165636	1994.25	3.29978	3608
GLDC	574914	5.7596	-1.56532	0.0272069	3275.72	3.51531	3312
GLE1	131212	5.11797	-2.18032	0.00660205	794.887	2.90031	4053
GLG1	199495	5.29993	-2.00591	0.00986473	1187.71	3.07471	3886
GLMN	207948	5.31795	-1.98864	0.010265	1235.91	3.09199	3865
GLO1	189896	5.27851	-2.02644	0.00940928	1132.88	3.05418	3913
GLOD4	8.62008e+06	6.93551	-0.438212	0.364576	43894.9	4.64241	1102
GLRX3	1.62937e+07	7.21202	-0.173179	0.671152	80806.7	4.90745	671
GLS	3.48445e+06	6.54213	-0.815265	0.153015	18423.1	4.26536	1895
GLT25D1	100751	5.00325	-2.29029	0.00512522	617.077	2.79034	4139
GLTP	1.6486e+06	6.21711	-1.1268	0.07468	8991.48	3.95383	2531
GLTSCR2	298796	5.47537	-1.83775	0.0145293	1749.33	3.24287	3678
GLUD1	8.86531e+06	6.94769	-0.426535	0.374511	45091.1	4.65409	1084
GLUD2	5.31763e+06	6.72572	-0.639299	0.229457	27626.6	4.44133	1494
GLUL	112788	5.05226	-2.24331	0.00571074	687.574	2.83732	4105
GLYR1	910860	5.95945	-1.37377	0.0422897	5091.68	3.70686	2987
GM2A	6.03607e+06	6.78075	-0.586547	0.259091	31194.6	4.49408	1381
GMDS	2.69376e+06	6.43036	-0.9224	0.119564	14395.5	4.15823	2112
GMFB	7.72457e+06	6.88787	-0.483872	0.328192	39514.3	4.59675	1192
GMFG	2.69859e+07	7.43114	0.0368454	1.08854	131061	5.11747	442
GMIP	4.75924e+06	6.67754	-0.68548	0.20631	24839.7	4.39515	1594
GMPPA	1.39085e+07	7.14328	-0.239067	0.576677	69431.9	4.84156	772
GMPPB	1.20004e+07	7.0792	-0.30049	0.500622	60274.9	4.78014	876
GMPS	5.42383e+06	6.73431	-0.631068	0.233847	28155.2	4.44956	1482
GNA12	3.24822e+06	6.51164	-0.844488	0.143058	17224.2	4.23614	1954
GNA13	3.70249e+06	6.56849	-0.789998	0.162182	19526.7	4.29063	1833
GNA15	281082	5.44883	-1.86319	0.0137027	1649.81	3.21743	3715
GNAI1	183075	5.26263	-2.04167	0.00908512	1093.85	3.03896	3926
GNAI2	4.16753e+06	6.61988	-0.740746	0.181658	21871.6	4.33988	1720
GNAI3	3.62517e+06	6.55933	-0.798784	0.158934	19135.6	4.28184	1854
GNAO1	153567	5.1863	-2.11483	0.00767654	924.255	2.96579	4001
GNAS	1.18671e+07	7.07434	-0.305142	0.495288	59632.6	4.77548	882
GNB1	1.97863e+06	6.29637	-1.05083	0.0889541	10710.1	4.02979	2373
GNB2	3.58082e+06	6.55398	-0.803907	0.15707	18911.2	4.27672	1865
GNB2L1	5.88103e+07	7.76945	0.361121	2.29679	276533	5.44175	213
GNB3	1.55132e+06	6.1907	-1.15211	0.0704509	8482.29	3.92851	2582
GNB4	3.35702e+06	6.52595	-0.830773	0.147648	17776.8	4.24985	1927
GNE	102438	5.01046	-2.28337	0.00520748	626.981	2.79725	4134
GNG10	646497	5.81057	-1.51647	0.0304458	3665.68	3.56415	3229
GNG2	7.15717e+06	6.85474	-0.51563	0.305049	36727.9	4.565	1249
GNG7	1.28508e+07	7.10893	-0.271989	0.534578	64363.2	4.80864	833
GNG8	1.24616e+06	6.09558	-1.24329	0.0571096	6875.99	3.83734	2767
GNL1	2.40701e+06	6.38148	-0.969253	0.107336	12923.3	4.11137	2198
GNL2	62712.5	4.79735	-2.48764	0.0032536	391.733	2.59299	4255
GNL3	1.17153e+07	7.06875	-0.310499	0.489216	58901.6	4.77013	886
GNPDA1	1.42383e+06	6.15346	-1.18781	0.0648918	7812.97	3.89282	2664
GNPDA2	1.31568e+06	6.11915	-1.22069	0.0601596	7243.22	3.85993	2729
GNS	230784	5.36321	-1.94527	0.0113431	1365.71	3.13536	3806
GOLGA2	1.67698e+06	6.22453	-1.11969	0.0759121	9139.82	3.96094	2518
GOLGA3	1.50041e+06	6.17621	-1.166	0.0682333	8215.3	3.91462	2608
GOLGB1	637586	5.80454	-1.52225	0.0300435	3617.24	3.55838	3240
GOLIM4	237961	5.37651	-1.93252	0.011681	1406.39	3.14811	3784
GOLPH3	3.76348e+06	6.57559	-0.783197	0.164742	19834.9	4.29743	1819
GORASP2	6.32802e+06	6.80127	-0.566885	0.271091	32639.4	4.51374	1344
GOSR1	2.55983e+06	6.40821	-0.943629	0.11386	13708.7	4.137	2152
GOSR2	6.63809e+07	7.82204	0.411528	2.57946	310567	5.49215	178
GOT1	2.12746e+07	7.32786	-0.0621443	0.866674	104348	5.01848	548
GOT2	2.79093e+07	7.44575	0.0508498	1.12422	135356	5.13148	431
GP1BA	107564	5.03167	-2.26305	0.00545698	657.02	2.81758	4115
GPAA1	6.00592e+06	6.77858	-0.588632	0.257851	31045.2	4.49199	1385
GPATCH4	684921	5.83564	-1.49244	0.0321782	3874.25	3.58819	3185
GPD2	952114	5.97869	-1.35533	0.0441239	5312.51	3.7253	2954
GPHN	3.30211e+06	6.51879	-0.837638	0.145332	17498	4.24299	1939
GPI	2.83155e+07	7.45202	0.0568656	1.1399	137244	5.13749	425
GPKOW	3.28656e+06	6.51674	-0.839603	0.144676	17419	4.24102	1941
GPN2	165392	5.21851	-2.08395	0.00824224	992.366	2.99667	3964
GPR155	48444.9	4.68525	-2.59509	0.00254045	305.87	2.48554	4306
GPRIN3	28857	4.46025	-2.81075	0.00154615	186.156	2.26988	4369
GPS1	7.38741e+06	6.86849	-0.50245	0.314449	37859.6	4.57818	1224
GPSM3	2.86327e+06	6.45686	-0.896997	0.126766	15262.6	4.18363	2066
GPX1	2.12105e+07	7.32655	-0.0634	0.864172	104046	5.01723	550
GPX3	1.93716e+06	6.28717	-1.05965	0.0871661	10494.8	4.02097	2389
GRB2	522856	5.71838	-1.60483	0.024841	2990.86	3.4758	3361
GRHPR	1.0516e+07	7.02185	-0.355454	0.441109	53109.5	4.72517	948
GRIPAP1	1.68405e+06	6.22635	-1.11794	0.0762185	9176.7	3.96269	2513
GRK6	400085	5.60215	-1.71624	0.0192204	2314.14	3.36439	3528
GRN	2.27709e+06	6.35738	-0.992352	0.101777	12253.9	4.08827	2255
GRPEL1	1.03266e+07	7.01396	-0.363023	0.433488	52191.9	4.7176	959
GRSF1	716616	5.85529	-1.47361	0.0336041	4045.93	3.60702	3145
GRWD1	7.51545e+06	6.87595	-0.495297	0.319671	38488.3	4.58533	1210
GSDMD	1.03763e+06	6.01604	-1.31952	0.0479154	5769.02	3.7611	2898
GSN	1.79749e+06	6.25467	-1.0908	0.0811331	9768.42	3.98982	2455
GSPT1	5.72143e+06	6.7575	-0.608832	0.246132	29634.3	4.47179	1430
GSPT2	646603	5.81064	-1.5164	0.0304506	3666.26	3.56422	3228
GSR	2.66586e+07	7.42584	0.0317644	1.07588	129536	5.11239	451
GSS	2.45301e+06	6.3897	-0.961373	0.109302	13159.9	4.11925	2186
GSTK1	4.70016e+06	6.67211	-0.69068	0.203854	24544	4.38995	1602
GSTM1	677785	5.83109	-1.4968	0.0318568	3835.56	3.58383	3196
GSTM2	319336	5.50425	-1.81008	0.0154854	1864.44	3.27055	3642
GSTM3	154517	5.18898	-2.11227	0.00772209	929.739	2.96836	3997
GSTM4	82403.9	4.91595	-2.37396	0.00422704	508.935	2.70666	4194
GSTM5	449536	5.65276	-1.66773	0.0214919	2587.62	3.4129	3468
GSTO1	4.89358e+07	7.68963	0.284607	1.92578	231864	5.36523	263
GSTP1	6.10148e+07	7.78543	0.376439	2.37925	286461	5.45707	202
GSTZ1	1.48066e+06	6.17045	-1.17152	0.0673721	8111.6	3.90911	2627
GTF2A2	7.99606e+06	6.90288	-0.469494	0.33924	40844.4	4.61113	1167
GTF2B	1.1107e+06	6.0456	-1.29119	0.0511453	6157.9	3.78943	2849
GTF2E2	116632	5.06682	-2.22936	0.00589716	710.018	2.85127	4088
GTF2F1	2.1706e+07	7.33658	-0.0537875	0.883512	106375	5.02684	543
GTF2F2	3.42675e+06	6.53488	-0.822215	0.150586	18130.6	4.25841	1907
GTF2H1	206446	5.31481	-1.99166	0.0101939	1227.35	3.08897	3870
GTF2H3	124409	5.09485	-2.20248	0.00627358	755.339	2.87814	4069
GTF2H4	41100.5	4.61385	-2.66353	0.00217006	261.276	2.4171	4331
GTF2I	1.44148e+07	7.15881	-0.224183	0.596784	71852.7	4.85644	745
GTF2IRD2	54170	4.73376	-2.54859	0.00282753	340.435	2.53203	4281
GTF2IRD2B	54170	4.73376	-2.54859	0.00282753	340.435	2.53203	4282
GTF3C3	630576	5.79974	-1.52685	0.0297268	3579.11	3.55378	3250
GTF3C4	536557	5.72962	-1.59406	0.0254646	3065.94	3.48656	3349
GTF3C5	3.56244e+06	6.55175	-0.80605	0.156297	18818.1	4.27458	1871
GTPBP1	2.25374e+07	7.3529	-0.0381417	0.915922	110277	5.04248	530
GTPBP4	1.06386e+06	6.02688	-1.30913	0.0490758	5908.73	3.77149	2884
GUK1	2.02285e+07	7.30596	-0.0831341	0.825783	99424.3	4.99749	569
GULP1	1.60661e+06	6.20591	-1.13754	0.0728559	8771.85	3.94309	2556
GYS1	4.61022e+06	6.66372	-0.698723	0.200114	24093.7	4.3819	1620
GYS2	1.93002e+06	6.28556	-1.06119	0.0868581	10457.7	4.01944	2397
H1FX	3.08824e+06	6.48971	-0.865512	0.136297	16410.2	4.21511	2007
H2AFJ	1.35642e+07	7.13239	-0.249501	0.562988	67783.8	4.83113	791
H2AFV	1.42655e+08	8.15429	0.729984	5.37012	646562	5.81061	80
H2AFX	5.7622e+06	6.76059	-0.605876	0.247813	29836.7	4.47475	1420
H2AFY	1.01419e+07	7.00612	-0.370533	0.426056	51297.1	4.71009	987
H2AFY2	39445.5	4.596	-2.68064	0.00208624	251.183	2.39999	4338
H2AFZ	3.26442e+07	7.51381	0.116083	1.30642	157293	5.19671	375
H3F3B	5.0934e+07	7.70701	0.301267	2.00109	240931	5.38189	252
H3F3C	6.36675e+07	7.80392	0.394155	2.47831	298388	5.47478	187
H6PD	3.75653e+06	6.57479	-0.783967	0.16445	19799.8	4.29666	1822
HAAO	515306	5.71207	-1.61089	0.0244971	2949.45	3.46974	3377
HABP2	439169	5.64263	-1.67744	0.0210166	2530.4	3.40319	3486
HACL1	1.95781e+06	6.29177	-1.05524	0.0880568	10602	4.02539	2381
HADH	1.87081e+07	7.27203	-0.115659	0.766198	92250.3	4.96497	605
HADHA	4.43985e+07	7.64737	0.244103	1.7543	211217	5.32473	286
HADHB	3.32589e+07	7.52191	0.123848	1.32999	160131	5.20447	367
HARS	9.91329e+06	6.99622	-0.380025	0.416845	50188.2	4.7006	1003
HARS2	1.15916e+06	6.06414	-1.27342	0.0532822	6415.18	3.80721	2822
HAT1	550611	5.74085	-1.5833	0.0261036	3142.87	3.49733	3334
HAUS5	198892	5.29862	-2.00717	0.00983615	1184.27	3.07345	3889
HAUS6	525938	5.72093	-1.60238	0.0249813	3007.75	3.47824	3358
HAX1	521006	5.71684	-1.60631	0.0247568	2980.71	3.47432	3365
HBA2	1.33855e+08	8.12663	0.70348	5.05219	608284	5.78411	85
HBB	2.76013e+07	7.44093	0.046231	1.11232	133924	5.12686	435
HBD	2.66727e+07	7.42607	0.0319856	1.07643	129602	5.11261	448
HBE1	2.8129e+06	6.44915	-0.904386	0.124628	15005.2	4.17624	2077
HBG1	2.8129e+06	6.44915	-0.904386	0.124628	15005.2	4.17624	2078
HBG2	2.8129e+06	6.44915	-0.904386	0.124628	15005.2	4.17624	2079
HBP1	163312	5.21302	-2.08922	0.00814289	980.404	2.9914	3971
HBS1L	2.90771e+06	6.46355	-0.890587	0.128651	15489.6	4.19004	2054
HBZ	3.18827e+07	7.50356	0.106258	1.2772	153775	5.18688	384
HCCS	1.80607e+06	6.25674	-1.08882	0.0815043	9813.12	3.99181	2448
HCFC1	2.45232e+06	6.38958	-0.961491	0.109272	13156.4	4.11914	2187
HCFC2	679413	5.83213	-1.4958	0.0319301	3844.38	3.58483	3192
HCK	142187	5.15286	-2.14688	0.00713042	858.503	2.93374	4022
HCLS1	2.5196e+07	7.40133	0.00827627	1.01924	122716	5.0889	468
HDAC1	5.35537e+06	6.72879	-0.636355	0.231017	27814.5	4.44427	1487
HDAC2	6.29663e+06	6.79911	-0.568955	0.269802	32484.2	4.51167	1349
HDDC2	2.31778e+06	6.36507	-0.984978	0.10352	12463.8	4.09565	2236
HDDC3	1.32816e+06	6.12325	-1.21676	0.0607066	7309.08	3.86386	2723
HDGF	1.09656e+07	7.04003	-0.338027	0.459169	55284	4.7426	922
HDGFRP2	3.39566e+06	6.53092	-0.826009	0.149276	17972.9	4.25462	1914
HDGFRP3	4.49255e+06	6.65249	-0.709485	0.195216	23504	4.37114	1651
HDHD1	1.23981e+06	6.09335	-1.24542	0.0568303	6842.37	3.83521	2773
HDHD2	741763	5.87026	-1.45925	0.0347335	4181.92	3.62138	3119
HDLBP	6.32109e+06	6.80079	-0.567341	0.270806	32605.1	4.51329	1345
HEATR1	5.63774e+06	6.75111	-0.614966	0.24268	29218.7	4.46566	1442
HEATR2	106137	5.02587	-2.26861	0.00538757	648.664	2.81202	4122
HEATR3	75926.1	4.88039	-2.40805	0.003908	470.523	2.67258	4209
HEBP2	195915	5.29207	-2.01345	0.00969496	1167.27	3.06717	3896
HECTD3	1.7044e+06	6.23157	-1.11294	0.077101	9282.96	3.96769	2508
HELLS	1.29078e+06	6.11085	-1.22865	0.0590679	7111.77	3.85198	2736
HERC4	652580	5.81463	-1.51257	0.0307204	3698.73	3.56805	3223
HERC5	233777	5.3688	-1.9399	0.0114841	1382.69	3.14072	3798
HES4	2.37738e+06	6.3761	-0.97441	0.106069	12770.8	4.10622	2209
HEXA	1.00745e+06	6.00322	-1.33181	0.0465787	5608.08	3.74881	2916
HEXB	849368	5.9291	-1.40286	0.0395492	4761.73	3.67776	3034
HEYL	2.42553e+06	6.38481	-0.966064	0.108128	13018.6	4.11456	2193
HGS	2.99767e+06	6.47678	-0.877903	0.132464	15948.6	4.20272	2031
HIATL1	2.06949e+06	6.31586	-1.03214	0.0928657	11181	4.04848	2328
HIBADH	392023	5.59331	-1.72471	0.0188491	2269.43	3.35592	3536
HIBCH	2.76767e+06	6.44211	-0.911134	0.122706	14773.8	4.16949	2093
HIF1AN	190631	5.28019	-2.02484	0.00944419	1137.08	3.05579	3911
HIGD1A	3.09515e+06	6.49068	-0.864581	0.13659	16445.4	4.21605	2006
HINT1	2.66197e+06	6.4252	-0.927343	0.118211	14232.6	4.15328	2123
HINT2	4.00873e+06	6.60301	-0.756918	0.175018	21072.1	4.32371	1757
HINT3	3.31597e+06	6.52061	-0.835895	0.145917	17568.4	4.24473	1937
HIRA	49545	4.695	-2.58574	0.00259571	312.524	2.49488	4300
HIST1H1A	3.42544e+06	6.53472	-0.822374	0.150531	18123.9	4.25825	1908
HIST1H1B	7.57538e+07	7.8794	0.466509	2.92758	352481	5.54714	156
HIST1H1C	2.36929e+07	7.37462	-0.0173283	0.960886	115691	5.0633	507
HIST1H1D	2.0371e+07	7.30901	-0.0802115	0.831359	100096	5.00041	564
HIST1H1E	2.36929e+07	7.37462	-0.0173283	0.960886	115691	5.0633	508
HIST1H1T	1.90302e+06	6.27944	-1.06705	0.0856934	10317.5	4.01357	2410
HIST1H2AA	5.43986e+06	6.73559	-0.62984	0.23451	28234.9	4.45079	1481
HIST1H2AB	1.35642e+07	7.13239	-0.249501	0.562988	67783.8	4.83113	792
HIST1H2AC	1.35642e+07	7.13239	-0.249501	0.562988	67783.8	4.83113	793
HIST1H2AD	1.35642e+07	7.13239	-0.249501	0.562988	67783.8	4.83113	794
HIST1H2AH	1.35642e+07	7.13239	-0.249501	0.562988	67783.8	4.83113	795
HIST1H2AJ	1.35642e+07	7.13239	-0.249501	0.562988	67783.8	4.83113	796
HIST1H2AK	1.35642e+07	7.13239	-0.249501	0.562988	67783.8	4.83113	797
HIST1H2BA	1.26013e+08	8.10041	0.678347	4.76811	574081	5.75897	89
HIST1H2BB	1.8241e+08	8.26105	0.832315	6.79696	818354	5.91294	54
HIST1H2BD	1.92208e+08	8.28377	0.854095	7.14652	860441	5.93472	44
HIST1H2BH	1.92208e+08	8.28377	0.854095	7.14652	860441	5.93472	45
HIST1H2BI	1.92662e+08	8.2848	0.855076	7.16269	862388	5.9357	42
HIST1H2BJ	1.82863e+08	8.26213	0.833349	6.81316	820305	5.91398	51
HIST1H2BK	1.92662e+08	8.2848	0.855076	7.16269	862388	5.9357	43
HIST1H2BL	1.92208e+08	8.28377	0.854095	7.14652	860441	5.93472	46
HIST1H2BM	1.92208e+08	8.28377	0.854095	7.14652	860441	5.93472	47
HIST1H2BN	1.92208e+08	8.28377	0.854095	7.14652	860441	5.93472	48
HIST1H2BO	1.8241e+08	8.26105	0.832315	6.79696	818354	5.91294	55
HIST1H3E	5.0934e+07	7.70701	0.301267	2.00109	240931	5.38189	253
HIST1H4A	1.98976e+08	8.2988	0.868501	7.38755	889461	5.94913	40
HIST2H2AA4	1.35642e+07	7.13239	-0.249501	0.562988	67783.8	4.83113	798
HIST2H2AB	1.08118e+06	6.0339	-1.30241	0.0498413	6000.9	3.77822	2876
HIST2H2AC	1.35642e+07	7.13239	-0.249501	0.562988	67783.8	4.83113	799
HIST2H2BE	1.82863e+08	8.26213	0.833349	6.81316	820305	5.91398	52
HIST2H2BF	3.6039e+08	8.55677	1.11577	13.0547	1.57178e+06	6.19639	16
HIST2H3C	5.0934e+07	7.70701	0.301267	2.00109	240931	5.38189	254
HIST3H2A	1.35642e+07	7.13239	-0.249501	0.562988	67783.8	4.83113	800
HIST3H2BB	1.80267e+08	8.25592	0.827396	6.72041	809137	5.90802	56
HIST3H3	5.0934e+07	7.70701	0.301267	2.00109	240931	5.38189	255
HK1	5.09535e+06	6.70717	-0.657073	0.220255	26518.8	4.42355	1533
HK2	422333	5.62566	-1.69371	0.0202437	2437.35	3.38692	3503
HKDC1	22676.9	4.35558	-2.91107	0.00122723	147.759	2.16955	4392
HLA-A	3.57019e+07	7.55269	0.153355	1.42349	171388	5.23398	349
HLA-B	1.75385e+08	8.24399	0.815968	6.54587	788123	5.89659	60
HLA-C	9.46262e+06	6.97601	-0.399393	0.398664	47999.2	4.68123	1037
HLA-DMA	3.36131e+06	6.52651	-0.830241	0.147829	17798.6	4.25039	1925
HLA-DMB	815629	5.91149	-1.41973	0.0380422	4580.28	3.66089	3060
HLA-DPA1	1.25051e+06	6.09709	-1.24184	0.0573002	6898.95	3.83878	2765
HLA-DPB1	7.41228e+06	6.86995	-0.501051	0.315463	37981.8	4.57958	1222
HLA-DQA1	3.12197e+07	7.49443	0.0975103	1.25173	150708	5.17814	394
HLA-DQA2	7.4654e+06	6.87305	-0.498079	0.31763	38242.6	4.58255	1215
HLA-DQB1	1.5424e+07	7.1882	-0.196014	0.636775	76667.7	4.88461	705
HLA-DRA	9.63003e+06	6.98363	-0.392093	0.405422	48812.8	4.68853	1025
HLA-DRB1	9.50209e+06	6.97782	-0.397661	0.400258	48191	4.68297	1035
HLA-DRB3	1.67259e+07	7.22339	-0.162281	0.688206	82860	4.91835	655
HLA-DRB4	3.18505e+06	6.50312	-0.852663	0.14039	16903	4.22796	1975
HLA-DRB5	8.9731e+06	6.95294	-0.421505	0.378874	45616.5	4.65912	1075
HLA-E	9.50263e+06	6.97784	-0.397637	0.400279	48193.6	4.68299	1034
HLA-F	3.68657e+06	6.56662	-0.791792	0.161513	19446.2	4.28883	1838
HLA-G	72880.9	4.86261	-2.42508	0.00375764	452.42	2.65554	4222
HM13	4.37832e+06	6.64131	-0.720206	0.190456	22930.8	4.36042	1674
HMBS	4.85563e+06	6.68625	-0.677134	0.210313	25321.7	4.40349	1575
HMGA1	1.31702e+08	8.11959	0.69673	4.97428	598903	5.77736	87
HMGB1	2.60175e+08	8.41526	0.980131	9.55282	1.15016e+06	6.06076	26
HMGB2	8.85576e+07	7.94723	0.531516	3.40029	409395	5.61214	131
HMGB3	4.46793e+07	7.65011	0.246727	1.76493	212497	5.32735	284
HMGCL	4.37954e+06	6.64143	-0.720091	0.190506	22936.9	4.36054	1673
HMGCS1	563208	5.75067	-1.57388	0.0266757	3211.75	3.50674	3324
HMGN1	5.01172e+06	6.69999	-0.663963	0.216789	26101.4	4.41666	1552
HMGN5	4.51122e+06	6.65429	-0.707759	0.195993	23597.6	4.37287	1644
HMHA1	3.75892e+06	6.57506	-0.783702	0.16455	19811.8	4.29692	1820
HMOX2	366999	5.56466	-1.75217	0.0176942	2130.38	3.32846	3571
HN1	3.96965e+06	6.59875	-0.760996	0.173382	20875.2	4.31963	1771
HNRNPA0	1.07664e+07	7.03207	-0.345659	0.451171	54321	4.73497	929
HNRNPA1	2.79919e+07	7.44703	0.0520809	1.12741	135740	5.13271	430
HNRNPA1L2	8.1047e+06	6.90874	-0.463876	0.343656	41376.2	4.61675	1155
HNRNPA2B1	1.08347e+08	8.03482	0.615473	4.12547	496706	5.6961	107
HNRNPA3	3.27111e+07	7.5147	0.116936	1.30899	157602	5.19756	372
HNRNPAB	2.68377e+07	7.42875	0.0345523	1.08281	130370	5.11518	445
HNRNPC	3.74802e+08	8.5738	1.13209	13.5547	1.63198e+06	6.21272	13
HNRNPCL1	1.28299e+07	7.10822	-0.272668	0.533742	64262.6	4.80796	834
HNRNPD	4.46733e+06	6.65005	-0.711829	0.194165	23377.5	4.3688	1656
HNRNPF	8.56906e+06	6.93293	-0.440684	0.362507	43645.8	4.63994	1107
HNRNPH1	1.50402e+07	7.17725	-0.206502	0.621581	74838.4	4.87412	717
HNRNPH2	1.53512e+07	7.18614	-0.197983	0.633894	76320.9	4.88264	706
HNRNPH3	9.12255e+06	6.96012	-0.414628	0.384921	46344.5	4.666	1064
HNRNPK	8.90563e+07	7.94966	0.533854	3.41864	411604	5.61448	129
HNRNPL	6.55344e+07	7.81647	0.406186	2.54792	306770	5.48681	181
HNRNPM	2.38668e+07	7.37779	-0.014284	0.967645	116504	5.06634	503
HNRNPR	1.43328e+07	7.15633	-0.226555	0.593533	71461.3	4.85407	749
HNRNPU	3.98862e+07	7.60082	0.199489	1.58303	190597	5.28012	311
HNRNPUL1	5.79526e+06	6.76307	-0.603495	0.249175	30000.7	4.47713	1414
HNRNPUL2	1.01639e+07	7.00706	-0.369631	0.426942	51403.8	4.711	983
HNRPDL	1.13442e+07	7.05478	-0.323898	0.474354	57112.2	4.75673	903
HNRPLL	1.04273e+06	6.01817	-1.31748	0.0481415	5796.24	3.76315	2895
HOOK3	2.49803e+06	6.3976	-0.953802	0.111224	13391.3	4.12682	2172
HP	5.25577e+06	6.72064	-0.64417	0.226897	27318.5	4.43646	1508
HP1BP3	8.8413e+06	6.94652	-0.427664	0.373539	44974.1	4.65296	1086
HPR	783993	5.89431	-1.4362	0.0366267	4409.86	3.64442	3086
HPRT1	1.0199e+07	7.00856	-0.368197	0.428354	51573.8	4.71243	976
HPX	1.26918e+06	6.10352	-1.23567	0.0581201	6997.67	3.84495	2749
HRAS	2.20034e+06	6.34249	-1.00662	0.0984865	11857.8	4.074	2284
HRNR	165877	5.21979	-2.08273	0.00826543	995.158	2.99789	3962
HRSP12	890002	5.94939	-1.38341	0.041361	4979.87	3.69722	3001
HSD17B10	3.20874e+07	7.50633	0.108922	1.28506	154721	5.18955	380
HSD17B12	1.01933e+07	7.00832	-0.368429	0.428126	51546.3	4.7122	977
HSD17B4	3.14784e+06	6.49801	-0.857555	0.138818	16713.7	4.22307	1985
HSD17B7	209876	5.32196	-1.9848	0.0103562	1246.89	3.09583	3863
HSD17B8	6.62701e+06	6.82132	-0.547667	0.283356	34116.1	4.53296	1298
HSDL2	2.18982e+07	7.34041	-0.0501179	0.891009	107277	5.03051	538
HSF1	189776	5.27824	-2.02671	0.00940359	1132.19	3.05392	3914
HSFY1	447870	5.65115	-1.66927	0.0214156	2578.43	3.41136	3474
HSP90AA1	1.10336e+08	8.04272	0.623043	4.19801	505440	5.70367	105
HSP90AB1	2.24768e+08	8.35173	0.919238	8.30305	999688	5.99986	32
HSP90B1	1.59066e+08	8.20158	0.775311	5.96088	717690	5.85594	66
HSPA14	940254	5.97325	-1.36054	0.0435969	5249.07	3.72008	2964
HSPA1B	3.801e+07	7.5799	0.179432	1.51158	181995	5.26006	326
HSPA1L	1.64189e+07	7.21534	-0.169993	0.676095	81401.8	4.91063	666
HSPA2	2.2656e+07	7.35518	-0.0359569	0.920541	110833	5.04467	528
HSPA4	8.36969e+06	6.92271	-0.450483	0.354419	42672.1	4.63014	1125
HSPA4L	4.29287e+06	6.63275	-0.728411	0.186891	22501.7	4.35222	1693
HSPA5	1.96517e+08	8.2934	0.863323	7.30001	878921	5.94395	41
HSPA6	5.81749e+06	6.76474	-0.601901	0.250092	30111	4.47873	1410
HSPA8	1.3931e+08	8.14398	0.720106	5.24936	632022	5.80073	82
HSPA9	5.24332e+07	7.71961	0.313343	2.05751	247725	5.39397	241
HSPB1	6.59789e+06	6.81941	-0.5495	0.282163	33972.4	4.53113	1304
HSPB11	3.25787e+06	6.51293	-0.843253	0.143465	17273.2	4.23737	1952
HSPD1	3.62147e+08	8.55888	1.11779	13.1157	1.57913e+06	6.19842	15
HSPE1	1.51998e+08	8.18184	0.756393	5.7068	687099	5.83702	70
HSPE1-MOB4	2.04306e+06	6.31028	-1.0375	0.0917284	11044.1	4.04313	2337
HSPH1	9.14616e+07	7.96124	0.544947	3.50709	422254	5.62557	125
HTATIP2	466607	5.66895	-1.65221	0.0222736	2681.74	3.42842	3444
HTATSF1	263588	5.42093	-1.88994	0.0128842	1551.25	3.19068	3739
HTR1F	3.15702e+07	7.49928	0.102158	1.2652	152330	5.18278	390
HTRA2	1.88257e+06	6.27475	-1.07155	0.0848102	10211.2	4.00907	2420
HTT	1.80742e+06	6.25706	-1.08851	0.0815625	9820.13	3.99212	2446
HUNK	89408	4.95138	-2.34001	0.00457082	550.327	2.74062	4170
HUWE1	3.41955e+06	6.53397	-0.823091	0.150283	18094.1	4.25754	1910
HVCN1	1.94895e+07	7.2898	-0.0986264	0.796845	95940.1	4.982	588
HYDIN	120917	5.08249	-2.21434	0.00610468	735.003	2.86629	4078
HYOU1	3.30653e+07	7.51937	0.121418	1.32257	159237	5.20204	370
HYPK	1.50091e+06	6.17636	-1.16586	0.0682554	8217.95	3.91476	2607
IAH1	2.7562e+06	6.44031	-0.912862	0.122219	14715.1	4.16776	2097
IARS	2.27025e+07	7.35607	-0.0351041	0.92235	111051	5.04552	527
IARS2	5.58423e+06	6.74696	-0.618935	0.240472	28952.8	4.46169	1450
IBA57	3.6845e+06	6.56638	-0.792026	0.161426	19435.7	4.2886	1839
ICAM1	5.28938e+06	6.72341	-0.641516	0.228288	27485.9	4.43911	1497
ICAM3	3.17617e+06	6.5019	-0.853825	0.140015	16857.8	4.2268	1978
ICMT	518878	5.71507	-1.60801	0.0246598	2969.04	3.47262	3367
ICT1	5.54368e+06	6.7438	-0.621969	0.238798	28751.3	4.45866	1459
IDE	1.42369e+06	6.15342	-1.18785	0.0648858	7812.25	3.89278	2666
IDH1	8.68909e+06	6.93897	-0.434893	0.367373	44231.7	4.64573	1095
IDH2	1.66399e+07	7.22115	-0.164427	0.684814	82451.6	4.9162	660
IDH3A	1.23118e+07	7.09032	-0.289825	0.513068	61773.3	4.7908	859
IDH3B	1.37956e+07	7.13974	-0.24246	0.57219	68891.7	4.83817	775
IDH3G	7.63431e+06	6.88277	-0.488765	0.324515	39071.6	4.59186	1203
IDI1	689619	5.83861	-1.48959	0.0323897	3899.72	3.59103	3177
IER3IP1	1.5715e+06	6.19631	-1.14673	0.071329	8588.01	3.93389	2576
IFI16	4.07793e+06	6.61044	-0.749794	0.177912	21420.7	4.33083	1739
IFI35	2.30353e+06	6.36239	-0.987546	0.102909	12390.3	4.09308	2241
IFI44	7.32049e+06	6.86454	-0.506238	0.311718	37530.8	4.57439	1231
IFI44L	5.18151e+06	6.71446	-0.650093	0.223824	26948.4	4.43053	1520
IFIH1	5.68521e+06	6.75475	-0.611475	0.244638	29454.5	4.46915	1436
IFIT1	8.04734e+06	6.90565	-0.466832	0.341325	41095.5	4.61379	1160
IFIT1B	63097.4	4.80001	-2.48509	0.00327273	394.037	2.59554	4253
IFIT2	1.65206e+06	6.21803	-1.12592	0.0748305	9009.59	3.9547	2530
IFIT3	6.90668e+06	6.83927	-0.530461	0.294808	35494.9	4.55017	1268
IFIT5	1.23768e+06	6.09261	-1.24614	0.0567367	6831.1	3.83449	2776
IFITM1	5.14186e+07	7.71112	0.305209	2.01934	243128	5.38584	249
IFNG	1.45332e+06	6.16236	-1.17928	0.0661796	7968.02	3.90135	2640
IFT27	281039	5.44877	-1.86326	0.0137007	1649.56	3.21737	3716
IGBP1	658131	5.81831	-1.50905	0.0309708	3728.88	3.57158	3212
IGF2BP1	174068	5.24072	-2.06267	0.00865625	1042.21	3.01796	3938
IGF2BP2	241118	5.38223	-1.92703	0.0118295	1424.28	3.15359	3776
IGF2BP3	3.14011e+08	8.49694	1.05842	11.4399	1.37736e+06	6.13905	20
IGF2R	678659	5.83165	-1.49626	0.0318962	3840.3	3.58436	3195
IGLL5	2.08566e+07	7.31924	-0.0704053	0.850344	102381	5.01022	554
IGSF10	21199.2	4.32632	-2.93912	0.00115048	138.517	2.1415	4398
IK	657830	5.81811	-1.50924	0.0309572	3727.25	3.57139	3215
IKBKAP	216986	5.33643	-1.97093	0.0106923	1287.35	3.1097	3846
IKBKG	140624	5.14806	-2.15148	0.0070553	849.459	2.92914	4025
IKZF1	1.17851e+06	6.07133	-1.26653	0.0541341	6517.75	3.8141	2809
IKZF2	245020	5.3892	-1.92035	0.0120129	1446.36	3.16028	3769
IKZF3	1.49688e+06	6.17519	-1.16698	0.0680797	8196.79	3.91364	2613
IKZF4	87106.8	4.94005	-2.35086	0.004458	536.743	2.72977	4176
IL16	1.20967e+06	6.08267	-1.25567	0.0555054	6682.85	3.82496	2789
IL4I1	3.63895e+06	6.56098	-0.797205	0.159513	19205.3	4.28342	1846
ILF2	2.05652e+07	7.31313	-0.0762627	0.838952	101010	5.00436	559
ILF3	1.64116e+07	7.21515	-0.170179	0.675804	81366.9	4.91045	667
ILK	597780	5.77654	-1.54908	0.0282433	3400.49	3.53154	3280
ILKAP	721520	5.85825	-1.47077	0.0338245	4072.47	3.60986	3137
IMMT	1.61375e+07	7.20784	-0.177189	0.664984	80064.1	4.90344	678
IMP3	3.00272e+06	6.47751	-0.877202	0.132678	15974.4	4.20342	2028
IMPA1	7.80722e+06	6.8925	-0.479442	0.331557	39919.4	4.60118	1188
IMPAD1	191606	5.28241	-2.02271	0.00949049	1142.66	3.05792	3906
IMPDH1	1.61154e+07	7.20724	-0.177761	0.664109	79958.7	4.90287	680
IMPDH2	2.66638e+07	7.42592	0.0318469	1.07609	129561	5.11247	450
INPP4A	681127	5.83323	-1.49475	0.0320073	3853.68	3.58588	3191
INPP5B	568202	5.7545	-1.57021	0.0269024	3239.05	3.51042	3317
INPP5D	1.21404e+07	7.08423	-0.295662	0.506219	60948.7	4.78496	867
INPPL1	1.49137e+06	6.17358	-1.16852	0.0678392	8167.84	3.91211	2621
INTS1	465274	5.66771	-1.6534	0.0222126	2674.39	3.42723	3446
INTS3	1.43427e+06	6.15663	-1.18477	0.0653479	7867.89	3.89586	2657
INTS4	23478.9	4.37068	-2.8966	0.00126881	152.764	2.18402	4389
INTS5	709790	5.85113	-1.47759	0.0332972	4008.99	3.60303	3153
INTS6	31672.1	4.50068	-2.772	0.00169044	203.528	2.30863	4358
INTS7	75592.3	4.87848	-2.40988	0.00389153	468.541	2.67075	4211
INTS8	96298	4.98362	-2.3091	0.00490792	590.913	2.77152	4153
IPO11	301881	5.47984	-1.83348	0.0146731	1766.65	3.24715	3673
IPO4	1.4428e+06	6.15921	-1.1823	0.0657204	7912.73	3.89833	2650
IPO5	4.31215e+06	6.63469	-0.726546	0.187695	22598.5	4.35408	1684
IPO7	1.08293e+06	6.0346	-1.30174	0.0499187	6010.21	3.77889	2874
IPO8	50626.5	4.70438	-2.57675	0.00265	319.061	2.50387	4297
IPO9	1.06253e+06	6.02634	-1.30965	0.049017	5901.64	3.77097	2886
IQGAP1	1.64822e+07	7.21701	-0.168392	0.678592	81702.4	4.91223	662
IQGAP2	1.67994e+06	6.22529	-1.11896	0.0760404	9155.26	3.96167	2515
IQGAP3	479207	5.68052	-1.64112	0.0228498	2751.11	3.43951	3422
IQSEC1	1.15318e+07	7.0619	-0.317071	0.481869	58017.1	4.76356	890
IRAK4	96220.6	4.98327	-2.30944	0.00490414	590.458	2.77119	4154
IREB2	4.15319e+06	6.61838	-0.742181	0.181059	21799.5	4.33845	1724
IRF1	326589	5.514	-1.80073	0.0158223	1905.01	3.2799	3634
IRF2BP2	720967	5.85792	-1.47109	0.0337996	4069.47	3.60954	3138
IRF3	123705	5.09239	-2.20485	0.00623954	751.24	2.87578	4070
IRF4	7.41302e+06	6.87	-0.50101	0.315493	37985.4	4.57962	1221	1
IRF5	5.07278e+06	6.70525	-0.658922	0.21932	26406.1	4.4217	1536
IRF8	139682	5.14514	-2.15428	0.00700999	844.002	2.92634	4027
IRF9	2.35908e+06	6.37274	-0.977627	0.105287	12676.5	4.103	2221
IRGC	1.20486e+06	6.08094	-1.25732	0.055294	6657.39	3.8233	2792
IRGQ	1.41046e+07	7.14936	-0.233239	0.584469	70370.1	4.84739	761
ISG15	6.35701e+07	7.80325	0.393518	2.47467	297951	5.47414	188
ISG20	6.23125e+06	6.79458	-0.5733	0.267116	32160.8	4.50733	1358
ISOC1	4.10948e+06	6.61379	-0.746585	0.179232	21579.5	4.33404	1733
ISOC2	2.11905e+06	6.32614	-1.02229	0.0949961	11437.5	4.05833	2312
IST1	3.72566e+06	6.5712	-0.787402	0.163154	19643.8	4.29322	1826
ISY1	123266	5.09084	-2.20633	0.00621834	748.688	2.8743	4073
ISY1-RAB43	53929	4.73182	-2.55045	0.00281548	338.983	2.53018	4286
ITCH	80327.2	4.90486	-2.38459	0.00412488	496.635	2.69604	4200
ITGA4	763523	5.88282	-1.44721	0.0357096	4299.44	3.63341	3100
ITGAL	960858	5.98266	-1.35152	0.0445122	5359.27	3.72911	2947
ITGAM	1.44839e+06	6.16089	-1.18069	0.0659643	7942.1	3.89994	2644
ITGB1	43037.8	4.63385	-2.64436	0.00226801	273.068	2.43627	4324
ITGB2	1.86308e+06	6.27023	-1.07588	0.0839684	10109.8	4.00474	2427
ITGB7	2.69299e+06	6.43024	-0.922519	0.119531	14391.5	4.15811	2114
ITIH2	238915	5.37824	-1.93085	0.0117259	1411.8	3.14977	3782
ITPA	3.59937e+06	6.55623	-0.801757	0.157849	19005.1	4.27887	1862
ITPR1	500986	5.69983	-1.62262	0.0238442	2870.84	3.45801	3396
ITPR2	400581	5.60269	-1.71572	0.0192433	2316.89	3.36491	3527
ITPR3	66951.9	4.82576	-2.46041	0.00346413	417.081	2.62022	4243
IVD	7.63648e+06	6.88289	-0.488647	0.324604	39082.3	4.59198	1201
IVL	168875	5.22757	-2.07528	0.00840856	1012.39	3.00535	3952
IWS1	101500	5.00646	-2.2872	0.00516174	621.473	2.79342	4137
JAK3	88503.4	4.94696	-2.34424	0.00452648	544.989	2.73639	4172
JMJD7	117090	5.06852	-2.22772	0.00591938	712.694	2.8529	4087
JMJD7-PLA2G4B	86349	4.93626	-2.3545	0.00442082	532.267	2.72613	4181
JUNB	671029	5.82674	-1.50097	0.0315523	3798.9	3.57966	3203
JUP	592241	5.7725	-1.55296	0.0279924	3370.28	3.52767	3288
KARS	1.47559e+07	7.16896	-0.214447	0.610313	73481.7	4.86618	725
KAT2B	1.33873e+06	6.12669	-1.21346	0.0611696	7364.82	3.86716	2715
KATNA1	884509	5.9467	-1.38599	0.0411163	4950.4	3.69464	3006
KATNAL1	301631	5.47948	-1.83382	0.0146615	1765.24	3.2468	3674
KCNAB2	2.68641e+06	6.42917	-0.923539	0.119251	14357.8	4.15709	2118
KCTD10	466723	5.66906	-1.65211	0.0222789	2682.38	3.42852	3442
KCTD12	455505	5.65849	-1.66223	0.0217654	2620.55	3.41839	3462
KDELC1	1.84849e+06	6.26682	-1.07915	0.0833384	10033.9	4.00147	2432
KDELR1	241804	5.38346	-1.92585	0.0118618	1428.16	3.15478	3774
KDELR2	423157	5.6265	-1.6929	0.0202816	2441.9	3.38773	3502
KDM1A	2.51944e+06	6.4013	-0.950251	0.112137	13501.3	4.13038	2165
KDM2A	1.26018e+06	6.10043	-1.23864	0.0577249	6950.07	3.84199	2760
KDM3A	159864	5.20375	-2.09811	0.00797801	960.552	2.98252	3979
KDM3B	1.62184e+06	6.21001	-1.13361	0.0735179	8851.56	3.94702	2546
KDM4B	599089	5.77749	-1.54817	0.0283025	3407.63	3.53245	3278
KDM5B	307274	5.48753	-1.82611	0.0149243	1796.89	3.25452	3659
KHDRBS1	3.79087e+07	7.57874	0.178322	1.50772	181530	5.25895	329
KHSRP	1.7312e+07	7.23835	-0.147945	0.711304	85641	4.93268	636
KIAA0020	1.06863e+06	6.02883	-1.30727	0.049287	5934.16	3.77336	2880
KIAA0196	657912	5.81817	-1.50919	0.0309609	3727.69	3.57144	3214
KIAA0368	2.02474e+06	6.30637	-1.04125	0.0909398	10949.2	4.03938	2344
KIAA0664	402485	5.60475	-1.71375	0.0193309	2327.45	3.36688	3525
KIAA1033	1.17833e+06	6.07127	-1.26659	0.0541265	6516.83	3.81404	2810
KIAA1324	97805.2	4.99036	-2.30264	0.00498152	599.775	2.77799	4147
KIAA1429	261931	5.41819	-1.89257	0.0128066	1541.91	3.18806	3741
KIAA1704	1.88473e+06	6.27525	-1.07107	0.0849035	10222.4	4.00955	2416
KIAA1967	3.26624e+06	6.51405	-0.842185	0.143819	17315.8	4.23844	1947
KIF13B	531415	5.72543	-1.59807	0.0252307	3037.77	3.48256	3355
KIF16B	19154.3	4.28227	-2.98135	0.00104388	125.684	2.09928	4401
KIF1A	168321	5.22614	-2.07665	0.00838211	1009.21	3.00398	3953
KIF1B	195065	5.29018	-2.01526	0.00965466	1162.42	3.06536	3898
KIF1C	123447	5.09148	-2.20572	0.00622706	749.738	2.87491	4071
KIF21A	155936	5.19295	-2.10846	0.00779003	937.92	2.97217	3991
KIF2A	2.28367e+06	6.35863	-0.991149	0.102059	12287.9	4.08948	2250
KIF2C	1.1623e+07	7.06532	-0.313793	0.485519	58456.5	4.76683	889
KIF5A	1.50204e+06	6.17668	-1.16555	0.0683044	8223.85	3.91508	2606
KIF5B	4.07976e+06	6.61063	-0.749607	0.177989	21429.9	4.33102	1737
KIF5C	1.47522e+06	6.16886	-1.17305	0.0671349	8083.04	3.90757	2632
KL	450357	5.65356	-1.66697	0.0215295	2592.15	3.41366	3466
KLC1	2.37188e+06	6.37509	-0.975374	0.105834	12742.4	4.10525	2212
KLC2	207621	5.31727	-1.9893	0.0102496	1234.05	3.09133	3866
KLHDC4	4.5096e+06	6.65414	-0.707908	0.195926	23589.5	4.37272	1646
KPNA1	1.20501e+07	7.08099	-0.298771	0.502607	60513.9	4.78186	873
KPNA2	498118	5.69733	-1.62501	0.0237134	2855.09	3.45562	3401
KPNA3	1.02389e+07	7.01025	-0.366571	0.429961	51767.3	4.71406	974
KPNA4	2.33412e+06	6.36812	-0.982054	0.104219	12547.9	4.09857	2230
KPNA5	1.01812e+06	6.0078	-1.32742	0.0470517	5665.02	3.7532	2911
KPNA6	4.18152e+06	6.62133	-0.739352	0.182242	21941.9	4.34127	1714
KPNB1	2.45352e+07	7.38979	-0.00278602	0.993605	119630	5.07784	488
KRAS	3.56311e+06	6.55183	-0.805972	0.156325	18821.5	4.27465	1870
KRI1	141405	5.15046	-2.14918	0.00709283	853.977	2.93145	4024
KRIT1	107044	5.02956	-2.26506	0.00543171	653.978	2.81556	4119
KRT1	1.91037e+08	8.28112	0.85155	7.10478	855415	5.93218	50
KRT10	1.23587e+08	8.09197	0.670256	4.68011	563485	5.75088	92
KRT12	4.8925e+06	6.68953	-0.673985	0.211843	25506	4.40664	1570
KRT13	2.70314e+06	6.43187	-0.920954	0.119963	14443.5	4.15967	2109
KRT14	1.06954e+07	7.0292	-0.348413	0.448318	53977.5	4.73221	938
KRT15	3.56158e+06	6.55164	-0.806151	0.15626	18813.8	4.27448	1874
KRT16	5.45366e+06	6.73669	-0.628784	0.23508	28303.6	4.45184	1474
KRT17	8.28883e+06	6.91849	-0.454524	0.351136	42276.8	4.6261	1140
KRT18	38805.1	4.58889	-2.68745	0.00205376	247.273	2.39318	4339
KRT19	3.97811e+06	6.59968	-0.76011	0.173736	20917.8	4.32052	1765
KRT2	4.59607e+07	7.66239	0.258498	1.81342	218336	5.33912	277
KRT23	1.18235e+06	6.07275	-1.26517	0.0543034	6538.13	3.81545	2807
KRT24	287096	5.45803	-1.85438	0.0139836	1683.63	3.22625	3700
KRT25	2.25217e+06	6.3526	-0.996931	0.100709	12125.4	4.0837	2265
KRT26	743433	5.87124	-1.45831	0.0348085	4190.94	3.62231	3116
KRT27	2.16555e+06	6.33557	-1.01326	0.0969934	11678	4.06737	2296
KRT28	2.29713e+06	6.36119	-0.988704	0.102635	12357.3	4.09192	2243
KRT3	515221	5.71199	-1.61095	0.0244932	2948.98	3.46967	3378
KRT31	40357.3	4.60592	-2.67112	0.00213244	256.745	2.4095	4336
KRT32	37367.9	4.5725	-2.70316	0.00198079	238.488	2.37747	4345
KRT33B	38805.1	4.58889	-2.68745	0.00205376	247.273	2.39318	4340
KRT35	32546.2	4.5125	-2.76067	0.00173513	208.909	2.31996	4355
KRT36	37367.9	4.5725	-2.70316	0.00198079	238.488	2.37747	4346
KRT37	42038.8	4.62365	-2.65413	0.00221753	266.99	2.4265	4329
KRT38	42038.8	4.62365	-2.65413	0.00221753	266.99	2.4265	4330
KRT4	1.71132e+06	6.23333	-1.11125	0.0774011	9319.1	3.96937	2505
KRT5	1.00719e+07	7.00311	-0.373416	0.423237	50957.8	4.70721	991
KRT6A	3.81027e+06	6.58096	-0.778054	0.166704	20071.1	4.30257	1807
KRT6B	6.4762e+06	6.81132	-0.55725	0.277173	33371.6	4.52338	1326
KRT6C	3.60501e+06	6.55691	-0.801106	0.158086	19033.6	4.27952	1859
KRT7	396717	5.59848	-1.71976	0.0190653	2295.46	3.36087	3533
KRT71	370269	5.56852	-1.74848	0.0178453	2148.58	3.33215	3563
KRT72	685034	5.83571	-1.49237	0.0321832	3874.86	3.58826	3183
KRT73	370269	5.56852	-1.74848	0.0178453	2148.58	3.33215	3564
KRT74	370269	5.56852	-1.74848	0.0178453	2148.58	3.33215	3565
KRT75	507281	5.70525	-1.61742	0.0241313	2905.41	3.46321	3386
KRT76	1.49413e+06	6.17439	-1.16775	0.0679597	8182.34	3.91288	2616
KRT77	485863	5.68651	-1.63538	0.0231539	2787.73	3.44525	3413
KRT78	36294.1	4.55984	-2.7153	0.00192621	231.915	2.36533	4348
KRT79	450347	5.65355	-1.66697	0.0215291	2592.1	3.41365	3467
KRT8	1.58784e+06	6.20081	-1.14243	0.0720399	8673.61	3.9382	2565
KRT84	888527	5.94867	-1.3841	0.0412953	4971.96	3.69653	3002
KRT9	4.88777e+07	7.68911	0.284113	1.92359	231600	5.36474	264
KRTCAP2	757848	5.87958	-1.45032	0.0354551	4268.8	3.63031	3108
KTN1	3.67479e+06	6.56523	-0.793125	0.161018	19386.6	4.2875	1840
KYNU	1.41316e+06	6.15019	-1.19094	0.0644257	7756.85	3.88969	2671
L1TD1	573407	5.75846	-1.56641	0.0271385	3267.48	3.51421	3313
L2HGDH	290347	5.46292	-1.84969	0.0141353	1701.89	3.23093	3693
LACTB	1.78817e+06	6.25241	-1.09297	0.08073	9719.89	3.98766	2461
LACTB2	903388	5.95587	-1.37719	0.0419571	5051.63	3.70343	2991
LAMP1	2.71047e+06	6.43304	-0.919827	0.120274	14481	4.1608	2108
LAMP2	2.49273e+06	6.39667	-0.954688	0.110997	13364.1	4.12594	2175
LAMP3	2.33967e+06	6.36915	-0.981066	0.104456	12576.5	4.09956	2229
LAMTOR1	1.1436e+07	7.05827	-0.320544	0.478031	57555	4.76008	895
LAMTOR3	2.86355e+07	7.45691	0.0615439	1.15224	138730	5.14217	419
LAMTOR4	1.83327e+06	6.26323	-1.0826	0.0826805	9954.73	3.99803	2437
LAMTOR5	1.68281e+06	6.22604	-1.11824	0.0761651	9170.27	3.96238	2514
LANCL1	1.4629e+06	6.16521	-1.17654	0.0665975	8018.34	3.90408	2639
LANCL2	712047	5.85251	-1.47627	0.0333987	4021.2	3.60436	3150
LAP3	3.12737e+07	7.49518	0.0982293	1.2538	150958	5.17886	393
LAPTM5	2.16447e+06	6.33535	-1.01347	0.0969471	11672.4	4.06716	2297
LARP1	7.05654e+06	6.84859	-0.521525	0.300937	36232.8	4.5591	1255
LARP1B	176797	5.24747	-2.0562	0.00878625	1057.86	3.02443	3934
LARP4	1.61167e+06	6.20728	-1.13623	0.073076	8798.35	3.9444	2554
LARP4B	548897	5.73949	-1.5846	0.0260257	3133.49	3.49603	3336
LARP7	1.17811e+06	6.07119	-1.26667	0.0541168	6515.67	3.81396	2811
LARS	6.35665e+06	6.80323	-0.565006	0.272267	32780.9	4.51562	1341
LARS2	206429	5.31477	-1.99169	0.0101931	1227.25	3.08893	3871
LAS1L	30538.1	4.48484	-2.78718	0.00163238	196.539	2.29345	4360
LASP1	8.99982e+06	6.95423	-0.420267	0.379956	45746.7	4.66036	1072
LAT2	1.01555e+06	6.0067	-1.32848	0.0469378	5651.31	3.75215	2912
LBR	7.9847e+06	6.90226	-0.470085	0.338778	40788.8	4.61054	1169
LCK	1.15574e+06	6.06286	-1.27465	0.0531314	6397.02	3.80598	2826
LCLAT1	231538	5.36462	-1.94391	0.0113787	1369.99	3.13672	3805
LCN1	3.37855e+06	6.52873	-0.828113	0.148555	17886	4.25251	1919
LCP1	1.6698e+08	8.22266	0.795524	6.24488	751884	5.87615	63
LCT	364621	5.56184	-1.75487	0.0175843	2117.15	3.32575	3574
LDHA	2.17381e+08	8.33722	0.905327	8.04132	968174	5.98595	34
LDHB	1.8263e+08	8.26157	0.832817	6.80483	819301	5.91344	53
LEMD2	4.46956e+06	6.65026	-0.711621	0.194258	23388.6	4.36901	1655
LENG1	523717	5.7191	-1.60415	0.0248802	2995.58	3.47648	3360
LEO1	84147.1	4.92504	-2.36525	0.00431271	519.25	2.71538	4186
LETM1	9.42533e+06	6.9743	-0.401037	0.397158	47817.8	4.67959	1042
LGALS1	4.36204e+07	7.63969	0.236743	1.72481	207668	5.31737	292
LGALS12	3.37498e+06	6.52827	-0.828553	0.148405	17867.9	4.25207	1920
LGALS3	3.06606e+07	7.48658	0.0899873	1.23023	148120	5.17061	399
[truncated: 2,423 more rows]

## Sheet: Anchor proteins in M8
GeneSymbol	Exp085326_Proteins_iBAQ	Exp085326_ABQ	Exp085326_log10(iBAQ)	Exp085326_log10(ABQ)
CDK5RAP3	4.42679e+06	0.225798	6.64609	-0.646281
EIF4A2	1.11525e+07	2.99279	7.04737	0.476076
ELF1	1.4232e+06	0.0290726	6.15326	-1.53652
EML3	919265	0.0117394	5.96344	-1.93035
FEV	93622.1	0.00554257	4.97138	-2.25629
IRF4	8.35931e+06	0.253396	6.92217	-0.596201
MAPK10	1.36672e+06	0.029246	6.13568	-1.53393
MAPK14	1.13442e+06	0.0379512	6.05477	-1.42077
MAPK7	2.98843e+06	0.0674288	6.47544	-1.17115
MAPK8IP3	1.52402e+06	0.0601537	6.18299	-1.22074
NFIC	2.47346e+06	0.196862	6.39331	-0.705837
POLR2D	333372	0.00236697	5.52293	-2.62581
POLR2L	339774	0.00659425	5.53119	-2.18083
PURA	1.61772e+06	0.13567	6.2089	-0.867516
PURB	703281	0.0969333	5.84713	-1.01353
STAT5A	3.54154e+06	0.079391	6.54919	-1.10023
UGT2A1	2.59851e+06	0.310518	6.41472	-0.507913
WDR92	187945	0.00833552	5.27403	-2.07907

## Sheet: M8 (Exp085326)
GeneSymbol	Exp085326_Proteins_iBAQ	Exp085326_Proteins_Log10(iBAQ)	Exp085326_Log10(ABQ)	Exp085326_ABQ	Exp085326_Copy number	Exp085326_Log10(Copy number)	Protein Rank	Anchor proteins in M8
A2M	2.06454e+06	6.31482	-1.04537	0.0900804	10845.7	4.03526	2302
AAAS	376219	5.57544	-1.94424	0.0113701	1368.96	3.13639	3543
AAGAB	318664	5.50333	-2.0319	0.00929185	1118.74	3.04873	3651
AAK1	176374	5.24643	-2.34421	0.00452678	545.024	2.73642	3962
AAMP	7.24167e+07	7.85984	0.832906	6.80622	819469	5.91353	162
AARS	1.75409e+07	7.24405	0.0842927	1.21421	146191	5.16492	637
AARS2	346857	5.54015	-1.98714	0.0103006	1240.19	3.09349	3590
AARSD1	358586	5.55459	-1.96958	0.0107255	1291.35	3.11104	3573
AASDHPPT	671894	5.8273	-1.63805	0.0230117	2770.61	3.44258	3166
AATF	737905	5.868	-1.58857	0.0257886	3104.95	3.49205	3086
ABCA3	1.18582e+07	7.07402	-0.122416	0.75437	90826.1	4.95821	852
ABCB10	442790	5.6462	-1.85822	0.0138606	1668.82	3.22241	3437
ABCB6	6.90281e+06	6.83903	-0.408096	0.390754	47046.8	4.67253	1250
ABCB7	607466	5.78352	-1.69127	0.0203576	2451.06	3.38935	3244
ABCB8	106526	5.02746	-2.61042	0.00245232	295.259	2.4702	4136
ABCC1	158085	5.19889	-2.40201	0.00396269	477.108	2.67862	4009
ABCC4	227400	5.35679	-2.21005	0.00616525	742.296	2.87058	3848
ABCD3	1.71606e+06	6.23453	-1.14298	0.0719484	8662.58	3.93765	2439
ABCE1	1.18815e+07	7.07487	-0.121379	0.756174	91043.3	4.95925	851
ABCF1	5.92248e+06	6.7725	-0.488967	0.324364	39053.4	4.59166	1386
ABCF2	2.44381e+06	6.38807	-0.956326	0.110579	13313.8	4.1243	2165
ABCF3	293587	5.46774	-2.07517	0.0084106	1012.64	3.00545	3702
ABHD10	2.99868e+06	6.47693	-0.848296	0.141809	17073.8	4.23233	1980
ABHD12	786382	5.89563	-1.55498	0.0278626	3354.66	3.52565	3026
ABHD14B	9.10214e+06	6.95914	-0.262069	0.546929	65850.2	4.81856	1046
ABI1	2.25312e+06	6.35279	-0.999219	0.10018	12061.7	4.08141	2228
ABI2	81668.3	4.91205	-2.75072	0.00177535	213.752	2.32991	4229
[truncated: 4,457 more rows]
