# Supplementary material for: Quartet protein reference materials and datasets for multi-platform assessment of label-free proteomics
Source: Genome Biol. 2023 Sep 7;24:202. doi: 10.1186/s13059-023-03048-y (PMC10483797; doi:10.1186/s13059-023-03048-y)
Supplement: Supplementary file 8 — Additional file 8: Table S7. Targeted peptides. [file 13059_2023_3048_MOESM8_ESM.xlsx]

## Sheet: Sheet1
GeneSymbol	Peptide	Missed Cleavages	Mass [m/z]	CS [z]	Polarity	Start [min]	End [min]	NCE	Comment	Normalized Area: Exp148141_D5	Normalized Area: Exp148142_D5	Normalized Area: Exp148143_D5	Normalized Area: Exp148144_D6	Normalized Area: Exp148145_D6	Normalized Area: Exp148146_D6	Normalized Area: Exp148147_F7	Normalized Area: Exp148148_F7	Normalized Area: Exp148149_F7	Normalized Area: Exp148150_M8	Normalized Area: Exp148151_M8	Normalized Area: Exp148152_M8
CARHSP1	LQAVEVVITHLAPGTK	2	559.33	3	Positive	48.64	53.64	27	LQAVEVVITHLAPGTK (light)	27539000	23443000	27041000	67584000	65690000	68192000	29911000	25974000	30525000	33176000	37407000	39690000
CDK5RAP3	VTEFLQQK	2	496.774	2	Positive	18.05	23.05	27	VTEFLQQK (light)	5273600	5140800	5695600	2276000	2180900	2330300	3609700	3870200	3547200	3666000	3053200	3306000
CHD4	YAILNEPFK	2	547.798	2	Positive	35.27	40.27	27	YAILNEPFK (light)	45804000	41240000	42049000	316050	382450	328990	30479000	26593000	32263000	43576000	43545000	42539000
DYNC1LI1	IPAVVVEK	2	427.771	2	Positive	19.77	24.77	27	IPAVVVEK (light)	41504000	43083000	40247000	701510	711870	782320	51883000	46513000	59779000	29083000	25166000	27148000
EIF4A2	DQIYEIFQK	2	592.303	2	Positive	39.38	44.38	27	DQIYEIFQK (light)	26704000	28658000	25789000	38993000	37026000	36518000	23741000	25025000	25468000	19372000	20674000	23564000
ELF1	SSQLVAHPPGTVITSVIK	2	612.019	3	Positive	36.5	41.5	27	SSQLVAHPPGTVITSVIK (light)	16638000	15436000	12421000	3072200	3051400	3481600	8994700	8899600	8655800	30805000	28363000	25000000
EML3	AIAEGLGSELLVGTTK	2	779.938	2	Positive	44.45	49.45	27	AIAEGLGSELLVGTTK (light)	1526800	1488600	1545200	23312000	23571000	20877000	2032200	2223800	2018300	19840000	20846000	17580000
IRF4	YPGLVWENEEK	2	682.33	2	Positive	31.96	36.96	27	YPGLVWENEEK (light)	150620000	142310000	163000000	613880	608380	638280	80436000	83631000	80631000	173840000	147230000	159160000
IRF5	YTEGVDEADPAK	2	647.794	2	Positive	14.12	19.12	27	YTEGVDEADPAK (light)	12742000	14438000	12000000	511460	498860	499900	12661000	11887000	11952000	4490000	4736100	4628500
MAPK1	NYLLSLPHK	2	542.811	2	Positive	26.85	31.85	27	NYLLSLPHK (light)	54126000	54001000	51959000	344590	355030	333320	48269000	49003000	48835000	81173000	82179000	81451000
MAPK14	TLFPGTDHIDQLK	2	742.891	2	Positive	33.09	38.09	27	TLFPGTDHIDQLK (light)	15386000	16235000	16702000	107850	145980	110920	12122000	11992000	12929000	1747300	1626000	1932600
POLR2D	AGDVEEDASQLIFPK	2	809.902	2	Positive	44.64	49.64	27	AGDVEEDASQLIFPK (light)	33918000	35836000	34873000	39401000	36578000	32390000	24693500	24373000	22030000	57528000	54237000	51672000
PURA	NSITVPYK	2	461.256	2	Positive	17.9	22.9	27	NSITVPYK (light)	17126000	16584000	16739000	471920	497620	448780	16082000	14038000	16493000	286450	262670	258110
STAT1	TGVQFTVK	2	440.25	2	Positive	18.16	23.16	27	TGVQFTVK (light)	15746000	13998000	13751000	4814500	4721000	4460600	6807100	6052100	6040500	2647100	2275400	2228200
STAT3	FPELNYQLK	2	576.308	2	Positive	38.88	43.88	27	FPELNYQLK (light)	25028000	22394000	23071000	54758	57584	58950	29970000	32769000	30466000	118060	108973	106018
